# Supplementary material for: Ultra-sensitive metaproteomics redefines the dark metaproteome, uncovering host-microbiome interactions and drug targets in intestinal diseases
Source: Nat Commun. 2025 Jul 18;16:6644. doi: 10.1038/s41467-025-61977-7 (PMC12274446; doi:10.1038/s41467-025-61977-7)
Supplement: Supplementary file 3 — Supplementary Data 1 [file 41467_2025_61977_MOESM3_ESM.xlsx]

## Sheet: BuiltIn.pepTaxa
Peptide id	Sequence	LCA	Rank	Superkingdom	Kingdom	Phylum	Class	Order	Family	Genus	Species	novoMP
1	AASVASTK	Bacteria	Superkingdom	Bacteria								TRUE
2	SSTHQVVK	Glycine max	Species	Eukaryota	Viridiplantae	Streptophyta	Magnoliopsida	Fabales	Fabaceae	Glycine	Glycine max	TRUE
3	NPSPSGR	Bacteria	Superkingdom	Bacteria								TRUE
4	YATDASK	Phycisphaerae bacterium SM1_79	Species	Bacteria		Planctomycetes	Phycisphaerae				Phycisphaerae bacterium SM1_79	TRUE
5	SQVSGTSR	Ktedonobacter racemifer	Species	Bacteria		Chloroflexi	Ktedonobacteria	Ktedonobacterales	Ktedonobacteraceae	Ktedonobacter	Ktedonobacter racemifer	TRUE
6	TDPPAGSK	Streptomyces chattanoogensis	Species	Bacteria		Actinobacteria	Actinobacteria	Streptomycetales	Streptomycetaceae	Streptomyces	Streptomyces chattanoogensis	TRUE
7	TSHQLQK	Primates	Order	Eukaryota	Metazoa	Chordata	Mammalia	Primates				TRUE
8	ANGNQYK	Roseburia	Genus	Bacteria		Firmicutes	Clostridia	Clostridiales	Lachnospiraceae	Roseburia		TRUE
9	SQYAGQK	Aspergillus flavus	Species	Eukaryota	Fungi	Ascomycota	Eurotiomycetes	Eurotiales	Aspergillaceae	Aspergillus	Aspergillus flavus	TRUE
10	VANETCK	Daphnia magna	Species	Eukaryota	Metazoa	Arthropoda	Branchiopoda	Diplostraca	Daphniidae	Daphnia	Daphnia magna	TRUE
11	SSSSGSVGESSSK	Mammalia	Class	Eukaryota	Metazoa	Chordata	Mammalia					TRUE
12	LQNQNNQR	Lactobacillus reuteri	Species	Bacteria		Firmicutes	Bacilli	Lactobacillales	Lactobacillaceae	Lactobacillus	Lactobacillus reuteri	TRUE
13	QQLQDSHQK	Glycine	Genus	Eukaryota	Viridiplantae	Streptophyta	Magnoliopsida	Fabales	Fabaceae	Glycine		TRUE
14	SEYQQGK	Gammaproteobacteria	Class	Bacteria		Proteobacteria	Gammaproteobacteria					TRUE
15	ATLGGGNK	Mamiellales	Order	Eukaryota	Viridiplantae	Chlorophyta	Mamiellophyceae	Mamiellales				TRUE
16	AESQMVK	Anaerovibrio lipolyticus	Species	Bacteria		Firmicutes	Negativicutes	Selenomonadales	Selenomonadaceae	Anaerovibrio	Anaerovibrio lipolyticus	TRUE
17	TGTNKEK	Marssonina brunnea	Species	Eukaryota	Fungi	Ascomycota	Leotiomycetes	Helotiales	Dermateaceae	Marssonina	Marssonina brunnea	TRUE
18	LADAQGK	Bacteria	Superkingdom	Bacteria								TRUE
19	LSDGATK	Bacteria	Superkingdom	Bacteria								TRUE
20	LQNNQGR	Arthrobotrys oligospora	Species	Eukaryota	Fungi	Ascomycota	Orbiliomycetes	Orbiliales	Orbiliaceae	Arthrobotrys	Arthrobotrys oligospora	TRUE
21	LVATANR	Bacteria	Superkingdom	Bacteria								TRUE
22	AKSGELEK	Thermococcus	Genus	Archaea		Euryarchaeota	Thermococci	Thermococcales	Thermococcaceae	Thermococcus		TRUE
23	LQSQNDQR	Poales	Order	Eukaryota	Viridiplantae	Streptophyta	Magnoliopsida	Poales				TRUE
24	AATGNLK	Bacteria	Superkingdom	Bacteria								TRUE
25	QESQNLK	Magnoliopsida	Class	Eukaryota	Viridiplantae	Streptophyta	Magnoliopsida					TRUE
26	LQDNEEK	Bacteria	Superkingdom	Bacteria								TRUE
27	NYNTNTK	Paeonia	Genus	Eukaryota	Viridiplantae	Streptophyta	Magnoliopsida	Saxifragales	Paeoniaceae	Paeonia		TRUE
28	HANQQLR	Opisthorchiidae	Family	Eukaryota	Metazoa	Platyhelminthes	Trematoda	Opisthorchiida	Opisthorchiidae			TRUE
29	QQSQNLK	Daphnia magna	Species	Eukaryota	Metazoa	Arthropoda	Branchiopoda	Diplostraca	Daphniidae	Daphnia	Daphnia magna	TRUE
30	SGVVGQK	Bacteria	Superkingdom	Bacteria								TRUE
31	HGGPADEER	Muridae	Family	Eukaryota	Metazoa	Chordata	Mammalia	Rodentia	Muridae			TRUE
32	LNTGSAK	Listeriaceae bacterium FSL A5-0209	Species	Bacteria		Firmicutes	Bacilli	Bacillales	Listeriaceae		Listeriaceae bacterium FSL A5-0209	TRUE
33	LQNNNAR	Bacteria	Superkingdom	Bacteria								TRUE
34	SAEDCMR	Bos	Genus	Eukaryota	Metazoa	Chordata	Mammalia	Artiodactyla	Bovidae	Bos		TRUE
35	EEGQQQGEER	Glycine	Genus	Eukaryota	Viridiplantae	Streptophyta	Magnoliopsida	Fabales	Fabaceae	Glycine		TRUE
36	NPATNAR	Pyrinomonas methylaliphatogenes	Species	Bacteria		Acidobacteria	Blastocatellia	Blastocatellales	Pyrinomonadaceae	Pyrinomonas	Pyrinomonas methylaliphatogenes	TRUE
37	TGTDKEK	Lactobacillus hayakitensis	Species	Bacteria		Firmicutes	Bacilli	Lactobacillales	Lactobacillaceae	Lactobacillus	Lactobacillus hayakitensis	TRUE
38	LENGGDR	Eukaryota	Superkingdom	Eukaryota								TRUE
39	GGSQLQK	Cucumis sativus	Species	Eukaryota	Viridiplantae	Streptophyta	Magnoliopsida	Cucurbitales	Cucurbitaceae	Cucumis	Cucumis sativus	TRUE
40	DPSPSGR	Eukaryota	Superkingdom	Eukaryota								TRUE
41	QKNDALK	Bacteria	Superkingdom	Bacteria								TRUE
42	SQYQGAK	Actinobacteria bacterium 66_15	Species	Bacteria		Actinobacteria	Actinobacteria				Actinobacteria bacterium 66_15	TRUE
43	SSALGTK	Bacillus sp. FJAT-26390	Species	Bacteria		Firmicutes	Bacilli	Bacillales	Bacillaceae	Bacillus	Bacillus sp. FJAT-26390	TRUE
44	TGTNKQK	Acinetobacter bereziniae	Species	Bacteria		Proteobacteria	Gammaproteobacteria	Pseudomonadales	Moraxellaceae	Acinetobacter	Acinetobacter bereziniae	TRUE
45	QASLGQK	Bacteria	Superkingdom	Bacteria								TRUE
46	HEGEDLK	Chromera velia	Species	Eukaryota					Chromeraceae	Chromera	Chromera velia	TRUE
47	KNENALK	Plasmodium berghei	Species	Eukaryota		Apicomplexa	Aconoidasida	Haemosporida	Plasmodiidae	Plasmodium	Plasmodium berghei	TRUE
48	QNAAQTR	Devosia sp. Leaf64	Species	Bacteria		Proteobacteria	Alphaproteobacteria	Rhizobiales	Hyphomicrobiaceae	Devosia	Devosia sp. Leaf64	TRUE
49	TGLQDGK	Morganellaceae	Family	Bacteria		Proteobacteria	Gammaproteobacteria	Enterobacterales	Morganellaceae			TRUE
50	ADGQNYK	Prevotella	Genus	Bacteria		Bacteroidetes	Bacteroidia	Bacteroidales	Prevotellaceae	Prevotella		TRUE
51	YDTMHGR	Bacteria	Superkingdom	Bacteria								TRUE
52	VTGGNWK	Sulfolobus acidocaldarius	Species	Archaea		Crenarchaeota	Thermoprotei	Sulfolobales	Sulfolobaceae	Sulfolobus	Sulfolobus acidocaldarius	TRUE
53	TQVASTK	Hymenolepis microstoma	Species	Eukaryota	Metazoa	Platyhelminthes	Cestoda	Cyclophyllidea	Hymenolepididae	Hymenolepis	Hymenolepis microstoma	TRUE
54	ANSNAQYK	Octopus bimaculoides	Species	Eukaryota	Metazoa	Mollusca	Cephalopoda	Octopoda	Octopodidae	Octopus	Octopus bimaculoides	TRUE
55	NKAQREK	Psychrobacter sp. DAB_AL43B	Species	Bacteria		Proteobacteria	Gammaproteobacteria	Pseudomonadales	Moraxellaceae	Psychrobacter	Psychrobacter sp. DAB_AL43B	TRUE
56	LANSQGR	Neotoma lepida	Species	Eukaryota	Metazoa	Chordata	Mammalia	Rodentia	Cricetidae	Neotoma	Neotoma lepida	TRUE
57	SNPPQCR	Fabaceae	Family	Eukaryota	Viridiplantae	Streptophyta	Magnoliopsida	Fabales	Fabaceae			TRUE
58	TNAQSPR	Fusarium	Genus	Eukaryota	Fungi	Ascomycota	Sordariomycetes	Hypocreales	Nectriaceae	Fusarium		TRUE
59	EDLASEK	Metazoa	Kingdom	Eukaryota	Metazoa							TRUE
60	SQYQNAK	Colwellia psychrerythraea	Species	Bacteria		Proteobacteria	Gammaproteobacteria	Alteromonadales	Colwelliaceae	Colwellia	Colwellia psychrerythraea	TRUE
61	AQGAQSK	Veillonella atypica	Species	Bacteria		Firmicutes	Negativicutes	Veillonellales	Veillonellaceae	Veillonella	Veillonella atypica	TRUE
62	VAQASQR	Corynebacterium kutscheri	Species	Bacteria		Actinobacteria	Actinobacteria	Corynebacteriales	Corynebacteriaceae	Corynebacterium	Corynebacterium kutscheri	TRUE
63	SALQDGK	Bacteria	Superkingdom	Bacteria								TRUE
64	MVNTPDGR	Echinostoma caproni	Species	Eukaryota	Metazoa	Platyhelminthes	Trematoda	Plagiorchiida	Echinostomatidae	Echinostoma	Echinostoma caproni	TRUE
65	NCANVCK	Poaceae	Family	Eukaryota	Viridiplantae	Streptophyta	Magnoliopsida	Poales	Poaceae			TRUE
66	YQQQQQGGSQSQK	Glycine	Genus	Eukaryota	Viridiplantae	Streptophyta	Magnoliopsida	Fabales	Fabaceae	Glycine		TRUE
67	KATDTSAPQK	Clostridiales	Order	Bacteria		Firmicutes	Clostridia	Clostridiales				TRUE
68	LANTNGR	Viridiplantae	Kingdom	Eukaryota	Viridiplantae							TRUE
69	KENGVVK	Flavisolibacter tropicus	Species	Bacteria		Bacteroidetes	Chitinophagia	Chitinophagales	Chitinophagaceae	Flavisolibacter	Flavisolibacter tropicus	TRUE
70	LANNAEK	Bacteria	Superkingdom	Bacteria								TRUE
71	QNVASTGR	Metarhizium	Genus	Eukaryota	Fungi	Ascomycota	Sordariomycetes	Hypocreales	Clavicipitaceae	Metarhizium		TRUE
72	SCPSAASR	Eimeria praecox	Species	Eukaryota		Apicomplexa	Conoidasida	Eucoccidiorida	Eimeriidae	Eimeria	Eimeria praecox	TRUE
73	SQYQAGK	Lichtheimia corymbifera	Species	Eukaryota	Fungi	Mucoromycota	Mucoromycetes	Mucorales	Lichtheimiaceae	Lichtheimia	Lichtheimia corymbifera	TRUE
74	HSCTSAPEGK	Mus	Genus	Eukaryota	Metazoa	Chordata	Mammalia	Rodentia	Muridae	Mus		TRUE
75	LSEGETSR	Pedobacter antarcticus	Species	Bacteria		Bacteroidetes	Sphingobacteriia	Sphingobacteriales	Sphingobacteriaceae	Pedobacter	Pedobacter antarcticus	TRUE
76	GLQKGQK	Bacteria	Superkingdom	Bacteria								TRUE
77	WGGEGAK	Acidovorax delafieldii	Species	Bacteria		Proteobacteria	Betaproteobacteria	Burkholderiales	Comamonadaceae	Acidovorax	Acidovorax delafieldii	TRUE
78	SCPSAGTR	Mammalia	Class	Eukaryota	Metazoa	Chordata	Mammalia					TRUE
79	AYSNETR	Actinobaculum suis	Species	Bacteria		Actinobacteria	Actinobacteria	Actinomycetales	Actinomycetaceae	Actinobaculum	Actinobaculum suis	TRUE
80	NQNEVGR	Pediculus humanus	Species	Eukaryota	Metazoa	Arthropoda	Insecta	Phthiraptera	Pediculidae	Pediculus	Pediculus humanus	TRUE
81	APTENTR	Gossypium	Genus	Eukaryota	Viridiplantae	Streptophyta	Magnoliopsida	Malvales	Malvaceae	Gossypium		TRUE
82	KNQNALR	Lactobacillus ultunensis	Species	Bacteria		Firmicutes	Bacilli	Lactobacillales	Lactobacillaceae	Lactobacillus	Lactobacillus ultunensis	TRUE
83	ATDTASPQK	Clostridiales	Order	Bacteria		Firmicutes	Clostridia	Clostridiales				TRUE
84	TPAQTNR	Drosophila	Genus	Eukaryota	Metazoa	Arthropoda	Insecta	Diptera	Drosophilidae	Drosophila		TRUE
85	AQDYANK	Bacilli	Class	Bacteria		Firmicutes	Bacilli					TRUE
86	LNSCHSACK	Fabaceae	Family	Eukaryota	Viridiplantae	Streptophyta	Magnoliopsida	Fabales	Fabaceae			TRUE
87	ALKPNNR	Rhodococcus rhodochrous	Species	Bacteria		Actinobacteria	Actinobacteria	Corynebacteriales	Nocardiaceae	Rhodococcus	Rhodococcus rhodochrous	TRUE
88	CAPQQGACK	Clostridium	Genus	Bacteria		Firmicutes	Clostridia	Clostridiales	Clostridiaceae	Clostridium		TRUE
89	KEPNADK	Muricauda ruestringensis	Species	Bacteria		Bacteroidetes	Flavobacteriia	Flavobacteriales	Flavobacteriaceae	Muricauda	Muricauda ruestringensis	TRUE
90	LATNANK	Hypocreales	Order	Eukaryota	Fungi	Ascomycota	Sordariomycetes	Hypocreales				TRUE
91	QAQDAVR	Bacteria	Superkingdom	Bacteria								TRUE
92	LDSCHSACK	Fabaceae	Family	Eukaryota	Viridiplantae	Streptophyta	Magnoliopsida	Fabales	Fabaceae			TRUE
93	AGGAVSGEEK	Mus musculus	Species	Eukaryota	Metazoa	Chordata	Mammalia	Rodentia	Muridae	Mus	Mus musculus	TRUE
94	HGSDSGTYDKEGR	Eukaryota	Superkingdom	Eukaryota								TRUE
95	LDGHAQR	Lactobacillales	Order	Bacteria		Firmicutes	Bacilli	Lactobacillales				TRUE
96	ATNTSAPQK	Clostridiales bacterium CHKCI001	Species	Bacteria		Firmicutes	Clostridia	Clostridiales			Clostridiales bacterium CHKCI001	TRUE
97	QGALEHR	Lachnospiraceae bacterium 28-4	Species	Bacteria		Firmicutes	Clostridia	Clostridiales	Lachnospiraceae		Lachnospiraceae bacterium 28-4	TRUE
98	LSNSPNK	Fungi	Kingdom	Eukaryota	Fungi							TRUE
99	AGVATGQK	Limimaricola cinnabarinus	Species	Bacteria		Proteobacteria	Alphaproteobacteria	Rhodobacterales	Rhodobacteraceae	Limimaricola	Limimaricola cinnabarinus	TRUE
100	AYDTSSR	Mus musculus	Species	Eukaryota	Metazoa	Chordata	Mammalia	Rodentia	Muridae	Mus	Mus musculus	TRUE
101	KQNNALK	Puccinia sorghi	Species	Eukaryota	Fungi	Basidiomycota	Pucciniomycetes	Pucciniales	Pucciniaceae	Puccinia	Puccinia sorghi	TRUE
102	VVQQNNK	Vitellibacter aquimaris	Species	Bacteria		Bacteroidetes	Flavobacteriia	Flavobacteriales	Flavobacteriaceae	Aequorivita	Vitellibacter aquimaris	TRUE
103	YNSVHGR	Trypanosoma brucei	Species	Eukaryota		Euglenozoa	Kinetoplastea	Trypanosomatida	Trypanosomatidae	Trypanosoma	Trypanosoma brucei	TRUE
104	VNVQDKK	Viridiplantae	Kingdom	Eukaryota	Viridiplantae							TRUE
105	AADYADK	Bacteria	Superkingdom	Bacteria								TRUE
106	ALKPDNR	Beggiatoa sp. PS	Species	Bacteria		Proteobacteria	Gammaproteobacteria	Thiotrichales	Thiotrichaceae	Beggiatoa	Beggiatoa sp. PS	TRUE
107	LTATSNDK	Plecturocebus donacophilus	Species	Eukaryota	Metazoa	Chordata	Mammalia	Primates	Pitheciidae	Plecturocebus	Plecturocebus donacophilus	TRUE
108	AANYADK	Bacteria	Superkingdom	Bacteria								TRUE
109	LNNSPQK	Bacteria	Superkingdom	Bacteria								TRUE
110	NGTSGDYR	Kwoniella mangrovensis	Species	Eukaryota	Fungi	Basidiomycota	Tremellomycetes	Tremellales	Cryptococcaceae	Kwoniella	Kwoniella mangrovensis	TRUE
111	QAVTNAEK	Bacteria	Superkingdom	Bacteria								TRUE
112	AGVEASAK	Prevotella pleuritidis	Species	Bacteria		Bacteroidetes	Bacteroidia	Bacteroidales	Prevotellaceae	Prevotella	Prevotella pleuritidis	TRUE
113	CESLSHR	Poaceae	Family	Eukaryota	Viridiplantae	Streptophyta	Magnoliopsida	Poales	Poaceae			TRUE
114	VAPSESQK	Mammalia	Class	Eukaryota	Metazoa	Chordata	Mammalia					TRUE
115	LTATQGK	Bacteria	Superkingdom	Bacteria								TRUE
116	LVNGSNR	Chordata	Phylum	Eukaryota	Metazoa	Chordata						TRUE
117	TVNGPSGK	Metazoa	Kingdom	Eukaryota	Metazoa							TRUE
118	SGALAQK	Amycolatopsis	Genus	Bacteria		Actinobacteria	Actinobacteria	Pseudonocardiales	Pseudonocardiaceae	Amycolatopsis		TRUE
119	ASQQQVR	Fungi	Kingdom	Eukaryota	Fungi							TRUE
120	AYNTSSR	Eukaryota	Superkingdom	Eukaryota								TRUE
121	ATDASAPQK	Clostridiales	Order	Bacteria		Firmicutes	Clostridia	Clostridiales				TRUE
122	LAQGTGR	Bacteria	Superkingdom	Bacteria								TRUE
123	CSYDEHAK	Mus musculus	Species	Eukaryota	Metazoa	Chordata	Mammalia	Rodentia	Muridae	Mus	Mus musculus	TRUE
124	KDCCADYK	Mammalia	Class	Eukaryota	Metazoa	Chordata	Mammalia					TRUE
125	LTDPNNKR	Mammalia	Class	Eukaryota	Metazoa	Chordata	Mammalia					TRUE
126	SVTQNTR	Candidatus Symbiobacter mobilis	Species	Bacteria		Proteobacteria	Betaproteobacteria	Burkholderiales	Comamonadaceae	Candidatus Symbiobacter	Candidatus Symbiobacter mobilis	TRUE
127	AALKDEDR	Lachnospiraceae bacterium TWA4	Species	Bacteria		Firmicutes	Clostridia	Clostridiales	Lachnospiraceae		Lachnospiraceae bacterium TWA4	TRUE
128	MLQQQSR	Metazoa	Kingdom	Eukaryota	Metazoa							TRUE
129	KLENGPK	Metazoa	Kingdom	Eukaryota	Metazoa							TRUE
130	SGAFDAK	Frondihabitans sp. PAMC 28766	Species	Bacteria		Actinobacteria	Actinobacteria	Micrococcales	Microbacteriaceae	Frondihabitans	Frondihabitans sp. PAMC 28766	TRUE
131	AYAQAGAK	Faecalibacterium	Genus	Bacteria		Firmicutes	Clostridia	Clostridiales	Ruminococcaceae	Faecalibacterium		TRUE
132	LSSLNDK	Fungi	Kingdom	Eukaryota	Fungi							TRUE
133	QSASNVGNDHR	Clostridium	Genus	Bacteria		Firmicutes	Clostridia	Clostridiales	Clostridiaceae	Clostridium		TRUE
134	MNNSGLK	Choanephora cucurbitarum	Species	Eukaryota	Fungi	Mucoromycota	Mucoromycetes	Mucorales	Choanephoraceae	Choanephora	Choanephora cucurbitarum	TRUE
135	YDTAQGR	Bacteria	Superkingdom	Bacteria								TRUE
136	YAGTQTQK	Acetobacter indonesiensis	Species	Bacteria		Proteobacteria	Alphaproteobacteria	Rhodospirillales	Acetobacteraceae	Acetobacter	Acetobacter indonesiensis	TRUE
137	RNVETVK	Mammalia	Class	Eukaryota	Metazoa	Chordata	Mammalia					TRUE
138	QQVKDGR	Thiomicrospira cyclica	Species	Bacteria		Proteobacteria	Gammaproteobacteria	Thiotrichales	Piscirickettsiaceae	Thiomicrospira	Thiomicrospira cyclica	TRUE
139	QLDENAK	Eukaryota	Superkingdom	Eukaryota								TRUE
140	QLNSGADR	Mus musculus	Species	Eukaryota	Metazoa	Chordata	Mammalia	Rodentia	Muridae	Mus	Mus musculus	TRUE
141	AYNAADR	Bacteria	Superkingdom	Bacteria								TRUE
142	YNAASAK	Pseudomonas aeruginosa	Species	Bacteria		Proteobacteria	Gammaproteobacteria	Pseudomonadales	Pseudomonadaceae	Pseudomonas	Pseudomonas aeruginosa	TRUE
143	LQSTANAK	Pseudomonas amygdali	Species	Bacteria		Proteobacteria	Gammaproteobacteria	Pseudomonadales	Pseudomonadaceae	Pseudomonas	Pseudomonas amygdali	TRUE
144	TYDDASR	Bacteria	Superkingdom	Bacteria								TRUE
145	VQVQHQK	Psychrobacter sp. JCM 18901	Species	Bacteria		Proteobacteria	Gammaproteobacteria	Pseudomonadales	Moraxellaceae	Psychrobacter	Psychrobacter sp. JCM 18901	TRUE
146	AHASTQGVTK	Bacteria	Superkingdom	Bacteria								TRUE
147	LVNNDNNK	Eukaryota	Superkingdom	Eukaryota								TRUE
148	LGTNESK	Trichinella zimbabwensis	Species	Eukaryota	Metazoa	Nematoda	Enoplea	Trichinellida	Trichinellidae	Trichinella	Trichinella zimbabwensis	TRUE
149	TLEEQGK	Bacteria	Superkingdom	Bacteria								TRUE
150	SHPDSLR	Geminocystis sp. NIES-3709	Species	Bacteria		Cyanobacteria		Chroococcales	Chroococcaceae	Geminocystis	Geminocystis sp. NIES-3709	TRUE
151	QLQQHQQR	Eukaryota	Superkingdom	Eukaryota								TRUE
152	ASGNLTEK	Helicobacter felis	Species	Bacteria		Proteobacteria	Epsilonproteobacteria	Campylobacterales	Helicobacteraceae	Helicobacter	Helicobacter felis	TRUE
153	VAQNVGQK	Eubacterium	Genus	Bacteria		Firmicutes	Clostridia	Clostridiales	Eubacteriaceae	Eubacterium		TRUE
154	LKSGDNK	Plasmodium falciparum	Species	Eukaryota		Apicomplexa	Aconoidasida	Haemosporida	Plasmodiidae	Plasmodium	Plasmodium falciparum	TRUE
155	ADVHQRVK	Mesorhizobium metallidurans	Species	Bacteria		Proteobacteria	Alphaproteobacteria	Rhizobiales	Phyllobacteriaceae	Mesorhizobium	Mesorhizobium metallidurans	TRUE
156	VNGVNTK	Bacteria	Superkingdom	Bacteria								TRUE
157	YVVNGNKK	Pseudocercospora	Genus	Eukaryota	Fungi	Ascomycota	Dothideomycetes	Mycosphaerellales	Mycosphaerellaceae	Pseudocercospora		TRUE
158	LGHNVDR	Ascomycota	Phylum	Eukaryota	Fungi	Ascomycota						TRUE
159	SEHPSEK	Chromera velia	Species	Eukaryota					Chromeraceae	Chromera	Chromera velia	TRUE
160	YNDSSDMESR	Firmicutes	Phylum	Bacteria		Firmicutes						TRUE
161	YDTTQGR	Bacteria	Superkingdom	Bacteria								TRUE
162	LASEHPSEK	Clostridiales	Order	Bacteria		Firmicutes	Clostridia	Clostridiales				TRUE
163	MNGTEER	Ascomycota	Phylum	Eukaryota	Fungi	Ascomycota						TRUE
164	RTEQQLRR	Duganella sp. Root198D2	Species	Bacteria		Proteobacteria	Betaproteobacteria	Burkholderiales	Oxalobacteraceae	Duganella	Duganella sp. Root198D2	TRUE
165	GTVVKEDR	Bacteria	Superkingdom	Bacteria								TRUE
166	KLAAEHPSEK	Bacteria	Superkingdom	Bacteria								TRUE
167	AQMALHDR	Bacteria	Superkingdom	Bacteria								TRUE
168	GPCVSNK	Hordeum vulgare	Species	Eukaryota	Viridiplantae	Streptophyta	Magnoliopsida	Poales	Poaceae	Hordeum	Hordeum vulgare	TRUE
169	NHEEEMKDLR	Primates	Order	Eukaryota	Metazoa	Chordata	Mammalia	Primates				TRUE
170	LTAQQTK	Bacteria	Superkingdom	Bacteria								TRUE
171	AHDENNQCGVGDR	Clostridiales	Order	Bacteria		Firmicutes	Clostridia	Clostridiales				TRUE
172	SEHPAEK	Anaerotruncus	Genus	Bacteria		Firmicutes	Clostridia	Clostridiales	Ruminococcaceae	Anaerotruncus		TRUE
173	FNDASEK	Cucumis sativus	Species	Eukaryota	Viridiplantae	Streptophyta	Magnoliopsida	Cucurbitales	Cucurbitaceae	Cucumis	Cucumis sativus	TRUE
174	SQQQLQDSHQK	Glycine	Genus	Eukaryota	Viridiplantae	Streptophyta	Magnoliopsida	Fabales	Fabaceae	Glycine		TRUE
175	SNEGNPDSCCR	Eubacterium plexicaudatum	Species	Bacteria		Firmicutes	Clostridia	Clostridiales	Eubacteriaceae	Eubacterium	Eubacterium plexicaudatum	TRUE
176	LENHEGVR	Chordata	Phylum	Eukaryota	Metazoa	Chordata						TRUE
177	LAQHDVR	Gordonia polyisoprenivorans	Species	Bacteria		Actinobacteria	Actinobacteria	Corynebacteriales	Gordoniaceae	Gordonia	Gordonia polyisoprenivorans	TRUE
178	HTGVPDR	Rodentia	Order	Eukaryota	Metazoa	Chordata	Mammalia	Rodentia				TRUE
179	TGCGLTK	Oncorhynchus mykiss	Species	Eukaryota	Metazoa	Chordata	Actinopteri	Salmoniformes	Salmonidae	Oncorhynchus	Oncorhynchus mykiss	TRUE
180	VQQEPAR	Brassica campestris	Species	Eukaryota	Viridiplantae	Streptophyta	Magnoliopsida	Brassicales	Brassicaceae	Brassica	Brassica campestris	TRUE
181	YQDAEDAK	Clostridiales	Order	Bacteria		Firmicutes	Clostridia	Clostridiales				TRUE
182	AEMDREDAEHVK	Mus musculus	Species	Eukaryota	Metazoa	Chordata	Mammalia	Rodentia	Muridae	Mus	Mus musculus	TRUE
183	LQAEGAK	Bacteria	Superkingdom	Bacteria								TRUE
184	AENTPNGQTR	Eubacterium plexicaudatum	Species	Bacteria		Firmicutes	Clostridia	Clostridiales	Eubacteriaceae	Eubacterium	Eubacterium plexicaudatum	TRUE
185	QCGVTGSR	Bacteroidales	Order	Bacteria		Bacteroidetes	Bacteroidia	Bacteroidales				TRUE
186	YTTVNNK	Flavisolibacter tropicus	Species	Bacteria		Bacteroidetes	Chitinophagia	Chitinophagales	Chitinophagaceae	Flavisolibacter	Flavisolibacter tropicus	TRUE
187	GALSNHER	Magnoliopsida	Class	Eukaryota	Viridiplantae	Streptophyta	Magnoliopsida					TRUE
188	LTSAQQAK	Stegodyphus mimosarum	Species	Eukaryota	Metazoa	Arthropoda	Arachnida	Araneae	Eresidae	Stegodyphus	Stegodyphus mimosarum	TRUE
189	QLAQNQR	Ascomycota	Phylum	Eukaryota	Fungi	Ascomycota						TRUE
190	FKEQAGER	Lachnospiraceae bacterium M18-1	Species	Bacteria		Firmicutes	Clostridia	Clostridiales	Lachnospiraceae		Lachnospiraceae bacterium M18-1	TRUE
191	KQQVVTR	Bacillus sp. LL01	Species	Bacteria		Firmicutes	Bacilli	Bacillales	Bacillaceae	Bacillus	Bacillus sp. LL01	TRUE
192	DTTGCPSGER	Mus musculus	Species	Eukaryota	Metazoa	Chordata	Mammalia	Rodentia	Muridae	Mus	Mus musculus	TRUE
193	KQAQDALR	Pedosphaera parvula	Species	Bacteria		Verrucomicrobia	Verrucomicrobiae	Verrucomicrobiales	Verrucomicrobia subdivision 3	Pedosphaera	Pedosphaera parvula	TRUE
194	VDSSTPAR	Lachnospiraceae bacterium A2	Species	Bacteria		Firmicutes	Clostridia	Clostridiales	Lachnospiraceae		Lachnospiraceae bacterium A2	TRUE
195	MLQTQSR	Coniosporium apollinis	Species	Eukaryota	Fungi	Ascomycota	Dothideomycetes			Bonordeniella	Coniosporium apollinis	TRUE
196	VNSNLQR	Chordata	Phylum	Eukaryota	Metazoa	Chordata						TRUE
197	MVQQQTR	Kouleothrix aurantiaca	Species	Bacteria		Chloroflexi	Chloroflexia	Chloroflexales	Roseiflexaceae	Kouleothrix	Kouleothrix aurantiaca	TRUE
198	GQMCSVAQK	Clostridium	Genus	Bacteria		Firmicutes	Clostridia	Clostridiales	Clostridiaceae	Clostridium		TRUE
199	PSRPEQQEPR	Glycine soja	Species	Eukaryota	Viridiplantae	Streptophyta	Magnoliopsida	Fabales	Fabaceae	Glycine	Glycine soja	TRUE
200	QLVNKNTK	Formicidae	Family	Eukaryota	Metazoa	Arthropoda	Insecta	Hymenoptera	Formicidae			TRUE
201	NNPCPCGSGK	Bacteria	Superkingdom	Bacteria								TRUE
202	CANTVQR	Nasonia vitripennis	Species	Eukaryota	Metazoa	Arthropoda	Insecta	Hymenoptera	Pteromalidae	Nasonia	Nasonia vitripennis	TRUE
203	LAQMATK	Bacteria	Superkingdom	Bacteria								TRUE
204	QLQCQNDQR	Poaceae	Family	Eukaryota	Viridiplantae	Streptophyta	Magnoliopsida	Poales	Poaceae			TRUE
205	QNQVAQR	Synechococcus	Genus	Bacteria		Cyanobacteria		Synechococcales	Synechococcaceae	Synechococcus		TRUE
206	CPQCNAPASK	Clostridiales	Order	Bacteria		Firmicutes	Clostridia	Clostridiales				TRUE
207	TLVDGSGK	Idiomarina salinarum	Species	Bacteria		Proteobacteria	Gammaproteobacteria	Alteromonadales	Idiomarinaceae	Idiomarina	Idiomarina salinarum	TRUE
208	TQEPLKK	Pelagibacterales	Order	Bacteria		Proteobacteria	Alphaproteobacteria	Pelagibacterales				TRUE
209	AAQSAVCK	Bacteria	Superkingdom	Bacteria								TRUE
210	QPTSLQR	Exophiala oligosperma	Species	Eukaryota	Fungi	Ascomycota	Eurotiomycetes	Chaetothyriales	Herpotrichiellaceae	Exophiala	Exophiala oligosperma	TRUE
211	CNMGANCK	Hordeum vulgare	Species	Eukaryota	Viridiplantae	Streptophyta	Magnoliopsida	Poales	Poaceae	Hordeum	Hordeum vulgare	TRUE
212	YAAHPEDAK	Bacteroidales	Order	Bacteria		Bacteroidetes	Bacteroidia	Bacteroidales				TRUE
213	SNCANVCR	Poaceae	Family	Eukaryota	Viridiplantae	Streptophyta	Magnoliopsida	Poales	Poaceae			TRUE
214	SVNSLHK	Octopus bimaculoides	Species	Eukaryota	Metazoa	Mollusca	Cephalopoda	Octopoda	Octopodidae	Octopus	Octopus bimaculoides	TRUE
215	NNDDYNSR	Rickettsia	Genus	Bacteria		Proteobacteria	Alphaproteobacteria	Rickettsiales	Rickettsiaceae	Rickettsia		TRUE
216	TNATAPAR	Streptomyces sp. NRRL WC-3753	Species	Bacteria		Actinobacteria	Actinobacteria	Streptomycetales	Streptomycetaceae	Streptomyces	Streptomyces sp. NRRL WC-3753	TRUE
217	KPAMTDATNVK	Roseburia hominis	Species	Bacteria		Firmicutes	Clostridia	Clostridiales	Lachnospiraceae	Roseburia	Roseburia hominis	TRUE
218	QTNNPGVR	Mammalia	Class	Eukaryota	Metazoa	Chordata	Mammalia					TRUE
219	TNADTPADTK	Clostridiales	Order	Bacteria		Firmicutes	Clostridia	Clostridiales				TRUE
220	QHVQPSR	Schistosoma haematobium	Species	Eukaryota	Metazoa	Platyhelminthes	Trematoda	Strigeidida	Schistosomatidae	Schistosoma	Schistosoma haematobium	TRUE
221	LRNEHTMDER	Lactobacillales	Order	Bacteria		Firmicutes	Bacilli	Lactobacillales				TRUE
222	LQAGAAGK	Burkholderia cepacia	Species	Bacteria		Proteobacteria	Betaproteobacteria	Burkholderiales	Burkholderiaceae	Burkholderia	Burkholderia cepacia	TRUE
223	YVDQASK	Lactobacillus backii	Species	Bacteria		Firmicutes	Bacilli	Lactobacillales	Lactobacillaceae	Lactobacillus	Lactobacillus backii	TRUE
224	GKPVNNK	Bacteria	Superkingdom	Bacteria								TRUE
225	NNQQLNK	Cupriavidus nantongensis	Species	Bacteria		Proteobacteria	Betaproteobacteria	Burkholderiales	Burkholderiaceae	Cupriavidus	Cupriavidus nantongensis	TRUE
226	GGAQLQK	Lottia gigantea	Species	Eukaryota	Metazoa	Mollusca	Gastropoda		Lottiidae	Lottia	Lottia gigantea	TRUE
227	VYDCGSR	Poaceae	Family	Eukaryota	Viridiplantae	Streptophyta	Magnoliopsida	Poales	Poaceae			TRUE
228	LQSTADCR	Clostridium	Genus	Bacteria		Firmicutes	Clostridia	Clostridiales	Clostridiaceae	Clostridium		TRUE
229	TGNTLSTK	Clostridiales	Order	Bacteria		Firmicutes	Clostridia	Clostridiales				TRUE
230	TNADTPADAK	Bacteria	Superkingdom	Bacteria								TRUE
231	DQGATVSAK	Lachnospiraceae bacterium MD335	Species	Bacteria		Firmicutes	Clostridia	Clostridiales	Lachnospiraceae		Lachnospiraceae bacterium MD335	TRUE
232	VNQSMQK	Brucella	Genus	Bacteria		Proteobacteria	Alphaproteobacteria	Rhizobiales	Brucellaceae	Brucella		TRUE
233	NKQVTMK	Pediculus humanus	Species	Eukaryota	Metazoa	Arthropoda	Insecta	Phthiraptera	Pediculidae	Pediculus	Pediculus humanus	TRUE
234	TANDAAMR	Oscillibacter	Genus	Bacteria		Firmicutes	Clostridia	Clostridiales	Oscillospiraceae	Oscillibacter		TRUE
235	TTARPGDTVK	Bacteria	Superkingdom	Bacteria								TRUE
236	SQAHLDAGAK	Bacteria	Superkingdom	Bacteria								TRUE
237	WQHQQDSCR	Glycine	Genus	Eukaryota	Viridiplantae	Streptophyta	Magnoliopsida	Fabales	Fabaceae	Glycine		TRUE
238	DMTCEVK	Mus musculus	Species	Eukaryota	Metazoa	Chordata	Mammalia	Rodentia	Muridae	Mus	Mus musculus	TRUE
239	HTTDLDASK	Metazoa	Kingdom	Eukaryota	Metazoa							TRUE
240	RVLAEGEK	Anolis carolinensis	Species	Eukaryota	Metazoa	Chordata	Lepidosauria	Squamata	Dactyloidae	Anolis	Anolis carolinensis	TRUE
241	TAQGAVR	Bacteria	Superkingdom	Bacteria								TRUE
242	NKLPNEEK	Bacteroides graminisolvens	Species	Bacteria		Bacteroidetes	Bacteroidia	Bacteroidales	Bacteroidaceae	Bacteroides	Bacteroides graminisolvens	TRUE
243	AAEHPSEK	Clostridiales	Order	Bacteria		Firmicutes	Clostridia	Clostridiales				TRUE
244	LAAEHPSEK	Bacteria	Superkingdom	Bacteria								TRUE
245	VLGEHER	Bacteria	Superkingdom	Bacteria								TRUE
246	TPQQAVK	Sarcophilus harrisii	Species	Eukaryota	Metazoa	Chordata	Mammalia	Dasyuromorphia	Dasyuridae	Sarcophilus	Sarcophilus harrisii	TRUE
247	ASQLTNEK	Eukaryota	Superkingdom	Eukaryota								TRUE
248	AQAHLEAGAK	Bacteria	Superkingdom	Bacteria								TRUE
249	LNQQYKK	Sitaravirus	Genus	Viruses		Uroviricota	Caudoviricetes	Caudovirales	Siphoviridae	Sitaravirus		TRUE
250	AHLEAGAK	Bacteria	Superkingdom	Bacteria								TRUE
251	LPAHDQHEQVK	Lachnospiraceae bacterium A4	Species	Bacteria		Firmicutes	Clostridia	Clostridiales	Lachnospiraceae		Lachnospiraceae bacterium A4	TRUE
252	RLDGDNVK	Bacteria	Superkingdom	Bacteria								TRUE
253	VDAENGATAGK	Firmicutes	Phylum	Bacteria		Firmicutes						TRUE
254	TNDSGLGR	Thalassiosira oceanica	Species	Eukaryota		Bacillariophyta	Coscinodiscophyceae	Thalassiosirales	Thalassiosiraceae	Thalassiosira	Thalassiosira oceanica	TRUE
255	NQAQNLKK	Flavobacterium reichenbachii	Species	Bacteria		Bacteroidetes	Flavobacteriia	Flavobacteriales	Flavobacteriaceae	Flavobacterium	Flavobacterium reichenbachii	TRUE
256	AVQAAQDGQSTQSR	Helicobacter	Genus	Bacteria		Proteobacteria	Epsilonproteobacteria	Campylobacterales	Helicobacteraceae	Helicobacter		TRUE
257	FAGDEGQK	Clostridiales	Order	Bacteria		Firmicutes	Clostridia	Clostridiales				TRUE
258	WVSTQNR	Musa acuminata	Species	Eukaryota	Viridiplantae	Streptophyta	Magnoliopsida	Zingiberales	Musaceae	Musa	Musa acuminata	TRUE
259	LVNGGNR	Eukaryota	Superkingdom	Eukaryota								TRUE
260	LAAEHPAEK	Clostridiales	Order	Bacteria		Firmicutes	Clostridia	Clostridiales				TRUE
261	KELADAAEK	Treponema maltophilum	Species	Bacteria		Spirochaetes	Spirochaetia	Spirochaetales	Spirochaetaceae	Treponema	Treponema maltophilum	TRUE
262	HVEYQTDK	Chloroflexus	Genus	Bacteria		Chloroflexi	Chloroflexia	Chloroflexales	Chloroflexaceae	Chloroflexus		TRUE
263	LNNPPSR	Mycoplasmataceae bacterium RV_VA103A	Species	Bacteria		Tenericutes	Mollicutes	Mycoplasmatales	Mycoplasmataceae		Mycoplasmataceae bacterium RV_VA103A	TRUE
264	ALCTGQK	Eukaryota	Superkingdom	Eukaryota								TRUE
265	AQLSQNK	Bacteria	Superkingdom	Bacteria								TRUE
266	LQSPDDERK	Glycine	Genus	Eukaryota	Viridiplantae	Streptophyta	Magnoliopsida	Fabales	Fabaceae	Glycine		TRUE
267	SQTSQLQK	Tetrahymena thermophila	Species	Eukaryota		Ciliophora	Oligohymenophorea	Hymenostomatida	Tetrahymenidae	Tetrahymena	Tetrahymena thermophila	TRUE
268	VTVETHTK	Mammalia	Class	Eukaryota	Metazoa	Chordata	Mammalia					TRUE
269	AQAHLNAGAK	Bacteria	Superkingdom	Bacteria								TRUE
270	TNADTPHDAAQAR	Clostridiales	Order	Bacteria		Firmicutes	Clostridia	Clostridiales				TRUE
271	QNLDNPK	Drosophila willistoni	Species	Eukaryota	Metazoa	Arthropoda	Insecta	Diptera	Drosophilidae	Drosophila	Drosophila willistoni	TRUE
272	VQQALNK	Bacteria	Superkingdom	Bacteria								TRUE
273	SGSMLNDDR	Mus musculus	Species	Eukaryota	Metazoa	Chordata	Mammalia	Rodentia	Muridae	Mus	Mus musculus	TRUE
274	SPNNQRK	Metazoa	Kingdom	Eukaryota	Metazoa							TRUE
275	DSHLSTK	Glarea lozoyensis	Species	Eukaryota	Fungi	Ascomycota	Leotiomycetes	Helotiales	Helotiaceae	Glarea	Glarea lozoyensis	TRUE
276	SPDDPAAR	Tistrella mobilis	Species	Bacteria		Proteobacteria	Alphaproteobacteria	Rhodospirillales	Rhodospirillaceae	Tistrella	Tistrella mobilis	TRUE
277	RVNDVQPK	Bacillus sp. FJAT-25509	Species	Bacteria		Firmicutes	Bacilli	Bacillales	Bacillaceae	Bacillus	Bacillus sp. FJAT-25509	TRUE
278	SLTGEKPR	Poaceae	Family	Eukaryota	Viridiplantae	Streptophyta	Magnoliopsida	Poales	Poaceae			TRUE
279	LTGQKPR	Exophiala mesophila	Species	Eukaryota	Fungi	Ascomycota	Eurotiomycetes	Chaetothyriales	Herpotrichiellaceae	Exophiala	Exophiala mesophila	TRUE
280	ADVHDLR	Bacteria	Superkingdom	Bacteria								TRUE
281	AADVHEVR	Metazoa	Kingdom	Eukaryota	Metazoa							TRUE
282	RVNDVEPK	Bacteria	Superkingdom	Bacteria								TRUE
283	VSQVDDTR	Eubacterium plexicaudatum	Species	Bacteria		Firmicutes	Clostridia	Clostridiales	Eubacteriaceae	Eubacterium	Eubacterium plexicaudatum	TRUE
284	GHPALEDK	Mus musculus	Species	Eukaryota	Metazoa	Chordata	Mammalia	Rodentia	Muridae	Mus	Mus musculus	TRUE
285	APGSEVAGK	Bacteria	Superkingdom	Bacteria								TRUE
286	ELEKDAPK	Clostridiales	Order	Bacteria		Firmicutes	Clostridia	Clostridiales				TRUE
287	LQDGPNR	Albugo laibachii	Species	Eukaryota			Oomycota	Albuginales	Albuginaceae	Albugo	Albugo laibachii	TRUE
288	DDESSKPCCDQCACTK	Glycine max	Species	Eukaryota	Viridiplantae	Streptophyta	Magnoliopsida	Fabales	Fabaceae	Glycine	Glycine max	TRUE
289	AGGASVSECR	Lachnospiraceae bacterium A4	Species	Bacteria		Firmicutes	Clostridia	Clostridiales	Lachnospiraceae		Lachnospiraceae bacterium A4	TRUE
290	TDGLTQR	Bacteria	Superkingdom	Bacteria								TRUE
291	AEGEAFGKK	Bacteria	Superkingdom	Bacteria								TRUE
292	VQNLQKK	Eukaryota	Superkingdom	Eukaryota								TRUE
293	LNGHTNK	Glossina	Genus	Eukaryota	Metazoa	Arthropoda	Insecta	Diptera	Glossinidae	Glossina		TRUE
294	QNLAKGK	Neovison vison	Species	Eukaryota	Metazoa	Chordata	Mammalia	Carnivora	Mustelidae	Neovison	Neovison vison	TRUE
295	LQGENEEEEK	Glycine	Genus	Eukaryota	Viridiplantae	Streptophyta	Magnoliopsida	Fabales	Fabaceae	Glycine		TRUE
296	CQQKPQK	Human immunodeficiency virus 1	Species	Viruses	Pararnavirae	Artverviricota	Revtraviricetes	Ortervirales	Retroviridae	Lentivirus	Human immunodeficiency virus 1	TRUE
297	YRVEETK	Bacteria	Superkingdom	Bacteria								TRUE
298	FNDGTDEK	Eukaryota	Superkingdom	Eukaryota								TRUE
299	LADTASHVK	Poaceae	Family	Eukaryota	Viridiplantae	Streptophyta	Magnoliopsida	Poales	Poaceae			TRUE
300	ATVTATSTSGK	Lachnospiraceae bacterium MD335	Species	Bacteria		Firmicutes	Clostridia	Clostridiales	Lachnospiraceae		Lachnospiraceae bacterium MD335	TRUE
301	VYETEGR	Bacteria	Superkingdom	Bacteria								TRUE
302	KGTDANEALK	Bacteria	Superkingdom	Bacteria								TRUE
303	NDQELGR	Poaceae	Family	Eukaryota	Viridiplantae	Streptophyta	Magnoliopsida	Poales	Poaceae			TRUE
304	LDCNNTCTCQK	Rodentia	Order	Eukaryota	Metazoa	Chordata	Mammalia	Rodentia				TRUE
305	CNNVGVR	Metazoa	Kingdom	Eukaryota	Metazoa							TRUE
306	LFLQHSK	Vittaforma corneae	Species	Eukaryota	Fungi	Microsporidia			Nosematidae	Vittaforma	Vittaforma corneae	TRUE
307	VQDYADK	Bacteria	Superkingdom	Bacteria								TRUE
308	VPGVNAK	Actinobacteria	Class	Bacteria		Actinobacteria	Actinobacteria					TRUE
309	GPAQVAR	Streptomyces parvulus	Species	Bacteria		Actinobacteria	Actinobacteria	Streptomycetales	Streptomycetaceae	Streptomyces	Streptomyces parvulus	TRUE
310	APGYGER	Bacteria	Superkingdom	Bacteria								TRUE
311	VPQGTAEENAK	Prevotella oralis	Species	Bacteria		Bacteroidetes	Bacteroidia	Bacteroidales	Prevotellaceae	Prevotella	Prevotella oralis	TRUE
312	VQRQLNK	Sphingobium sp. HDIP04	Species	Bacteria		Proteobacteria	Alphaproteobacteria	Sphingomonadales	Sphingomonadaceae	Sphingobium	Sphingobium sp. HDIP04	TRUE
313	NQDLAEK	Streptomyces	Genus	Bacteria		Actinobacteria	Actinobacteria	Streptomycetales	Streptomycetaceae	Streptomyces		TRUE
314	LAQAVNK	Bacteria	Superkingdom	Bacteria								TRUE
315	MVTNTQK	Macrophomina phaseolina	Species	Eukaryota	Fungi	Ascomycota	Dothideomycetes	Botryosphaeriales	Botryosphaeriaceae	Macrophomina	Macrophomina phaseolina	TRUE
316	VQVQNGK	Eukaryota	Superkingdom	Eukaryota								TRUE
317	ANVNPNTR	Bacteria	Superkingdom	Bacteria								TRUE
318	TNADTPQDAR	Bacteria	Superkingdom	Bacteria								TRUE
319	LGNQKLR	Erythrobacter sp. SG61-1L	Species	Bacteria		Proteobacteria	Alphaproteobacteria	Sphingomonadales	Erythrobacteraceae	Erythrobacter	Erythrobacter sp. SG61-1L	TRUE
320	SGALNKDNVQQK	Lachnoclostridium phytofermentans	Species	Bacteria		Firmicutes	Clostridia	Clostridiales	Lachnospiraceae	Lachnoclostridium	Lachnoclostridium phytofermentans	TRUE
321	SEYMEGNVKK	Mammalia	Class	Eukaryota	Metazoa	Chordata	Mammalia					TRUE
322	SEYMEGDVKK	Mammalia	Class	Eukaryota	Metazoa	Chordata	Mammalia					TRUE
323	NFQEMRK	Strongyloides	Genus	Eukaryota	Metazoa	Nematoda	Chromadorea	Rhabditida	Strongyloididae	Strongyloides		TRUE
324	QNLQNPK	Helicobacter macacae	Species	Bacteria		Proteobacteria	Epsilonproteobacteria	Campylobacterales	Helicobacteraceae	Helicobacter	Helicobacter macacae	TRUE
325	MQPGCQK	Millerozyma farinosa	Species	Eukaryota	Fungi	Ascomycota	Saccharomycetes	Saccharomycetales	Debaryomycetaceae	Millerozyma	Millerozyma farinosa	TRUE
326	NNKFCQK	Plasmodium vivax	Species	Eukaryota		Apicomplexa	Aconoidasida	Haemosporida	Plasmodiidae	Plasmodium	Plasmodium vivax	TRUE
327	HPNFNSR	Mus musculus	Species	Eukaryota	Metazoa	Chordata	Mammalia	Rodentia	Muridae	Mus	Mus musculus	TRUE
328	TAQAALK	Bacteria	Superkingdom	Bacteria								TRUE
329	AQLAQQGR	Kluyvera georgiana	Species	Bacteria		Proteobacteria	Gammaproteobacteria	Enterobacterales	Enterobacteriaceae	Kluyvera	Kluyvera georgiana	TRUE
330	VQTNNPAPQK	Lactobacillaceae	Family	Bacteria		Firmicutes	Bacilli	Lactobacillales	Lactobacillaceae			TRUE
331	VSQDREK	Flavihumibacter solisilvae	Species	Bacteria		Bacteroidetes	Chitinophagia	Chitinophagales	Chitinophagaceae	Flavihumibacter	Flavihumibacter solisilvae	TRUE
332	VGQQLRK	Candidatus Magnetoovum chiemensis	Species	Bacteria		Nitrospirae	Nitrospira	Nitrospirales	Nitrospiraceae	Candidatus Magnetoovum	Candidatus Magnetoovum chiemensis	TRUE
333	QQCVQACER	Zea mays	Species	Eukaryota	Viridiplantae	Streptophyta	Magnoliopsida	Poales	Poaceae	Zea	Zea mays	TRUE
334	TGALANK	Rhodobacter sp. SW2	Species	Bacteria		Proteobacteria	Alphaproteobacteria	Rhodobacterales	Rhodobacteraceae	Rhodobacter	Rhodobacter sp. SW2	TRUE
335	EQNPYEK	Rodentia	Order	Eukaryota	Metazoa	Chordata	Mammalia	Rodentia				TRUE
336	FSTNNTK	Oxytricha trifallax	Species	Eukaryota		Ciliophora	Spirotrichea	Sporadotrichida	Oxytrichidae	Oxytricha	Oxytricha trifallax	TRUE
337	MHLNSDEK	Bacteroides	Genus	Bacteria		Bacteroidetes	Bacteroidia	Bacteroidales	Bacteroidaceae	Bacteroides		TRUE
338	QNLENPK	Bacteria	Superkingdom	Bacteria								TRUE
339	TSQTLNR	Trichuris suis	Species	Eukaryota	Metazoa	Nematoda	Enoplea	Trichinellida	Trichuridae	Trichuris	Trichuris suis	TRUE
340	AKLPNEEK	Bacteroidales	Order	Bacteria		Bacteroidetes	Bacteroidia	Bacteroidales				TRUE
341	RDTNMAK	Halocynthiibacter arcticus	Species	Bacteria		Proteobacteria	Alphaproteobacteria	Rhodobacterales	Rhodobacteraceae	Halocynthiibacter	Halocynthiibacter arcticus	TRUE
342	KPVEEEPATEK	Poaceae	Family	Eukaryota	Viridiplantae	Streptophyta	Magnoliopsida	Poales	Poaceae			TRUE
343	TQFQGNNR	Mus musculus	Species	Eukaryota	Metazoa	Chordata	Mammalia	Rodentia	Muridae	Mus	Mus musculus	TRUE
344	MNNVSQTSNVSNK	Candidatus Arthromitus sp. SFB-mouse	Species	Bacteria		Firmicutes	Clostridia	Clostridiales	Clostridiaceae	Candidatus Arthromitus	Candidatus Arthromitus sp. SFB-mouse	TRUE
345	NLSNNNSSVGK	Lachnospiraceae bacterium M18-1	Species	Bacteria		Firmicutes	Clostridia	Clostridiales	Lachnospiraceae		Lachnospiraceae bacterium M18-1	TRUE
346	DEDEEEEGHMQK	Glycine	Genus	Eukaryota	Viridiplantae	Streptophyta	Magnoliopsida	Fabales	Fabaceae	Glycine		TRUE
347	LMEGAAEGR	Clostridiales	Order	Bacteria		Firmicutes	Clostridia	Clostridiales				TRUE
348	HEGDTFEGK	Clostridiales	Order	Bacteria		Firmicutes	Clostridia	Clostridiales				TRUE
349	AHLDAQR	Bacteria	Superkingdom	Bacteria								TRUE
350	QSAYNPK	Beauveria bassiana	Species	Eukaryota	Fungi	Ascomycota	Sordariomycetes	Hypocreales	Cordycipitaceae	Beauveria	Beauveria bassiana	TRUE
351	YENTYGK	Bacillus cereus	Species	Bacteria		Firmicutes	Bacilli	Bacillales	Bacillaceae	Bacillus	Bacillus cereus	TRUE
352	AGYQPGK	Bacteria	Superkingdom	Bacteria								TRUE
353	GDLGATQNR	Bacteria	Superkingdom	Bacteria								TRUE
354	LEAQGRSK	Bradyrhizobium sp. STM 3843	Species	Bacteria		Proteobacteria	Alphaproteobacteria	Rhizobiales	Bradyrhizobiaceae	Bradyrhizobium	Bradyrhizobium sp. STM 3843	TRUE
355	TVGSGTVAK	Clostridiales	Order	Bacteria		Firmicutes	Clostridia	Clostridiales				TRUE
356	TQLSANK	Enterobacteriaceae	Family	Bacteria		Proteobacteria	Gammaproteobacteria	Enterobacterales	Enterobacteriaceae			TRUE
357	ADYAHER	Streptomyces pristinaespiralis	Species	Bacteria		Actinobacteria	Actinobacteria	Streptomycetales	Streptomycetaceae	Streptomyces	Streptomyces pristinaespiralis	TRUE
358	VTAPAMR	Glycine	Genus	Eukaryota	Viridiplantae	Streptophyta	Magnoliopsida	Fabales	Fabaceae	Glycine		TRUE
359	SPAQVAQNR	Bacteroidales	Order	Bacteria		Bacteroidetes	Bacteroidia	Bacteroidales				TRUE
360	YYHNVQK	Tetranychus urticae	Species	Eukaryota	Metazoa	Arthropoda	Arachnida	Trombidiformes	Tetranychidae	Tetranychus	Tetranychus urticae	TRUE
361	LLTQQTKK	Alteromonas sp. Nap_26	Species	Bacteria		Proteobacteria	Gammaproteobacteria	Alteromonadales	Alteromonadaceae	Alteromonas	Alteromonas sp. Nap_26	TRUE
362	LYEEGSNK	Chordata	Phylum	Eukaryota	Metazoa	Chordata						TRUE
363	LTQQTKK	Candidatus Baumannia cicadellinicola	Species	Bacteria		Proteobacteria	Gammaproteobacteria				Candidatus Baumannia cicadellinicola	TRUE
364	NGQAFSK	Mortierella elongata	Species	Eukaryota	Fungi	Mucoromycota	Mortierellomycetes	Mortierellales	Mortierellaceae	Mortierella	Mortierella elongata	TRUE
365	VVEGDVNK	Lachnospiraceae bacterium A4	Species	Bacteria		Firmicutes	Clostridia	Clostridiales	Lachnospiraceae		Lachnospiraceae bacterium A4	TRUE
366	MHLNSEQK	Eimeria brunetti	Species	Eukaryota		Apicomplexa	Conoidasida	Eucoccidiorida	Eimeriidae	Eimeria	Eimeria brunetti	TRUE
367	ADFSGMSSK	Mammalia	Class	Eukaryota	Metazoa	Chordata	Mammalia					TRUE
368	CGLGTSNR	Mammalia	Class	Eukaryota	Metazoa	Chordata	Mammalia					TRUE
369	SQLPPQR	Eukaryota	Superkingdom	Eukaryota								TRUE
370	VYHTYDEK	Chordata	Phylum	Eukaryota	Metazoa	Chordata						TRUE
371	TYVQNGK	Lachnospiraceae bacterium TWA4	Species	Bacteria		Firmicutes	Clostridia	Clostridiales	Lachnospiraceae		Lachnospiraceae bacterium TWA4	TRUE
372	QAQVDASK	Achromobacter sp.	Species	Bacteria		Proteobacteria	Betaproteobacteria	Burkholderiales	Alcaligenaceae	Achromobacter	Achromobacter sp.	TRUE
373	SVENCMR	Neonectria ditissima	Species	Eukaryota	Fungi	Ascomycota	Sordariomycetes	Hypocreales	Nectriaceae	Neonectria	Neonectria ditissima	TRUE
374	GNVNTVNANR	Candidatus Arthromitus sp. SFB-mouse	Species	Bacteria		Firmicutes	Clostridia	Clostridiales	Clostridiaceae	Candidatus Arthromitus	Candidatus Arthromitus sp. SFB-mouse	TRUE
375	GPLTANK	Gibberella fujikuroi	Species	Eukaryota	Fungi	Ascomycota	Sordariomycetes	Hypocreales	Nectriaceae	Fusarium	Gibberella fujikuroi	TRUE
376	SNAELMR	Leptothrix cholodnii	Species	Bacteria		Proteobacteria	Betaproteobacteria	Burkholderiales		Leptothrix	Leptothrix cholodnii	TRUE
377	TGEVVTGK	butyrate-producing bacterium SS3/4	Species	Bacteria		Firmicutes	Clostridia	Clostridiales			butyrate-producing bacterium SS3/4	TRUE
378	CNQGCVPR	Mus musculus	Species	Eukaryota	Metazoa	Chordata	Mammalia	Rodentia	Muridae	Mus	Mus musculus	TRUE
379	GTLGATQNR	Bacteria	Superkingdom	Bacteria								TRUE
380	ATSTPPK	Pseudocercospora fijiensis	Species	Eukaryota	Fungi	Ascomycota	Dothideomycetes	Mycosphaerellales	Mycosphaerellaceae	Pseudocercospora	Pseudocercospora fijiensis	TRUE
381	AQVNPQNR	Paxillus rubicundulus	Species	Eukaryota	Fungi	Basidiomycota	Agaricomycetes	Boletales	Paxillaceae	Paxillus	Paxillus rubicundulus	TRUE
382	KDVDEAYMNK	Chordata	Phylum	Eukaryota	Metazoa	Chordata						TRUE
383	NPGYNPR	Octopus bimaculoides	Species	Eukaryota	Metazoa	Mollusca	Cephalopoda	Octopoda	Octopodidae	Octopus	Octopus bimaculoides	TRUE
384	LVTTAQK	Citrobacter	Genus	Bacteria		Proteobacteria	Gammaproteobacteria	Enterobacterales	Enterobacteriaceae	Citrobacter		TRUE
385	FGGNPNR	Insecta	Class	Eukaryota	Metazoa	Arthropoda	Insecta					TRUE
386	CDEAGLK	Bacteria	Superkingdom	Bacteria								TRUE
387	VFNGQGR	Capitella teleta	Species	Eukaryota	Metazoa	Annelida	Polychaeta	Capitellida	Capitellidae	Capitella	Capitella teleta	TRUE
388	SVSDYNGK	Loxodonta africana	Species	Eukaryota	Metazoa	Chordata	Mammalia	Proboscidea	Elephantidae	Loxodonta	Loxodonta africana	TRUE
389	MNKNQLNRR	Sphingobacterium sp. (strain 21)	Species	Bacteria		Bacteroidetes	Sphingobacteriia	Sphingobacteriales	Sphingobacteriaceae	Sphingobacterium	Sphingobacterium sp. (strain 21)	TRUE
390	VTVGQTK	Clostridiales	Order	Bacteria		Firmicutes	Clostridia	Clostridiales				TRUE
391	YSNGQPVK	Blautia sp. YL58	Species	Bacteria		Firmicutes	Clostridia	Clostridiales	Lachnospiraceae	Blautia	Blautia sp. YL58	TRUE
392	VSQQGYNGK	Candida	Genus	Eukaryota	Fungi	Ascomycota	Saccharomycetes	Saccharomycetales	Debaryomycetaceae	Candida		TRUE
393	FGDSGPK	Bacteria	Superkingdom	Bacteria								TRUE
394	YAGTNVK	Bacteria	Superkingdom	Bacteria								TRUE
395	VNQALQNK	Acyrthosiphon pisum	Species	Eukaryota	Metazoa	Arthropoda	Insecta	Hemiptera	Aphididae	Acyrthosiphon	Acyrthosiphon pisum	TRUE
396	TYTAQEAAK	Solanum	Genus	Eukaryota	Viridiplantae	Streptophyta	Magnoliopsida	Solanales	Solanaceae	Solanum		TRUE
397	VNNLNSNR	Halobacteroides halobius	Species	Bacteria		Firmicutes	Clostridia	Halanaerobiales	Halobacteroidaceae	Halobacteroides	Halobacteroides halobius	TRUE
398	KDAEELAAK	Bacteria	Superkingdom	Bacteria								TRUE
399	TSDEQLDR	Triticum aestivum	Species	Eukaryota	Viridiplantae	Streptophyta	Magnoliopsida	Poales	Poaceae	Triticum	Triticum aestivum	TRUE
400	MLQQETR	Bacteria	Superkingdom	Bacteria								TRUE
401	LTNQTKK	Mesocestoides corti	Species	Eukaryota	Metazoa	Platyhelminthes	Cestoda	Cyclophyllidea	Mesocestoididae	Mesocestoides	Mesocestoides corti	TRUE
402	VDNLNSDR	Aeromonas veronii	Species	Bacteria		Proteobacteria	Gammaproteobacteria	Aeromonadales	Aeromonadaceae	Aeromonas	Aeromonas veronii	TRUE
403	SNGQVMR	Choanephora cucurbitarum	Species	Eukaryota	Fungi	Mucoromycota	Mucoromycetes	Mucorales	Choanephoraceae	Choanephora	Choanephora cucurbitarum	TRUE
404	PGLGSQR	Ornithorhynchus anatinus	Species	Eukaryota	Metazoa	Chordata	Mammalia	Monotremata	Ornithorhynchidae	Ornithorhynchus	Ornithorhynchus anatinus	TRUE
405	LMQSAQK	Bacteria	Superkingdom	Bacteria								TRUE
406	FNQQAAK	Bacteria	Superkingdom	Bacteria								TRUE
407	YAGTQVK	Bacteria	Superkingdom	Bacteria								TRUE
408	LSTPNNEK	Clostridiales	Order	Bacteria		Firmicutes	Clostridia	Clostridiales				TRUE
409	YGPESQQR	Chordata	Phylum	Eukaryota	Metazoa	Chordata						TRUE
410	TQMSELR	Eukaryota	Superkingdom	Eukaryota								TRUE
411	VNSAQLK	Proteobacteria	Phylum	Bacteria		Proteobacteria						TRUE
412	NELSKPVK	Theileria	Genus	Eukaryota		Apicomplexa	Aconoidasida	Piroplasmida	Theileriidae	Theileria		TRUE
413	SAVSVMK	Metarhizium album	Species	Eukaryota	Fungi	Ascomycota	Sordariomycetes	Hypocreales	Clavicipitaceae	Metarhizium	Metarhizium album	TRUE
414	NKVTLSK	Ascomycota	Phylum	Eukaryota	Fungi	Ascomycota						TRUE
415	LAEEADAR	Sphingopyxis	Genus	Bacteria		Proteobacteria	Alphaproteobacteria	Sphingomonadales	Sphingomonadaceae	Sphingopyxis		TRUE
416	ELEHEQR	Ascomycota	Phylum	Eukaryota	Fungi	Ascomycota						TRUE
417	LSGDCVK	Candidatus Peregrinibacteria bacterium GW2011_GWF2_38_29	Species	Bacteria		Candidatus Peregrinibacteria					Candidatus Peregrinibacteria bacterium GW2011_GWF2_38_29	TRUE
418	LNVSSNK	Eukaryota	Superkingdom	Eukaryota								TRUE
419	AAMDTDDKNVR	Clostridiales	Order	Bacteria		Firmicutes	Clostridia	Clostridiales				TRUE
420	QANVQETPR	Mus musculus	Species	Eukaryota	Metazoa	Chordata	Mammalia	Rodentia	Muridae	Mus	Mus musculus	TRUE
421	VPPANAR	Uncinocarpus reesii	Species	Eukaryota	Fungi	Ascomycota	Eurotiomycetes	Onygenales	Onygenaceae	Uncinocarpus	Uncinocarpus reesii	TRUE
422	GPLQTTK	Granulicella mallensis	Species	Bacteria		Acidobacteria	Acidobacteriia	Acidobacteriales	Acidobacteriaceae	Granulicella	Granulicella mallensis	TRUE
423	VNNQLNR	Ananas comosus	Species	Eukaryota	Viridiplantae	Streptophyta	Magnoliopsida	Poales	Bromeliaceae	Ananas	Ananas comosus	TRUE
424	NPAPDAPAK	Clostridium	Genus	Bacteria		Firmicutes	Clostridia	Clostridiales	Clostridiaceae	Clostridium		TRUE
425	RVQQLNAK	Meiothermus ruber	Species	Bacteria		Deinococcus-Thermus	Deinococci	Thermales	Thermaceae	Meiothermus	Meiothermus ruber	TRUE
426	NDQQLNK	Stylonychia lemnae	Species	Eukaryota		Ciliophora	Spirotrichea	Sporadotrichida	Oxytrichidae	Stylonychia	Stylonychia lemnae	TRUE
427	VVSDSGVR	Rhodococcus ruber	Species	Bacteria		Actinobacteria	Actinobacteria	Corynebacteriales	Nocardiaceae	Rhodococcus	Rhodococcus ruber	TRUE
428	QGLKPDNR	Natranaerobius thermophilus	Species	Bacteria		Firmicutes	Clostridia	Natranaerobiales	Natranaerobiaceae	Natranaerobius	Natranaerobius thermophilus	TRUE
429	SENCELQK	Clostridiales	Order	Bacteria		Firmicutes	Clostridia	Clostridiales				TRUE
430	SNRQLMR	Cyanobacteria	Phylum	Bacteria		Cyanobacteria						TRUE
431	VMNNVAPK	Bacilli	Class	Bacteria		Firmicutes	Bacilli					TRUE
432	QNLENPR	Lottia gigantea	Species	Eukaryota	Metazoa	Mollusca	Gastropoda		Lottiidae	Lottia	Lottia gigantea	TRUE
433	SGQFAQK	Rhizoctonia solani	Species	Eukaryota	Fungi	Basidiomycota	Agaricomycetes	Cantharellales	Ceratobasidiaceae	Rhizoctonia	Rhizoctonia solani	TRUE
434	ADQVMGK	Bacilli	Class	Bacteria		Firmicutes	Bacilli					TRUE
435	NKQYLSK	Nematoda	Phylum	Eukaryota	Metazoa	Nematoda						TRUE
436	EQAMMQK	Tetrahymena thermophila	Species	Eukaryota		Ciliophora	Oligohymenophorea	Hymenostomatida	Tetrahymenidae	Tetrahymena	Tetrahymena thermophila	TRUE
437	GYAAETATK	Firmicutes	Phylum	Bacteria		Firmicutes						TRUE
438	VSAAGQVR	Clostridium	Genus	Bacteria		Firmicutes	Clostridia	Clostridiales	Clostridiaceae	Clostridium		TRUE
439	TKQLLNK	Bacteria	Superkingdom	Bacteria								TRUE
440	MAGQMGNQR	Bacteria	Superkingdom	Bacteria								TRUE
441	FVNTSSK	Bacteria	Superkingdom	Bacteria								TRUE
442	FRDQYQK	Caenorhabditis brenneri	Species	Eukaryota	Metazoa	Nematoda	Chromadorea	Rhabditida	Rhabditidae	Caenorhabditis	Caenorhabditis brenneri	TRUE
443	VVEYAHER	Bacteria	Superkingdom	Bacteria								TRUE
444	TMQNTNDVETAR	Chordata	Phylum	Eukaryota	Metazoa	Chordata						TRUE
445	GLTCEGDR	Muridae	Family	Eukaryota	Metazoa	Chordata	Mammalia	Rodentia	Muridae			TRUE
446	LTCQGNR	Eukaryota	Superkingdom	Eukaryota								TRUE
447	REDGSYLK	Kuenenia stuttgartiensis	Species	Bacteria		Planctomycetes	Candidatus Brocadiae	Candidatus Brocadiales	Candidatus Brocadiaceae	Candidatus Kuenenia	Kuenenia stuttgartiensis	TRUE
448	TYGNDVDR	Roseburia hominis	Species	Bacteria		Firmicutes	Clostridia	Clostridiales	Lachnospiraceae	Roseburia	Roseburia hominis	TRUE
449	ATLTAQK	Fusarium poae	Species	Eukaryota	Fungi	Ascomycota	Sordariomycetes	Hypocreales	Nectriaceae	Fusarium	Fusarium poae	TRUE
450	VMNDVEPK	Bacteria	Superkingdom	Bacteria								TRUE
451	VSNQAGYR	Spirochaeta lutea	Species	Bacteria		Spirochaetes	Spirochaetia	Spirochaetales	Spirochaetaceae	Spirochaeta	Spirochaeta lutea	TRUE
452	QSEELEEK	Clostridium	Genus	Bacteria		Firmicutes	Clostridia	Clostridiales	Clostridiaceae	Clostridium		TRUE
453	MAQLQAAR	Xanthomonas	Genus	Bacteria		Proteobacteria	Gammaproteobacteria	Xanthomonadales	Xanthomonadaceae	Xanthomonas		TRUE
454	TAATLNSR	Mammalia	Class	Eukaryota	Metazoa	Chordata	Mammalia					TRUE
455	YLNTGDK	Leptospira	Genus	Bacteria		Spirochaetes	Spirochaetia	Leptospirales	Leptospiraceae	Leptospira		TRUE
456	AAEALDAAKK	Rodentia	Order	Eukaryota	Metazoa	Chordata	Mammalia	Rodentia				TRUE
457	AHASVEGVTK	Firmicutes	Phylum	Bacteria		Firmicutes						TRUE
458	QSVNHQMAQEDAQR	Mus musculus	Species	Eukaryota	Metazoa	Chordata	Mammalia	Rodentia	Muridae	Mus	Mus musculus	TRUE
459	AVLDETKR	Candidatus Thermochlorobacteriaceae bacterium GBChlB	Species	Bacteria		Chlorobi	Chlorobia	Chlorobiales	Candidatus Thermochlorobacteriaceae		Candidatus Thermochlorobacteriaceae bacterium GBChlB	TRUE
460	NANQFKR	Desulfosporosinus acidiphilus	Species	Bacteria		Firmicutes	Clostridia	Clostridiales	Peptococcaceae	Desulfosporosinus	Desulfosporosinus acidiphilus	TRUE
461	YLNTGNK	Enterobacterales	Order	Bacteria		Proteobacteria	Gammaproteobacteria	Enterobacterales				TRUE
462	VLCENPK	Pseudogymnoascus	Genus	Eukaryota	Fungi	Ascomycota	Leotiomycetes		Pseudeurotiaceae	Pseudogymnoascus		TRUE
463	YEDELNKR	Chordata	Phylum	Eukaryota	Metazoa	Chordata						TRUE
464	VLSAQQK	Talaromyces islandicus	Species	Eukaryota	Fungi	Ascomycota	Eurotiomycetes	Eurotiales	Trichocomaceae	Talaromyces	Talaromyces islandicus	TRUE
465	EQCQDPSKVPNESK	Rodentia	Order	Eukaryota	Metazoa	Chordata	Mammalia	Rodentia				TRUE
466	MLQTESR	Bacteria	Superkingdom	Bacteria								TRUE
467	SAAVQVSK	Rhizopus microsporus	Species	Eukaryota	Fungi	Mucoromycota	Mucoromycetes	Mucorales	Rhizopodaceae	Rhizopus	Rhizopus microsporus	TRUE
468	AANVTDCSDASQR	Mucispirillum schaedleri	Species	Bacteria		Deferribacteres	Deferribacteres	Deferribacterales	Deferribacteraceae	Mucispirillum	Mucispirillum schaedleri	TRUE
469	AGAVDYK	Pelagibacteraceae	Family	Bacteria		Proteobacteria	Alphaproteobacteria	Pelagibacterales	Pelagibacteraceae			TRUE
470	ECDACLHPK	Mus musculus	Species	Eukaryota	Metazoa	Chordata	Mammalia	Rodentia	Muridae	Mus	Mus musculus	TRUE
471	LSTNPQK	Flammeovirgaceae bacterium 311	Species	Bacteria		Bacteroidetes	Cytophagia	Cytophagales	Flammeovirgaceae		Flammeovirgaceae bacterium 311	TRUE
472	QGTACAVEGDMK	Bacteria	Superkingdom	Bacteria								TRUE
473	LQCTQVK	Muridae	Family	Eukaryota	Metazoa	Chordata	Mammalia	Rodentia	Muridae			TRUE
474	TYTPETK	Lachnospiraceae bacterium MD335	Species	Bacteria		Firmicutes	Clostridia	Clostridiales	Lachnospiraceae		Lachnospiraceae bacterium MD335	TRUE
475	NNNAEALR	Pedobacter sp. PACM 27299	Species	Bacteria		Bacteroidetes	Sphingobacteriia	Sphingobacteriales	Sphingobacteriaceae	Pedobacter	Pedobacter sp. PACM 27299	TRUE
476	TLQNPQR	Pyrenochaeta sp. DS3sAY3a	Species	Eukaryota	Fungi	Ascomycota	Dothideomycetes	Pleosporales	Cucurbitariaceae	Pyrenochaeta	Pyrenochaeta sp. DS3sAY3a	TRUE
477	LYATTNK	Candidatus Phytoplasma phoenicium	Species	Bacteria		Tenericutes	Mollicutes	Acholeplasmatales	Acholeplasmataceae	Candidatus Phytoplasma	Candidatus Phytoplasma phoenicium	TRUE
478	LCSNECVK	Poaceae	Family	Eukaryota	Viridiplantae	Streptophyta	Magnoliopsida	Poales	Poaceae			TRUE
479	SELGAAQNR	Bacteria	Superkingdom	Bacteria								TRUE
480	VQNELNR	Bacteria	Superkingdom	Bacteria								TRUE
481	AGVDCVK	Bacteria	Superkingdom	Bacteria								TRUE
482	LERPGTGDATR	Defluviimonas sp. 20V17	Species	Bacteria		Proteobacteria	Alphaproteobacteria	Rhodobacterales	Rhodobacteraceae	Defluviimonas	Defluviimonas sp. 20V17	TRUE
483	SAGNSAQLMAK	Bacteria	Superkingdom	Bacteria								TRUE
484	KLEEGLDK	Bacteria	Superkingdom	Bacteria								TRUE
485	TQVNVNK	Lactobacillus mindensis	Species	Bacteria		Firmicutes	Bacilli	Lactobacillales	Lactobacillaceae	Lactobacillus	Lactobacillus mindensis	TRUE
486	LKEEGLNK	Lactobacillus johnsonii	Species	Bacteria		Firmicutes	Bacilli	Lactobacillales	Lactobacillaceae	Lactobacillus	Lactobacillus johnsonii	TRUE
487	QGMALQR	Strigomonas culicis	Species	Eukaryota		Euglenozoa	Kinetoplastea	Trypanosomatida	Trypanosomatidae	Strigomonas	Strigomonas culicis	TRUE
488	GYAQENNVR	Firmicutes	Phylum	Bacteria		Firmicutes						TRUE
489	GGQDVDKLK	Prevotella	Genus	Bacteria		Bacteroidetes	Bacteroidia	Bacteroidales	Prevotellaceae	Prevotella		TRUE
490	VLNTDSR	Actinobacteria bacterium OK006	Species	Bacteria		Actinobacteria	Actinobacteria				Actinobacteria bacterium OK006	TRUE
491	SGNYTVSK	Clostridium cellulovorans	Species	Bacteria		Firmicutes	Clostridia	Clostridiales	Clostridiaceae	Clostridium	Clostridium cellulovorans	TRUE
492	TQLGPGK	Mycobacteroides immunogenum	Species	Bacteria		Actinobacteria	Actinobacteria	Corynebacteriales	Mycobacteriaceae	Mycobacteroides	Mycobacteroides immunogenum	TRUE
493	ANLGAAQNR	Laribacter hongkongensis	Species	Bacteria		Proteobacteria	Betaproteobacteria	Neisseriales	Chromobacteriaceae	Laribacter	Laribacter hongkongensis	TRUE
494	LVTTEAR	Eukaryota	Superkingdom	Eukaryota								TRUE
495	TQTPEYK	Clostridium sp. KLE 1755	Species	Bacteria		Firmicutes	Clostridia	Clostridiales	Clostridiaceae	Clostridium	Clostridium sp. KLE 1755	TRUE
496	VTNLNQK	Lactobacillus lindneri	Species	Bacteria		Firmicutes	Bacilli	Lactobacillales	Lactobacillaceae	Lactobacillus	Lactobacillus lindneri	TRUE
497	LGETAEEAK	Hungateiclostridiaceae bacterium KB18	Species	Bacteria		Firmicutes	Clostridia	Clostridiales	Hungateiclostridiaceae		Hungateiclostridiaceae bacterium KB18	TRUE
498	LEDKETLK	Oceanobacillus oncorhynchi	Species	Bacteria		Firmicutes	Bacilli	Bacillales	Bacillaceae	Oceanobacillus	Oceanobacillus oncorhynchi	TRUE
499	STFTENK	Bactrocera latifrons	Species	Eukaryota	Metazoa	Arthropoda	Insecta	Diptera	Tephritidae	Bactrocera	Bactrocera latifrons	TRUE
500	ADNPTTSSVR	Candidatus Arthromitus sp. SFB-mouse	Species	Bacteria		Firmicutes	Clostridia	Clostridiales	Clostridiaceae	Candidatus Arthromitus	Candidatus Arthromitus sp. SFB-mouse	TRUE
501	VQGLANK	Bacteria	Superkingdom	Bacteria								TRUE
502	SLSDLKER	Astyanax mexicanus	Species	Eukaryota	Metazoa	Chordata	Actinopteri	Characiformes	Characidae	Astyanax	Astyanax mexicanus	TRUE
503	NVTPCTER	Candidatus Arthromitus sp. SFB-mouse	Species	Bacteria		Firmicutes	Clostridia	Clostridiales	Clostridiaceae	Candidatus Arthromitus	Candidatus Arthromitus sp. SFB-mouse	TRUE
504	AELGAAQNR	Gammaproteobacteria	Class	Bacteria		Proteobacteria	Gammaproteobacteria					TRUE
505	VGGNAQLK	Bacteria	Superkingdom	Bacteria								TRUE
506	LTQNYNK	Paramecium tetraurelia	Species	Eukaryota		Ciliophora	Oligohymenophorea	Peniculida	Parameciidae	Paramecium	Paramecium tetraurelia	TRUE
507	VAPMADK	Altererythrobacter sp. Root672	Species	Bacteria		Proteobacteria	Alphaproteobacteria	Sphingomonadales	Erythrobacteraceae	Altererythrobacter	Altererythrobacter sp. Root672	TRUE
508	AGQFAEK	Leuconostoc	Genus	Bacteria		Firmicutes	Bacilli	Lactobacillales	Leuconostocaceae	Leuconostoc		TRUE
509	VLAQAAQK	Helicobacter pylori	Species	Bacteria		Proteobacteria	Epsilonproteobacteria	Campylobacterales	Helicobacteraceae	Helicobacter	Helicobacter pylori	TRUE
510	GSVGNYR	Ovis aries	Species	Eukaryota	Metazoa	Chordata	Mammalia	Artiodactyla	Bovidae	Ovis	Ovis aries	TRUE
511	NGESLSEGDR	Muridae	Family	Eukaryota	Metazoa	Chordata	Mammalia	Rodentia	Muridae			TRUE
512	RTNPQVR	Mesorhizobium sp. Root552	Species	Bacteria		Proteobacteria	Alphaproteobacteria	Rhizobiales	Phyllobacteriaceae	Mesorhizobium	Mesorhizobium sp. Root552	TRUE
513	APGSQLAK	Amycolatopsis vancoresmycina	Species	Bacteria		Actinobacteria	Actinobacteria	Pseudonocardiales	Pseudonocardiaceae	Amycolatopsis	Amycolatopsis vancoresmycina	TRUE
514	YLQAAQK	Methylothermaceae bacteria B42	Species	Bacteria		Proteobacteria	Gammaproteobacteria	Methylococcales	Methylothermaceae		Methylothermaceae bacteria B42	TRUE
515	MATNMDK	Thielaviopsis punctulata	Species	Eukaryota	Fungi	Ascomycota	Sordariomycetes	Microascales	Ceratocystidaceae	Thielaviopsis	Thielaviopsis punctulata	TRUE
516	QLYGESEGKENK	Bacteria	Superkingdom	Bacteria								TRUE
517	SLTAQTAK	Bacteria	Superkingdom	Bacteria								TRUE
518	LTNGSVTR	Anopheles sinensis	Species	Eukaryota	Metazoa	Arthropoda	Insecta	Diptera	Culicidae	Anopheles	Anopheles sinensis	TRUE
519	YTAPQEAK	Prevotella	Genus	Bacteria		Bacteroidetes	Bacteroidia	Bacteroidales	Prevotellaceae	Prevotella		TRUE
520	NLTNNNSSVGK	Dorea sp. 5-2	Species	Bacteria		Firmicutes	Clostridia	Clostridiales	Lachnospiraceae	Dorea	Dorea sp. 5-2	TRUE
521	DKDTGLPK	Micromonas pusilla	Species	Eukaryota	Viridiplantae	Chlorophyta	Mamiellophyceae	Mamiellales	Mamiellaceae	Micromonas	Micromonas pusilla	TRUE
522	GNVDLNK	Bacteria	Superkingdom	Bacteria								TRUE
523	HGVEQLK	Chlorobium limicola	Species	Bacteria		Chlorobi	Chlorobia	Chlorobiales	Chlorobiaceae	Chlorobium	Chlorobium limicola	TRUE
524	YFEHEDR	Lachnospiraceae	Family	Bacteria		Firmicutes	Clostridia	Clostridiales	Lachnospiraceae			TRUE
525	WQENDER	Ostreococcus tauri	Species	Eukaryota	Viridiplantae	Chlorophyta	Mamiellophyceae	Mamiellales	Bathycoccaceae	Ostreococcus	Ostreococcus tauri	TRUE
526	KEAVQDLK	Penicillium camembertii	Species	Eukaryota	Fungi	Ascomycota	Eurotiomycetes	Eurotiales	Aspergillaceae	Penicillium	Penicillium camembertii	TRUE
527	QLGNPNR	Proteobacteria	Phylum	Bacteria		Proteobacteria						TRUE
528	ANQQQLR	Bacteriovorax sp. BSW11_IV	Species	Bacteria		Proteobacteria	Oligoflexia	Bacteriovoracales	Bacteriovoracaceae	Bacteriovorax	Bacteriovorax sp. BSW11_IV	TRUE
529	VREELTTGK	Faecalicatena contorta	Species	Bacteria		Firmicutes	Clostridia	Clostridiales	Lachnospiraceae	Faecalicatena	Faecalicatena contorta	TRUE
530	LSELHCDK	Chordata	Phylum	Eukaryota	Metazoa	Chordata						TRUE
531	GCVTEVK	Metazoa	Kingdom	Eukaryota	Metazoa							TRUE
532	DTDMATEMVK	Clostridiales	Order	Bacteria		Firmicutes	Clostridia	Clostridiales				TRUE
533	TMDNMGK	Mammalia	Class	Eukaryota	Metazoa	Chordata	Mammalia					TRUE
534	YSNGEPVK	Bacteria	Superkingdom	Bacteria								TRUE
535	CVDMNDR	Bacteria	Superkingdom	Bacteria								TRUE
536	TPEQVAANR	Lachnospiraceae	Family	Bacteria		Firmicutes	Clostridia	Clostridiales	Lachnospiraceae			TRUE
537	CPVCNAPADK	Clostridiales	Order	Bacteria		Firmicutes	Clostridia	Clostridiales				TRUE
538	VDTENYR	Bacteria	Superkingdom	Bacteria								TRUE
539	TYTAEEAAK	Solanum	Genus	Eukaryota	Viridiplantae	Streptophyta	Magnoliopsida	Solanales	Solanaceae	Solanum		TRUE
540	DPQHDLDR	Eukaryota	Superkingdom	Eukaryota								TRUE
541	VLTQQEEK	Agaricomycetes	Class	Eukaryota	Fungi	Basidiomycota	Agaricomycetes					TRUE
542	LYNANGK	Bacteria	Superkingdom	Bacteria								TRUE
543	KYEDELNK	Dryophytes cinereus	Species	Eukaryota	Metazoa	Chordata	Amphibia	Anura	Hylidae	Dryophytes	Dryophytes cinereus	TRUE
544	ATDLSSPQK	Coprococcus catus	Species	Bacteria		Firmicutes	Clostridia	Clostridiales	Lachnospiraceae	Coprococcus	Coprococcus catus	TRUE
545	DNFNNSPR	Mus musculus	Species	Eukaryota	Metazoa	Chordata	Mammalia	Rodentia	Muridae	Mus	Mus musculus	TRUE
546	VNTQNYR	Metazoa	Kingdom	Eukaryota	Metazoa							TRUE
547	LSGTAQCPR	Lachnospiraceae bacterium MD308	Species	Bacteria		Firmicutes	Clostridia	Clostridiales	Lachnospiraceae		Lachnospiraceae bacterium MD308	TRUE
548	NPEDLNK	Lyngbya aestuarii	Species	Bacteria		Cyanobacteria		Oscillatoriales	Oscillatoriaceae	Lyngbya	Lyngbya aestuarii	TRUE
549	AASEPLQK	Anaerotruncus	Genus	Bacteria		Firmicutes	Clostridia	Clostridiales	Ruminococcaceae	Anaerotruncus		TRUE
550	DELNAAMK	Peptoclostridium acidaminophilum	Species	Bacteria		Firmicutes	Clostridia	Clostridiales	Peptostreptococcaceae	Peptoclostridium	Peptoclostridium acidaminophilum	TRUE
551	LSSCEMK	Clostridiales	Order	Bacteria		Firmicutes	Clostridia	Clostridiales				TRUE
552	VQQGVSR	Bacillaceae	Family	Bacteria		Firmicutes	Bacilli	Bacillales	Bacillaceae			TRUE
553	VGGAEMAR	Bacteria	Superkingdom	Bacteria								TRUE
554	ENPYGEPEHR	Lachnospiraceae bacterium M18-1	Species	Bacteria		Firmicutes	Clostridia	Clostridiales	Lachnospiraceae		Lachnospiraceae bacterium M18-1	TRUE
555	EELMDTAK	Clostridiales	Order	Bacteria		Firmicutes	Clostridia	Clostridiales				TRUE
556	GGNVGLK	Fungi	Kingdom	Eukaryota	Fungi							TRUE
557	VTMQNLNDR	Chordata	Phylum	Eukaryota	Metazoa	Chordata						TRUE
558	YQTVTQK	Roseivivax halodurans	Species	Bacteria		Proteobacteria	Alphaproteobacteria	Rhodobacterales	Rhodobacteraceae	Roseivivax	Roseivivax halodurans	TRUE
559	LSGDSYR	Bacteria	Superkingdom	Bacteria								TRUE
560	QSVQNASYEQK	Bacteroidetes	Phylum	Bacteria		Bacteroidetes						TRUE
561	KDEDLVR	Bacteria	Superkingdom	Bacteria								TRUE
562	YNTEVGAK	endosymbiont DhMRE of Dentiscutata heterogama	Species	Bacteria		Tenericutes	Mollicutes	Mycoplasmatales			endosymbiont DhMRE of Dentiscutata heterogama	TRUE
563	VLVENEHR	Mammalia	Class	Eukaryota	Metazoa	Chordata	Mammalia					TRUE
564	YYQANPK	Saprospira grandis	Species	Bacteria		Bacteroidetes	Saprospiria	Saprospirales	Saprospiraceae	Saprospira	Saprospira grandis	TRUE
565	NNLTSPK	Tetrahymena thermophila	Species	Eukaryota		Ciliophora	Oligohymenophorea	Hymenostomatida	Tetrahymenidae	Tetrahymena	Tetrahymena thermophila	TRUE
566	GTSLEDAQK	Lachnospiraceae	Family	Bacteria		Firmicutes	Clostridia	Clostridiales	Lachnospiraceae			TRUE
567	YGVNTSK	Pandoraea pulmonicola	Species	Bacteria		Proteobacteria	Betaproteobacteria	Burkholderiales	Burkholderiaceae	Pandoraea	Pandoraea pulmonicola	TRUE
568	RGDAVVVR	Mus musculus	Species	Eukaryota	Metazoa	Chordata	Mammalia	Rodentia	Muridae	Mus	Mus musculus	TRUE
569	LEDAVGHR	Acidovorax	Genus	Bacteria		Proteobacteria	Betaproteobacteria	Burkholderiales	Comamonadaceae	Acidovorax		TRUE
570	LLTEETKR	Theileria equi	Species	Eukaryota		Apicomplexa	Aconoidasida	Piroplasmida	Theileriidae	Theileria	Theileria equi	TRUE
571	LNDTAER	Bacteria	Superkingdom	Bacteria								TRUE
572	LGAGLDK	Bacteria	Superkingdom	Bacteria								TRUE
573	EDPAPASCASGCK	Dorea sp. 5-2	Species	Bacteria		Firmicutes	Clostridia	Clostridiales	Lachnospiraceae	Dorea	Dorea sp. 5-2	TRUE
574	LQSPTEK	Metazoa	Kingdom	Eukaryota	Metazoa							TRUE
575	NNTNESWK	Lachnospiraceae bacterium MD335	Species	Bacteria		Firmicutes	Clostridia	Clostridiales	Lachnospiraceae		Lachnospiraceae bacterium MD335	TRUE
576	SEQQPLK	Guillardia theta	Species	Eukaryota			Cryptophyceae	Pyrenomonadales	Geminigeraceae	Guillardia	Guillardia theta	TRUE
577	VALSGQSK	Pleurotus ostreatus	Species	Eukaryota	Fungi	Basidiomycota	Agaricomycetes	Agaricales	Pleurotaceae	Pleurotus	Pleurotus ostreatus	TRUE
578	QAAQGELK	Alteromonadales	Order	Bacteria		Proteobacteria	Gammaproteobacteria	Alteromonadales				TRUE
579	EAGGFQR	Hyalangium minutum	Species	Bacteria		Proteobacteria	Deltaproteobacteria	Myxococcales	Archangiaceae	Hyalangium	Hyalangium minutum	TRUE
580	AVQMAQR	Bacteria	Superkingdom	Bacteria								TRUE
581	EAAQGQLK	Lactobacillus	Genus	Bacteria		Firmicutes	Bacilli	Lactobacillales	Lactobacillaceae	Lactobacillus		TRUE
582	LYQAGEGR	Metazoa	Kingdom	Eukaryota	Metazoa							TRUE
583	QATQFSK	Conidiobolus coronatus	Species	Eukaryota	Fungi	Zoopagomycota	Entomophthoromycetes	Entomophthorales	Ancylistaceae	Conidiobolus	Conidiobolus coronatus	TRUE
584	VNNQTLK	Bacteria	Superkingdom	Bacteria								TRUE
585	LHLNQQQK	Prochlorococcus	Genus	Bacteria		Cyanobacteria		Synechococcales	Prochloraceae	Prochlorococcus		TRUE
586	YNYNQQK	Lucilia cuprina	Species	Eukaryota	Metazoa	Arthropoda	Insecta	Diptera	Calliphoridae	Lucilia	Lucilia cuprina	TRUE
587	YDNQTLK	Bacteria	Superkingdom	Bacteria								TRUE
588	DYTAVDEKK	Clostridiales	Order	Bacteria		Firmicutes	Clostridia	Clostridiales				TRUE
589	NGQQFSK	Stylonychia lemnae	Species	Eukaryota		Ciliophora	Spirotrichea	Sporadotrichida	Oxytrichidae	Stylonychia	Stylonychia lemnae	TRUE
590	QAGVTYK	Acetohalobium arabaticum	Species	Bacteria		Firmicutes	Clostridia	Halanaerobiales	Halobacteroidaceae	Acetohalobium	Acetohalobium arabaticum	TRUE
591	AGETTELR	Sphaerotilus natans	Species	Bacteria		Proteobacteria	Betaproteobacteria	Burkholderiales		Sphaerotilus	Sphaerotilus natans	TRUE
592	SDFGAMQNR	Dorea sp. 5-2	Species	Bacteria		Firmicutes	Clostridia	Clostridiales	Lachnospiraceae	Dorea	Dorea sp. 5-2	TRUE
593	SGTVTNDVAK	Bacteria	Superkingdom	Bacteria								TRUE
594	YASVNAQK	Drosophila	Genus	Eukaryota	Metazoa	Arthropoda	Insecta	Diptera	Drosophilidae	Drosophila		TRUE
595	VTLSGDK	Bacteria	Superkingdom	Bacteria								TRUE
596	TLQQSVK	Firmicutes	Phylum	Bacteria		Firmicutes						TRUE
597	QLQKQQLK	Sporothrix	Genus	Eukaryota	Fungi	Ascomycota	Sordariomycetes	Ophiostomatales	Ophiostomataceae	Sporothrix		TRUE
598	CQYVTEK	Metazoa	Kingdom	Eukaryota	Metazoa							TRUE
599	LQETVCK	Ananas comosus	Species	Eukaryota	Viridiplantae	Streptophyta	Magnoliopsida	Poales	Bromeliaceae	Ananas	Ananas comosus	TRUE
600	CAGVTVSK	Glycine	Genus	Eukaryota	Viridiplantae	Streptophyta	Magnoliopsida	Fabales	Fabaceae	Glycine		TRUE
601	NANVVCR	Anabaena sp. LE011-02	Species	Bacteria		Cyanobacteria		Nostocales	Nostocaceae	Anabaena	Anabaena sp. LE011-02	TRUE
602	NVAVTEGDK	Bacteria	Superkingdom	Bacteria								TRUE
603	VLQQVKK	Bacteria	Superkingdom	Bacteria								TRUE
604	LQVSGNK	Ornithorhynchus anatinus	Species	Eukaryota	Metazoa	Chordata	Mammalia	Monotremata	Ornithorhynchidae	Ornithorhynchus	Ornithorhynchus anatinus	TRUE
605	DEPPGYK	Mammalia	Class	Eukaryota	Metazoa	Chordata	Mammalia					TRUE
606	YLESQAR	Eukaryota	Superkingdom	Eukaryota								TRUE
607	MSEYDAR	Actinobacteria	Class	Bacteria		Actinobacteria	Actinobacteria					TRUE
608	HESDMLR	Desulfovibrio	Genus	Bacteria		Proteobacteria	Deltaproteobacteria	Desulfovibrionales	Desulfovibrionaceae	Desulfovibrio		TRUE
609	QLNTPAK	Plasmodium coatneyi	Species	Eukaryota		Apicomplexa	Aconoidasida	Haemosporida	Plasmodiidae	Plasmodium	Plasmodium coatneyi	TRUE
610	LSQNAVK	Bacteria	Superkingdom	Bacteria								TRUE
611	KALDDAVK	Bacteria	Superkingdom	Bacteria								TRUE
612	VTNNVVMK	Dyella japonica	Species	Bacteria		Proteobacteria	Gammaproteobacteria	Xanthomonadales	Rhodanobacteraceae	Dyella	Dyella japonica	TRUE
613	AGLNNPR	Colletotrichum	Genus	Eukaryota	Fungi	Ascomycota	Sordariomycetes	Glomerellales	Glomerellaceae	Colletotrichum		TRUE
614	TGCSFNR	Selaginella moellendorffii	Species	Eukaryota	Viridiplantae	Streptophyta	Lycopodiopsida	Selaginellales	Selaginellaceae	Selaginella	Selaginella moellendorffii	TRUE
615	VSSTPETVK	Desulfovibrio	Genus	Bacteria		Proteobacteria	Deltaproteobacteria	Desulfovibrionales	Desulfovibrionaceae	Desulfovibrio		TRUE
616	FNSETPTK	Candidatus Arthromitus	Genus	Bacteria		Firmicutes	Clostridia	Clostridiales	Clostridiaceae	Candidatus Arthromitus		TRUE
617	GPQESSFK	Anaerotignum	Genus	Bacteria		Firmicutes	Clostridia	Clostridiales	Lachnospiraceae	Anaerotignum		TRUE
618	QLYGESEGKDQR	Clostridiales	Order	Bacteria		Firmicutes	Clostridia	Clostridiales				TRUE
619	VTQLQNK	Candidatus Protochlamydia amoebophila	Species	Bacteria		Chlamydiae	Chlamydiia	Parachlamydiales	Parachlamydiaceae	Candidatus Protochlamydia	Candidatus Protochlamydia amoebophila	TRUE
620	TGGNFER	Clastoptera arizonana	Species	Eukaryota	Metazoa	Arthropoda	Insecta	Hemiptera	Clastopteridae	Clastoptera	Clastoptera arizonana	TRUE
621	KQLNNNELK	unidentified adenovirus	Species	Viruses	Bamfordvirae	Preplasmiviricota	Tectiliviricetes	Rowavirales	Adenoviridae	Mastadenovirus	unidentified adenovirus	TRUE
622	CNVNKLR	Parachlamydia acanthamoebae	Species	Bacteria		Chlamydiae	Chlamydiia	Parachlamydiales	Parachlamydiaceae	Parachlamydia	Parachlamydia acanthamoebae	TRUE
623	QALTNPDR	Anaerococcus prevotii	Species	Bacteria		Firmicutes	Tissierellia	Tissierellales	Peptoniphilaceae	Anaerococcus	Anaerococcus prevotii	TRUE
624	NNASFQK	Setaria italica	Species	Eukaryota	Viridiplantae	Streptophyta	Magnoliopsida	Poales	Poaceae	Setaria	Setaria italica	TRUE
625	EGTTGLEEK	Clostridiales bacterium 1_7_47FAA	Species	Bacteria		Firmicutes	Clostridia	Clostridiales			Clostridiales bacterium 1_7_47FAA	TRUE
626	DLHVSDAK	Helotiales	Order	Eukaryota	Fungi	Ascomycota	Leotiomycetes	Helotiales				TRUE
627	YTAQVNK	Camelus ferus	Species	Eukaryota	Metazoa	Chordata	Mammalia	Artiodactyla	Camelidae	Camelus	Camelus ferus	TRUE
628	LESPDDER	Glycine max	Species	Eukaryota	Viridiplantae	Streptophyta	Magnoliopsida	Fabales	Fabaceae	Glycine	Glycine max	TRUE
629	QEGHTLR	Lactobacillus aviarius	Species	Bacteria		Firmicutes	Bacilli	Lactobacillales	Lactobacillaceae	Lactobacillus	Lactobacillus aviarius	TRUE
630	FEPDEGK	Bacteria	Superkingdom	Bacteria								TRUE
631	VNQALQK	Solitalea canadensis	Species	Bacteria		Bacteroidetes	Sphingobacteriia	Sphingobacteriales	Sphingobacteriaceae	Solitalea	Solitalea canadensis	TRUE
632	ANPTLTAK	Pseudomonas putida	Species	Bacteria		Proteobacteria	Gammaproteobacteria	Pseudomonadales	Pseudomonadaceae	Pseudomonas	Pseudomonas putida	TRUE
633	VHLTDAEK	Mammalia	Class	Eukaryota	Metazoa	Chordata	Mammalia					TRUE
634	LQEQAYK	Bacteria	Superkingdom	Bacteria								TRUE
635	LSAVNQR	Bacteria	Superkingdom	Bacteria								TRUE
636	LKNEDALK	Atopobiaceae	Family	Bacteria		Actinobacteria	Coriobacteriia	Coriobacteriales	Atopobiaceae			TRUE
637	AVGKQDK	Kibdelosporangium phytohabitans	Species	Bacteria		Actinobacteria	Actinobacteria	Pseudonocardiales	Pseudonocardiaceae	Kibdelosporangium	Kibdelosporangium phytohabitans	TRUE
638	NASQFQK	Streptococcus suis	Species	Bacteria		Firmicutes	Bacilli	Lactobacillales	Streptococcaceae	Streptococcus	Streptococcus suis	TRUE
639	LLCASNDNK	Clostridiales	Order	Bacteria		Firmicutes	Clostridia	Clostridiales				TRUE
640	LLGDNTNK	Locusta migratoria	Species	Eukaryota	Metazoa	Arthropoda	Insecta	Orthoptera	Acrididae	Locusta	Locusta migratoria	TRUE
641	SGQFAER	Firmicutes	Phylum	Bacteria		Firmicutes						TRUE
642	FTADQCTR	Clostridiales	Order	Bacteria		Firmicutes	Clostridia	Clostridiales				TRUE
643	FVEQAGEK	Ruminococcaceae bacterium D16	Species	Bacteria		Firmicutes	Clostridia	Clostridiales	Ruminococcaceae		Ruminococcaceae bacterium D16	TRUE
644	SGVQVGTQK	Lachnospiraceae	Family	Bacteria		Firmicutes	Clostridia	Clostridiales	Lachnospiraceae			TRUE
645	TVTNDPSYK	Mammalia	Class	Eukaryota	Metazoa	Chordata	Mammalia					TRUE
646	VTYNNATK	Astyanax mexicanus	Species	Eukaryota	Metazoa	Chordata	Actinopteri	Characiformes	Characidae	Astyanax	Astyanax mexicanus	TRUE
647	ATNDEFR	Oryza sativa	Species	Eukaryota	Viridiplantae	Streptophyta	Magnoliopsida	Poales	Poaceae	Oryza	Oryza sativa	TRUE
648	DKNYVVK	Clostridiales	Order	Bacteria		Firmicutes	Clostridia	Clostridiales				TRUE
649	NQAQQLK	Lactobacillus graminis	Species	Bacteria		Firmicutes	Bacilli	Lactobacillales	Lactobacillaceae	Lactobacillus	Lactobacillus graminis	TRUE
650	VAQLGGK	Bacteria	Superkingdom	Bacteria								TRUE
651	ASNGASDFGNK	Bacteria	Superkingdom	Bacteria								TRUE
652	KFQQGMQK	Clostridium butyricum	Species	Bacteria		Firmicutes	Clostridia	Clostridiales	Clostridiaceae	Clostridium	Clostridium butyricum	TRUE
653	YNTYQAR	Ramazzottius varieornatus	Species	Eukaryota	Metazoa	Tardigrada	Eutardigrada	Parachela	Ramazzottiidae	Ramazzottius	Ramazzottius varieornatus	TRUE
654	KGQNFVK	Roseivirga spongicola	Species	Bacteria		Bacteroidetes	Cytophagia	Cytophagales	Roseivirgaceae	Roseivirga	Roseivirga spongicola	TRUE
655	AYDNGLK	Candidatus Bathyarchaeota archaeon B25	Species	Archaea		Candidatus Bathyarchaeota					Candidatus Bathyarchaeota archaeon B25	TRUE
656	GFQNQPQR	Firmicutes	Phylum	Bacteria		Firmicutes						TRUE
657	LANGQYGR	Pleosporales	Order	Eukaryota	Fungi	Ascomycota	Dothideomycetes	Pleosporales				TRUE
658	ASFQEAK	Eukaryota	Superkingdom	Eukaryota								TRUE
659	LPSNNLK	Eukaryota	Superkingdom	Eukaryota								TRUE
660	NSDFNPK	Conidiobolus coronatus	Species	Eukaryota	Fungi	Zoopagomycota	Entomophthoromycetes	Entomophthorales	Ancylistaceae	Conidiobolus	Conidiobolus coronatus	TRUE
661	SPQNLQK	Lactobacillus farciminis	Species	Bacteria		Firmicutes	Bacilli	Lactobacillales	Lactobacillaceae	Lactobacillus	Lactobacillus farciminis	TRUE
662	KQLQELSK	Clostridium	Genus	Bacteria		Firmicutes	Clostridia	Clostridiales	Clostridiaceae	Clostridium		TRUE
663	SVECVAQR	Clostridiales	Order	Bacteria		Firmicutes	Clostridia	Clostridiales				TRUE
664	HPEFENAR	Bacteroides	Genus	Bacteria		Bacteroidetes	Bacteroidia	Bacteroidales	Bacteroidaceae	Bacteroides		TRUE
665	YQADVTSK	Hymenoptera	Order	Eukaryota	Metazoa	Arthropoda	Insecta	Hymenoptera				TRUE
666	ELENDAPK	Lachnospira eligens	Species	Bacteria		Firmicutes	Clostridia	Clostridiales	Lachnospiraceae	Lachnospira	Lachnospira eligens	TRUE
667	VNVPNSK	Metazoa	Kingdom	Eukaryota	Metazoa							TRUE
668	AVQQALNK	Musa acuminata	Species	Eukaryota	Viridiplantae	Streptophyta	Magnoliopsida	Zingiberales	Musaceae	Musa	Musa acuminata	TRUE
669	GSLQPEAR	Mus musculus	Species	Eukaryota	Metazoa	Chordata	Mammalia	Rodentia	Muridae	Mus	Mus musculus	TRUE
670	DRDTMDQVR	Firmicutes	Phylum	Bacteria		Firmicutes						TRUE
671	QTESVYR	Paenibacillus sp. IHB B 3415	Species	Bacteria		Firmicutes	Bacilli	Bacillales	Paenibacillaceae	Paenibacillus	Paenibacillus sp. IHB B 3415	TRUE
672	VNQGLNR	Streptophyta	Phylum	Eukaryota	Viridiplantae	Streptophyta						TRUE
673	MPSGQVR	Arthropoda	Phylum	Eukaryota	Metazoa	Arthropoda						TRUE
674	TTGQQFK	Pedobacter sp. BAL39	Species	Bacteria		Bacteroidetes	Sphingobacteriia	Sphingobacteriales	Sphingobacteriaceae	Pedobacter	Pedobacter sp. BAL39	TRUE
675	FVAQTGK	Campylobacter iguaniorum	Species	Bacteria		Proteobacteria	Epsilonproteobacteria	Campylobacterales	Campylobacteraceae	Campylobacter	Campylobacter iguaniorum	TRUE
676	YELADKR	Bacteria	Superkingdom	Bacteria								TRUE
677	ANQLEPR	Nectria haematococca	Species	Eukaryota	Fungi	Ascomycota	Sordariomycetes	Hypocreales	Nectriaceae	Fusarium	Nectria haematococca	TRUE
678	EVPADKDK	Zea mays	Species	Eukaryota	Viridiplantae	Streptophyta	Magnoliopsida	Poales	Poaceae	Zea	Zea mays	TRUE
679	DNYETVK	Clostridiales	Order	Bacteria		Firmicutes	Clostridia	Clostridiales				TRUE
680	NGNEFSK	Bacteria	Superkingdom	Bacteria								TRUE
681	LSVNNQK	Candida parapsilosis	Species	Eukaryota	Fungi	Ascomycota	Saccharomycetes	Saccharomycetales	Debaryomycetaceae	Candida	Candida parapsilosis	TRUE
682	GEMCSVAQK	Clostridiales	Order	Bacteria		Firmicutes	Clostridia	Clostridiales				TRUE
683	LDVQSDK	Prochlorococcus sp. MIT 0801	Species	Bacteria		Cyanobacteria		Synechococcales	Prochloraceae	Prochlorococcus	Prochlorococcus sp. MIT 0801	TRUE
684	FNGQTVK	Ruminococcus	Genus	Bacteria		Firmicutes	Clostridia	Clostridiales	Ruminococcaceae	Ruminococcus		TRUE
685	YNHLGDSPK	Cricetulus griseus	Species	Eukaryota	Metazoa	Chordata	Mammalia	Rodentia	Cricetidae	Cricetulus	Cricetulus griseus	TRUE
686	MCQECGTYNGR	Clostridiales	Order	Bacteria		Firmicutes	Clostridia	Clostridiales				TRUE
687	VANALNAK	Ancylostoma	Genus	Eukaryota	Metazoa	Nematoda	Chromadorea	Strongylida	Ancylostomatidae	Ancylostoma		TRUE
688	VGTVVSNK	Bacteria	Superkingdom	Bacteria								TRUE
689	NAEVDKLK	Papilio xuthus	Species	Eukaryota	Metazoa	Arthropoda	Insecta	Lepidoptera	Papilionidae	Papilio	Papilio xuthus	TRUE
690	QLVANGCK	Bacteria	Superkingdom	Bacteria								TRUE
691	AVNQLSGK	Bacteroides	Genus	Bacteria		Bacteroidetes	Bacteroidia	Bacteroidales	Bacteroidaceae	Bacteroides		TRUE
692	SPQLNAK	fungal sp. No.11243	Species	Eukaryota	Fungi						fungal sp. No.11243	TRUE
693	MSYNAQK	Pseudogymnoascus sp. VKM F-4519 (FW-2642)	Species	Eukaryota	Fungi	Ascomycota	Leotiomycetes		Pseudeurotiaceae	Pseudogymnoascus	Pseudogymnoascus sp. VKM F-4519 (FW-2642)	TRUE
694	GQEVNKLK	Dialister invisus	Species	Bacteria		Firmicutes	Negativicutes	Veillonellales	Veillonellaceae	Dialister	Dialister invisus	TRUE
695	MSYDQAK	Ahrensia marina	Species	Bacteria		Proteobacteria	Alphaproteobacteria	Rhodobacterales	Rhodobacteraceae	Ahrensia	Ahrensia marina	TRUE
696	NPSTALDR	Metazoa	Kingdom	Eukaryota	Metazoa							TRUE
697	STLVEDR	Anaerococcus lactolyticus	Species	Bacteria		Firmicutes	Tissierellia	Tissierellales	Peptoniphilaceae	Anaerococcus	Anaerococcus lactolyticus	TRUE
698	NQAQFNK	Rhodospirillum centenum	Species	Bacteria		Proteobacteria	Alphaproteobacteria	Rhodospirillales	Rhodospirillaceae	Rhodospirillum	Rhodospirillum centenum	TRUE
699	QQQNQFR	Entamoeba	Genus	Eukaryota		Evosea		Mastigamoebida	Entamoebidae	Entamoeba		TRUE
700	RLQQAYQNR	Prevotella veroralis	Species	Bacteria		Bacteroidetes	Bacteroidia	Bacteroidales	Prevotellaceae	Prevotella	Prevotella veroralis	TRUE
701	VYSDVER	Bacteria	Superkingdom	Bacteria								TRUE
702	EATMEQLGR	Clostridiales	Order	Bacteria		Firmicutes	Clostridia	Clostridiales				TRUE
703	QQWADNK	Planococcus plakortidis	Species	Bacteria		Firmicutes	Bacilli	Bacillales	Planococcaceae	Planococcus	Planococcus plakortidis	TRUE
704	VYSGEVK	Bacteria	Superkingdom	Bacteria								TRUE
705	LDAGVDK	Eukaryota	Superkingdom	Eukaryota								TRUE
706	ALNEAEAK	Oxalobacteraceae	Family	Bacteria		Proteobacteria	Betaproteobacteria	Burkholderiales	Oxalobacteraceae			TRUE
707	MDGQDLR	Ascaris lumbricoides	Species	Eukaryota	Metazoa	Nematoda	Chromadorea	Rhabditida	Ascarididae	Ascaris	Ascaris lumbricoides	TRUE
708	LVQDGMDK	Firmicutes	Phylum	Bacteria		Firmicutes						TRUE
709	AGQFAER	Proteobacteria	Phylum	Bacteria		Proteobacteria						TRUE
710	LTAAPEGAK	Clostridiales	Order	Bacteria		Firmicutes	Clostridia	Clostridiales				TRUE
711	TAAELAEK	Bacteria	Superkingdom	Bacteria								TRUE
712	SQATGQLASGSESR	Mus musculus	Species	Eukaryota	Metazoa	Chordata	Mammalia	Rodentia	Muridae	Mus	Mus musculus	TRUE
713	ALPSECSSR	Mus musculus	Species	Eukaryota	Metazoa	Chordata	Mammalia	Rodentia	Muridae	Mus	Mus musculus	TRUE
714	SSNNQLDQMPR	Pisum sativum	Species	Eukaryota	Viridiplantae	Streptophyta	Magnoliopsida	Fabales	Fabaceae	Pisum	Pisum sativum	TRUE
715	LKQQFTR	Chelonia mydas	Species	Eukaryota	Metazoa	Chordata		Testudines	Cheloniidae	Chelonia	Chelonia mydas	TRUE
716	SQTEVMR	Fungi	Kingdom	Eukaryota	Fungi							TRUE
717	LNGELDK	Eukaryota	Superkingdom	Eukaryota								TRUE
718	MHLSAQQK	Gammaproteobacteria	Class	Bacteria		Proteobacteria	Gammaproteobacteria					TRUE
719	VDCGAACGVR	Beta vulgaris	Species	Eukaryota	Viridiplantae	Streptophyta	Magnoliopsida	Caryophyllales	Chenopodiaceae	Beta	Beta vulgaris	TRUE
720	SAGNGAQLMAK	Clostridiales	Order	Bacteria		Firmicutes	Clostridia	Clostridiales				TRUE
721	LAGEVDAK	Bacteria	Superkingdom	Bacteria								TRUE
722	AEMALHDR	Lachnospiraceae	Family	Bacteria		Firmicutes	Clostridia	Clostridiales	Lachnospiraceae			TRUE
723	LSATEPK	Clavispora lusitaniae	Species	Eukaryota	Fungi	Ascomycota	Saccharomycetes	Saccharomycetales	Metschnikowiaceae	Clavispora	Clavispora lusitaniae	TRUE
724	LQQLQKEER	Firmicutes	Phylum	Bacteria		Firmicutes						TRUE
725	SGNEDEFR	Chordata	Phylum	Eukaryota	Metazoa	Chordata						TRUE
726	NNAYQVR	Pedobacter heparinus	Species	Bacteria		Bacteroidetes	Sphingobacteriia	Sphingobacteriales	Sphingobacteriaceae	Pedobacter	Pedobacter heparinus	TRUE
727	VRDLTSEEVKK	Clostridiales	Order	Bacteria		Firmicutes	Clostridia	Clostridiales				TRUE
728	VVEVSTSK	Eukaryota	Superkingdom	Eukaryota								TRUE
729	NGNSYVK	Bacteria	Superkingdom	Bacteria								TRUE
730	SGNEDQFR	Oesophagostomum dentatum	Species	Eukaryota	Metazoa	Nematoda	Chromadorea	Strongylida	Chabertiidae	Oesophagostomum	Oesophagostomum dentatum	TRUE
731	LLANSTEK	Alkalihalobacillus okhensis	Species	Bacteria		Firmicutes	Bacilli	Bacillales	Bacillaceae	Alkalihalobacillus	Alkalihalobacillus okhensis	TRUE
732	KLQNEQLK	Enterococcus malodoratus	Species	Bacteria		Firmicutes	Bacilli	Lactobacillales	Enterococcaceae	Enterococcus	Enterococcus malodoratus	TRUE
733	LGNATYK	Corethrella appendiculata	Species	Eukaryota	Metazoa	Arthropoda	Insecta	Diptera	Chaoboridae	Corethrella	Corethrella appendiculata	TRUE
734	AKEAQDDLVK	Metazoa	Kingdom	Eukaryota	Metazoa							TRUE
735	MNSLQTNDTAR	Mus musculus	Species	Eukaryota	Metazoa	Chordata	Mammalia	Rodentia	Muridae	Mus	Mus musculus	TRUE
736	LLTTQTK	Eukaryota	Superkingdom	Eukaryota								TRUE
737	ALSCGQVDSK	Triticum aestivum	Species	Eukaryota	Viridiplantae	Streptophyta	Magnoliopsida	Poales	Poaceae	Triticum	Triticum aestivum	TRUE
738	SYVEAQER	Gammaproteobacteria	Class	Bacteria		Proteobacteria	Gammaproteobacteria					TRUE
739	DTTEQLEK	Mus musculus	Species	Eukaryota	Metazoa	Chordata	Mammalia	Rodentia	Muridae	Mus	Mus musculus	TRUE
740	QQNGAAMSLGR	Firmicutes	Phylum	Bacteria		Firmicutes						TRUE
741	TGQYMER	Syntrophomonas zehnderi	Species	Bacteria		Firmicutes	Clostridia	Clostridiales	Syntrophomonadaceae	Syntrophomonas	Syntrophomonas zehnderi	TRUE
742	VSANLTK	Insecta	Class	Eukaryota	Metazoa	Arthropoda	Insecta					TRUE
743	KGNNVFR	Proteus penneri	Species	Bacteria		Proteobacteria	Gammaproteobacteria	Enterobacterales	Morganellaceae	Proteus	Proteus penneri	TRUE
744	NVNEDLK	Bacteria	Superkingdom	Bacteria								TRUE
745	KDLNAYR	Caldibacillus debilis	Species	Bacteria		Firmicutes	Bacilli	Bacillales	Bacillaceae	Caldibacillus	Caldibacillus debilis	TRUE
746	YQNGVPK	Shewanella putrefaciens	Species	Bacteria		Proteobacteria	Gammaproteobacteria	Alteromonadales	Shewanellaceae	Shewanella	Shewanella putrefaciens	TRUE
747	VVATTQMQAADAR	Chordata	Phylum	Eukaryota	Metazoa	Chordata						TRUE
748	LSGQDYR	Plantibacter	Genus	Bacteria		Actinobacteria	Actinobacteria	Micrococcales	Microbacteriaceae	Plantibacter		TRUE
749	VYTAAEAAK	Bacteria	Superkingdom	Bacteria								TRUE
750	FDSDAENPR	Metazoa	Kingdom	Eukaryota	Metazoa							TRUE
751	LDDTSASVK	Lachnospiraceae bacterium M18-1	Species	Bacteria		Firmicutes	Clostridia	Clostridiales	Lachnospiraceae		Lachnospiraceae bacterium M18-1	TRUE
752	VNTMNLNGK	Firmicutes	Phylum	Bacteria		Firmicutes						TRUE
753	AGVQVGTQK	Clostridiales	Order	Bacteria		Firmicutes	Clostridia	Clostridiales				TRUE
754	ANGSYLK	Congregibacter litoralis	Species	Bacteria		Proteobacteria	Gammaproteobacteria	Cellvibrionales	Halieaceae	Congregibacter	Congregibacter litoralis	TRUE
755	YRTEEELAK	Bosea vaviloviae	Species	Bacteria		Proteobacteria	Alphaproteobacteria	Rhizobiales	Bradyrhizobiaceae	Bosea	Bosea vaviloviae	TRUE
756	YQQQLQK	Metazoa	Kingdom	Eukaryota	Metazoa							TRUE
757	LLCQNPK	Triatoma infestans	Species	Eukaryota	Metazoa	Arthropoda	Insecta	Hemiptera	Reduviidae	Triatoma	Triatoma infestans	TRUE
758	LNYTQNK	Alkaliphilus oremlandii	Species	Bacteria		Firmicutes	Clostridia	Clostridiales	Clostridiaceae	Alkaliphilus	Alkaliphilus oremlandii	TRUE
759	TGLTADCTK	Bacteria	Superkingdom	Bacteria								TRUE
760	VTTVVNK	Hypholoma sublateritium	Species	Eukaryota	Fungi	Basidiomycota	Agaricomycetes	Agaricales	Strophariaceae	Hypholoma	Hypholoma sublateritium	TRUE
761	YVESVAK	Bacteria	Superkingdom	Bacteria								TRUE
762	TYNTSLR	Brucella	Genus	Bacteria		Proteobacteria	Alphaproteobacteria	Rhizobiales	Brucellaceae	Brucella		TRUE
763	QGNPLTR	Clostridium	Genus	Bacteria		Firmicutes	Clostridia	Clostridiales	Clostridiaceae	Clostridium		TRUE
764	CQVTVTK	Lachnoclostridium phytofermentans	Species	Bacteria		Firmicutes	Clostridia	Clostridiales	Lachnospiraceae	Lachnoclostridium	Lachnoclostridium phytofermentans	TRUE
765	YQNQLNK	Clostridium scatologenes	Species	Bacteria		Firmicutes	Clostridia	Clostridiales	Clostridiaceae	Clostridium	Clostridium scatologenes	TRUE
766	TELAAATK	Drosophila grimshawi	Species	Eukaryota	Metazoa	Arthropoda	Insecta	Diptera	Drosophilidae	Drosophila	Drosophila grimshawi	TRUE
767	LLTQQTK	Bacteria	Superkingdom	Bacteria								TRUE
768	NNGLYSR	Sarcoptes scabiei	Species	Eukaryota	Metazoa	Arthropoda	Arachnida	Sarcoptiformes	Sarcoptidae	Sarcoptes	Sarcoptes scabiei	TRUE
769	LNEDYTK	Eukaryota	Superkingdom	Eukaryota								TRUE
770	TTLNGVQK	Anopheles darlingi	Species	Eukaryota	Metazoa	Arthropoda	Insecta	Diptera	Culicidae	Anopheles	Anopheles darlingi	TRUE
771	FSPQNTR	Mycobacterium sp. E740	Species	Bacteria		Actinobacteria	Actinobacteria	Corynebacteriales	Mycobacteriaceae	Mycobacterium	Mycobacterium sp. E740	TRUE
772	VLVENQHR	Graphocephala atropunctata	Species	Eukaryota	Metazoa	Arthropoda	Insecta	Hemiptera	Cicadellidae	Graphocephala	Graphocephala atropunctata	TRUE
773	SGTVTMDVAK	Bacteria	Superkingdom	Bacteria								TRUE
774	SELDNVK	Eukaryota	Superkingdom	Eukaryota								TRUE
775	LSNDTYR	Enterococcus hirae	Species	Bacteria		Firmicutes	Bacilli	Lactobacillales	Enterococcaceae	Enterococcus	Enterococcus hirae	TRUE
776	LLTEDPK	Eukaryota	Superkingdom	Eukaryota								TRUE
777	VTLQNGR	Bacteria	Superkingdom	Bacteria								TRUE
778	LNAVGDK	Dactylellina haptotyla	Species	Eukaryota	Fungi	Ascomycota	Orbiliomycetes	Orbiliales	Orbiliaceae	Dactylellina	Dactylellina haptotyla	TRUE
779	FEEACANANR	Clostridiales	Order	Bacteria		Firmicutes	Clostridia	Clostridiales				TRUE
780	ELVEVGHGDKK	Fabaceae	Family	Eukaryota	Viridiplantae	Streptophyta	Magnoliopsida	Fabales	Fabaceae			TRUE
781	CEMEQQNQEYK	Mammalia	Class	Eukaryota	Metazoa	Chordata	Mammalia					TRUE
782	AGVQVGTEK	Clostridiales	Order	Bacteria		Firmicutes	Clostridia	Clostridiales				TRUE
783	YNMQAGK	Oxobacter pfennigii	Species	Bacteria		Firmicutes	Clostridia	Clostridiales	Clostridiaceae	Oxobacter	Oxobacter pfennigii	TRUE
784	VSEVLADKK	Eubacterium sp. 14-2	Species	Bacteria		Firmicutes	Clostridia	Clostridiales	Eubacteriaceae	Eubacterium	Eubacterium sp. 14-2	TRUE
785	LLDQGAK	Bacteria	Superkingdom	Bacteria								TRUE
786	KLNLNSDSR	Acinetobacter sp. ANC 3789	Species	Bacteria		Proteobacteria	Gammaproteobacteria	Pseudomonadales	Moraxellaceae	Acinetobacter	Acinetobacter sp. ANC 3789	TRUE
787	MKDTDSEEELR	Eukaryota	Superkingdom	Eukaryota								TRUE
788	DNPGVYTK	Chordata	Phylum	Eukaryota	Metazoa	Chordata						TRUE
789	SPPAELR	Drosophila virilis	Species	Eukaryota	Metazoa	Arthropoda	Insecta	Diptera	Drosophilidae	Drosophila	Drosophila virilis	TRUE
790	KLLEGEESR	Metazoa	Kingdom	Eukaryota	Metazoa							TRUE
791	MAQTGLK	Bacteria	Superkingdom	Bacteria								TRUE
792	DAWEEGR	Chelonia mydas	Species	Eukaryota	Metazoa	Chordata		Testudines	Cheloniidae	Chelonia	Chelonia mydas	TRUE
793	MAVQETGR	Bacilli	Class	Bacteria		Firmicutes	Bacilli					TRUE
794	AAQSFQGR	Burkholderiales	Order	Bacteria		Proteobacteria	Betaproteobacteria	Burkholderiales				TRUE
795	QLHEEELR	Anolis carolinensis	Species	Eukaryota	Metazoa	Chordata	Lepidosauria	Squamata	Dactyloidae	Anolis	Anolis carolinensis	TRUE
796	AQQAGLTPK	Actinobacteria bacterium OK006	Species	Bacteria		Actinobacteria	Actinobacteria				Actinobacteria bacterium OK006	TRUE
797	QSVLSGSR	Gasterosteus aculeatus	Species	Eukaryota	Metazoa	Chordata	Actinopteri	Perciformes	Gasterosteidae	Gasterosteus	Gasterosteus aculeatus	TRUE
798	MQVDPQK	Eukaryota	Superkingdom	Eukaryota								TRUE
799	LQANVAK	Triatoma dimidiata	Species	Eukaryota	Metazoa	Arthropoda	Insecta	Hemiptera	Reduviidae	Triatoma	Triatoma dimidiata	TRUE
800	GQNLNVEK	Mus musculus	Species	Eukaryota	Metazoa	Chordata	Mammalia	Rodentia	Muridae	Mus	Mus musculus	TRUE
801	AQLVNGR	Parastrongyloides trichosuri	Species	Eukaryota	Metazoa	Nematoda	Chromadorea	Rhabditida	Strongyloididae	Parastrongyloides	Parastrongyloides trichosuri	TRUE
802	AANGNWR	Caballeronia sordidicola	Species	Bacteria		Proteobacteria	Betaproteobacteria	Burkholderiales	Burkholderiaceae	Caballeronia	Caballeronia sordidicola	TRUE
803	LSNESPVGK	Actinobacteria	Phylum	Bacteria		Actinobacteria						TRUE
804	SQGDPALR	Clostridiales	Order	Bacteria		Firmicutes	Clostridia	Clostridiales				TRUE
805	NNPGVYTK	Mammalia	Class	Eukaryota	Metazoa	Chordata	Mammalia					TRUE
806	LAQYGANK	Pleurocapsa minor	Species	Bacteria		Cyanobacteria		Pleurocapsales	Hyellaceae	Pleurocapsa	Pleurocapsa minor	TRUE
807	TNFDAER	Streptomyces malaysiense	Species	Bacteria		Actinobacteria	Actinobacteria	Streptomycetales	Streptomycetaceae	Streptomyces	Streptomyces malaysiense	TRUE
808	LPGQNLK	Eukaryota	Superkingdom	Eukaryota								TRUE
809	SLSEGDSHCLK	Mus musculus	Species	Eukaryota	Metazoa	Chordata	Mammalia	Rodentia	Muridae	Mus	Mus musculus	TRUE
810	NAGYEPGKDVK	Prevotella	Genus	Bacteria		Bacteroidetes	Bacteroidia	Bacteroidales	Prevotellaceae	Prevotella		TRUE
811	EEAMEEAAR	Bacteria	Superkingdom	Bacteria								TRUE
812	FVQQAAK	Bacteria	Superkingdom	Bacteria								TRUE
813	NMNQLKK	Bacillus coagulans	Species	Bacteria		Firmicutes	Bacilli	Bacillales	Bacillaceae	Bacillus	Bacillus coagulans	TRUE
814	LQVTGNK	Bacteria	Superkingdom	Bacteria								TRUE
815	VQVVTNK	Bacteria	Superkingdom	Bacteria								TRUE
816	TPVPTQR	Scleropages formosus	Species	Eukaryota	Metazoa	Chordata	Actinopteri	Osteoglossiformes	Osteoglossidae	Scleropages	Scleropages formosus	TRUE
817	QGVNGYR	Phenylobacterium sp. SCN 69-14	Species	Bacteria		Proteobacteria	Alphaproteobacteria	Caulobacterales	Caulobacteraceae	Phenylobacterium	Phenylobacterium sp. SCN 69-14	TRUE
818	NRLQAVR	Mycolicibacterium mageritense	Species	Bacteria		Actinobacteria	Actinobacteria	Corynebacteriales	Mycobacteriaceae	Mycolicibacterium	Mycolicibacterium mageritense	TRUE
819	QMTLNEK	Bacteria	Superkingdom	Bacteria								TRUE
820	LNVNQQK	Lactobacillales	Order	Bacteria		Firmicutes	Bacilli	Lactobacillales				TRUE
821	ATLVNQR	Bacteria	Superkingdom	Bacteria								TRUE
822	VQTSADEVTR	Magnoliopsida	Class	Eukaryota	Viridiplantae	Streptophyta	Magnoliopsida					TRUE
823	LVEAEETTK	Clostridiales	Order	Bacteria		Firmicutes	Clostridia	Clostridiales				TRUE
824	VSLSCQK	Marchantia polymorpha	Species	Eukaryota	Viridiplantae	Streptophyta	Marchantiopsida	Marchantiales	Marchantiaceae	Marchantia	Marchantia polymorpha	TRUE
825	LLTNQTK	Enterococcus thailandicus	Species	Bacteria		Firmicutes	Bacilli	Lactobacillales	Enterococcaceae	Enterococcus	Enterococcus thailandicus	TRUE
826	VDPALNK	Eukaryota	Superkingdom	Eukaryota								TRUE
827	NEAVNLK	Cyphomyrmex costatus	Species	Eukaryota	Metazoa	Arthropoda	Insecta	Hymenoptera	Formicidae	Cyphomyrmex	Cyphomyrmex costatus	TRUE
828	SAQFAER	Bacteria	Superkingdom	Bacteria								TRUE
829	NKYEDELNK	Chordata	Phylum	Eukaryota	Metazoa	Chordata						TRUE
830	LAQLQNK	Chordata	Phylum	Eukaryota	Metazoa	Chordata						TRUE
831	TLQQYNR	Lactobacillus xiangfangensis	Species	Bacteria		Firmicutes	Bacilli	Lactobacillales	Lactobacillaceae	Lactobacillus	Lactobacillus xiangfangensis	TRUE
832	ASVDAGAAAAEK	Clostridiales	Order	Bacteria		Firmicutes	Clostridia	Clostridiales				TRUE
833	LTQPNQK	Eukaryota	Superkingdom	Eukaryota								TRUE
834	EVNEALQK	Bacteria	Superkingdom	Bacteria								TRUE
835	AGDDANTALEK	Clostridium sp. (strain SY8519)	Species	Bacteria		Firmicutes	Clostridia	Clostridiales	Clostridiaceae	Clostridium	Clostridium sp. (strain SY8519)	TRUE
836	HDTVDVPSSK	Clostridiales	Order	Bacteria		Firmicutes	Clostridia	Clostridiales				TRUE
837	SNNTLYNK	Reticulomyxa filosa	Species	Eukaryota		Foraminifera			Reticulomyxidae	Reticulomyxa	Reticulomyxa filosa	TRUE
838	QLQSHLR	Pseudomonas	Genus	Bacteria		Proteobacteria	Gammaproteobacteria	Pseudomonadales	Pseudomonadaceae	Pseudomonas		TRUE
839	TADYPTGCEDNK	Clostridiales	Order	Bacteria		Firmicutes	Clostridia	Clostridiales				TRUE
840	NQNVVAK	Eukaryota	Superkingdom	Eukaryota								TRUE
841	AVAVSADK	Bordetella sp. N	Species	Bacteria		Proteobacteria	Betaproteobacteria	Burkholderiales	Alcaligenaceae	Bordetella	Bordetella sp. N	TRUE
842	VQSMNVK	Paenibacillus wynnii	Species	Bacteria		Firmicutes	Bacilli	Bacillales	Paenibacillaceae	Paenibacillus	Paenibacillus wynnii	TRUE
843	WSEEEDDDQR	Poaceae	Family	Eukaryota	Viridiplantae	Streptophyta	Magnoliopsida	Poales	Poaceae			TRUE
844	VVNDVAPK	Bacteria	Superkingdom	Bacteria								TRUE
845	SYSLDGR	Plasmodium vivax	Species	Eukaryota		Apicomplexa	Aconoidasida	Haemosporida	Plasmodiidae	Plasmodium	Plasmodium vivax	TRUE
846	VSFSANK	Corethrella appendiculata	Species	Eukaryota	Metazoa	Arthropoda	Insecta	Diptera	Chaoboridae	Corethrella	Corethrella appendiculata	TRUE
847	TPSESLK	Euglenozoa	Phylum	Eukaryota		Euglenozoa						TRUE
848	NLSTVDK	Hydra vulgaris	Species	Eukaryota	Metazoa	Cnidaria	Hydrozoa	Anthoathecata	Hydridae	Hydra	Hydra vulgaris	TRUE
849	NQYNDVR	Cardiobacterium valvarum	Species	Bacteria		Proteobacteria	Gammaproteobacteria	Cardiobacteriales	Cardiobacteriaceae	Cardiobacterium	Cardiobacterium valvarum	TRUE
850	VLAVGDK	Bacteria	Superkingdom	Bacteria								TRUE
851	DQGVTVSAK	Lachnospiraceae bacterium MD335	Species	Bacteria		Firmicutes	Clostridia	Clostridiales	Lachnospiraceae		Lachnospiraceae bacterium MD335	TRUE
852	VVNNVAPK	Bacteria	Superkingdom	Bacteria								TRUE
853	VLVGADK	Candidatus Yanofskybacteria bacterium GW2011_GWE2_40_11	Species	Bacteria		Candidatus Yanofskybacteria					Candidatus Yanofskybacteria bacterium GW2011_GWE2_40_11	TRUE
854	AVQEALNR	Bacteria	Superkingdom	Bacteria								TRUE
855	VQAVSAK	Ruminiclostridium cellobioparum	Species	Bacteria		Firmicutes	Clostridia	Clostridiales	Hungateiclostridiaceae	Ruminiclostridium	Ruminiclostridium cellobioparum	TRUE
856	RLEADDDYR	Clostridiales	Order	Bacteria		Firmicutes	Clostridia	Clostridiales				TRUE
857	YGDVAASR	Emmonsia sp. CAC-2015a	Species	Eukaryota	Fungi	Ascomycota	Eurotiomycetes	Onygenales	Ajellomycetaceae	Emmonsia	Emmonsia sp. CAC-2015a	TRUE
858	VDNSALNGEAEECKK	Clostridiales	Order	Bacteria		Firmicutes	Clostridia	Clostridiales				TRUE
859	ADMFAAGDK	Clostridium	Genus	Bacteria		Firmicutes	Clostridia	Clostridiales	Clostridiaceae	Clostridium		TRUE
860	VSPNLDK	Omnitrophica bacterium OLB16	Species	Bacteria		Candidatus Omnitrophica					Omnitrophica bacterium OLB16	TRUE
861	LSDLACR	Bacteria	Superkingdom	Bacteria								TRUE
862	LSSLNTK	Eukaryota	Superkingdom	Eukaryota								TRUE
863	YGDLEEK	Metazoa	Kingdom	Eukaryota	Metazoa							TRUE
864	LNYETQK	Dictyoglomus thermophilum	Species	Bacteria		Dictyoglomi	Dictyoglomia	Dictyoglomales	Dictyoglomaceae	Dictyoglomus	Dictyoglomus thermophilum	TRUE
865	QNGSYLR	Rhizobium loti	Species	Bacteria		Proteobacteria	Alphaproteobacteria	Rhizobiales	Phyllobacteriaceae	Mesorhizobium	Rhizobium loti	TRUE
866	LQSQQAVK	Hypocrea virens	Species	Eukaryota	Fungi	Ascomycota	Sordariomycetes	Hypocreales	Hypocreaceae	Trichoderma	Hypocrea virens	TRUE
867	VVNDVEPK	Bacteria	Superkingdom	Bacteria								TRUE
868	LHLDADK	Bacteria	Superkingdom	Bacteria								TRUE
869	SAQSCLTNDPK	Firmicutes	Phylum	Bacteria		Firmicutes						TRUE
870	EACNEYYNR	Prevotella	Genus	Bacteria		Bacteroidetes	Bacteroidia	Bacteroidales	Prevotellaceae	Prevotella		TRUE
871	DTDSEEELR	Eukaryota	Superkingdom	Eukaryota								TRUE
872	ADQQAGAASLR	Lachnospiraceae bacterium A4	Species	Bacteria		Firmicutes	Clostridia	Clostridiales	Lachnospiraceae		Lachnospiraceae bacterium A4	TRUE
873	AGTVTMDVTK	Bacteria	Superkingdom	Bacteria								TRUE
874	AVTEQGHELSNEER	Chordata	Phylum	Eukaryota	Metazoa	Chordata						TRUE
875	VVVEANEEK	Clostridiales	Order	Bacteria		Firmicutes	Clostridia	Clostridiales				TRUE
876	DTATGLDSAK	Mus musculus	Species	Eukaryota	Metazoa	Chordata	Mammalia	Rodentia	Muridae	Mus	Mus musculus	TRUE
877	AQMALHDRDVK	Bacteria	Superkingdom	Bacteria								TRUE
878	QLYGESEGK	Bacteria	Superkingdom	Bacteria								TRUE
879	MGAEGLK	Buchnera aphidicola	Species	Bacteria		Proteobacteria	Gammaproteobacteria	Enterobacterales	Erwiniaceae	Buchnera	Buchnera aphidicola	TRUE
880	VDGNCTGLR	Mus musculus	Species	Eukaryota	Metazoa	Chordata	Mammalia	Rodentia	Muridae	Mus	Mus musculus	TRUE
881	LAQQVNR	Bacteria	Superkingdom	Bacteria								TRUE
882	YAAEYAEK	Prevotellaceae	Family	Bacteria		Bacteroidetes	Bacteroidia	Bacteroidales	Prevotellaceae			TRUE
883	DDTVVGENAK	Clostridiales	Order	Bacteria		Firmicutes	Clostridia	Clostridiales				TRUE
884	QENLSYSK	Prevotella	Genus	Bacteria		Bacteroidetes	Bacteroidia	Bacteroidales	Prevotellaceae	Prevotella		TRUE
885	DYGVDEK	Bacteria	Superkingdom	Bacteria								TRUE
886	MGAQGLK	Rhizomicrobium sp. SCGC AG-212-E05	Species	Bacteria		Proteobacteria	Alphaproteobacteria	Micropepsales	Micropepsaceae	Rhizomicrobium	Rhizomicrobium sp. SCGC AG-212-E05	TRUE
887	TVNALSK	Bacteria	Superkingdom	Bacteria								TRUE
888	LTVQASK	Bacteria	Superkingdom	Bacteria								TRUE
889	MDVDQNQETAR	Lactobacillus	Genus	Bacteria		Firmicutes	Bacilli	Lactobacillales	Lactobacillaceae	Lactobacillus		TRUE
890	HDTVDVPASK	Bacteria	Superkingdom	Bacteria								TRUE
891	TQSYLAK	Dichomitus squalens	Species	Eukaryota	Fungi	Basidiomycota	Agaricomycetes	Polyporales	Polyporaceae	Dichomitus	Dichomitus squalens	TRUE
892	CVGVDPNR	Metazoa	Kingdom	Eukaryota	Metazoa							TRUE
893	NTQVLQR	actinobacterium SCGC AAA027-L06	Species	Bacteria		Actinobacteria	Actinobacteria				actinobacterium SCGC AAA027-L06	TRUE
894	LGVQTQK	Pseudocohnilembus persalinus	Species	Eukaryota		Ciliophora	Oligohymenophorea	Philasterida	Pseudocohnilembidae	Pseudocohnilembus	Pseudocohnilembus persalinus	TRUE
895	VQTVVNR	Pseudomonas stutzeri	Species	Bacteria		Proteobacteria	Gammaproteobacteria	Pseudomonadales	Pseudomonadaceae	Pseudomonas	Pseudomonas stutzeri	TRUE
896	NATMNQLGR	Lentibacillus amyloliquefaciens	Species	Bacteria		Firmicutes	Bacilli	Bacillales	Bacillaceae	Lentibacillus	Lentibacillus amyloliquefaciens	TRUE
897	AAPVTDVK	Fabaceae	Family	Eukaryota	Viridiplantae	Streptophyta	Magnoliopsida	Fabales	Fabaceae			TRUE
898	KFNEAVENDAK	Lactobacillus	Genus	Bacteria		Firmicutes	Bacilli	Lactobacillales	Lactobacillaceae	Lactobacillus		TRUE
899	GNVANLK	Bacteria	Superkingdom	Bacteria								TRUE
900	ATKDEVVEDAAK	Lachnospiraceae bacterium A4	Species	Bacteria		Firmicutes	Clostridia	Clostridiales	Lachnospiraceae		Lachnospiraceae bacterium A4	TRUE
901	RLNEELDR	Magnoliopsida	Class	Eukaryota	Viridiplantae	Streptophyta	Magnoliopsida					TRUE
902	TAAYLNK	Lactiplantibacillus plantarum	Species	Bacteria		Firmicutes	Bacilli	Lactobacillales	Lactobacillaceae	Lactiplantibacillus	Lactiplantibacillus plantarum	TRUE
903	FTGDNPK	Triticum aestivum	Species	Eukaryota	Viridiplantae	Streptophyta	Magnoliopsida	Poales	Poaceae	Triticum	Triticum aestivum	TRUE
904	SPLDAAER	Rhizobium loti	Species	Bacteria		Proteobacteria	Alphaproteobacteria	Rhizobiales	Phyllobacteriaceae	Mesorhizobium	Rhizobium loti	TRUE
905	DPSNQEDVEAAR	Mammalia	Class	Eukaryota	Metazoa	Chordata	Mammalia					TRUE
906	DLTSEEVKK	Clostridiales	Order	Bacteria		Firmicutes	Clostridia	Clostridiales				TRUE
907	QSQVSELK	Glycine	Genus	Eukaryota	Viridiplantae	Streptophyta	Magnoliopsida	Fabales	Fabaceae	Glycine		TRUE
908	LEQTSVR	Hominidae	Family	Eukaryota	Metazoa	Chordata	Mammalia	Primates	Hominidae			TRUE
909	LTQVGQK	Eukaryota	Superkingdom	Eukaryota								TRUE
910	LQTLSGK	Bacteria	Superkingdom	Bacteria								TRUE
911	AKDWDAK	Marchantia polymorpha	Species	Eukaryota	Viridiplantae	Streptophyta	Marchantiopsida	Marchantiales	Marchantiaceae	Marchantia	Marchantia polymorpha	TRUE
912	LNAAMQR	Pseudogymnoascus	Genus	Eukaryota	Fungi	Ascomycota	Leotiomycetes		Pseudeurotiaceae	Pseudogymnoascus		TRUE
913	LQNAQQLR	Corethrella appendiculata	Species	Eukaryota	Metazoa	Arthropoda	Insecta	Diptera	Chaoboridae	Corethrella	Corethrella appendiculata	TRUE
914	NQQLVQR	Gammaproteobacteria	Class	Bacteria		Proteobacteria	Gammaproteobacteria					TRUE
915	AVNQGLK	Bacteria	Superkingdom	Bacteria								TRUE
916	YTALEQR	Clostridium	Genus	Bacteria		Firmicutes	Clostridia	Clostridiales	Clostridiaceae	Clostridium		TRUE
917	VGSVDEAR	Methylococcus capsulatus	Species	Bacteria		Proteobacteria	Gammaproteobacteria	Methylococcales	Methylococcaceae	Methylococcus	Methylococcus capsulatus	TRUE
918	LPDTVTR	Bacteria	Superkingdom	Bacteria								TRUE
919	ESSSSTLR	Eukaryota	Superkingdom	Eukaryota								TRUE
920	AQQLVGK	Bacteria	Superkingdom	Bacteria								TRUE
921	YDTSEQMAR	Bacteria	Superkingdom	Bacteria								TRUE
922	LNSQALR	Ascomycota	Phylum	Eukaryota	Fungi	Ascomycota						TRUE
923	LNEGDTLK	Fopius arisanus	Species	Eukaryota	Metazoa	Arthropoda	Insecta	Hymenoptera	Braconidae	Fopius	Fopius arisanus	TRUE
924	YTNPETGR	Acetobacter	Genus	Bacteria		Proteobacteria	Alphaproteobacteria	Rhodospirillales	Acetobacteraceae	Acetobacter		TRUE
925	LAQNQLR	Streptomyces clavuligerus	Species	Bacteria		Actinobacteria	Actinobacteria	Streptomycetales	Streptomycetaceae	Streptomyces	Streptomyces clavuligerus	TRUE
926	AASVEEPTTGR	Lachnospiraceae bacterium A4	Species	Bacteria		Firmicutes	Clostridia	Clostridiales	Lachnospiraceae		Lachnospiraceae bacterium A4	TRUE
927	LLQTGAK	Bacteria	Superkingdom	Bacteria								TRUE
928	VLVQGNK	Candida tropicalis	Species	Eukaryota	Fungi	Ascomycota	Saccharomycetes	Saccharomycetales	Debaryomycetaceae	Candida	Candida tropicalis	TRUE
929	VNQLQNR	Eremothecium sinecaudum	Species	Eukaryota	Fungi	Ascomycota	Saccharomycetes	Saccharomycetales	Saccharomycetaceae	Eremothecium	Eremothecium sinecaudum	TRUE
930	LSGEALAGDKK	Bacteria	Superkingdom	Bacteria								TRUE
931	VGALQQK	Chordata	Phylum	Eukaryota	Metazoa	Chordata						TRUE
932	VTAEKDPANLK	Bacteria	Superkingdom	Bacteria								TRUE
933	NPLYSNK	Eukaryota	Superkingdom	Eukaryota								TRUE
934	VTLQQSR	Bacillus thuringiensis	Species	Bacteria		Firmicutes	Bacilli	Bacillales	Bacillaceae	Bacillus	Bacillus thuringiensis	TRUE
935	ANAYLQK	Bacteria	Superkingdom	Bacteria								TRUE
936	QEALMSK	Roseburia	Genus	Bacteria		Firmicutes	Clostridia	Clostridiales	Lachnospiraceae	Roseburia		TRUE
937	LGQAVNK	Eukaryota	Superkingdom	Eukaryota								TRUE
938	LNQNLQK	Ciliophora	Phylum	Eukaryota		Ciliophora						TRUE
939	AAEQAASDLR	Mammalia	Class	Eukaryota	Metazoa	Chordata	Mammalia					TRUE
940	ALGVGNGK	Lachnospiraceae	Family	Bacteria		Firmicutes	Clostridia	Clostridiales	Lachnospiraceae			TRUE
941	AAEADYQENVNK	Lachnospiraceae bacterium A2	Species	Bacteria		Firmicutes	Clostridia	Clostridiales	Lachnospiraceae		Lachnospiraceae bacterium A2	TRUE
942	TNQEFAR	Dyadobacter sp. Leaf189	Species	Bacteria		Bacteroidetes	Cytophagia	Cytophagales	Cytophagaceae	Dyadobacter	Dyadobacter sp. Leaf189	TRUE
943	NGLVATK	Bacteria	Superkingdom	Bacteria								TRUE
944	TASADQAEEMCK	Lactobacillus	Genus	Bacteria		Firmicutes	Bacilli	Lactobacillales	Lactobacillaceae	Lactobacillus		TRUE
945	ENSTLAPER	Firmicutes bacterium ASF500	Species	Bacteria		Firmicutes					Firmicutes bacterium ASF500	TRUE
946	QLMGESEGK	Bacteria	Superkingdom	Bacteria								TRUE
947	GNVAGLK	Bacteria	Superkingdom	Bacteria								TRUE
948	QAGVVYK	Bacteria	Superkingdom	Bacteria								TRUE
949	VEEFTGNK	Bacteria	Superkingdom	Bacteria								TRUE
950	KLQQAQLK	Culex quinquefasciatus	Species	Eukaryota	Metazoa	Arthropoda	Insecta	Diptera	Culicidae	Culex	Culex quinquefasciatus	TRUE
951	QTSGNYLK	Metarhizium acridum	Species	Eukaryota	Fungi	Ascomycota	Sordariomycetes	Hypocreales	Clavicipitaceae	Metarhizium	Metarhizium acridum	TRUE
952	NGQEFSR	Agaricomycetes	Class	Eukaryota	Fungi	Basidiomycota	Agaricomycetes					TRUE
953	AADAEGFR	Anaerotruncus sp. G3(2012)	Species	Bacteria		Firmicutes	Clostridia	Clostridiales	Ruminococcaceae	Anaerotruncus	Anaerotruncus sp. G3(2012)	TRUE
954	MDSTEPPYSQK	Metazoa	Kingdom	Eukaryota	Metazoa							TRUE
955	VYVDGEER	Bacteria	Superkingdom	Bacteria								TRUE
956	LTVNETK	Bacteria	Superkingdom	Bacteria								TRUE
957	NGMDGYR	Mus musculus	Species	Eukaryota	Metazoa	Chordata	Mammalia	Rodentia	Muridae	Mus	Mus musculus	TRUE
958	GLAEDATDEEKK	Bacteria	Superkingdom	Bacteria								TRUE
959	AALNTVK	Eukaryota	Superkingdom	Eukaryota								TRUE
960	EYLEAGK	Bacteria	Superkingdom	Bacteria								TRUE
961	GNVASLK	Firmicutes	Phylum	Bacteria		Firmicutes						TRUE
962	GSGTAEVELKK	Metazoa	Kingdom	Eukaryota	Metazoa							TRUE
963	VSFQNQK	Clostridium paradoxum	Species	Bacteria		Firmicutes	Clostridia	Clostridiales	Peptostreptococcaceae		Clostridium paradoxum	TRUE
964	VDALNASGQK	Clostridiales	Order	Bacteria		Firmicutes	Clostridia	Clostridiales				TRUE
965	TQLMEVK	Clonorchis sinensis	Species	Eukaryota	Metazoa	Platyhelminthes	Trematoda	Opisthorchiida	Opisthorchiidae	Clonorchis	Clonorchis sinensis	TRUE
966	VGQQLGR	Gemmatimonas	Genus	Bacteria		Gemmatimonadetes	Gemmatimonadetes	Gemmatimonadales	Gemmatimonadaceae	Gemmatimonas		TRUE
967	QNGVSMTR	Methylibium sp. Root1272	Species	Bacteria		Proteobacteria	Betaproteobacteria	Burkholderiales		Methylibium	Methylibium sp. Root1272	TRUE
968	TALSNYK	Lactobacillus nantensis	Species	Bacteria		Firmicutes	Bacilli	Lactobacillales	Lactobacillaceae	Lactobacillus	Lactobacillus nantensis	TRUE
969	YQTEQSLR	Mammalia	Class	Eukaryota	Metazoa	Chordata	Mammalia					TRUE
970	FMSTSVGDR	Mus musculus	Species	Eukaryota	Metazoa	Chordata	Mammalia	Rodentia	Muridae	Mus	Mus musculus	TRUE
971	VLAGVDK	Pseudodesulfovibrio aespoeensis	Species	Bacteria		Proteobacteria	Deltaproteobacteria	Desulfovibrionales	Desulfovibrionaceae	Pseudodesulfovibrio	Pseudodesulfovibrio aespoeensis	TRUE
972	AVVATSAEEANSK	Lactobacillus	Genus	Bacteria		Firmicutes	Bacilli	Lactobacillales	Lactobacillaceae	Lactobacillus		TRUE
973	SQGDFDPGSK	Rodentia	Order	Eukaryota	Metazoa	Chordata	Mammalia	Rodentia				TRUE
974	VNNYTVK	Caminibacter mediatlanticus	Species	Bacteria		Proteobacteria	Epsilonproteobacteria	Nautiliales	Nautiliaceae	Caminibacter	Caminibacter mediatlanticus	TRUE
975	SDGVLTR	Bacteria	Superkingdom	Bacteria								TRUE
976	LPVEETK	Cricetulus griseus	Species	Eukaryota	Metazoa	Chordata	Mammalia	Rodentia	Cricetidae	Cricetulus	Cricetulus griseus	TRUE
977	VQQLDTK	Hyphomonas	Genus	Bacteria		Proteobacteria	Alphaproteobacteria	Rhodobacterales	Hyphomonadaceae	Hyphomonas		TRUE
978	GSYQGLK	Streptococcus urinalis	Species	Bacteria		Firmicutes	Bacilli	Lactobacillales	Streptococcaceae	Streptococcus	Streptococcus urinalis	TRUE
979	QQLMQVK	Metazoa	Kingdom	Eukaryota	Metazoa							TRUE
980	TPENALR	Bacteria	Superkingdom	Bacteria								TRUE
981	LTEPVNR	Proteobacteria	Phylum	Bacteria		Proteobacteria						TRUE
982	VQQATADGLR	Clostridiales	Order	Bacteria		Firmicutes	Clostridia	Clostridiales				TRUE
983	FTEEQGAVK	Bacteroidales	Order	Bacteria		Bacteroidetes	Bacteroidia	Bacteroidales				TRUE
984	LNQAALK	Bacteria	Superkingdom	Bacteria								TRUE
985	LGGQGLR	Bacteria	Superkingdom	Bacteria								TRUE
986	LGQAGLR	Bacteria	Superkingdom	Bacteria								TRUE
987	ASNVVYDR	Bacteria	Superkingdom	Bacteria								TRUE
988	VSAYPDR	Bacteria	Superkingdom	Bacteria								TRUE
989	EELMDTAKK	Clostridiales	Order	Bacteria		Firmicutes	Clostridia	Clostridiales				TRUE
990	MQGLTGK	Bacteria	Superkingdom	Bacteria								TRUE
991	NCVPVSTDK	Zea mays	Species	Eukaryota	Viridiplantae	Streptophyta	Magnoliopsida	Poales	Poaceae	Zea	Zea mays	TRUE
992	QGNNLYR	Bacteria	Superkingdom	Bacteria								TRUE
993	AAEVQDPATGR	Lachnospiraceae bacterium MD335	Species	Bacteria		Firmicutes	Clostridia	Clostridiales	Lachnospiraceae		Lachnospiraceae bacterium MD335	TRUE
994	TEYLENR	Staphylococcus aureus	Species	Bacteria		Firmicutes	Bacilli	Bacillales	Staphylococcaceae	Staphylococcus	Staphylococcus aureus	TRUE
995	AGESAVMTAK	Lachnospiraceae bacterium MD335	Species	Bacteria		Firmicutes	Clostridia	Clostridiales	Lachnospiraceae		Lachnospiraceae bacterium MD335	TRUE
996	MQNLTGK	Bacteria	Superkingdom	Bacteria								TRUE
997	VQVSNVK	Eutypa lata	Species	Eukaryota	Fungi	Ascomycota	Sordariomycetes	Xylariales	Diatrypaceae	Eutypa	Eutypa lata	TRUE
998	QMENLVK	Tetrahymena thermophila	Species	Eukaryota		Ciliophora	Oligohymenophorea	Hymenostomatida	Tetrahymenidae	Tetrahymena	Tetrahymena thermophila	TRUE
999	FEAAAAEGNR	Clostridiales	Order	Bacteria		Firmicutes	Clostridia	Clostridiales				TRUE
1000	TYEEAVNR	Sphingomonas sp. Leaf67	Species	Bacteria		Proteobacteria	Alphaproteobacteria	Sphingomonadales	Sphingomonadaceae	Sphingomonas	Sphingomonas sp. Leaf67	TRUE
1001	NEFVDSK	Prochlorococcus	Genus	Bacteria		Cyanobacteria		Synechococcales	Prochloraceae	Prochlorococcus		TRUE
1002	SVSEEAVTSSDK	Lachnospiraceae bacterium A4	Species	Bacteria		Firmicutes	Clostridia	Clostridiales	Lachnospiraceae		Lachnospiraceae bacterium A4	TRUE
1003	LTDTTLK	Bacteria	Superkingdom	Bacteria								TRUE
1004	ATASDMNGVQR	Lachnospiraceae bacterium 28-4	Species	Bacteria		Firmicutes	Clostridia	Clostridiales	Lachnospiraceae		Lachnospiraceae bacterium 28-4	TRUE
1005	FEGEVSAK	Anaerotruncus sp. G3(2012)	Species	Bacteria		Firmicutes	Clostridia	Clostridiales	Ruminococcaceae	Anaerotruncus	Anaerotruncus sp. G3(2012)	TRUE
1006	LTVASTSEK	Coprococcus	Genus	Bacteria		Firmicutes	Clostridia	Clostridiales	Lachnospiraceae	Coprococcus		TRUE
1007	GDLGAVQNR	Bacteria	Superkingdom	Bacteria								TRUE
1008	LPAEYDK	Haliscomenobacter hydrossis	Species	Bacteria		Bacteroidetes	Saprospiria	Saprospirales	Haliscomenobacteraceae	Haliscomenobacter	Haliscomenobacter hydrossis	TRUE
1009	VGQVTVK	Lactobacillus kunkeei	Species	Bacteria		Firmicutes	Bacilli	Lactobacillales	Lactobacillaceae	Lactobacillus	Lactobacillus kunkeei	TRUE
1010	LEEVTGEQR	Marinobacter subterrani	Species	Bacteria		Proteobacteria	Gammaproteobacteria	Alteromonadales	Alteromonadaceae	Marinobacter	Marinobacter subterrani	TRUE
1011	LQTYATQK	Candidatus Saccharimonas aalborgensis	Species	Bacteria		Candidatus Saccharibacteria				Candidatus Saccharimonas	Candidatus Saccharimonas aalborgensis	TRUE
1012	LVVANSR	Bacteria	Superkingdom	Bacteria								TRUE
1013	LNTENYR	Takifugu rubripes	Species	Eukaryota	Metazoa	Chordata	Actinopteri	Tetraodontiformes	Tetraodontidae	Takifugu	Takifugu rubripes	TRUE
1014	GCNAEEVYK	Firmicutes	Phylum	Bacteria		Firmicutes						TRUE
1015	QLQTAVR	Proteobacteria	Phylum	Bacteria		Proteobacteria						TRUE
1016	VGEVTVK	Bacteria	Superkingdom	Bacteria								TRUE
1017	QYTTDGYTK	Dehalococcoidia	Class	Bacteria		Chloroflexi	Dehalococcoidia					TRUE
1018	LEHTVNNLK	butyrate-producing bacterium SS3/4	Species	Bacteria		Firmicutes	Clostridia	Clostridiales			butyrate-producing bacterium SS3/4	TRUE
1019	TNEVYVK	Methanobrevibacter olleyae	Species	Archaea		Euryarchaeota	Methanobacteria	Methanobacteriales	Methanobacteriaceae	Methanobrevibacter	Methanobrevibacter olleyae	TRUE
1020	TQNGLYK	Cellulomonas sp. A375-1	Species	Bacteria		Actinobacteria	Actinobacteria	Micrococcales	Cellulomonadaceae	Cellulomonas	Cellulomonas sp. A375-1	TRUE
1021	KLETTLEK	Eukaryota	Superkingdom	Eukaryota								TRUE
1022	QNNQLLK	Eukaryota	Superkingdom	Eukaryota								TRUE
1023	VTVQGPQK	Equine infectious anemia virus	Species	Viruses	Pararnavirae	Artverviricota	Revtraviricetes	Ortervirales	Retroviridae	Lentivirus	Equine infectious anemia virus	TRUE
1024	KLNELETEK	Eubacterium plexicaudatum	Species	Bacteria		Firmicutes	Clostridia	Clostridiales	Eubacteriaceae	Eubacterium	Eubacterium plexicaudatum	TRUE
1025	LPEGTTPEK	Mus musculus	Species	Eukaryota	Metazoa	Chordata	Mammalia	Rodentia	Muridae	Mus	Mus musculus	TRUE
1026	GLNVGAK	Hydrogenophaga crassostreae	Species	Bacteria		Proteobacteria	Betaproteobacteria	Burkholderiales	Comamonadaceae	Hydrogenophaga	Hydrogenophaga crassostreae	TRUE
1027	TQDELPQSSGGR	Lachnospiraceae bacterium A4	Species	Bacteria		Firmicutes	Clostridia	Clostridiales	Lachnospiraceae		Lachnospiraceae bacterium A4	TRUE
1028	LPEANTK	Acinetobacter calcoaceticus	Species	Bacteria		Proteobacteria	Gammaproteobacteria	Pseudomonadales	Moraxellaceae	Acinetobacter	Acinetobacter calcoaceticus	TRUE
1029	VMNGPQAEVR	Roseburia	Genus	Bacteria		Firmicutes	Clostridia	Clostridiales	Lachnospiraceae	Roseburia		TRUE
1030	AQQDLVK	Bacteria	Superkingdom	Bacteria								TRUE
1031	AALQVQK	Bacteria	Superkingdom	Bacteria								TRUE
1032	KELAELQEK	Aedes albopictus	Species	Eukaryota	Metazoa	Arthropoda	Insecta	Diptera	Culicidae	Aedes	Aedes albopictus	TRUE
1033	LNVQETK	Drosophila willistoni	Species	Eukaryota	Metazoa	Arthropoda	Insecta	Diptera	Drosophilidae	Drosophila	Drosophila willistoni	TRUE
1034	NCLNAPK	Hoyosella subflava	Species	Bacteria		Actinobacteria	Actinobacteria	Corynebacteriales	Mycobacteriaceae	Hoyosella	Hoyosella subflava	TRUE
1035	GQPVQEVK	Ajellomyces capsulatus	Species	Eukaryota	Fungi	Ascomycota	Eurotiomycetes	Onygenales	Ajellomycetaceae	Histoplasma	Ajellomyces capsulatus	TRUE
1036	VAQLNKR	Marssonina brunnea	Species	Eukaryota	Fungi	Ascomycota	Leotiomycetes	Helotiales	Dermateaceae	Marssonina	Marssonina brunnea	TRUE
1037	SNYNLNK	Clostridium	Genus	Bacteria		Firmicutes	Clostridia	Clostridiales	Clostridiaceae	Clostridium		TRUE
1038	SDNELMR	Brassica	Genus	Eukaryota	Viridiplantae	Streptophyta	Magnoliopsida	Brassicales	Brassicaceae	Brassica		TRUE
1039	QAQGSVLTNK	Bacteria	Superkingdom	Bacteria								TRUE
1040	NDLQSVK	Metazoa	Kingdom	Eukaryota	Metazoa							TRUE
1041	LVENEVK	Bibersteinia trehalosi	Species	Bacteria		Proteobacteria	Gammaproteobacteria	Pasteurellales	Pasteurellaceae	Bibersteinia	Bibersteinia trehalosi	TRUE
1042	YVSQQMR	Zymoseptoria tritici	Species	Eukaryota	Fungi	Ascomycota	Dothideomycetes	Mycosphaerellales	Mycosphaerellaceae	Zymoseptoria	Zymoseptoria tritici	TRUE
1043	GSGTNLQEVNR	Prevotella	Genus	Bacteria		Bacteroidetes	Bacteroidia	Bacteroidales	Prevotellaceae	Prevotella		TRUE
1044	NLSLQNR	Exidia glandulosa	Species	Eukaryota	Fungi	Basidiomycota	Agaricomycetes	Auriculariales	Exidiaceae	Exidia	Exidia glandulosa	TRUE
1045	QVSLQNR	Bacteria	Superkingdom	Bacteria								TRUE
1046	GNTLGVK	Bacteria	Superkingdom	Bacteria								TRUE
1047	VGAATEAEMK	Bacteria	Superkingdom	Bacteria								TRUE
1048	LGQNMAR	Clostridiales bacterium KA00274	Species	Bacteria		Firmicutes	Clostridia	Clostridiales			Clostridiales bacterium KA00274	TRUE
1049	NTADDYVR	Desulfovibrio piger	Species	Bacteria		Proteobacteria	Deltaproteobacteria	Desulfovibrionales	Desulfovibrionaceae	Desulfovibrio	Desulfovibrio piger	TRUE
1050	LQQLANSK	Helicobacter pylori	Species	Bacteria		Proteobacteria	Epsilonproteobacteria	Campylobacterales	Helicobacteraceae	Helicobacter	Helicobacter pylori	TRUE
1051	VVNDVQPK	Bradyrhizobiaceae	Family	Bacteria		Proteobacteria	Alphaproteobacteria	Rhizobiales	Bradyrhizobiaceae			TRUE
1052	NGQLYNK	Osedax symbiont Rs1	Species	Bacteria		Proteobacteria	Gammaproteobacteria	Oceanospirillales	Oceanospirillaceae		Osedax symbiont Rs1	TRUE
1053	VFQTASEK	Spiroplasma kunkelii	Species	Bacteria		Tenericutes	Mollicutes	Entomoplasmatales	Spiroplasmataceae	Spiroplasma	Spiroplasma kunkelii	TRUE
1054	VLTVQNK	Bacillaceae	Family	Bacteria		Firmicutes	Bacilli	Bacillales	Bacillaceae			TRUE
1055	VVDECDSVNGCDR	Prunus persica	Species	Eukaryota	Viridiplantae	Streptophyta	Magnoliopsida	Rosales	Rosaceae	Prunus	Prunus persica	TRUE
1056	DYVEQQACR	Poaceae	Family	Eukaryota	Viridiplantae	Streptophyta	Magnoliopsida	Poales	Poaceae			TRUE
1057	ALTENYK	Desulfotalea psychrophila	Species	Bacteria		Proteobacteria	Deltaproteobacteria	Desulfobacterales	Desulfobulbaceae	Desulfotalea	Desulfotalea psychrophila	TRUE
1058	DDSHSVVYTR	Mus musculus	Species	Eukaryota	Metazoa	Chordata	Mammalia	Rodentia	Muridae	Mus	Mus musculus	TRUE
1059	YAVQGEK	Hypocrea virens	Species	Eukaryota	Fungi	Ascomycota	Sordariomycetes	Hypocreales	Hypocreaceae	Trichoderma	Hypocrea virens	TRUE
1060	TNGVLQR	Acidaminococcus	Genus	Bacteria		Firmicutes	Negativicutes	Acidaminococcales	Acidaminococcaceae	Acidaminococcus		TRUE
1061	LPAVQDK	Sporosarcina newyorkensis	Species	Bacteria		Firmicutes	Bacilli	Bacillales	Planococcaceae	Sporosarcina	Sporosarcina newyorkensis	TRUE
1062	VYSDGLNK	Acinetobacter baumannii	Species	Bacteria		Proteobacteria	Gammaproteobacteria	Pseudomonadales	Moraxellaceae	Acinetobacter	Acinetobacter baumannii	TRUE
1063	FTAPEDK	Providencia rettgeri	Species	Bacteria		Proteobacteria	Gammaproteobacteria	Enterobacterales	Morganellaceae	Providencia	Providencia rettgeri	TRUE
1064	TYEEAVGDR	Bacteria	Superkingdom	Bacteria								TRUE
1065	SNLGAVQNR	Bacteria	Superkingdom	Bacteria								TRUE
1066	LPAVQNK	Ascomycota	Phylum	Eukaryota	Fungi	Ascomycota						TRUE
1067	NALVGER	Bacillus sp. B-jedd	Species	Bacteria		Firmicutes	Bacilli	Bacillales	Bacillaceae	Bacillus	Bacillus sp. B-jedd	TRUE
1068	LATDLANK	Jejuia pallidilutea	Species	Bacteria		Bacteroidetes	Flavobacteriia	Flavobacteriales	Flavobacteriaceae	Jejuia	Jejuia pallidilutea	TRUE
1069	LNEQYEAK	Daphnia magna	Species	Eukaryota	Metazoa	Arthropoda	Branchiopoda	Diplostraca	Daphniidae	Daphnia	Daphnia magna	TRUE
1070	SSNLVSANR	Rodentia	Order	Eukaryota	Metazoa	Chordata	Mammalia	Rodentia				TRUE
1071	MGVVNEK	Anisakis simplex	Species	Eukaryota	Metazoa	Nematoda	Chromadorea	Rhabditida	Anisakidae	Anisakis	Anisakis simplex	TRUE
1072	TNCDLYEK	Mus musculus	Species	Eukaryota	Metazoa	Chordata	Mammalia	Rodentia	Muridae	Mus	Mus musculus	TRUE
1073	TSQYCDSLKEK	Firmicutes	Phylum	Bacteria		Firmicutes						TRUE
1074	LKEDSMSVR	Roseburia	Genus	Bacteria		Firmicutes	Clostridia	Clostridiales	Lachnospiraceae	Roseburia		TRUE
1075	ADAVLQQK	Morganellaceae	Family	Bacteria		Proteobacteria	Gammaproteobacteria	Enterobacterales	Morganellaceae			TRUE
1076	YETGEGLEK	Clostridiales	Order	Bacteria		Firmicutes	Clostridia	Clostridiales				TRUE
1077	NAALAAANAK	Calocera cornea	Species	Eukaryota	Fungi	Basidiomycota	Dacrymycetes	Dacrymycetales	Dacrymycetaceae	Calocera	Calocera cornea	TRUE
1078	LNQQYQNR	Strongylocentrotus purpuratus	Species	Eukaryota	Metazoa	Echinodermata	Echinoidea	Echinoida	Strongylocentrotidae	Strongylocentrotus	Strongylocentrotus purpuratus	TRUE
1079	LNDTFAR	Bacteria	Superkingdom	Bacteria								TRUE
1080	LQPVAQK	Bacteria	Superkingdom	Bacteria								TRUE
1081	NYNNNTSALSK	Clostridiales	Order	Bacteria		Firmicutes	Clostridia	Clostridiales				TRUE
1082	ALNVTQK	Bacteria	Superkingdom	Bacteria								TRUE
1083	LGREEASK	Streptomyces	Genus	Bacteria		Actinobacteria	Actinobacteria	Streptomycetales	Streptomycetaceae	Streptomyces		TRUE
1084	LPPPEPK	Eukaryota	Superkingdom	Eukaryota								TRUE
1085	APEANALR	Cellulosimicrobium	Genus	Bacteria		Actinobacteria	Actinobacteria	Micrococcales	Promicromonosporaceae	Cellulosimicrobium		TRUE
1086	VASDPLK	Opitutaceae bacterium TAV1	Species	Bacteria		Verrucomicrobia	Opitutae	Opitutales	Opitutaceae		Opitutaceae bacterium TAV1	TRUE
1087	LVNKLQQR	Thermacetogenium phaeum	Species	Bacteria		Firmicutes	Clostridia	Thermoanaerobacterales	Thermoanaerobacteraceae	Thermacetogenium	Thermacetogenium phaeum	TRUE
1088	QLQNQVCR	Fibrisoma limi	Species	Bacteria		Bacteroidetes	Cytophagia	Cytophagales	Cytophagaceae	Fibrisoma	Fibrisoma limi	TRUE
1089	AYNETLNK	Prevotella	Genus	Bacteria		Bacteroidetes	Bacteroidia	Bacteroidales	Prevotellaceae	Prevotella		TRUE
1090	NNFTQQR	Toxocara canis	Species	Eukaryota	Metazoa	Nematoda	Chromadorea	Rhabditida	Toxocaridae	Toxocara	Toxocara canis	TRUE
1091	LYVGSNR	Strongylocentrotus purpuratus	Species	Eukaryota	Metazoa	Echinodermata	Echinoidea	Echinoida	Strongylocentrotidae	Strongylocentrotus	Strongylocentrotus purpuratus	TRUE
1092	TTGDFPK	Firmicutes	Phylum	Bacteria		Firmicutes						TRUE
1093	VASNLPK	Eukaryota	Superkingdom	Eukaryota								TRUE
1094	LLTDQTK	Trichomonas vaginalis	Species	Eukaryota		Parabasalia		Trichomonadida	Trichomonadidae	Trichomonas	Trichomonas vaginalis	TRUE
1095	AYVDTAEGDEK	Hungateiclostridiaceae bacterium KB18	Species	Bacteria		Firmicutes	Clostridia	Clostridiales	Hungateiclostridiaceae		Hungateiclostridiaceae bacterium KB18	TRUE
1096	AYCPDVK	Bacteria	Superkingdom	Bacteria								TRUE
1097	TLLMNQK	SAR86 cluster bacterium SAR86B	Species	Bacteria		Proteobacteria	Gammaproteobacteria				SAR86 cluster bacterium SAR86B	TRUE
1098	NSDVQLK	Lactobacillus shenzhenensis	Species	Bacteria		Firmicutes	Bacilli	Lactobacillales	Lactobacillaceae	Lactobacillus	Lactobacillus shenzhenensis	TRUE
1099	LTVNAQK	Lepeophtheirus salmonis	Species	Eukaryota	Metazoa	Arthropoda	Hexanauplia	Siphonostomatoida	Caligidae	Lepeophtheirus	Lepeophtheirus salmonis	TRUE
1100	LAAEHPAEQVGK	Lachnospiraceae bacterium 10-1	Species	Bacteria		Firmicutes	Clostridia	Clostridiales	Lachnospiraceae		Lachnospiraceae bacterium 10-1	TRUE
1101	LANSDLR	Proteobacteria	Phylum	Bacteria		Proteobacteria						TRUE
1102	FLNEANK	Proteobacteria	Phylum	Bacteria		Proteobacteria						TRUE
1103	YAAANLK	Bacteria	Superkingdom	Bacteria								TRUE
1104	TLLSQNK	Eukaryota	Superkingdom	Eukaryota								TRUE
1105	LAPQYQK	Bacteria	Superkingdom	Bacteria								TRUE
1106	ASNLLQK	Bacteria	Superkingdom	Bacteria								TRUE
1107	LCNGLNK	Formicidae	Family	Eukaryota	Metazoa	Arthropoda	Insecta	Hymenoptera	Formicidae			TRUE
1108	LMDLGQK	Desulfitobacterium metallireducens	Species	Bacteria		Firmicutes	Clostridia	Clostridiales	Peptococcaceae	Desulfitobacterium	Desulfitobacterium metallireducens	TRUE
1109	WEGSGVDEK	Bacteria	Superkingdom	Bacteria								TRUE
1110	YGELTER	Bacteria	Superkingdom	Bacteria								TRUE
1111	CTVSVETR	Chordata	Phylum	Eukaryota	Metazoa	Chordata						TRUE
1112	VGNVLQR	Prunus persica	Species	Eukaryota	Viridiplantae	Streptophyta	Magnoliopsida	Rosales	Rosaceae	Prunus	Prunus persica	TRUE
1113	QNNGNFR	Lyngbya sp. (strain PCC 8106)	Species	Bacteria		Cyanobacteria		Oscillatoriales	Oscillatoriaceae	Lyngbya	Lyngbya sp. (strain PCC 8106)	TRUE
1114	TYAEAVGDR	Bacteria	Superkingdom	Bacteria								TRUE
1115	VAQASALR	Bacteria	Superkingdom	Bacteria								TRUE
1116	VNYNYNSK	Bacteroidetes	Phylum	Bacteria		Bacteroidetes						TRUE
1117	LEDSLNNK	Sulfurimonas autotrophica	Species	Bacteria		Proteobacteria	Epsilonproteobacteria	Campylobacterales	Helicobacteraceae	Sulfurimonas	Sulfurimonas autotrophica	TRUE
1118	CCSGSLVER	Muridae	Family	Eukaryota	Metazoa	Chordata	Mammalia	Rodentia	Muridae			TRUE
1119	SNMQLMR	Glossina	Genus	Eukaryota	Metazoa	Arthropoda	Insecta	Diptera	Glossinidae	Glossina		TRUE
1120	AVNSATLR	Bacteria	Superkingdom	Bacteria								TRUE
1121	EQVEVSPR	Clostridiales	Order	Bacteria		Firmicutes	Clostridia	Clostridiales				TRUE
1122	LPVQETK	Drosophila melanogaster	Species	Eukaryota	Metazoa	Arthropoda	Insecta	Diptera	Drosophilidae	Drosophila	Drosophila melanogaster	TRUE
1123	YASEVYEK	Magnoliopsida	Class	Eukaryota	Viridiplantae	Streptophyta	Magnoliopsida					TRUE
1124	QWAAQQR	Bacteria	Superkingdom	Bacteria								TRUE
1125	AQAQSAFR	Methylobacterium sp. Leaf456	Species	Bacteria		Proteobacteria	Alphaproteobacteria	Rhizobiales	Methylobacteriaceae	Methylobacterium	Methylobacterium sp. Leaf456	TRUE
1126	LPAVQQK	Bacteria	Superkingdom	Bacteria								TRUE
1127	MSDGVGVER	Desulfomicrobium orale	Species	Bacteria		Proteobacteria	Deltaproteobacteria	Desulfovibrionales	Desulfomicrobiaceae	Desulfomicrobium	Desulfomicrobium orale	TRUE
1128	NLNDLQNK	Lygus hesperus	Species	Eukaryota	Metazoa	Arthropoda	Insecta	Hemiptera	Miridae	Lygus	Lygus hesperus	TRUE
1129	SLQQSKEK	Schistosoma	Genus	Eukaryota	Metazoa	Platyhelminthes	Trematoda	Strigeidida	Schistosomatidae	Schistosoma		TRUE
1130	QQANLYR	Bacteria	Superkingdom	Bacteria								TRUE
1131	LGVNPEK	Bacteria	Superkingdom	Bacteria								TRUE
1132	HVVTNDDVAVK	Clostridiales	Order	Bacteria		Firmicutes	Clostridia	Clostridiales				TRUE
1133	VVDNVAPK	Phytophthora	Genus	Eukaryota			Oomycota	Peronosporales	Peronosporaceae	Phytophthora		TRUE
1134	ASLYTNR	Patulibacter medicamentivorans	Species	Bacteria		Actinobacteria	Thermoleophilia	Solirubrobacterales	Patulibacteraceae	Patulibacter	Patulibacter medicamentivorans	TRUE
1135	KGDDPNTAWEK	Bacteria	Superkingdom	Bacteria								TRUE
1136	QYCPDVK	Bacteroidales	Order	Bacteria		Bacteroidetes	Bacteroidia	Bacteroidales				TRUE
1137	TSNPSSGEFQNR	Butyricicoccus pullicaecorum	Species	Bacteria		Firmicutes	Clostridia	Clostridiales	Clostridiaceae	Butyricicoccus	Butyricicoccus pullicaecorum	TRUE
1138	VTDGNTVSDYGK	Clostridium	Genus	Bacteria		Firmicutes	Clostridia	Clostridiales	Clostridiaceae	Clostridium		TRUE
1139	QLSQAQVQR	Eimeria mitis	Species	Eukaryota		Apicomplexa	Conoidasida	Eucoccidiorida	Eimeriidae	Eimeria	Eimeria mitis	TRUE
1140	QLAMNLK	Metazoa	Kingdom	Eukaryota	Metazoa							TRUE
1141	LDNGALK	Bacteria	Superkingdom	Bacteria								TRUE
1142	YTAETVK	Rhabditida	Order	Eukaryota	Metazoa	Nematoda	Chromadorea	Rhabditida				TRUE
1143	ANNVSQETLDK	Lactobacillus murinus	Species	Bacteria		Firmicutes	Bacilli	Lactobacillales	Lactobacillaceae	Lactobacillus	Lactobacillus murinus	TRUE
1144	EEAEALYHSK	Hominidae	Family	Eukaryota	Metazoa	Chordata	Mammalia	Primates	Hominidae			TRUE
1145	SNVVTVK	Haliscomenobacter hydrossis	Species	Bacteria		Bacteroidetes	Saprospiria	Saprospirales	Haliscomenobacteraceae	Haliscomenobacter	Haliscomenobacter hydrossis	TRUE
1146	TEQLYGQK	Ustilago hordei	Species	Eukaryota	Fungi	Basidiomycota	Ustilaginomycetes	Ustilaginales	Ustilaginaceae	Ustilago	Ustilago hordei	TRUE
1147	VSLTASNK	Acidaminococcus	Genus	Bacteria		Firmicutes	Negativicutes	Acidaminococcales	Acidaminococcaceae	Acidaminococcus		TRUE
1148	ENAGEDPGLAR	Mammalia	Class	Eukaryota	Metazoa	Chordata	Mammalia					TRUE
1149	VAQNFSR	Pseudocohnilembus persalinus	Species	Eukaryota		Ciliophora	Oligohymenophorea	Philasterida	Pseudocohnilembidae	Pseudocohnilembus	Pseudocohnilembus persalinus	TRUE
1150	LEQEDLK	Eukaryota	Superkingdom	Eukaryota								TRUE
1151	MSDEYVK	Bacteria	Superkingdom	Bacteria								TRUE
1152	VTVYQQK	Acidovorax	Genus	Bacteria		Proteobacteria	Betaproteobacteria	Burkholderiales	Comamonadaceae	Acidovorax		TRUE
1153	QLSSEGLK	Sorghum bicolor	Species	Eukaryota	Viridiplantae	Streptophyta	Magnoliopsida	Poales	Poaceae	Sorghum	Sorghum bicolor	TRUE
1154	TLQNLKNR	Kwoniella bestiolae	Species	Eukaryota	Fungi	Basidiomycota	Tremellomycetes	Tremellales	Cryptococcaceae	Kwoniella	Kwoniella bestiolae	TRUE
1155	VGQSMLK	Bifidobacterium bohemicum	Species	Bacteria		Actinobacteria	Actinobacteria	Bifidobacteriales	Bifidobacteriaceae	Bifidobacterium	Bifidobacterium bohemicum	TRUE
1156	NNLQGYR	Bosea sp. Root670	Species	Bacteria		Proteobacteria	Alphaproteobacteria	Rhizobiales	Bradyrhizobiaceae	Bosea	Bosea sp. Root670	TRUE
1157	VAMDEVK	Bacteria	Superkingdom	Bacteria								TRUE
1158	LSQTEALNK	Lactobacillus johnsonii	Species	Bacteria		Firmicutes	Bacilli	Lactobacillales	Lactobacillaceae	Lactobacillus	Lactobacillus johnsonii	TRUE
1159	AMQQLTK	Lactobacillus sakei	Species	Bacteria		Firmicutes	Bacilli	Lactobacillales	Lactobacillaceae	Lactobacillus	Lactobacillus sakei	TRUE
1160	QLTNTSGLK	Roseiflexus sp. (strain RS-1)	Species	Bacteria		Chloroflexi	Chloroflexia	Chloroflexales	Roseiflexaceae	Roseiflexus	Roseiflexus sp. (strain RS-1)	TRUE
1161	MDTDEVVQASK	Poaceae	Family	Eukaryota	Viridiplantae	Streptophyta	Magnoliopsida	Poales	Poaceae			TRUE
1162	VLNTNVDGK	Eukaryota	Superkingdom	Eukaryota								TRUE
1163	TLSVQNR	Bionectria ochroleuca	Species	Eukaryota	Fungi	Ascomycota	Sordariomycetes	Hypocreales	Bionectriaceae	Clonostachys	Bionectria ochroleuca	TRUE
1164	VMNNVEPK	Dorea formicigenerans	Species	Bacteria		Firmicutes	Clostridia	Clostridiales	Lachnospiraceae	Dorea	Dorea formicigenerans	TRUE
1165	LGPTVDK	Sphingopyxis	Genus	Bacteria		Proteobacteria	Alphaproteobacteria	Sphingomonadales	Sphingomonadaceae	Sphingopyxis		TRUE
1166	VAPADYK	Parasutterella	Genus	Bacteria		Proteobacteria	Betaproteobacteria	Burkholderiales	Sutterellaceae	Parasutterella		TRUE
1167	QAGLTYK	Bacteria	Superkingdom	Bacteria								TRUE
1168	QLNEQQLK	Clostridiales	Order	Bacteria		Firmicutes	Clostridia	Clostridiales				TRUE
1169	LDQEMAR	Bacteria	Superkingdom	Bacteria								TRUE
1170	NNVFANK	Campylobacter	Genus	Bacteria		Proteobacteria	Epsilonproteobacteria	Campylobacterales	Campylobacteraceae	Campylobacter		TRUE
1171	LFQDQQK	Lutzomyia longipalpis	Species	Eukaryota	Metazoa	Arthropoda	Insecta	Diptera	Psychodidae	Lutzomyia	Lutzomyia longipalpis	TRUE
1172	VQVVNPK	Perkinsus marinus	Species	Eukaryota		Perkinsozoa		Perkinsida	Perkinsidae	Perkinsus	Perkinsus marinus	TRUE
1173	LGLNNNK	Eukaryota	Superkingdom	Eukaryota								TRUE
1174	DYCVTANSK	Metazoa	Kingdom	Eukaryota	Metazoa							TRUE
1175	LLNTSQR	Gordonia hirsuta	Species	Bacteria		Actinobacteria	Actinobacteria	Corynebacteriales	Gordoniaceae	Gordonia	Gordonia hirsuta	TRUE
1176	QGMPVQK	Mycoplasma canis	Species	Bacteria		Tenericutes	Mollicutes	Mycoplasmatales	Mycoplasmataceae	Mycoplasma	Mycoplasma canis	TRUE
1177	MNQLSVK	Bacteria	Superkingdom	Bacteria								TRUE
1178	DDSENVEVER	Firmicutes	Phylum	Bacteria		Firmicutes						TRUE
1179	HNDEFEYK	Clostridiales	Order	Bacteria		Firmicutes	Clostridia	Clostridiales				TRUE
1180	VMNGPEAEVR	Clostridiales	Order	Bacteria		Firmicutes	Clostridia	Clostridiales				TRUE
1181	YSPEESVR	Eubacterium plexicaudatum	Species	Bacteria		Firmicutes	Clostridia	Clostridiales	Eubacteriaceae	Eubacterium	Eubacterium plexicaudatum	TRUE
1182	TPGGVVK	Proteobacteria	Phylum	Bacteria		Proteobacteria						TRUE
1183	TVASDQNGVMR	Lachnospiraceae bacterium A4	Species	Bacteria		Firmicutes	Clostridia	Clostridiales	Lachnospiraceae		Lachnospiraceae bacterium A4	TRUE
1184	TLQVTDK	Eukaryota	Superkingdom	Eukaryota								TRUE
1185	LDQSELR	Eukaryota	Superkingdom	Eukaryota								TRUE
1186	QNVNNFK	Metallosphaera cuprina	Species	Archaea		Crenarchaeota	Thermoprotei	Sulfolobales	Sulfolobaceae	Metallosphaera	Metallosphaera cuprina	TRUE
1187	CNDFDPK	Parastrongyloides trichosuri	Species	Eukaryota	Metazoa	Nematoda	Chromadorea	Rhabditida	Strongyloididae	Parastrongyloides	Parastrongyloides trichosuri	TRUE
1188	NATPNVVK	Fonticula alba	Species	Eukaryota				Rotosphaerida	Fonticulaceae	Fonticula	Fonticula alba	TRUE
1189	ESQSLVSK	Rosellinia necatrix	Species	Eukaryota	Fungi	Ascomycota	Sordariomycetes	Xylariales	Xylariaceae	Rosellinia	Rosellinia necatrix	TRUE
1190	GYEATVCSEK	Lachnospiraceae bacterium A4	Species	Bacteria		Firmicutes	Clostridia	Clostridiales	Lachnospiraceae		Lachnospiraceae bacterium A4	TRUE
1191	QCVSEGLR	Lutzomyia longipalpis	Species	Eukaryota	Metazoa	Arthropoda	Insecta	Diptera	Psychodidae	Lutzomyia	Lutzomyia longipalpis	TRUE
1192	GEYNLEK	Phaeomoniella chlamydospora	Species	Eukaryota	Fungi	Ascomycota	Eurotiomycetes	Phaeomoniellales	Phaeomoniellaceae	Phaeomoniella	Phaeomoniella chlamydospora	TRUE
1193	DEEGNLPR	Poaceae	Family	Eukaryota	Viridiplantae	Streptophyta	Magnoliopsida	Poales	Poaceae			TRUE
1194	DTNGYLK	Kamptonema sp. PCC 6506	Species	Bacteria		Cyanobacteria		Oscillatoriales	Microcoleaceae	Kamptonema	Kamptonema sp. PCC 6506	TRUE
1195	NGTQLGMEAK	Lachnospiraceae bacterium 10-1	Species	Bacteria		Firmicutes	Clostridia	Clostridiales	Lachnospiraceae		Lachnospiraceae bacterium 10-1	TRUE
1196	EAQDDLVK	Eukaryota	Superkingdom	Eukaryota								TRUE
1197	AQLGAVQNR	Bacteria	Superkingdom	Bacteria								TRUE
1198	LEQQLSGK	Oryza brachyantha	Species	Eukaryota	Viridiplantae	Streptophyta	Magnoliopsida	Poales	Poaceae	Oryza	Oryza brachyantha	TRUE
1199	AELGAVQNR	Bacteria	Superkingdom	Bacteria								TRUE
1200	VSFDSQK	Hymenobacter	Genus	Bacteria		Bacteroidetes	Cytophagia	Cytophagales	Hymenobacteraceae	Hymenobacter		TRUE
1201	SPVNSFK	Legionella santicrucis	Species	Bacteria		Proteobacteria	Gammaproteobacteria	Legionellales	Legionellaceae	Legionella	Legionella santicrucis	TRUE
1202	NSTLNVR	Eukaryota	Superkingdom	Eukaryota								TRUE
1203	SQVNMLK	Tetranychus urticae	Species	Eukaryota	Metazoa	Arthropoda	Arachnida	Trombidiformes	Tetranychidae	Tetranychus	Tetranychus urticae	TRUE
1204	ADVQLTK	Pseudogymnoascus	Genus	Eukaryota	Fungi	Ascomycota	Leotiomycetes		Pseudeurotiaceae	Pseudogymnoascus		TRUE
1205	AALEEAEHAAK	Clostridiales	Order	Bacteria		Firmicutes	Clostridia	Clostridiales				TRUE
1206	LFQQAQK	Pseudocohnilembus persalinus	Species	Eukaryota		Ciliophora	Oligohymenophorea	Philasterida	Pseudocohnilembidae	Pseudocohnilembus	Pseudocohnilembus persalinus	TRUE
1207	NSVPNVR	Populus trichocarpa	Species	Eukaryota	Viridiplantae	Streptophyta	Magnoliopsida	Malpighiales	Salicaceae	Populus	Populus trichocarpa	TRUE
1208	LNGTNLK	Bacteria	Superkingdom	Bacteria								TRUE
1209	VLVNQQR	Hylemonella gracilis	Species	Bacteria		Proteobacteria	Betaproteobacteria	Burkholderiales	Comamonadaceae	Hylemonella	Hylemonella gracilis	TRUE
1210	SDAQLMR	Rhizopogon vinicolor	Species	Eukaryota	Fungi	Basidiomycota	Agaricomycetes	Boletales	Rhizopogonaceae	Rhizopogon	Rhizopogon vinicolor	TRUE
1211	VDPTLDR	Bacteria	Superkingdom	Bacteria								TRUE
1212	YGEPVESR	Anthurium amnicola	Species	Eukaryota	Viridiplantae	Streptophyta	Magnoliopsida	Alismatales	Araceae	Anthurium	Anthurium amnicola	TRUE
1213	FQTDYSK	Oxytricha trifallax	Species	Eukaryota		Ciliophora	Spirotrichea	Sporadotrichida	Oxytrichidae	Oxytricha	Oxytricha trifallax	TRUE
1214	MNQLAVK	Bacteria	Superkingdom	Bacteria								TRUE
1215	NGSTSLVK	candidate division WS6 bacterium GW2011_GWF2_39_15	Species	Bacteria							candidate division WS6 bacterium GW2011_GWF2_39_15	TRUE
1216	RTDLDQYR	Anaerotruncus	Genus	Bacteria		Firmicutes	Clostridia	Clostridiales	Ruminococcaceae	Anaerotruncus		TRUE
1217	NPAAQLK	Hyphomonas jannaschiana	Species	Bacteria		Proteobacteria	Alphaproteobacteria	Rhodobacterales	Hyphomonadaceae	Hyphomonas	Hyphomonas jannaschiana	TRUE
1218	LAQELQNQQDSR	Brassicaceae	Family	Eukaryota	Viridiplantae	Streptophyta	Magnoliopsida	Brassicales	Brassicaceae			TRUE
1219	LEEDTLK	Bacteria	Superkingdom	Bacteria								TRUE
1220	AVDEALAK	Bacteria	Superkingdom	Bacteria								TRUE
1221	LTSSHDK	Eukaryota	Superkingdom	Eukaryota								TRUE
1222	VTVNNVK	Bacteria	Superkingdom	Bacteria								TRUE
1223	MVQLTAK	Bacteria	Superkingdom	Bacteria								TRUE
1224	FDDGAGGDNEVQR	Eukaryota	Superkingdom	Eukaryota								TRUE
1225	HEDELLAK	Rodentia	Order	Eukaryota	Metazoa	Chordata	Mammalia	Rodentia				TRUE
1226	ADLGAVQNR	Bacteria	Superkingdom	Bacteria								TRUE
1227	LLGNTNR	Plasmopara halstedii	Species	Eukaryota			Oomycota	Peronosporales	Peronosporaceae	Plasmopara	Plasmopara halstedii	TRUE
1228	LAQGNLK	Acinetobacter baylyi	Species	Bacteria		Proteobacteria	Gammaproteobacteria	Pseudomonadales	Moraxellaceae	Acinetobacter	Acinetobacter baylyi	TRUE
1229	TGDLENVGK	Clostridiales	Order	Bacteria		Firmicutes	Clostridia	Clostridiales				TRUE
1230	SLTTQGMK	Fonsecaea nubica	Species	Eukaryota	Fungi	Ascomycota	Eurotiomycetes	Chaetothyriales	Herpotrichiellaceae	Fonsecaea	Fonsecaea nubica	TRUE
1231	NPPANVR	beta proteobacterium AAP99	Species	Bacteria		Proteobacteria	Betaproteobacteria				beta proteobacterium AAP99	TRUE
1232	AVNLQTNR	Lactobacillus senioris	Species	Bacteria		Firmicutes	Bacilli	Lactobacillales	Lactobacillaceae	Lactobacillus	Lactobacillus senioris	TRUE
1233	TYQTQLK	Paenibacillus	Genus	Bacteria		Firmicutes	Bacilli	Bacillales	Paenibacillaceae	Paenibacillus		TRUE
1234	LLTTEQER	Bacteria	Superkingdom	Bacteria								TRUE
1235	SQNVSLTR	Vitrella brassicaformis	Species	Eukaryota					Vitrellaceae	Vitrella	Vitrella brassicaformis	TRUE
1236	VVDFNGEDRK	Clostridiales	Order	Bacteria		Firmicutes	Clostridia	Clostridiales				TRUE
1237	VEPQPLQK	Methanothrix soehngenii	Species	Archaea		Euryarchaeota	Methanomicrobia	Methanosarcinales	Methanotrichaceae	Methanothrix	Methanothrix soehngenii	TRUE
1238	EVEVAGPR	Bacteria	Superkingdom	Bacteria								TRUE
1239	LTAQEQLK	Flavobacterium seoulense	Species	Bacteria		Bacteroidetes	Flavobacteriia	Flavobacteriales	Flavobacteriaceae	Flavobacterium	Flavobacterium seoulense	TRUE
1240	VDVSYTK	Aspergillus	Genus	Eukaryota	Fungi	Ascomycota	Eurotiomycetes	Eurotiales	Aspergillaceae	Aspergillus		TRUE
1241	VLEGAVNGR	Mycolicibacterium phlei	Species	Bacteria		Actinobacteria	Actinobacteria	Corynebacteriales	Mycobacteriaceae	Mycolicibacterium	Mycolicibacterium phlei	TRUE
1242	VAQDLTAR	Actinobaculum suis	Species	Bacteria		Actinobacteria	Actinobacteria	Actinomycetales	Actinomycetaceae	Actinobaculum	Actinobaculum suis	TRUE
1243	LPVENQK	Brassica	Genus	Eukaryota	Viridiplantae	Streptophyta	Magnoliopsida	Brassicales	Brassicaceae	Brassica		TRUE
1244	LNAENYK	Oxalobacter formigenes	Species	Bacteria		Proteobacteria	Betaproteobacteria	Burkholderiales	Oxalobacteraceae	Oxalobacter	Oxalobacter formigenes	TRUE
1245	APVLSDSSCK	Sus scrofa	Species	Eukaryota	Metazoa	Chordata	Mammalia	Artiodactyla	Suidae	Sus	Sus scrofa	TRUE
1246	AEYNELK	Agrobacterium vitis	Species	Bacteria		Proteobacteria	Alphaproteobacteria	Rhizobiales	Rhizobiaceae	Agrobacterium	Agrobacterium vitis	TRUE
1247	QKLQALNK	Anabaena sp. MDT14b	Species	Bacteria		Cyanobacteria		Nostocales	Nostocaceae	Anabaena	Anabaena sp. MDT14b	TRUE
1248	VLEDMDGK	Morus notabilis	Species	Eukaryota	Viridiplantae	Streptophyta	Magnoliopsida	Rosales	Moraceae	Morus	Morus notabilis	TRUE
1249	AGNDPFK	Limnoraphis robusta	Species	Bacteria		Cyanobacteria		Oscillatoriales	Oscillatoriaceae	Limnoraphis	Limnoraphis robusta	TRUE
1250	LGSDEVAK	Glossina austeni	Species	Eukaryota	Metazoa	Arthropoda	Insecta	Diptera	Glossinidae	Glossina	Glossina austeni	TRUE
1251	MQLGEPDQSGR	Acetonema longum	Species	Bacteria		Firmicutes	Negativicutes	Selenomonadales	Sporomusaceae	Acetonema	Acetonema longum	TRUE
1252	NLTDEQVKR	Neobacillus vireti	Species	Bacteria		Firmicutes	Bacilli	Bacillales	Bacillaceae	Neobacillus	Neobacillus vireti	TRUE
1253	VSQMLDK	Thermoplasmatales archaeon E-plasma	Species	Archaea		Euryarchaeota	Thermoplasmata	Thermoplasmatales			Thermoplasmatales archaeon E-plasma	TRUE
1254	ASDVPLK	Acidovorax temperans	Species	Bacteria		Proteobacteria	Betaproteobacteria	Burkholderiales	Comamonadaceae	Acidovorax	Acidovorax temperans	TRUE
1255	VDDLAPAK	Clostridiales	Order	Bacteria		Firmicutes	Clostridia	Clostridiales				TRUE
1256	MNTQAAVK	Psychrobacter sp. G	Species	Bacteria		Proteobacteria	Gammaproteobacteria	Pseudomonadales	Moraxellaceae	Psychrobacter	Psychrobacter sp. G	TRUE
1257	NLSQTVTK	Mycobacterium gordonae	Species	Bacteria		Actinobacteria	Actinobacteria	Corynebacteriales	Mycobacteriaceae	Mycobacterium	Mycobacterium gordonae	TRUE
1258	AVALEDEK	Clostridiales	Order	Bacteria		Firmicutes	Clostridia	Clostridiales				TRUE
1259	LPPSVGQR	Puccinia striiformis	Species	Eukaryota	Fungi	Basidiomycota	Pucciniomycetes	Pucciniales	Pucciniaceae	Puccinia	Puccinia striiformis	TRUE
1260	QLVANGVK	Bacteria	Superkingdom	Bacteria								TRUE
1261	LAADPQVK	Propionibacteriaceae	Family	Bacteria		Actinobacteria	Actinobacteria	Propionibacteriales	Propionibacteriaceae			TRUE
1262	DLQVGQTGK	Bacteria	Superkingdom	Bacteria								TRUE
1263	KTVYDEVDK	Clostridiales	Order	Bacteria		Firmicutes	Clostridia	Clostridiales				TRUE
1264	MLEAPSTK	Clastoptera arizonana	Species	Eukaryota	Metazoa	Arthropoda	Insecta	Hemiptera	Clastopteridae	Clastoptera	Clastoptera arizonana	TRUE
1265	YVQNLNK	Plasmodium malariae	Species	Eukaryota		Apicomplexa	Aconoidasida	Haemosporida	Plasmodiidae	Plasmodium	Plasmodium malariae	TRUE
1266	LLEGQEER	Xenopus laevis	Species	Eukaryota	Metazoa	Chordata	Amphibia	Anura	Pipidae	Xenopus	Xenopus laevis	TRUE
1267	LEDDGNFR	Anisakis simplex	Species	Eukaryota	Metazoa	Nematoda	Chromadorea	Rhabditida	Anisakidae	Anisakis	Anisakis simplex	TRUE
1268	QGVPLAK	Bacteria	Superkingdom	Bacteria								TRUE
1269	NLNQNLQK	Legionella londiniensis	Species	Bacteria		Proteobacteria	Gammaproteobacteria	Legionellales	Legionellaceae	Legionella	Legionella londiniensis	TRUE
1270	NGLSGYR	[Clostridium] hylemonae	Species	Bacteria		Firmicutes	Clostridia	Clostridiales	Lachnospiraceae	Lachnoclostridium	[Clostridium] hylemonae	TRUE
1271	DENLGHLK	Glycine	Genus	Eukaryota	Viridiplantae	Streptophyta	Magnoliopsida	Fabales	Fabaceae	Glycine		TRUE
1272	QQQLQYK	Xylona heveae	Species	Eukaryota	Fungi	Ascomycota	Xylonomycetes	Xylonales	Xylonaceae	Xylona	Xylona heveae	TRUE
1273	QGLAYEK	Bacteria	Superkingdom	Bacteria								TRUE
1274	VYLSNSGSEANEK	Bacteria	Superkingdom	Bacteria								TRUE
1275	AAFEEAEHAAK	Firmicutes	Phylum	Bacteria		Firmicutes						TRUE
1276	VVLDANK	Bacteria	Superkingdom	Bacteria								TRUE
1277	ATMNKEK	Lentisphaera araneosa	Species	Bacteria		Lentisphaerae	Lentisphaeria	Lentisphaerales	Lentisphaeraceae	Lentisphaera	Lentisphaera araneosa	TRUE
1278	NYGNNLK	Orchesella cincta	Species	Eukaryota	Metazoa	Arthropoda	Collembola	Entomobryomorpha	Orchesellidae	Orchesella	Orchesella cincta	TRUE
1279	NEQVELR	Bacteria	Superkingdom	Bacteria								TRUE
1280	NAAMLDK	Cupriavidus	Genus	Bacteria		Proteobacteria	Betaproteobacteria	Burkholderiales	Burkholderiaceae	Cupriavidus		TRUE
1281	LQSGDALR	Glycine	Genus	Eukaryota	Viridiplantae	Streptophyta	Magnoliopsida	Fabales	Fabaceae	Glycine		TRUE
1282	VPTVQGK	Corynebacterium kroppenstedtii	Species	Bacteria		Actinobacteria	Actinobacteria	Corynebacteriales	Corynebacteriaceae	Corynebacterium	Corynebacterium kroppenstedtii	TRUE
1283	AAVNALNK	Lokiarchaeum sp. (strain GC14_75)	Species	Archaea		Candidatus Lokiarchaeota				Lokiarchaeum	Lokiarchaeum sp. (strain GC14_75)	TRUE
1284	YELTESK	Bacteria	Superkingdom	Bacteria								TRUE
1285	AVNLNQK	Orientia tsutsugamushi	Species	Bacteria		Proteobacteria	Alphaproteobacteria	Rickettsiales	Rickettsiaceae	Orientia	Orientia tsutsugamushi	TRUE
1286	LTNVVQK	Eukaryota	Superkingdom	Eukaryota								TRUE
1287	KYAFDEDGK	Clostridiales	Order	Bacteria		Firmicutes	Clostridia	Clostridiales				TRUE
1288	TGQYLER	Hydrogenobaculum	Genus	Bacteria		Aquificae	Aquificae	Aquificales	Aquificaceae	Hydrogenobaculum		TRUE
1289	VESVNTMNCEGK	Dorea sp. 5-2	Species	Bacteria		Firmicutes	Clostridia	Clostridiales	Lachnospiraceae	Dorea	Dorea sp. 5-2	TRUE
1290	NSLQVAK	Candidatus Altiarchaeales archaeon WOR_SM1_86-2	Species	Archaea		Candidatus Altiarchaeota		Candidatus Altiarchaeales			Candidatus Altiarchaeales archaeon WOR_SM1_86-2	TRUE
1291	LVNDVEPK	Bacteria	Superkingdom	Bacteria								TRUE
1292	MNLNNAK	Bacteria	Superkingdom	Bacteria								TRUE
1293	QNSYLGR	Citrus sinensis	Species	Eukaryota	Viridiplantae	Streptophyta	Magnoliopsida	Sapindales	Rutaceae	Citrus	Citrus sinensis	TRUE
1294	VAGLVQEK	Capronia epimyces	Species	Eukaryota	Fungi	Ascomycota	Eurotiomycetes	Chaetothyriales	Herpotrichiellaceae	Capronia	Capronia epimyces	TRUE
1295	VTVPNAK	Bacteria	Superkingdom	Bacteria								TRUE
1296	NVATVQK	Bacteria	Superkingdom	Bacteria								TRUE
1297	VTVPDAK	Eukaryota	Superkingdom	Eukaryota								TRUE
1298	ESYGNALK	Clostridiales	Order	Bacteria		Firmicutes	Clostridia	Clostridiales				TRUE
1299	YNLNTGK	Bacteria	Superkingdom	Bacteria								TRUE
1300	SLDDLKDR	Agaricus bisporus	Species	Eukaryota	Fungi	Basidiomycota	Agaricomycetes	Agaricales	Agaricaceae	Agaricus	Agaricus bisporus	TRUE
1301	LAVVNQK	Chromera velia	Species	Eukaryota					Chromeraceae	Chromera	Chromera velia	TRUE
1302	NLMQVPK	Chlorobi bacterium OLB4	Species	Bacteria		Chlorobi					Chlorobi bacterium OLB4	TRUE
1303	TSDLELKDR	Bacteria	Superkingdom	Bacteria								TRUE
1304	LCQLAQK	Bacteria	Superkingdom	Bacteria								TRUE
1305	DFAADAEK	Bacteria	Superkingdom	Bacteria								TRUE
1306	LQAQQLK	Basidiomycota	Phylum	Eukaryota	Fungi	Basidiomycota						TRUE
1307	CQVLVSK	Phanerochaete carnosa	Species	Eukaryota	Fungi	Basidiomycota	Agaricomycetes	Polyporales	Phanerochaetaceae	Phanerochaete	Phanerochaete carnosa	TRUE
1308	YQAMVQK	Sphingobacterium	Genus	Bacteria		Bacteroidetes	Sphingobacteriia	Sphingobacteriales	Sphingobacteriaceae	Sphingobacterium		TRUE
1309	LQLNTAEK	Legionella erythra	Species	Bacteria		Proteobacteria	Gammaproteobacteria	Legionellales	Legionellaceae	Legionella	Legionella erythra	TRUE
1310	TVDNLKNR	Clostridium	Genus	Bacteria		Firmicutes	Clostridia	Clostridiales	Clostridiaceae	Clostridium		TRUE
1311	DDATAFNGQK	Bacteria	Superkingdom	Bacteria								TRUE
1312	QLAVQTR	Bacteria	Superkingdom	Bacteria								TRUE
1313	ANASVLNR	Bacteria	Superkingdom	Bacteria								TRUE
1314	FGGSSVADANK	Clostridiales	Order	Bacteria		Firmicutes	Clostridia	Clostridiales				TRUE
1315	VEVYGEEK	Clostridiales	Order	Bacteria		Firmicutes	Clostridia	Clostridiales				TRUE
1316	YQNNYYR	Bacteria	Superkingdom	Bacteria								TRUE
1317	NNPQALAR	Desulfotomaculum reducens	Species	Bacteria		Firmicutes	Clostridia	Clostridiales	Peptococcaceae	Desulfotomaculum	Desulfotomaculum reducens	TRUE
1318	LTLSGNGK	Verruconis gallopava	Species	Eukaryota	Fungi	Ascomycota	Dothideomycetes	Venturiales	Sympoventuriaceae	Verruconis	Verruconis gallopava	TRUE
1319	NLAVNAR	Fungi	Kingdom	Eukaryota	Fungi							TRUE
1320	VSNLVNR	Eukaryota	Superkingdom	Eukaryota								TRUE
1321	NGPLPQK	Burkholderiales	Order	Bacteria		Proteobacteria	Betaproteobacteria	Burkholderiales				TRUE
1322	TEEDLVNK	Cytophagales	Order	Bacteria		Bacteroidetes	Cytophagia	Cytophagales				TRUE
1323	LNEALMK	Eukaryota	Superkingdom	Eukaryota								TRUE
1324	FANTVER	Dehalobacter sp. UNSWDHB	Species	Bacteria		Firmicutes	Clostridia	Clostridiales	Peptococcaceae	Dehalobacter	Dehalobacter sp. UNSWDHB	TRUE
1325	ALEGDESYEEK	Bacteria	Superkingdom	Bacteria								TRUE
1326	AETDETTGLTEK	Prevotella	Genus	Bacteria		Bacteroidetes	Bacteroidia	Bacteroidales	Prevotellaceae	Prevotella		TRUE
1327	SLQSENESLK	Clostridiales	Order	Bacteria		Firmicutes	Clostridia	Clostridiales				TRUE
1328	ELVDGAPK	Bacteria	Superkingdom	Bacteria								TRUE
1329	QAYNLAK	Bacteria	Superkingdom	Bacteria								TRUE
1330	NLEENYCR	Chordata	Phylum	Eukaryota	Metazoa	Chordata						TRUE
1331	AVNADFR	Bacteria	Superkingdom	Bacteria								TRUE
1332	NNSDVYTVK	Vibrio	Genus	Bacteria		Proteobacteria	Gammaproteobacteria	Vibrionales	Vibrionaceae	Vibrio		TRUE
1333	EEAYGDSTYAQR	Ruminococcus	Genus	Bacteria		Firmicutes	Clostridia	Clostridiales	Ruminococcaceae	Ruminococcus		TRUE
1334	LLDEMKEK	Eukaryota	Superkingdom	Eukaryota								TRUE
1335	STLQEVR	Toxocara canis	Species	Eukaryota	Metazoa	Nematoda	Chromadorea	Rhabditida	Toxocaridae	Toxocara	Toxocara canis	TRUE
1336	ETLGYNR	Denitrovibrio acetiphilus	Species	Bacteria		Deferribacteres	Deferribacteres	Deferribacterales	Deferribacteraceae	Denitrovibrio	Denitrovibrio acetiphilus	TRUE
1337	VNCYGANDVR	Bacteria	Superkingdom	Bacteria								TRUE
1338	VVNLDQK	Pseudohongiella spirulinae	Species	Bacteria		Proteobacteria	Gammaproteobacteria			Pseudohongiella	Pseudohongiella spirulinae	TRUE
1339	HQLQNLEK	Phytophthora	Genus	Eukaryota			Oomycota	Peronosporales	Peronosporaceae	Phytophthora		TRUE
1340	AAAQEALPK	Lachnospiraceae bacterium A2	Species	Bacteria		Firmicutes	Clostridia	Clostridiales	Lachnospiraceae		Lachnospiraceae bacterium A2	TRUE
1341	NCLNEVK	Vibrio sp. ER1A	Species	Bacteria		Proteobacteria	Gammaproteobacteria	Vibrionales	Vibrionaceae	Vibrio	Vibrio sp. ER1A	TRUE
1342	RGLDSQLR	Amycolatopsis azurea	Species	Bacteria		Actinobacteria	Actinobacteria	Pseudonocardiales	Pseudonocardiaceae	Amycolatopsis	Amycolatopsis azurea	TRUE
1343	LQYVQNK	Nematoda	Phylum	Eukaryota	Metazoa	Nematoda						TRUE
1344	SRYNPNR	Fungi	Kingdom	Eukaryota	Fungi							TRUE
1345	TVDATLR	Bacteria	Superkingdom	Bacteria								TRUE
1346	VLYDTQK	Ehrlichia ruminantium	Species	Bacteria		Proteobacteria	Alphaproteobacteria	Rickettsiales	Anaplasmataceae	Ehrlichia	Ehrlichia ruminantium	TRUE
1347	FNADYDR	Clostridiales	Order	Bacteria		Firmicutes	Clostridia	Clostridiales				TRUE
1348	VGQDQFGR	Lachnospiraceae	Family	Bacteria		Firmicutes	Clostridia	Clostridiales	Lachnospiraceae			TRUE
1349	VVTLQSK	Stenotrophomonas maltophilia	Species	Bacteria		Proteobacteria	Gammaproteobacteria	Xanthomonadales	Xanthomonadaceae	Stenotrophomonas	Stenotrophomonas maltophilia	TRUE
1350	NGTVTTLK	Lactobacillus	Genus	Bacteria		Firmicutes	Bacilli	Lactobacillales	Lactobacillaceae	Lactobacillus		TRUE
1351	LQYNPNR	Adoxophyes honmai nucleopolyhedrovirus	Species	Viruses					Baculoviridae	Alphabaculovirus	Adoxophyes honmai nucleopolyhedrovirus	TRUE
1352	FVDGDYK	Capitella teleta	Species	Eukaryota	Metazoa	Annelida	Polychaeta	Capitellida	Capitellidae	Capitella	Capitella teleta	TRUE
1353	NGESLSEGDRLK	Mus musculus	Species	Eukaryota	Metazoa	Chordata	Mammalia	Rodentia	Muridae	Mus	Mus musculus	TRUE
1354	MNAEDLR	Bacteria	Superkingdom	Bacteria								TRUE
1355	AMEQLTR	Bacteria	Superkingdom	Bacteria								TRUE
1356	LAQALNQK	Haemophilus influenzae	Species	Bacteria		Proteobacteria	Gammaproteobacteria	Pasteurellales	Pasteurellaceae	Haemophilus	Haemophilus influenzae	TRUE
1357	FSEQEMR	Bacteria	Superkingdom	Bacteria								TRUE
1358	VQTGVLK	Strongylocentrotus purpuratus	Species	Eukaryota	Metazoa	Echinodermata	Echinoidea	Echinoida	Strongylocentrotidae	Strongylocentrotus	Strongylocentrotus purpuratus	TRUE
1359	GEVLPQK	Bacteria	Superkingdom	Bacteria								TRUE
1360	LSTTQLSK	Habropoda laboriosa	Species	Eukaryota	Metazoa	Arthropoda	Insecta	Hymenoptera	Apidae	Habropoda	Habropoda laboriosa	TRUE
1361	TLNVTNR	Acyrthosiphon pisum	Species	Eukaryota	Metazoa	Arthropoda	Insecta	Hemiptera	Aphididae	Acyrthosiphon	Acyrthosiphon pisum	TRUE
1362	AYNLEGK	Populus trichocarpa	Species	Eukaryota	Viridiplantae	Streptophyta	Magnoliopsida	Malpighiales	Salicaceae	Populus	Populus trichocarpa	TRUE
1363	FSQQQMR	Peniophora sp. CONT	Species	Eukaryota	Fungi	Basidiomycota	Agaricomycetes	Russulales	Peniophoraceae	Peniophora	Peniophora sp. CONT	TRUE
1364	GNVEFGK	Bacteria	Superkingdom	Bacteria								TRUE
1365	GNVQFGK	Prunus persica	Species	Eukaryota	Viridiplantae	Streptophyta	Magnoliopsida	Rosales	Rosaceae	Prunus	Prunus persica	TRUE
1366	LNEYVNK	Aureobasidium subglaciale	Species	Eukaryota	Fungi	Ascomycota	Dothideomycetes	Dothideales	Saccotheciaceae	Aureobasidium	Aureobasidium subglaciale	TRUE
1367	LTDDGSEGTLR	Chryseobacterium	Genus	Bacteria		Bacteroidetes	Flavobacteriia	Flavobacteriales	Weeksellaceae	Chryseobacterium		TRUE
1368	LEAEQVAK	alpha proteobacterium AAP38	Species	Bacteria		Proteobacteria	Alphaproteobacteria				alpha proteobacterium AAP38	TRUE
1369	VQVVGPK	Volvox carteri	Species	Eukaryota	Viridiplantae	Chlorophyta	Chlorophyceae	Chlamydomonadales	Volvocaceae	Volvox	Volvox carteri	TRUE
1370	EELDAAMK	Bacteroides fragilis	Species	Bacteria		Bacteroidetes	Bacteroidia	Bacteroidales	Bacteroidaceae	Bacteroides	Bacteroides fragilis	TRUE
1371	LTAQQVAK	Bacteria	Superkingdom	Bacteria								TRUE
1372	LAPGVDPNK	Clostridiales	Order	Bacteria		Firmicutes	Clostridia	Clostridiales				TRUE
1373	AGDEFVEK	Mammalia	Class	Eukaryota	Metazoa	Chordata	Mammalia					TRUE
1374	QVAALDK	Bacteria	Superkingdom	Bacteria								TRUE
1375	QYSLDNK	Sphingobacterium sp. Ag1	Species	Bacteria		Bacteroidetes	Sphingobacteriia	Sphingobacteriales	Sphingobacteriaceae	Sphingobacterium	Sphingobacterium sp. Ag1	TRUE
1376	KTVYDEVEK	Clostridiales	Order	Bacteria		Firmicutes	Clostridia	Clostridiales				TRUE
1377	ANVQLQR	Gammaproteobacteria	Class	Bacteria		Proteobacteria	Gammaproteobacteria					TRUE
1378	YADEEALK	Aminobacterium colombiense	Species	Bacteria		Synergistetes	Synergistia	Synergistales	Synergistaceae	Aminobacterium	Aminobacterium colombiense	TRUE
1379	QQTVSLK	Bacteria	Superkingdom	Bacteria								TRUE
1380	AVAAAELK	Nectria haematococca	Species	Eukaryota	Fungi	Ascomycota	Sordariomycetes	Hypocreales	Nectriaceae	Fusarium	Nectria haematococca	TRUE
1381	LNPVAQK	Cavenderia fasciculata	Species	Eukaryota		Evosea	Eumycetozoa	Acytosteliales	Cavenderiaceae	Cavenderia	Cavenderia fasciculata	TRUE
1382	YDTEQLR	Bacteria	Superkingdom	Bacteria								TRUE
1383	QAQQMLK	Alcanivorax sp. P2S70	Species	Bacteria		Proteobacteria	Gammaproteobacteria	Oceanospirillales	Alcanivoracaceae	Alcanivorax	Alcanivorax sp. P2S70	TRUE
1384	NMQDMVEDYR	Mammalia	Class	Eukaryota	Metazoa	Chordata	Mammalia					TRUE
1385	VMNQLAEK	Clostridiales	Order	Bacteria		Firmicutes	Clostridia	Clostridiales				TRUE
1386	VNDALTNEGQR	Clostridium baratii	Species	Bacteria		Firmicutes	Clostridia	Clostridiales	Clostridiaceae	Clostridium	Clostridium baratii	TRUE
1387	GAVAALDK	Bacteria	Superkingdom	Bacteria								TRUE
1388	AGEYTDYASQK	Fabaceae	Family	Eukaryota	Viridiplantae	Streptophyta	Magnoliopsida	Fabales	Fabaceae			TRUE
1389	VNPSSLR	Caballeronia megalochromosomata	Species	Bacteria		Proteobacteria	Betaproteobacteria	Burkholderiales	Burkholderiaceae	Caballeronia	Caballeronia megalochromosomata	TRUE
1390	MNTLSYK	Bacteria	Superkingdom	Bacteria								TRUE
1391	ADGVATVR	Microbacterium	Genus	Bacteria		Actinobacteria	Actinobacteria	Micrococcales	Microbacteriaceae	Microbacterium		TRUE
1392	VQVPQAK	Cordyceps fumosorosea	Species	Eukaryota	Fungi	Ascomycota	Sordariomycetes	Hypocreales	Cordycipitaceae	Cordyceps	Cordyceps fumosorosea	TRUE
1393	YVLQNGK	Fungi	Kingdom	Eukaryota	Fungi							TRUE
1394	LLTSEAER	Acinetobacter	Genus	Bacteria		Proteobacteria	Gammaproteobacteria	Pseudomonadales	Moraxellaceae	Acinetobacter		TRUE
1395	NGQYVVK	Rhizobium grahamii	Species	Bacteria		Proteobacteria	Alphaproteobacteria	Rhizobiales	Rhizobiaceae	Rhizobium	Rhizobium grahamii	TRUE
1396	MNAATLK	Halothece sp. (strain PCC 7418)	Species	Bacteria		Cyanobacteria		Chroococcales	Aphanothecaceae	Halothece	Halothece sp. (strain PCC 7418)	TRUE
1397	MNLQQYK	Streptococcus	Genus	Bacteria		Firmicutes	Bacilli	Lactobacillales	Streptococcaceae	Streptococcus		TRUE
1398	YQLTQQR	Comamonadaceae	Family	Bacteria		Proteobacteria	Betaproteobacteria	Burkholderiales	Comamonadaceae			TRUE
1399	FEAAGDGGCVCK	Solanum	Genus	Eukaryota	Viridiplantae	Streptophyta	Magnoliopsida	Solanales	Solanaceae	Solanum		TRUE
1400	NNNLQVR	Belliella baltica	Species	Bacteria		Bacteroidetes	Cytophagia	Cytophagales	Cyclobacteriaceae	Belliella	Belliella baltica	TRUE
1401	QLLTQQK	Bacteria	Superkingdom	Bacteria								TRUE
1402	LNVTNAR	Rhodopseudomonas	Genus	Bacteria		Proteobacteria	Alphaproteobacteria	Rhizobiales	Bradyrhizobiaceae	Rhodopseudomonas		TRUE
1403	VDEAYNAVK	Clostridiales	Order	Bacteria		Firmicutes	Clostridia	Clostridiales				TRUE
1404	SLQQQQLK	Metazoa	Kingdom	Eukaryota	Metazoa							TRUE
1405	QVLTQVNK	Lactobacillus apodemi	Species	Bacteria		Firmicutes	Bacilli	Lactobacillales	Lactobacillaceae	Lactobacillus	Lactobacillus apodemi	TRUE
1406	EASEGCVLAK	Bacteria	Superkingdom	Bacteria								TRUE
1407	QMVQTELK	Pedobacter sp. PACM 27299	Species	Bacteria		Bacteroidetes	Sphingobacteriia	Sphingobacteriales	Sphingobacteriaceae	Pedobacter	Pedobacter sp. PACM 27299	TRUE
1408	FTNLQNK	Oxytricha trifallax	Species	Eukaryota		Ciliophora	Spirotrichea	Sporadotrichida	Oxytrichidae	Oxytricha	Oxytricha trifallax	TRUE
1409	AYDNATAAVAK	Gammaproteobacteria	Class	Bacteria		Proteobacteria	Gammaproteobacteria					TRUE
1410	DAALDYAK	Tateyamaria sp. ANG-S1	Species	Bacteria		Proteobacteria	Alphaproteobacteria	Rhodobacterales	Rhodobacteraceae	Tateyamaria	Tateyamaria sp. ANG-S1	TRUE
1411	STNDLELKDR	Bacteroidales	Order	Bacteria		Bacteroidetes	Bacteroidia	Bacteroidales				TRUE
1412	FEGTDLK	Weissella hellenica	Species	Bacteria		Firmicutes	Bacilli	Lactobacillales	Leuconostocaceae	Weissella	Weissella hellenica	TRUE
1413	AGNVVEVK	Phytophthora infestans	Species	Eukaryota			Oomycota	Peronosporales	Peronosporaceae	Phytophthora	Phytophthora infestans	TRUE
1414	EVTFQSK	Bacteria	Superkingdom	Bacteria								TRUE
1415	AWDADQTAANNR	Muridae	Family	Eukaryota	Metazoa	Chordata	Mammalia	Rodentia	Muridae			TRUE
1416	NNQLQAAR	Sphingobium	Genus	Bacteria		Proteobacteria	Alphaproteobacteria	Sphingomonadales	Sphingomonadaceae	Sphingobium		TRUE
1417	GQPTLVK	Halomonas sp. BC04	Species	Bacteria		Proteobacteria	Gammaproteobacteria	Oceanospirillales	Halomonadaceae	Halomonas	Halomonas sp. BC04	TRUE
1418	TQQQMLK	Sphingopyxis	Genus	Bacteria		Proteobacteria	Alphaproteobacteria	Sphingomonadales	Sphingomonadaceae	Sphingopyxis		TRUE
1419	AALNVCK	Clostridium	Genus	Bacteria		Firmicutes	Clostridia	Clostridiales	Clostridiaceae	Clostridium		TRUE
1420	VSFDTNK	Clostridium disporicum	Species	Bacteria		Firmicutes	Clostridia	Clostridiales	Clostridiaceae	Clostridium	Clostridium disporicum	TRUE
1421	NGMTLAK	Bacteria	Superkingdom	Bacteria								TRUE
1422	AGNVVSVR	Neurospora	Genus	Eukaryota	Fungi	Ascomycota	Sordariomycetes	Sordariales	Sordariaceae	Neurospora		TRUE
1423	TNTCSTTTPLK	Mus musculus	Species	Eukaryota	Metazoa	Chordata	Mammalia	Rodentia	Muridae	Mus	Mus musculus	TRUE
1424	LTADNMTR	Candidatus Vecturithrix granuli	Species	Bacteria						Candidatus Vecturithrix	Candidatus Vecturithrix granuli	TRUE
1425	EGNTLTVK	Treponema	Genus	Bacteria		Spirochaetes	Spirochaetia	Spirochaetales	Spirochaetaceae	Treponema		TRUE
1426	LLVADSR	Bacteria	Superkingdom	Bacteria								TRUE
1427	LQPNNLK	Eukaryota	Superkingdom	Eukaryota								TRUE
1428	SALAEEVNK	Bacteria	Superkingdom	Bacteria								TRUE
1429	VSFNADK	Byssochlamys spectabilis	Species	Eukaryota	Fungi	Ascomycota	Eurotiomycetes	Eurotiales	Thermoascaceae	Byssochlamys	Byssochlamys spectabilis	TRUE
1430	LGNNVVK	Pseudomonas phage Lu11	Species	Viruses		Uroviricota	Caudoviricetes	Caudovirales	Myoviridae		Pseudomonas phage Lu11	TRUE
1431	LAVNGPR	Cryobacterium roopkundense	Species	Bacteria		Actinobacteria	Actinobacteria	Micrococcales	Microbacteriaceae	Cryobacterium	Cryobacterium roopkundense	TRUE
1432	VSFNANK	Aspergillus	Genus	Eukaryota	Fungi	Ascomycota	Eurotiomycetes	Eurotiales	Aspergillaceae	Aspergillus		TRUE
1433	QQGVNLR	Bacteria	Superkingdom	Bacteria								TRUE
1434	SLQADVK	Anthracocystis flocculosa	Species	Eukaryota	Fungi	Basidiomycota	Ustilaginomycetes	Ustilaginales	Ustilaginaceae	Anthracocystis	Anthracocystis flocculosa	TRUE
1435	QTLQTMK	Ciliophora	Phylum	Eukaryota		Ciliophora						TRUE
1436	SVADLQGK	Proteobacteria	Phylum	Bacteria		Proteobacteria						TRUE
1437	AYTQALK	Bacteria	Superkingdom	Bacteria								TRUE
1438	QQLSQLNR	Osedax symbiont Rs1	Species	Bacteria		Proteobacteria	Gammaproteobacteria	Oceanospirillales	Oceanospirillaceae		Osedax symbiont Rs1	TRUE
1439	QGEMTLK	Eukaryota	Superkingdom	Eukaryota								TRUE
1440	VNEVFNNK	Tetrahymena thermophila	Species	Eukaryota		Ciliophora	Oligohymenophorea	Hymenostomatida	Tetrahymenidae	Tetrahymena	Tetrahymena thermophila	TRUE
1441	EGDTVYVEK	Bacteria	Superkingdom	Bacteria								TRUE
1442	ATVQNNLK	Oxytricha trifallax	Species	Eukaryota		Ciliophora	Spirotrichea	Sporadotrichida	Oxytrichidae	Oxytricha	Oxytricha trifallax	TRUE
1443	YLQVGNK	Desulfofundulus kuznetsovii	Species	Bacteria		Firmicutes	Clostridia	Clostridiales	Peptococcaceae	Desulfofundulus	Desulfofundulus kuznetsovii	TRUE
1444	YDEYAYSQSK	Clostridiales	Order	Bacteria		Firmicutes	Clostridia	Clostridiales				TRUE
1445	VNQAAAALK	Burkholderia	Genus	Bacteria		Proteobacteria	Betaproteobacteria	Burkholderiales	Burkholderiaceae	Burkholderia		TRUE
1446	TTLNNYK	Clostridiales	Order	Bacteria		Firmicutes	Clostridia	Clostridiales				TRUE
1447	DATVSLK	Synechococcus sp. (strain CC9605)	Species	Bacteria		Cyanobacteria		Synechococcales	Synechococcaceae	Synechococcus	Synechococcus sp. (strain CC9605)	TRUE
1448	QYSLQTK	Tetrapisispora blattae	Species	Eukaryota	Fungi	Ascomycota	Saccharomycetes	Saccharomycetales	Saccharomycetaceae	Tetrapisispora	Tetrapisispora blattae	TRUE
1449	EYGELAEK	Monochamus alternatus	Species	Eukaryota	Metazoa	Arthropoda	Insecta	Coleoptera	Cerambycidae	Monochamus	Monochamus alternatus	TRUE
1450	YTQDDFK	Butyrivibrio crossotus	Species	Bacteria		Firmicutes	Clostridia	Clostridiales	Lachnospiraceae	Butyrivibrio	Butyrivibrio crossotus	TRUE
1451	VNAVYQK	Bacteria	Superkingdom	Bacteria								TRUE
1452	AGFAGNDAPR	Metazoa	Kingdom	Eukaryota	Metazoa							TRUE
1453	FQAQVQK	Chryseobacterium sp. IHB B 17019	Species	Bacteria		Bacteroidetes	Flavobacteriia	Flavobacteriales	Weeksellaceae	Chryseobacterium	Chryseobacterium sp. IHB B 17019	TRUE
1454	VSNQLLNK	Enterococcus faecalis	Species	Bacteria		Firmicutes	Bacilli	Lactobacillales	Enterococcaceae	Enterococcus	Enterococcus faecalis	TRUE
1455	TGQQLTVK	Bacteria	Superkingdom	Bacteria								TRUE
1456	SVNVMVK	Dorea longicatena	Species	Bacteria		Firmicutes	Clostridia	Clostridiales	Lachnospiraceae	Dorea	Dorea longicatena	TRUE
1457	SNVQAQLK	Anopheles darlingi	Species	Eukaryota	Metazoa	Arthropoda	Insecta	Diptera	Culicidae	Anopheles	Anopheles darlingi	TRUE
1458	AALDQAVK	Bacteria	Superkingdom	Bacteria								TRUE
1459	QESLADVK	Meleagris gallopavo	Species	Eukaryota	Metazoa	Chordata	Aves	Galliformes	Phasianidae	Meleagris	Meleagris gallopavo	TRUE
1460	EEVEANLK	Bacteria	Superkingdom	Bacteria								TRUE
1461	QTTLNYK	Bacteria	Superkingdom	Bacteria								TRUE
1462	STNDLDLKDR	Porphyromonas gingivalis	Species	Bacteria		Bacteroidetes	Bacteroidia	Bacteroidales	Porphyromonadaceae	Porphyromonas	Porphyromonas gingivalis	TRUE
1463	ADNFTVK	Flammeovirga sp. MY04	Species	Bacteria		Bacteroidetes	Cytophagia	Cytophagales	Flammeovirgaceae	Flammeovirga	Flammeovirga sp. MY04	TRUE
1464	QLLTETR	Bacteria	Superkingdom	Bacteria								TRUE
1465	LGLVNQK	Flammeovirgaceae bacterium 311	Species	Bacteria		Bacteroidetes	Cytophagia	Cytophagales	Flammeovirgaceae		Flammeovirgaceae bacterium 311	TRUE
1466	QNLAYQQK	Elizabethkingia	Genus	Bacteria		Bacteroidetes	Flavobacteriia	Flavobacteriales	Weeksellaceae	Elizabethkingia		TRUE
1467	AAVPDAVGK	Metazoa	Kingdom	Eukaryota	Metazoa							TRUE
1468	TNLEGYR	Bacteria	Superkingdom	Bacteria								TRUE
1469	QQLQVNGK	Trepomonas sp. PC1	Species	Eukaryota		Fornicata		Diplomonadida	Hexamitidae	Trepomonas	Trepomonas sp. PC1	TRUE
1470	MVGQLQK	Microbacterium	Genus	Bacteria		Actinobacteria	Actinobacteria	Micrococcales	Microbacteriaceae	Microbacterium		TRUE
1471	DALTDVK	Bacteria	Superkingdom	Bacteria								TRUE
1472	NETNDQVTVDSANATK	Clostridiales	Order	Bacteria		Firmicutes	Clostridia	Clostridiales				TRUE
1473	TETVSLK	Proteobacteria	Phylum	Bacteria		Proteobacteria						TRUE
1474	VGQYGDLK	Acinetobacter	Genus	Bacteria		Proteobacteria	Gammaproteobacteria	Pseudomonadales	Moraxellaceae	Acinetobacter		TRUE
1475	VLNVDNR	Glycine max	Species	Eukaryota	Viridiplantae	Streptophyta	Magnoliopsida	Fabales	Fabaceae	Glycine	Glycine max	TRUE
1476	VTNLGVK	Clastoptera arizonana	Species	Eukaryota	Metazoa	Arthropoda	Insecta	Hemiptera	Clastopteridae	Clastoptera	Clastoptera arizonana	TRUE
1477	NNFQTVK	Bacteria	Superkingdom	Bacteria								TRUE
1478	LGGAEALR	Proteobacteria	Phylum	Bacteria		Proteobacteria						TRUE
1479	SATYEELK	Tribolium castaneum	Species	Eukaryota	Metazoa	Arthropoda	Insecta	Coleoptera	Tenebrionidae	Tribolium	Tribolium castaneum	TRUE
1480	VADVVSTEGR	Hungatella hathewayi	Species	Bacteria		Firmicutes	Clostridia	Clostridiales	Clostridiaceae	Hungatella	Hungatella hathewayi	TRUE
1481	LGNETALK	Trachymyrmex zeteki	Species	Eukaryota	Metazoa	Arthropoda	Insecta	Hymenoptera	Formicidae	Trachymyrmex	Trachymyrmex zeteki	TRUE
1482	AVQFAQK	Choanephora cucurbitarum	Species	Eukaryota	Fungi	Mucoromycota	Mucoromycetes	Mucorales	Choanephoraceae	Choanephora	Choanephora cucurbitarum	TRUE
1483	VNSDLTVK	Tetrahymena thermophila	Species	Eukaryota		Ciliophora	Oligohymenophorea	Hymenostomatida	Tetrahymenidae	Tetrahymena	Tetrahymena thermophila	TRUE
1484	LVTVQNR	Pyrenophora teres	Species	Eukaryota	Fungi	Ascomycota	Dothideomycetes	Pleosporales	Pleosporaceae	Pyrenophora	Pyrenophora teres	TRUE
1485	ASENAVLTSR	Clostridiales	Order	Bacteria		Firmicutes	Clostridia	Clostridiales				TRUE
1486	TVQQTLNR	Arthrobacter	Genus	Bacteria		Actinobacteria	Actinobacteria	Micrococcales	Micrococcaceae	Arthrobacter		TRUE
1487	VNVSVNAK	Desmospora sp. 8437	Species	Bacteria		Firmicutes	Bacilli	Bacillales	Thermoactinomycetaceae	Desmospora	Desmospora sp. 8437	TRUE
1488	NSLQVAR	Metazoa	Kingdom	Eukaryota	Metazoa							TRUE
1489	NYNTELK	Eukaryota	Superkingdom	Eukaryota								TRUE
1490	EGAEVTVK	Phytophthora	Genus	Eukaryota			Oomycota	Peronosporales	Peronosporaceae	Phytophthora		TRUE
1491	VNDLPPAK	Bacteria	Superkingdom	Bacteria								TRUE
1492	ANQLQSK	Actinoplanes missouriensis	Species	Bacteria		Actinobacteria	Actinobacteria	Micromonosporales	Micromonosporaceae	Actinoplanes	Actinoplanes missouriensis	TRUE
1493	LALNTSK	Metazoa	Kingdom	Eukaryota	Metazoa							TRUE
1494	FCSNLQK	Ixodes scapularis	Species	Eukaryota	Metazoa	Arthropoda	Arachnida	Ixodida	Ixodidae	Ixodes	Ixodes scapularis	TRUE
1495	LADLDNR	Bacteria	Superkingdom	Bacteria								TRUE
1496	YKPESNELTAEK	Desmodus rotundus	Species	Eukaryota	Metazoa	Chordata	Mammalia	Chiroptera	Phyllostomidae	Desmodus	Desmodus rotundus	TRUE
1497	YQPGELK	Bacteria	Superkingdom	Bacteria								TRUE
1498	DSYDENVEKPVK	Clostridiales	Order	Bacteria		Firmicutes	Clostridia	Clostridiales				TRUE
1499	QALGMVETK	Catabacter hongkongensis	Species	Bacteria		Firmicutes	Clostridia	Clostridiales	Catabacteriaceae	Catabacter	Catabacter hongkongensis	TRUE
1500	YKPESDELTAEK	Metazoa	Kingdom	Eukaryota	Metazoa							TRUE
1501	NVAPVVNK	Phytophthora parasitica	Species	Eukaryota			Oomycota	Peronosporales	Peronosporaceae	Phytophthora	Phytophthora parasitica	TRUE
1502	FCSNLEK	Metazoa	Kingdom	Eukaryota	Metazoa							TRUE
1503	NGVVEGYK	Thiovulum sp. ES	Species	Bacteria		Proteobacteria	Epsilonproteobacteria	Campylobacterales	Helicobacteraceae	Thiovulum	Thiovulum sp. ES	TRUE
1504	VNATALTK	Alkalihalobacillus alcalophilus	Species	Bacteria		Firmicutes	Bacilli	Bacillales	Bacillaceae	Alkalihalobacillus	Alkalihalobacillus alcalophilus	TRUE
1505	NLVVQNR	Bacteria	Superkingdom	Bacteria								TRUE
1506	SQTEMLER	Oscillibacter	Genus	Bacteria		Firmicutes	Clostridia	Clostridiales	Oscillospiraceae	Oscillibacter		TRUE
1507	QNYNLGNR	Moorea producens	Species	Bacteria		Cyanobacteria		Oscillatoriales	Oscillatoriaceae	Moorea	Moorea producens	TRUE
1508	MGFSENGK	Bacteria	Superkingdom	Bacteria								TRUE
1509	VLAGASLK	Sodalis praecaptivus	Species	Bacteria		Proteobacteria	Gammaproteobacteria	Enterobacterales	Pectobacteriaceae	Sodalis	Sodalis praecaptivus	TRUE
1510	QSVNNFR	Oceanobacillus caeni	Species	Bacteria		Firmicutes	Bacilli	Bacillales	Bacillaceae	Oceanobacillus	Oceanobacillus caeni	TRUE
1511	DGLSEVK	Eukaryota	Superkingdom	Eukaryota								TRUE
1512	NNQLQVK	Bionectria ochroleuca	Species	Eukaryota	Fungi	Ascomycota	Sordariomycetes	Hypocreales	Bionectriaceae	Clonostachys	Bionectria ochroleuca	TRUE
1513	NGNPTWK	bacterium P201	Species	Bacteria							bacterium P201	TRUE
1514	LVNNVEPK	Firmicutes	Phylum	Bacteria		Firmicutes						TRUE
1515	TANALQVK	Gracilibacillus boraciitolerans	Species	Bacteria		Firmicutes	Bacilli	Bacillales	Bacillaceae	Gracilibacillus	Gracilibacillus boraciitolerans	TRUE
1516	LAQLTNK	Eukaryota	Superkingdom	Eukaryota								TRUE
1517	DTDMADEMVK	Bacteria	Superkingdom	Bacteria								TRUE
1518	ALAGNLQK	Stigmatella aurantiaca	Species	Bacteria		Proteobacteria	Deltaproteobacteria	Myxococcales	Archangiaceae	Stigmatella	Stigmatella aurantiaca	TRUE
1519	TMQNTSDLDTAR	Chordata	Phylum	Eukaryota	Metazoa	Chordata						TRUE
1520	DDAAGEAFDK	Bacteria	Superkingdom	Bacteria								TRUE
1521	YQQSVER	Reticulomyxa filosa	Species	Eukaryota		Foraminifera			Reticulomyxidae	Reticulomyxa	Reticulomyxa filosa	TRUE
1522	AQLMPEK	Mycobacterium sp. ACS4054	Species	Bacteria		Actinobacteria	Actinobacteria	Corynebacteriales	Mycobacteriaceae	Mycobacterium	Mycobacterium sp. ACS4054	TRUE
1523	SLGNQTLK	Bacillus circulans	Species	Bacteria		Firmicutes	Bacilli	Bacillales	Bacillaceae	Bacillus	Bacillus circulans	TRUE
1524	GQQVPLR	Eukaryota	Superkingdom	Eukaryota								TRUE
1525	TQMSQLR	Lactobacillus oeni	Species	Bacteria		Firmicutes	Bacilli	Lactobacillales	Lactobacillaceae	Liquorilactobacillus	Lactobacillus oeni	TRUE
1526	VQALANAAR	Enterobacterales	Order	Bacteria		Proteobacteria	Gammaproteobacteria	Enterobacterales				TRUE
1527	DYTTDAYTK	Clostridiales	Order	Bacteria		Firmicutes	Clostridia	Clostridiales				TRUE
1528	YLNQPQR	Caulobacteraceae bacterium OTSz_A_272	Species	Bacteria		Proteobacteria	Alphaproteobacteria	Caulobacterales	Caulobacteraceae		Caulobacteraceae bacterium OTSz_A_272	TRUE
1529	DSLEGYEK	Bacteria	Superkingdom	Bacteria								TRUE
1530	GVASVPTEDR	Clostridiales	Order	Bacteria		Firmicutes	Clostridia	Clostridiales				TRUE
1531	VSVSDQNNLAK	Lachnospiraceae bacterium MD335	Species	Bacteria		Firmicutes	Clostridia	Clostridiales	Lachnospiraceae		Lachnospiraceae bacterium MD335	TRUE
1532	LAVMGNK	Frateuria aurantia	Species	Bacteria		Proteobacteria	Gammaproteobacteria	Xanthomonadales	Rhodanobacteraceae	Frateuria	Frateuria aurantia	TRUE
1533	DVSVNYK	Mus musculus	Species	Eukaryota	Metazoa	Chordata	Mammalia	Rodentia	Muridae	Mus	Mus musculus	TRUE
1534	VAQQLYEK	Bacilli	Class	Bacteria		Firmicutes	Bacilli					TRUE
1535	DDPETLENTEK	Mus musculus	Species	Eukaryota	Metazoa	Chordata	Mammalia	Rodentia	Muridae	Mus	Mus musculus	TRUE
1536	AEAESLYQSK	Primates	Order	Eukaryota	Metazoa	Chordata	Mammalia	Primates				TRUE
1537	VLSSQAVK	Planococcus donghaensis	Species	Bacteria		Firmicutes	Bacilli	Bacillales	Planococcaceae	Planococcus	Planococcus donghaensis	TRUE
1538	AADDAAGLAMSEK	Clostridiales	Order	Bacteria		Firmicutes	Clostridia	Clostridiales				TRUE
1539	ADPQVLK	Eukaryota	Superkingdom	Eukaryota								TRUE
1540	LGLNGNK	Lactobacillus coleohominis	Species	Bacteria		Firmicutes	Bacilli	Lactobacillales	Lactobacillaceae	Lactobacillus	Lactobacillus coleohominis	TRUE
1541	LYNCEYDDR	Clostridiales	Order	Bacteria		Firmicutes	Clostridia	Clostridiales				TRUE
1542	MNEVLQK	Bacteria	Superkingdom	Bacteria								TRUE
1543	CPPEQGEPLNER	Mus musculus	Species	Eukaryota	Metazoa	Chordata	Mammalia	Rodentia	Muridae	Mus	Mus musculus	TRUE
1544	SQVLDTK	Eukaryota	Superkingdom	Eukaryota								TRUE
1545	NTVNQFK	Leptospira alstonii	Species	Bacteria		Spirochaetes	Spirochaetia	Leptospirales	Leptospiraceae	Leptospira	Leptospira alstonii	TRUE
1546	LSLANDSK	Sporisorium scitamineum	Species	Eukaryota	Fungi	Basidiomycota	Ustilaginomycetes	Ustilaginales	Ustilaginaceae	Sporisorium	Sporisorium scitamineum	TRUE
1547	GDLSENSEYDAAK	Bacteria	Superkingdom	Bacteria								TRUE
1548	LSQLAQQR	Helobdella robusta	Species	Eukaryota	Metazoa	Annelida	Clitellata	Hirudinida	Glossiphoniidae	Helobdella	Helobdella robusta	TRUE
1549	QLQNLCK	Hypsizygus marmoreus	Species	Eukaryota	Fungi	Basidiomycota	Agaricomycetes	Agaricales	Lyophyllaceae	Hypsizygus	Hypsizygus marmoreus	TRUE
1550	NGNTLTVK	Bacteria	Superkingdom	Bacteria								TRUE
1551	LLKQNDELK	Anopheles	Genus	Eukaryota	Metazoa	Arthropoda	Insecta	Diptera	Culicidae	Anopheles		TRUE
1552	LSDLPQGK	Trichoderma	Genus	Eukaryota	Fungi	Ascomycota	Sordariomycetes	Hypocreales	Hypocreaceae	Trichoderma		TRUE
1553	FNTADYK	Maribacter sp. T28	Species	Bacteria		Bacteroidetes	Flavobacteriia	Flavobacteriales	Flavobacteriaceae	Maribacter	Maribacter sp. T28	TRUE
1554	EAYQLAK	Bacteria	Superkingdom	Bacteria								TRUE
1555	ALVNGAPK	Bacteria	Superkingdom	Bacteria								TRUE
1556	QVTMQVK	[Eubacterium] yurii	Species	Bacteria		Firmicutes	Clostridia	Clostridiales	Peptostreptococcaceae	Peptoanaerobacter	[Eubacterium] yurii	TRUE
1557	QAYQLAK	Bacteria	Superkingdom	Bacteria								TRUE
1558	SDEGVDLR	Bacteria	Superkingdom	Bacteria								TRUE
1559	YTAANYADQADGK	Lachnospiraceae bacterium A2	Species	Bacteria		Firmicutes	Clostridia	Clostridiales	Lachnospiraceae		Lachnospiraceae bacterium A2	TRUE
1560	VGVVVSNK	Bacteria	Superkingdom	Bacteria								TRUE
1561	TNAQYLR	Caulobacter vibrioides	Species	Bacteria		Proteobacteria	Alphaproteobacteria	Caulobacterales	Caulobacteraceae	Caulobacter	Caulobacter vibrioides	TRUE
1562	DVTMDQLGR	Firmicutes	Phylum	Bacteria		Firmicutes						TRUE
1563	NLTSQQVK	Mastigocoleus testarum	Species	Bacteria		Cyanobacteria		Nostocales	Hapalosiphonaceae	Mastigocoleus	Mastigocoleus testarum	TRUE
1564	TPMQLAK	Plasmodiophora brassicae	Species	Eukaryota		Endomyxa		Plasmodiophorida	Plasmodiophoridae	Plasmodiophora	Plasmodiophora brassicae	TRUE
1565	AVTLEQAR	Proteobacteria	Phylum	Bacteria		Proteobacteria						TRUE
1566	NNVVQVK	Lysinibacillus sp. ZYM-1	Species	Bacteria		Firmicutes	Bacilli	Bacillales	Bacillaceae	Lysinibacillus	Lysinibacillus sp. ZYM-1	TRUE
1567	ANSLQLK	Bacteria	Superkingdom	Bacteria								TRUE
1568	VQVTVDGR	Caulobacteraceae bacterium OTSz_A_272	Species	Bacteria		Proteobacteria	Alphaproteobacteria	Caulobacterales	Caulobacteraceae		Caulobacteraceae bacterium OTSz_A_272	TRUE
1569	NQVVLGK	Bacteria	Superkingdom	Bacteria								TRUE
1570	VSANDFK	Leptospira	Genus	Bacteria		Spirochaetes	Spirochaetia	Leptospirales	Leptospiraceae	Leptospira		TRUE
1571	SVNQLAR	Bacteria	Superkingdom	Bacteria								TRUE
1572	NGTLVVK	Bacteria	Superkingdom	Bacteria								TRUE
1573	GEQYPLK	Roseburia	Genus	Bacteria		Firmicutes	Clostridia	Clostridiales	Lachnospiraceae	Roseburia		TRUE
1574	LQLNGQR	Rhizobium sp. Root482	Species	Bacteria		Proteobacteria	Alphaproteobacteria	Rhizobiales	Rhizobiaceae	Rhizobium	Rhizobium sp. Root482	TRUE
1575	ANGQAVTLK	Mycolicibacterium smegmatis	Species	Bacteria		Actinobacteria	Actinobacteria	Corynebacteriales	Mycobacteriaceae	Mycolicibacterium	Mycolicibacterium smegmatis	TRUE
1576	GNQFAVK	Ascomycota	Phylum	Eukaryota	Fungi	Ascomycota						TRUE
1577	TDYNLGR	Flavobacterium columnare	Species	Bacteria		Bacteroidetes	Flavobacteriia	Flavobacteriales	Flavobacteriaceae	Flavobacterium	Flavobacterium columnare	TRUE
1578	MVNQNELK	Lactobacillus mali	Species	Bacteria		Firmicutes	Bacilli	Lactobacillales	Lactobacillaceae	Liquorilactobacillus	Lactobacillus mali	TRUE
1579	QLVPQAK	Eukaryota	Superkingdom	Eukaryota								TRUE
1580	SQDLLAK	Bacteria	Superkingdom	Bacteria								TRUE
1581	QNGVNFK	Vibrio europaeus	Species	Bacteria		Proteobacteria	Gammaproteobacteria	Vibrionales	Vibrionaceae	Vibrio	Vibrio europaeus	TRUE
1582	LNQLTAR	Thecamonas trahens	Species	Eukaryota					Apusomonadidae	Thecamonas	Thecamonas trahens	TRUE
1583	LVLSQDK	Agaricomycetes	Class	Eukaryota	Fungi	Basidiomycota	Agaricomycetes					TRUE
1584	NTTLLTK	Bacteria	Superkingdom	Bacteria								TRUE
1585	NLQQTVK	Oscillatoriales	Order	Bacteria		Cyanobacteria		Oscillatoriales				TRUE
1586	NNQTLAYK	Pristionchus pacificus	Species	Eukaryota	Metazoa	Nematoda	Chromadorea	Rhabditida	Neodiplogasteridae	Pristionchus	Pristionchus pacificus	TRUE
1587	VQANQFK	Desulfitobacterium dichloroeliminans	Species	Bacteria		Firmicutes	Clostridia	Clostridiales	Peptococcaceae	Desulfitobacterium	Desulfitobacterium dichloroeliminans	TRUE
1588	QLSQQLQK	Pseudomonas brassicacearum	Species	Bacteria		Proteobacteria	Gammaproteobacteria	Pseudomonadales	Pseudomonadaceae	Pseudomonas	Pseudomonas brassicacearum	TRUE
1589	NGPVELK	Globodera pallida	Species	Eukaryota	Metazoa	Nematoda	Chromadorea	Rhabditida	Heteroderidae	Globodera	Globodera pallida	TRUE
1590	LLGEQQQQR	Eimeria brunetti	Species	Eukaryota		Apicomplexa	Conoidasida	Eucoccidiorida	Eimeriidae	Eimeria	Eimeria brunetti	TRUE
1591	ELTYQTEEDR	Chordata	Phylum	Eukaryota	Metazoa	Chordata						TRUE
1592	QQESTTPELQER	Adlercreutzia equolifaciens	Species	Bacteria		Actinobacteria	Coriobacteriia	Eggerthellales	Eggerthellaceae	Adlercreutzia	Adlercreutzia equolifaciens	TRUE
1593	ANNGFYR	Trematoda	Class	Eukaryota	Metazoa	Platyhelminthes	Trematoda					TRUE
1594	TLVMQQK	Bombyx mori	Species	Eukaryota	Metazoa	Arthropoda	Insecta	Lepidoptera	Bombycidae	Bombyx	Bombyx mori	TRUE
1595	NEVGNDSMTVR	Lachnospiraceae bacterium A4	Species	Bacteria		Firmicutes	Clostridia	Clostridiales	Lachnospiraceae		Lachnospiraceae bacterium A4	TRUE
1596	GLTGQLK	Bacillus thermoamylovorans	Species	Bacteria		Firmicutes	Bacilli	Bacillales	Bacillaceae	Bacillus	Bacillus thermoamylovorans	TRUE
1597	NQQMVVK	Thalassomonas viridans	Species	Bacteria		Proteobacteria	Gammaproteobacteria	Alteromonadales	Colwelliaceae	Thalassomonas	Thalassomonas viridans	TRUE
1598	GNNDLLK	Bacteria	Superkingdom	Bacteria								TRUE
1599	LYNGNLK	Bacteria	Superkingdom	Bacteria								TRUE
1600	SSLQSQLK	Strongyloides ratti	Species	Eukaryota	Metazoa	Nematoda	Chromadorea	Rhabditida	Strongyloididae	Strongyloides	Strongyloides ratti	TRUE
1601	QGYNGNLTSR	Firmicutes	Phylum	Bacteria		Firmicutes						TRUE
1602	QYQYGDDVR	Flavobacteriaceae	Family	Bacteria		Bacteroidetes	Flavobacteriia	Flavobacteriales	Flavobacteriaceae			TRUE
1603	LQTQLTK	Eukaryota	Superkingdom	Eukaryota								TRUE
1604	MNQLVSK	Metallosphaera cuprina	Species	Archaea		Crenarchaeota	Thermoprotei	Sulfolobales	Sulfolobaceae	Metallosphaera	Metallosphaera cuprina	TRUE
1605	SNNPDMLK	Desulfurispirillum indicum	Species	Bacteria		Chrysiogenetes	Chrysiogenetes	Chrysiogenales	Chrysiogenaceae	Desulfurispirillum	Desulfurispirillum indicum	TRUE
1606	MLSDEQVK	Campylobacter	Genus	Bacteria		Proteobacteria	Epsilonproteobacteria	Campylobacterales	Campylobacteraceae	Campylobacter		TRUE
1607	LAGQFQR	Roseovarius nubinhibens	Species	Bacteria		Proteobacteria	Alphaproteobacteria	Rhodobacterales	Rhodobacteraceae	Roseovarius	Roseovarius nubinhibens	TRUE
1608	ALLQEAK	Bacteria	Superkingdom	Bacteria								TRUE
1609	VVVYEQR	Sporothrix	Genus	Eukaryota	Fungi	Ascomycota	Sordariomycetes	Ophiostomatales	Ophiostomataceae	Sporothrix		TRUE
1610	LNDDMVR	Pyrobaculum islandicum	Species	Archaea		Crenarchaeota	Thermoprotei	Thermoproteales	Thermoproteaceae	Pyrobaculum	Pyrobaculum islandicum	TRUE
1611	QQLMNTAK	Proteobacteria	Phylum	Bacteria		Proteobacteria						TRUE
1612	ANQGVDLR	Bovine alphaherpesvirus 2	Species	Viruses		Peploviricota	Herviviricetes	Herpesvirales	Herpesviridae	Simplexvirus	Bovine alphaherpesvirus 2	TRUE
1613	LVLNSQK	Bacteria	Superkingdom	Bacteria								TRUE
1614	SGLNFQK	Caenorhabditis brenneri	Species	Eukaryota	Metazoa	Nematoda	Chromadorea	Rhabditida	Rhabditidae	Caenorhabditis	Caenorhabditis brenneri	TRUE
1615	LANQGLK	Bacteria	Superkingdom	Bacteria								TRUE
1616	EVQAYMK	Rufibacter sp. DG15C	Species	Bacteria		Bacteroidetes	Cytophagia	Cytophagales	Hymenobacteraceae	Rufibacter	Rufibacter sp. DG15C	TRUE
1617	AAQLAVCK	Clostridium	Genus	Bacteria		Firmicutes	Clostridia	Clostridiales	Clostridiaceae	Clostridium		TRUE
1618	AAESPADFK	Poaceae	Family	Eukaryota	Viridiplantae	Streptophyta	Magnoliopsida	Poales	Poaceae			TRUE
1619	DMETAEASFSK	Lachnospiraceae bacterium MD335	Species	Bacteria		Firmicutes	Clostridia	Clostridiales	Lachnospiraceae		Lachnospiraceae bacterium MD335	TRUE
1620	LTQDFGK	Bacteria	Superkingdom	Bacteria								TRUE
1621	AGNYDLAR	Sphingomonadaceae	Family	Bacteria		Proteobacteria	Alphaproteobacteria	Sphingomonadales	Sphingomonadaceae			TRUE
1622	LSAELAQAK	Nitrospira sp. OLB3	Species	Bacteria		Nitrospirae	Nitrospira	Nitrospirales	Nitrospiraceae	Nitrospira	Nitrospira sp. OLB3	TRUE
1623	VNNYTLK	Euryarchaeota	Phylum	Archaea		Euryarchaeota						TRUE
1624	NAMGVVK	Aeromonas schubertii	Species	Bacteria		Proteobacteria	Gammaproteobacteria	Aeromonadales	Aeromonadaceae	Aeromonas	Aeromonas schubertii	TRUE
1625	LSMEALDK	Ruminococcus albus	Species	Bacteria		Firmicutes	Clostridia	Clostridiales	Ruminococcaceae	Ruminococcus	Ruminococcus albus	TRUE
1626	MDSTANEVEAVK	Metazoa	Kingdom	Eukaryota	Metazoa							TRUE
1627	NFAQNYK	Flavobacterium hydatis	Species	Bacteria		Bacteroidetes	Flavobacteriia	Flavobacteriales	Flavobacteriaceae	Flavobacterium	Flavobacterium hydatis	TRUE
1628	LTVEGQK	Bacteria	Superkingdom	Bacteria								TRUE
1629	QSDDPYQCGTEVK	Lachnospiraceae bacterium MD335	Species	Bacteria		Firmicutes	Clostridia	Clostridiales	Lachnospiraceae		Lachnospiraceae bacterium MD335	TRUE
1630	GYAQTLQR	Aspergillus calidoustus	Species	Eukaryota	Fungi	Ascomycota	Eurotiomycetes	Eurotiales	Aspergillaceae	Aspergillus	Aspergillus calidoustus	TRUE
1631	AVSLSQK	Bacteria	Superkingdom	Bacteria								TRUE
1632	LNPTLDK	Neisseria sp. GT4A_CT1	Species	Bacteria		Proteobacteria	Betaproteobacteria	Neisseriales	Neisseriaceae	Neisseria	Neisseria sp. GT4A_CT1	TRUE
1633	LMNNVQPK	Acidiphilium	Genus	Bacteria		Proteobacteria	Alphaproteobacteria	Rhodospirillales	Acetobacteraceae	Acidiphilium		TRUE
1634	LLPNEDCAK	Mus musculus	Species	Eukaryota	Metazoa	Chordata	Mammalia	Rodentia	Muridae	Mus	Mus musculus	TRUE
1635	DDEGYLSR	Poaceae	Family	Eukaryota	Viridiplantae	Streptophyta	Magnoliopsida	Poales	Poaceae			TRUE
1636	DGLLTGK	Bacteria	Superkingdom	Bacteria								TRUE
1637	AGSVECLGSDER	Oscillibacter sp. 1-3	Species	Bacteria		Firmicutes	Clostridia	Clostridiales	Oscillospiraceae	Oscillibacter	Oscillibacter sp. 1-3	TRUE
1638	FGNNNLNR	Tetranychus urticae	Species	Eukaryota	Metazoa	Arthropoda	Arachnida	Trombidiformes	Tetranychidae	Tetranychus	Tetranychus urticae	TRUE
1639	NYVEEQACR	Poaceae	Family	Eukaryota	Viridiplantae	Streptophyta	Magnoliopsida	Poales	Poaceae			TRUE
1640	VFMQNLK	Vibrio	Genus	Bacteria		Proteobacteria	Gammaproteobacteria	Vibrionales	Vibrionaceae	Vibrio		TRUE
1641	GNTQLLNK	Mycoplasma	Genus	Bacteria		Tenericutes	Mollicutes	Mycoplasmatales	Mycoplasmataceae	Mycoplasma		TRUE
1642	YESLTDPSK	Eukaryota	Superkingdom	Eukaryota								TRUE
1643	YQSLTDPSK	Metazoa	Kingdom	Eukaryota	Metazoa							TRUE
1644	LVLSEQK	Bacteria	Superkingdom	Bacteria								TRUE
1645	NLQQVAR	Bacteria	Superkingdom	Bacteria								TRUE
1646	QQGYFQR	Nitratifractor salsuginis	Species	Bacteria		Proteobacteria	Epsilonproteobacteria	Campylobacterales		Nitratifractor	Nitratifractor salsuginis	TRUE
1647	TNAVQALK	Asticcacaulis sp. AC466	Species	Bacteria		Proteobacteria	Alphaproteobacteria	Caulobacterales	Caulobacteraceae	Asticcacaulis	Asticcacaulis sp. AC466	TRUE
1648	VANQYLK	Bacteria	Superkingdom	Bacteria								TRUE
1649	AALDQAYK	Monosiga brevicollis	Species	Eukaryota			Choanoflagellata	Craspedida	Salpingoecidae	Monosiga	Monosiga brevicollis	TRUE
1650	YLAEVAAGDDKK	Metazoa	Kingdom	Eukaryota	Metazoa							TRUE
1651	AGSVEFDK	Eukaryota	Superkingdom	Eukaryota								TRUE
1652	QPSVEEMEK	Firmicutes	Phylum	Bacteria		Firmicutes						TRUE
1653	GDLGALQNR	Bacteria	Superkingdom	Bacteria								TRUE
1654	AALNQAMK	Azotobacter	Genus	Bacteria		Proteobacteria	Gammaproteobacteria	Pseudomonadales	Pseudomonadaceae	Azotobacter		TRUE
1655	QLQSQLNR	Gammaproteobacteria	Class	Bacteria		Proteobacteria	Gammaproteobacteria					TRUE
1656	LASDNFR	Erythranthe guttata	Species	Eukaryota	Viridiplantae	Streptophyta	Magnoliopsida	Lamiales	Phrymaceae	Erythranthe	Erythranthe guttata	TRUE
1657	LTLNQADK	Acinetobacter	Genus	Bacteria		Proteobacteria	Gammaproteobacteria	Pseudomonadales	Moraxellaceae	Acinetobacter		TRUE
1658	GVNPNGFDGR	Bacteria	Superkingdom	Bacteria								TRUE
1659	QAEEANNELMGK	Lachnospiraceae	Family	Bacteria		Firmicutes	Clostridia	Clostridiales	Lachnospiraceae			TRUE
1660	AQLALNK	Chitinophaga pinensis	Species	Bacteria		Bacteroidetes	Chitinophagia	Chitinophagales	Chitinophagaceae	Chitinophaga	Chitinophaga pinensis	TRUE
1661	QMNFANK	Bacteroidetes	Phylum	Bacteria		Bacteroidetes						TRUE
1662	MVLDGDEK	Bifidobacterium bifidum	Species	Bacteria		Actinobacteria	Actinobacteria	Bifidobacteriales	Bifidobacteriaceae	Bifidobacterium	Bifidobacterium bifidum	TRUE
1663	VFVDNEEK	Prevotella sp. oral taxon 299	Species	Bacteria		Bacteroidetes	Bacteroidia	Bacteroidales	Prevotellaceae	Prevotella	Prevotella sp. oral taxon 299	TRUE
1664	LQNPTNDAVAQK	Bacteria	Superkingdom	Bacteria								TRUE
1665	VYANSEEMPK	Clostridiales	Order	Bacteria		Firmicutes	Clostridia	Clostridiales				TRUE
1666	QNSLSLNK	Tetrahymena thermophila	Species	Eukaryota		Ciliophora	Oligohymenophorea	Hymenostomatida	Tetrahymenidae	Tetrahymena	Tetrahymena thermophila	TRUE
1667	ELQLNQQQSENQR	Bacteroides	Genus	Bacteria		Bacteroidetes	Bacteroidia	Bacteroidales	Bacteroidaceae	Bacteroides		TRUE
1668	LNLQTNK	Triticum urartu	Species	Eukaryota	Viridiplantae	Streptophyta	Magnoliopsida	Poales	Poaceae	Triticum	Triticum urartu	TRUE
1669	YTLQEAR	Bacteria	Superkingdom	Bacteria								TRUE
1670	NNVSFNR	Erwinia amylovora	Species	Bacteria		Proteobacteria	Gammaproteobacteria	Enterobacterales	Erwiniaceae	Erwinia	Erwinia amylovora	TRUE
1671	LSTLTEEER	Bacteria	Superkingdom	Bacteria								TRUE
1672	DGVLTGGETK	Clostridiales	Order	Bacteria		Firmicutes	Clostridia	Clostridiales				TRUE
1673	VVNNFTK	Yersinia enterocolitica	Species	Bacteria		Proteobacteria	Gammaproteobacteria	Enterobacterales	Yersiniaceae	Yersinia	Yersinia enterocolitica	TRUE
1674	DDVSAFK	Echinococcus multilocularis	Species	Eukaryota	Metazoa	Platyhelminthes	Cestoda	Cyclophyllidea	Taeniidae	Echinococcus	Echinococcus multilocularis	TRUE
1675	LVQVQQR	Bacteria	Superkingdom	Bacteria								TRUE
1676	AQLNLSK	Bacteria	Superkingdom	Bacteria								TRUE
1677	NVQDLPR	Eukaryota	Superkingdom	Eukaryota								TRUE
1678	LPAEQLK	Bacteria	Superkingdom	Bacteria								TRUE
1679	GLTVEEDTR	Clostridiales	Order	Bacteria		Firmicutes	Clostridia	Clostridiales				TRUE
1680	MLQVGNK	Polaribacter atrinae	Species	Bacteria		Bacteroidetes	Flavobacteriia	Flavobacteriales	Flavobacteriaceae	Polaribacter	Polaribacter atrinae	TRUE
1681	KDDAYEVEVK	Lachnospiraceae bacterium A2	Species	Bacteria		Firmicutes	Clostridia	Clostridiales	Lachnospiraceae		Lachnospiraceae bacterium A2	TRUE
1682	QLYVNNK	Saccharomyces eubayanus	Species	Eukaryota	Fungi	Ascomycota	Saccharomycetes	Saccharomycetales	Saccharomycetaceae	Saccharomyces	Saccharomyces eubayanus	TRUE
1683	NTMNNFK	Bacteroides	Genus	Bacteria		Bacteroidetes	Bacteroidia	Bacteroidales	Bacteroidaceae	Bacteroides		TRUE
1684	LEEQLQAAK	Paenibacillus	Genus	Bacteria		Firmicutes	Bacilli	Bacillales	Paenibacillaceae	Paenibacillus		TRUE
1685	SNGLTLR	Bacteria	Superkingdom	Bacteria								TRUE
1686	QGANFVR	Lepeophtheirus salmonis	Species	Eukaryota	Metazoa	Arthropoda	Hexanauplia	Siphonostomatoida	Caligidae	Lepeophtheirus	Lepeophtheirus salmonis	TRUE
1687	QQLNQLNR	Staphylococcus	Genus	Bacteria		Firmicutes	Bacilli	Bacillales	Staphylococcaceae	Staphylococcus		TRUE
1688	FVQQYNR	Ustilago maydis	Species	Eukaryota	Fungi	Basidiomycota	Ustilaginomycetes	Ustilaginales	Ustilaginaceae	Ustilago	Ustilago maydis	TRUE
1689	QLTQALK	Bacteria	Superkingdom	Bacteria								TRUE
1690	NCEDEGLDYK	Clostridiales	Order	Bacteria		Firmicutes	Clostridia	Clostridiales				TRUE
1691	ERLDAELK	Eukaryota	Superkingdom	Eukaryota								TRUE
1692	QVGNNLR	Ciona savignyi	Species	Eukaryota	Metazoa	Chordata	Ascidiacea	Enterogona	Cionidae	Ciona	Ciona savignyi	TRUE
1693	TNYDTLR	Bacteria	Superkingdom	Bacteria								TRUE
1694	TAVAPLER	Eukaryota	Superkingdom	Eukaryota								TRUE
1695	YGQQLLNK	Peribacillus simplex	Species	Bacteria		Firmicutes	Bacilli	Bacillales	Bacillaceae	Peribacillus	Peribacillus simplex	TRUE
1696	QLQQLCK	Eukaryota	Superkingdom	Eukaryota								TRUE
1697	EEYVNMVK	Lachnospiraceae	Family	Bacteria		Firmicutes	Clostridia	Clostridiales	Lachnospiraceae			TRUE
1698	GTNPDTEEEVVR	Hungateiclostridiaceae bacterium KB18	Species	Bacteria		Firmicutes	Clostridia	Clostridiales	Hungateiclostridiaceae		Hungateiclostridiaceae bacterium KB18	TRUE
1699	SLQQLSK	Eukaryota	Superkingdom	Eukaryota								TRUE
1700	SAYEQALR	Candidatus Accumulibacter sp. SK-12	Species	Bacteria		Proteobacteria	Betaproteobacteria			Candidatus Accumulibacter	Candidatus Accumulibacter sp. SK-12	TRUE
1701	VNNTLYR	Porphyromonas	Genus	Bacteria		Bacteroidetes	Bacteroidia	Bacteroidales	Porphyromonadaceae	Porphyromonas		TRUE
1702	VLDQLAEK	Limnoraphis robusta	Species	Bacteria		Cyanobacteria		Oscillatoriales	Oscillatoriaceae	Limnoraphis	Limnoraphis robusta	TRUE
1703	VAQLLQK	Naumovozyma castellii	Species	Eukaryota	Fungi	Ascomycota	Saccharomycetes	Saccharomycetales	Saccharomycetaceae	Naumovozyma	Naumovozyma castellii	TRUE
1704	SNYGDVVR	Leucobacter sp. G161	Species	Bacteria		Actinobacteria	Actinobacteria	Micrococcales	Microbacteriaceae	Leucobacter	Leucobacter sp. G161	TRUE
1705	LQGELPGR	Roseomonas cervicalis	Species	Bacteria		Proteobacteria	Alphaproteobacteria	Rhodospirillales	Acetobacteraceae	Roseomonas	Roseomonas cervicalis	TRUE
1706	LNLNNANR	Clostridium saccharoperbutylacetonicum	Species	Bacteria		Firmicutes	Clostridia	Clostridiales	Clostridiaceae	Clostridium	Clostridium saccharoperbutylacetonicum	TRUE
1707	YSNQVLR	Marchantia polymorpha	Species	Eukaryota	Viridiplantae	Streptophyta	Marchantiopsida	Marchantiales	Marchantiaceae	Marchantia	Marchantia polymorpha	TRUE
1708	YNQMLGK	Clostridium carboxidivorans	Species	Bacteria		Firmicutes	Clostridia	Clostridiales	Clostridiaceae	Clostridium	Clostridium carboxidivorans	TRUE
1709	LQLCDNR	Alcanivorax sp. HI0013	Species	Bacteria		Proteobacteria	Gammaproteobacteria	Oceanospirillales	Alcanivoracaceae	Alcanivorax	Alcanivorax sp. HI0013	TRUE
1710	ELLDESQK	Primates	Order	Eukaryota	Metazoa	Chordata	Mammalia	Primates				TRUE
1711	NGLNNQLK	Gardnerella vaginalis	Species	Bacteria		Actinobacteria	Actinobacteria	Bifidobacteriales	Bifidobacteriaceae	Gardnerella	Gardnerella vaginalis	TRUE
1712	QSLLNNSK	Physcomitrium patens	Species	Eukaryota	Viridiplantae	Streptophyta	Bryopsida	Funariales	Funariaceae	Physcomitrium	Physcomitrium patens	TRUE
1713	DVDGAYMTK	Mammalia	Class	Eukaryota	Metazoa	Chordata	Mammalia					TRUE
1714	QNGLVYR	Moesziomyces	Genus	Eukaryota	Fungi	Basidiomycota	Ustilaginomycetes	Ustilaginales	Ustilaginaceae	Moesziomyces		TRUE
1715	QNGLYVR	Lactococcus lactis	Species	Bacteria		Firmicutes	Bacilli	Lactobacillales	Streptococcaceae	Lactococcus	Lactococcus lactis	TRUE
1716	QEFGVDNR	Paenibacillus sp. P1XP2	Species	Bacteria		Firmicutes	Bacilli	Bacillales	Paenibacillaceae	Paenibacillus	Paenibacillus sp. P1XP2	TRUE
1717	QLMMANK	Homalodisca liturata	Species	Eukaryota	Metazoa	Arthropoda	Insecta	Hemiptera	Cicadellidae	Homalodisca	Homalodisca liturata	TRUE
1718	LAADNFR	Metazoa	Kingdom	Eukaryota	Metazoa							TRUE
1719	GMTLQEAR	Zootermopsis nevadensis	Species	Eukaryota	Metazoa	Arthropoda	Insecta	Blattodea	Termopsidae	Zootermopsis	Zootermopsis nevadensis	TRUE
1720	LNGVNYK	Bacteria	Superkingdom	Bacteria								TRUE
1721	VPGENVTVK	Clostridium sp. DL-VIII	Species	Bacteria		Firmicutes	Clostridia	Clostridiales	Clostridiaceae	Clostridium	Clostridium sp. DL-VIII	TRUE
1722	EADVFNR	Helianthus	Genus	Eukaryota	Viridiplantae	Streptophyta	Magnoliopsida	Asterales	Asteraceae	Helianthus		TRUE
1723	GDVPQGLK	Clostridiales	Order	Bacteria		Firmicutes	Clostridia	Clostridiales				TRUE
1724	QQQQWPR	Eukaryota	Superkingdom	Eukaryota								TRUE
1725	GLNPVQR	Iconisemion striatum	Species	Eukaryota	Metazoa	Chordata	Actinopteri	Cyprinodontiformes	Nothobranchiidae	Iconisemion	Iconisemion striatum	TRUE
1726	GLQAYQK	Bacteria	Superkingdom	Bacteria								TRUE
1727	YQFQSEK	Tetrapisispora phaffii	Species	Eukaryota	Fungi	Ascomycota	Saccharomycetes	Saccharomycetales	Saccharomycetaceae	Tetrapisispora	Tetrapisispora phaffii	TRUE
1728	NGVNFGK	Aromatoleum aromaticum	Species	Bacteria		Proteobacteria	Betaproteobacteria	Rhodocyclales	Rhodocyclaceae	Aromatoleum	Aromatoleum aromaticum	TRUE
1729	QNSQLELK	Drosophila	Genus	Eukaryota	Metazoa	Arthropoda	Insecta	Diptera	Drosophilidae	Drosophila		TRUE
1730	LLQAVSNR	Gammaproteobacteria	Class	Bacteria		Proteobacteria	Gammaproteobacteria					TRUE
1731	DSQEYLEAK	Clostridium saccharolyticum	Species	Bacteria		Firmicutes	Clostridia	Clostridiales	Lachnospiraceae	Lacrimispora	Clostridium saccharolyticum	TRUE
1732	LNGEAYK	Catonella morbi	Species	Bacteria		Firmicutes	Clostridia	Clostridiales	Lachnospiraceae	Catonella	Catonella morbi	TRUE
1733	QLALSDAK	Dokdonia donghaensis	Species	Bacteria		Bacteroidetes	Flavobacteriia	Flavobacteriales	Flavobacteriaceae	Dokdonia	Dokdonia donghaensis	TRUE
1734	QSDALLR	Anopheles epiroticus	Species	Eukaryota	Metazoa	Arthropoda	Insecta	Diptera	Culicidae	Anopheles	Anopheles epiroticus	TRUE
1735	NNLVNVK	Mycoplasma iowae	Species	Bacteria		Tenericutes	Mollicutes	Mycoplasmatales	Mycoplasmataceae	Mycoplasma	Mycoplasma iowae	TRUE
1736	LNAGQYK	Xenopus	Genus	Eukaryota	Metazoa	Chordata	Amphibia	Anura	Pipidae	Xenopus		TRUE
1737	YAFDQDGK	Bacteria	Superkingdom	Bacteria								TRUE
1738	VQYALNK	candidate division CPR1 bacterium GW2011_GWC1_49_13	Species	Bacteria		candidate division CPR1					candidate division CPR1 bacterium GW2011_GWC1_49_13	TRUE
1739	NNNLLGK	Eukaryota	Superkingdom	Eukaryota								TRUE
1740	TEVYDENGEVCEK	Lachnospiraceae bacterium MD335	Species	Bacteria		Firmicutes	Clostridia	Clostridiales	Lachnospiraceae		Lachnospiraceae bacterium MD335	TRUE
1741	DMQAQLEK	Bradyrhizobium	Genus	Bacteria		Proteobacteria	Alphaproteobacteria	Rhizobiales	Bradyrhizobiaceae	Bradyrhizobium		TRUE
1742	TMSLQQAK	Colwellia psychrerythraea	Species	Bacteria		Proteobacteria	Gammaproteobacteria	Alteromonadales	Colwelliaceae	Colwellia	Colwellia psychrerythraea	TRUE
1743	QQLAELNR	Sphingobium sp. MI1205	Species	Bacteria		Proteobacteria	Alphaproteobacteria	Sphingomonadales	Sphingomonadaceae	Sphingobium	Sphingobium sp. MI1205	TRUE
1744	LLGGDVDQK	Poaceae	Family	Eukaryota	Viridiplantae	Streptophyta	Magnoliopsida	Poales	Poaceae			TRUE
1745	SLQAQQLK	Pseudocohnilembus persalinus	Species	Eukaryota		Ciliophora	Oligohymenophorea	Philasterida	Pseudocohnilembidae	Pseudocohnilembus	Pseudocohnilembus persalinus	TRUE
1746	CFGADDVR	Bacteria	Superkingdom	Bacteria								TRUE
1747	SNDVYLK	Eukaryota	Superkingdom	Eukaryota								TRUE
1748	NLTTDLK	Fungi	Kingdom	Eukaryota	Fungi							TRUE
1749	APEGFYDK	Clostridiales	Order	Bacteria		Firmicutes	Clostridia	Clostridiales				TRUE
1750	SNNVYLK	Methanobacterium sp. MB1	Species	Archaea		Euryarchaeota	Methanobacteria	Methanobacteriales	Methanobacteriaceae	Methanobacterium	Methanobacterium sp. MB1	TRUE
1751	QNLLQQR	Metazoa	Kingdom	Eukaryota	Metazoa							TRUE
1752	FNLDSNK	Polaribacter sp. Hel1_33_49	Species	Bacteria		Bacteroidetes	Flavobacteriia	Flavobacteriales	Flavobacteriaceae	Polaribacter	Polaribacter sp. Hel1_33_49	TRUE
1753	MLAVNQK	Bacteria	Superkingdom	Bacteria								TRUE
1754	TFQGVTENAK	Clostridiales	Order	Bacteria		Firmicutes	Clostridia	Clostridiales				TRUE
1755	LVQNELR	Eukaryota	Superkingdom	Eukaryota								TRUE
1756	LAETLAGDEK	Clostridiales	Order	Bacteria		Firmicutes	Clostridia	Clostridiales				TRUE
1757	LTLNAQK	Parcubacteria group bacterium GW2011_GWA2_45_30	Species	Bacteria							Parcubacteria group bacterium GW2011_GWA2_45_30	TRUE
1758	ADVEAFK	Bacteria	Superkingdom	Bacteria								TRUE
1759	DGTLDVAK	Legionella fallonii	Species	Bacteria		Proteobacteria	Gammaproteobacteria	Legionellales	Legionellaceae	Legionella	Legionella fallonii	TRUE
1760	LFNPDGK	Bacteria	Superkingdom	Bacteria								TRUE
1761	LGLQAANK	Prevotella multisaccharivorax	Species	Bacteria		Bacteroidetes	Bacteroidia	Bacteroidales	Prevotellaceae	Prevotella	Prevotella multisaccharivorax	TRUE
1762	LGELGAEAR	Streptomyces violaceusniger	Species	Bacteria		Actinobacteria	Actinobacteria	Streptomycetales	Streptomycetaceae	Streptomyces	Streptomyces violaceusniger	TRUE
1763	NGFNVSK	Clostridiales	Order	Bacteria		Firmicutes	Clostridia	Clostridiales				TRUE
1764	FDDQELK	Bacteria	Superkingdom	Bacteria								TRUE
1765	FQSLTNK	Eukaryota	Superkingdom	Eukaryota								TRUE
1766	SNTFQVK	Tieghemostelium lacteum	Species	Eukaryota		Evosea	Eumycetozoa	Dictyosteliales	Raperosteliaceae	Tieghemostelium	Tieghemostelium lacteum	TRUE
1767	ADLDTLR	Bacteria	Superkingdom	Bacteria								TRUE
1768	YQNEVLSK	Firmicutes	Phylum	Bacteria		Firmicutes						TRUE
1769	TLQLNGK	Bacteria	Superkingdom	Bacteria								TRUE
1770	RLYEEELR	Eukaryota	Superkingdom	Eukaryota								TRUE
1771	QPLVATETEGK	Lachnospiraceae	Family	Bacteria		Firmicutes	Clostridia	Clostridiales	Lachnospiraceae			TRUE
1772	LGANFDK	Escherichia coli	Species	Bacteria		Proteobacteria	Gammaproteobacteria	Enterobacterales	Enterobacteriaceae	Escherichia	Escherichia coli	TRUE
1773	TLNLGGNK	Branchiostoma floridae	Species	Eukaryota	Metazoa	Chordata	Leptocardii	Amphioxiformes	Branchiostomidae	Branchiostoma	Branchiostoma floridae	TRUE
1774	DLVDNAPK	Bacteria	Superkingdom	Bacteria								TRUE
1775	AALADSGLDNK	Alistipes putredinis	Species	Bacteria		Bacteroidetes	Bacteroidia	Bacteroidales	Rikenellaceae	Alistipes	Alistipes putredinis	TRUE
1776	AYLPDDR	Isoptericola dokdonensis	Species	Bacteria		Actinobacteria	Actinobacteria	Micrococcales	Promicromonosporaceae	Isoptericola	Isoptericola dokdonensis	TRUE
1777	VNPQDFR	Propionimicrobium lymphophilum	Species	Bacteria		Actinobacteria	Actinobacteria	Propionibacteriales	Propionibacteriaceae	Propionimicrobium	Propionimicrobium lymphophilum	TRUE
1778	VTFDTTQGNR	Clostridiaceae	Family	Bacteria		Firmicutes	Clostridia	Clostridiales	Clostridiaceae			TRUE
1779	YAQLDPR	Bacteria	Superkingdom	Bacteria								TRUE
1780	VNYNDAVAESK	Alistipes shahii	Species	Bacteria		Bacteroidetes	Bacteroidia	Bacteroidales	Rikenellaceae	Alistipes	Alistipes shahii	TRUE
1781	LGMTDAEAR	Saccharothrix espanaensis	Species	Bacteria		Actinobacteria	Actinobacteria	Pseudonocardiales	Pseudonocardiaceae	Saccharothrix	Saccharothrix espanaensis	TRUE
1782	NGLQPVR	Cobetia	Genus	Bacteria		Proteobacteria	Gammaproteobacteria	Oceanospirillales	Halomonadaceae	Cobetia		TRUE
1783	AGLQLNR	Strongyloides	Genus	Eukaryota	Metazoa	Nematoda	Chromadorea	Rhabditida	Strongyloididae	Strongyloides		TRUE
1784	LYAVTENNK	Lachnospiraceae bacterium A4	Species	Bacteria		Firmicutes	Clostridia	Clostridiales	Lachnospiraceae		Lachnospiraceae bacterium A4	TRUE
1785	LPQGENLR	Geobacter daltonii	Species	Bacteria		Proteobacteria	Deltaproteobacteria	Desulfuromonadales	Geobacteraceae	Geobacter	Geobacter daltonii	TRUE
1786	QVLNNLNK	Paramecium tetraurelia	Species	Eukaryota		Ciliophora	Oligohymenophorea	Peniculida	Parameciidae	Paramecium	Paramecium tetraurelia	TRUE
1787	GDTLGLK	Bacteroides sp. SM23_62_1	Species	Bacteria		Bacteroidetes	Bacteroidia	Bacteroidales	Bacteroidaceae	Bacteroides	Bacteroides sp. SM23_62_1	TRUE
1788	LNADQFNR	Cavenderia fasciculata	Species	Eukaryota		Evosea	Eumycetozoa	Acytosteliales	Cavenderiaceae	Cavenderia	Cavenderia fasciculata	TRUE
1789	LVNNNLPK	endosymbiont 'TC1' of Trimyema compressum	Species	Bacteria		Firmicutes					endosymbiont 'TC1' of Trimyema compressum	TRUE
1790	VQLANQK	Genlisea aurea	Species	Eukaryota	Viridiplantae	Streptophyta	Magnoliopsida	Lamiales	Lentibulariaceae	Genlisea	Genlisea aurea	TRUE
1791	ADDQLLK	Vibrio	Genus	Bacteria		Proteobacteria	Gammaproteobacteria	Vibrionales	Vibrionaceae	Vibrio		TRUE
1792	FANTLNR	Lactobacillus shenzhenensis	Species	Bacteria		Firmicutes	Bacilli	Lactobacillales	Lactobacillaceae	Lactobacillus	Lactobacillus shenzhenensis	TRUE
1793	LQQAALK	Proteobacteria	Phylum	Bacteria		Proteobacteria						TRUE
1794	MQNLSYSK	Haloplasma contractile	Species	Bacteria				Haloplasmatales	Haloplasmataceae	Haloplasma	Haloplasma contractile	TRUE
1795	ATFQVNGK	Flavobacterium	Genus	Bacteria		Bacteroidetes	Flavobacteriia	Flavobacteriales	Flavobacteriaceae	Flavobacterium		TRUE
1796	NANLVQK	Ostreococcus tauri	Species	Eukaryota	Viridiplantae	Chlorophyta	Mamiellophyceae	Mamiellales	Bathycoccaceae	Ostreococcus	Ostreococcus tauri	TRUE
1797	NNQSLLSK	Mammalia	Class	Eukaryota	Metazoa	Chordata	Mammalia					TRUE
1798	YTFQANK	Flavobacterium sp. (strain CF136)	Species	Bacteria		Bacteroidetes	Flavobacteriia	Flavobacteriales	Flavobacteriaceae	Flavobacterium	Flavobacterium sp. (strain CF136)	TRUE
1799	SVDDLNVK	Bacteria	Superkingdom	Bacteria								TRUE
1800	SEMEVMR	Bacteria	Superkingdom	Bacteria								TRUE
1801	NLGGAQLK	Alphaproteobacteria	Class	Bacteria		Proteobacteria	Alphaproteobacteria					TRUE
1802	ALASLQER	Bacteria	Superkingdom	Bacteria								TRUE
1803	QLTVYDK	Prevotella micans	Species	Bacteria		Bacteroidetes	Bacteroidia	Bacteroidales	Prevotellaceae	Prevotella	Prevotella micans	TRUE
1804	QLTLCDK	Fundulus heteroclitus	Species	Eukaryota	Metazoa	Chordata	Actinopteri	Cyprinodontiformes	Fundulidae	Fundulus	Fundulus heteroclitus	TRUE
1805	ALNTNFK	Oxobacter pfennigii	Species	Bacteria		Firmicutes	Clostridia	Clostridiales	Clostridiaceae	Oxobacter	Oxobacter pfennigii	TRUE
1806	DVSFEAK	Bacteria	Superkingdom	Bacteria								TRUE
1807	QADPYLR	Bacteria	Superkingdom	Bacteria								TRUE
1808	QNQFLSR	Eukaryota	Superkingdom	Eukaryota								TRUE
1809	QGNDLLR	Glutamicibacter arilaitensis	Species	Bacteria		Actinobacteria	Actinobacteria	Micrococcales	Micrococcaceae	Glutamicibacter	Glutamicibacter arilaitensis	TRUE
1810	LEDLVDGK	Apis mellifera	Species	Eukaryota	Metazoa	Arthropoda	Insecta	Hymenoptera	Apidae	Apis	Apis mellifera	TRUE
1811	SELLVNGK	Prevotella copri	Species	Bacteria		Bacteroidetes	Bacteroidia	Bacteroidales	Prevotellaceae	Prevotella	Prevotella copri	TRUE
1812	FNSANLK	Bacteria	Superkingdom	Bacteria								TRUE
1813	VSDDEFNNYK	Magnoliopsida	Class	Eukaryota	Viridiplantae	Streptophyta	Magnoliopsida					TRUE
1814	SLSLDAK	Lancefieldella parvula	Species	Bacteria		Actinobacteria	Coriobacteriia	Coriobacteriales	Atopobiaceae	Lancefieldella	Lancefieldella parvula	TRUE
1815	VETLGQK	Fungi	Kingdom	Eukaryota	Fungi							TRUE
1816	QVDLVAK	Bacteria	Superkingdom	Bacteria								TRUE
1817	ALQNALNK	Ajellomycetaceae	Family	Eukaryota	Fungi	Ascomycota	Eurotiomycetes	Onygenales	Ajellomycetaceae			TRUE
1818	LADTEFK	Mycoplasma	Genus	Bacteria		Tenericutes	Mollicutes	Mycoplasmatales	Mycoplasmataceae	Mycoplasma		TRUE
1819	SGYFDER	Chordata	Phylum	Eukaryota	Metazoa	Chordata						TRUE
1820	QQNYQFR	Gammaproteobacteria	Class	Bacteria		Proteobacteria	Gammaproteobacteria					TRUE
1821	LYEGELK	Firmicutes	Phylum	Bacteria		Firmicutes						TRUE
1822	YNQYLQK	Ciliophora	Phylum	Eukaryota		Ciliophora						TRUE
1823	QSSLQQLSK	Xenorhabdus poinarii	Species	Bacteria		Proteobacteria	Gammaproteobacteria	Enterobacterales	Morganellaceae	Xenorhabdus	Xenorhabdus poinarii	TRUE
1824	DDTYQSYSSPSPR	Mus musculus	Species	Eukaryota	Metazoa	Chordata	Mammalia	Rodentia	Muridae	Mus	Mus musculus	TRUE
1825	TNQLALNK	Lactobacillus zeae	Species	Bacteria		Firmicutes	Bacilli	Lactobacillales	Lactobacillaceae	Lactobacillus	Lactobacillus zeae	TRUE
1826	QVQNLNTR	Sporisorium reilianum	Species	Eukaryota	Fungi	Basidiomycota	Ustilaginomycetes	Ustilaginales	Ustilaginaceae	Sporisorium	Sporisorium reilianum	TRUE
1827	TDTGELTVR	Lactobacillus	Genus	Bacteria		Firmicutes	Bacilli	Lactobacillales	Lactobacillaceae	Lactobacillus		TRUE
1828	SMEMMADK	Clostridiales	Order	Bacteria		Firmicutes	Clostridia	Clostridiales				TRUE
1829	ADLALGK	Bacteria	Superkingdom	Bacteria								TRUE
1830	GVSANSFDGR	Clostridiales	Order	Bacteria		Firmicutes	Clostridia	Clostridiales				TRUE
1831	NYTFNQK	Bacillus cereus	Species	Bacteria		Firmicutes	Bacilli	Bacillales	Bacillaceae	Bacillus	Bacillus cereus	TRUE
1832	VSEYGTQLSEK	Alistipes	Genus	Bacteria		Bacteroidetes	Bacteroidia	Bacteroidales	Rikenellaceae	Alistipes		TRUE
1833	AWSADDVK	Bacteroidales	Order	Bacteria		Bacteroidetes	Bacteroidia	Bacteroidales				TRUE
1834	GTQMQLTR	Burkholderia sp. BDU8	Species	Bacteria		Proteobacteria	Betaproteobacteria	Burkholderiales	Burkholderiaceae	Burkholderia	Burkholderia sp. BDU8	TRUE
1835	FQVDPQK	Candidatus Microthrix parvicella	Species	Bacteria		Actinobacteria	Acidimicrobiia	Acidimicrobiales	Microthrixaceae	Candidatus Microthrix	Candidatus Microthrix parvicella	TRUE
1836	LANQALR	Proteobacteria	Phylum	Bacteria		Proteobacteria						TRUE
1837	LNAEQLQK	Hypocrea jecorina	Species	Eukaryota	Fungi	Ascomycota	Sordariomycetes	Hypocreales	Hypocreaceae	Trichoderma	Hypocrea jecorina	TRUE
1838	LSDNLEQK	Francisella sp. W12-1067	Species	Bacteria		Proteobacteria	Gammaproteobacteria	Thiotrichales	Francisellaceae	Francisella	Francisella sp. W12-1067	TRUE
1839	QLFEASGK	Genlisea aurea	Species	Eukaryota	Viridiplantae	Streptophyta	Magnoliopsida	Lamiales	Lentibulariaceae	Genlisea	Genlisea aurea	TRUE
1840	VALNEVK	Bacteria	Superkingdom	Bacteria								TRUE
1841	QMFNAAK	Aureobasidium pullulans	Species	Eukaryota	Fungi	Ascomycota	Dothideomycetes	Dothideales	Saccotheciaceae	Aureobasidium	Aureobasidium pullulans	TRUE
1842	QFQAQVR	Astyanax mexicanus	Species	Eukaryota	Metazoa	Chordata	Actinopteri	Characiformes	Characidae	Astyanax	Astyanax mexicanus	TRUE
1843	NYGADTLR	Bacteria	Superkingdom	Bacteria								TRUE
1844	GQLGNLK	Pseudomonas	Genus	Bacteria		Proteobacteria	Gammaproteobacteria	Pseudomonadales	Pseudomonadaceae	Pseudomonas		TRUE
1845	GLASQLGK	Oscillatoria acuminata	Species	Bacteria		Cyanobacteria		Oscillatoriales	Oscillatoriaceae	Oscillatoria	Oscillatoria acuminata	TRUE
1846	LDDADLK	Bacteria	Superkingdom	Bacteria								TRUE
1847	LQTGLVK	Ciona intestinalis	Species	Eukaryota	Metazoa	Chordata	Ascidiacea	Enterogona	Cionidae	Ciona	Ciona intestinalis	TRUE
1848	QNLLAGK	Chamaesiphon minutus	Species	Bacteria		Cyanobacteria		Synechococcales	Chamaesiphonaceae	Chamaesiphon	Chamaesiphon minutus	TRUE
1849	LANFSQR	Eukaryota	Superkingdom	Eukaryota								TRUE
1850	YVNTQLR	Laccaria amethystina	Species	Eukaryota	Fungi	Basidiomycota	Agaricomycetes	Agaricales	Tricholomataceae	Laccaria	Laccaria amethystina	TRUE
1851	FETGEGLEK	Clostridiales	Order	Bacteria		Firmicutes	Clostridia	Clostridiales				TRUE
1852	LLQEGVNPK	Metazoa	Kingdom	Eukaryota	Metazoa							TRUE
1853	LLQEGVDPK	Metazoa	Kingdom	Eukaryota	Metazoa							TRUE
1854	VQLQSLK	Streptophyta	Phylum	Eukaryota	Viridiplantae	Streptophyta						TRUE
1855	LYNNLAK	Bacteria	Superkingdom	Bacteria								TRUE
1856	QNLGLER	Bacteria	Superkingdom	Bacteria								TRUE
1857	LLSNVQK	Operophtera brumata	Species	Eukaryota	Metazoa	Arthropoda	Insecta	Lepidoptera	Geometridae	Operophtera	Operophtera brumata	TRUE
1858	YNNLNLR	Peptoniphilus lacrimalis	Species	Bacteria		Firmicutes	Tissierellia	Tissierellales	Peptoniphilaceae	Peptoniphilus	Peptoniphilus lacrimalis	TRUE
1859	ALQQLTGR	Leisingera	Genus	Bacteria		Proteobacteria	Alphaproteobacteria	Rhodobacterales	Rhodobacteraceae	Leisingera		TRUE
1860	QQLDTTLK	Magnoliopsida	Class	Eukaryota	Viridiplantae	Streptophyta	Magnoliopsida					TRUE
1861	NNLQNLQK	Fungi	Kingdom	Eukaryota	Fungi							TRUE
1862	QNLLNASK	Bibersteinia trehalosi	Species	Bacteria		Proteobacteria	Gammaproteobacteria	Pasteurellales	Pasteurellaceae	Bibersteinia	Bibersteinia trehalosi	TRUE
1863	NGLPATVK	endosymbiont of Acanthamoeba sp. UWC8	Species	Bacteria		Proteobacteria	Alphaproteobacteria	Holosporales	Holosporaceae		endosymbiont of Acanthamoeba sp. UWC8	TRUE
1864	AVGEVEEVR	Nanosalina sp. (strain J07AB43)	Species	Archaea		Euryarchaeota	Nanohaloarchaea			Candidatus Nanosalina	Nanosalina sp. (strain J07AB43)	TRUE
1865	ALGAQLNR	Bacteria	Superkingdom	Bacteria								TRUE
1866	TLNQALTK	Kluyvera georgiana	Species	Bacteria		Proteobacteria	Gammaproteobacteria	Enterobacterales	Enterobacteriaceae	Kluyvera	Kluyvera georgiana	TRUE
1867	NLSTLENK	Firmicutes	Phylum	Bacteria		Firmicutes						TRUE
1868	VQALVAEGK	Deinococcus peraridilitoris	Species	Bacteria		Deinococcus-Thermus	Deinococci	Deinococcales	Deinococcaceae	Deinococcus	Deinococcus peraridilitoris	TRUE
1869	LVLEDQR	Eukaryota	Superkingdom	Eukaryota								TRUE
1870	QLSTQNLK	Bacillales	Order	Bacteria		Firmicutes	Bacilli	Bacillales				TRUE
1871	SVNLDLDK	Calothrix sp. PCC 7507	Species	Bacteria		Cyanobacteria		Nostocales	Calotrichaceae	Calothrix	Calothrix sp. PCC 7507	TRUE
1872	QVLAQGGLEK	Bacteroidaceae	Family	Bacteria		Bacteroidetes	Bacteroidia	Bacteroidales	Bacteroidaceae			TRUE
1873	NLNAYAR	Proteobacteria	Phylum	Bacteria		Proteobacteria						TRUE
1874	LDAFSEK	Bacteria	Superkingdom	Bacteria								TRUE
1875	AENMTCEELR	Prevotella	Genus	Bacteria		Bacteroidetes	Bacteroidia	Bacteroidales	Prevotellaceae	Prevotella		TRUE
1876	QVQNYMR	Photobacterium jeanii	Species	Bacteria		Proteobacteria	Gammaproteobacteria	Vibrionales	Vibrionaceae	Photobacterium	Photobacterium jeanii	TRUE
1877	VDNDENEHQLSLR	Metazoa	Kingdom	Eukaryota	Metazoa							TRUE
1878	ELLNAETK	Morganella	Genus	Bacteria		Proteobacteria	Gammaproteobacteria	Enterobacterales	Morganellaceae	Morganella		TRUE
1879	SVDDLQVK	Anaerotignum	Genus	Bacteria		Firmicutes	Clostridia	Clostridiales	Lachnospiraceae	Anaerotignum		TRUE
1880	AVAGEELK	Candidatus Collierbacteria	Phylum	Bacteria		Candidatus Collierbacteria						TRUE
1881	SLNSFDK	Bacillus cereus	Species	Bacteria		Firmicutes	Bacilli	Bacillales	Bacillaceae	Bacillus	Bacillus cereus	TRUE
1882	GNTTLLK	Bacteria	Superkingdom	Bacteria								TRUE
1883	SLDSFDK	Bacteria	Superkingdom	Bacteria								TRUE
1884	GQLLPQK	Amphimedon queenslandica	Species	Eukaryota	Metazoa	Porifera	Demospongiae	Haplosclerida	Niphatidae	Amphimedon	Amphimedon queenslandica	TRUE
1885	ALGLGDEK	Bacteroidales	Order	Bacteria		Bacteroidetes	Bacteroidia	Bacteroidales				TRUE
1886	YQTQVLR	Plasmopara halstedii	Species	Eukaryota			Oomycota	Peronosporales	Peronosporaceae	Plasmopara	Plasmopara halstedii	TRUE
1887	QQYPNLK	Bacteria	Superkingdom	Bacteria								TRUE
1888	MQLPANK	Eimeria maxima	Species	Eukaryota		Apicomplexa	Conoidasida	Eucoccidiorida	Eimeriidae	Eimeria	Eimeria maxima	TRUE
1889	SLEEAEAYSR	Mammalia	Class	Eukaryota	Metazoa	Chordata	Mammalia					TRUE
1890	NWLQNHK	Snodgrassella alvi	Species	Bacteria		Proteobacteria	Betaproteobacteria	Neisseriales	Neisseriaceae	Snodgrassella	Snodgrassella alvi	TRUE
1891	VLVMQQK	Bacteria	Superkingdom	Bacteria								TRUE
1892	AANFQLK	Burkholderia cepacia	Species	Bacteria		Proteobacteria	Betaproteobacteria	Burkholderiales	Burkholderiaceae	Burkholderia	Burkholderia cepacia	TRUE
1893	EGLLNQR	Desulfovibrio vulgaris	Species	Bacteria		Proteobacteria	Deltaproteobacteria	Desulfovibrionales	Desulfovibrionaceae	Desulfovibrio	Desulfovibrio vulgaris	TRUE
1894	VDLPTNR	Planctopirus hydrillae	Species	Bacteria		Planctomycetes	Planctomycetia	Planctomycetales	Planctomycetaceae	Planctopirus	Planctopirus hydrillae	TRUE
1895	LTPQNLK	Ktedonobacter racemifer	Species	Bacteria		Chloroflexi	Ktedonobacteria	Ktedonobacterales	Ktedonobacteraceae	Ktedonobacter	Ktedonobacter racemifer	TRUE
1896	FTLNSNK	Metazoa	Kingdom	Eukaryota	Metazoa							TRUE
1897	ALLQDAQR	Pyrobaculum calidifontis	Species	Archaea		Crenarchaeota	Thermoprotei	Thermoproteales	Thermoproteaceae	Pyrobaculum	Pyrobaculum calidifontis	TRUE
1898	AAEVAEALR	Saccharomonospora azurea	Species	Bacteria		Actinobacteria	Actinobacteria	Pseudonocardiales	Pseudonocardiaceae	Saccharomonospora	Saccharomonospora azurea	TRUE
1899	AAVEQLTEEQK	Chordata	Phylum	Eukaryota	Metazoa	Chordata						TRUE
1900	ADAEGYLGEK	Clostridiales	Order	Bacteria		Firmicutes	Clostridia	Clostridiales				TRUE
1901	QALDVTK	Metarhizium	Genus	Eukaryota	Fungi	Ascomycota	Sordariomycetes	Hypocreales	Clavicipitaceae	Metarhizium		TRUE
1902	SENESYGTVTSVK	Lachnospiraceae bacterium MD335	Species	Bacteria		Firmicutes	Clostridia	Clostridiales	Lachnospiraceae		Lachnospiraceae bacterium MD335	TRUE
1903	TFQNSLR	Proteobacteria	Phylum	Bacteria		Proteobacteria						TRUE
1904	LTQQLGK	Bacteria	Superkingdom	Bacteria								TRUE
1905	LDNQFAK	Desulfovibrionaceae	Family	Bacteria		Proteobacteria	Deltaproteobacteria	Desulfovibrionales	Desulfovibrionaceae			TRUE
1906	QLAQFNK	Candidatus Magnetobacterium bavaricum	Species	Bacteria		Nitrospirae	Nitrospira	Nitrospirales	Nitrospiraceae	Candidatus Magnetobacterium	Candidatus Magnetobacterium bavaricum	TRUE
1907	QTCEETMLAVK	Muridae	Family	Eukaryota	Metazoa	Chordata	Mammalia	Rodentia	Muridae			TRUE
1908	LNQLSVK	Bacteria	Superkingdom	Bacteria								TRUE
1909	QYEMSDEVR	Eubacterium plexicaudatum	Species	Bacteria		Firmicutes	Clostridia	Clostridiales	Eubacteriaceae	Eubacterium	Eubacterium plexicaudatum	TRUE
1910	LVAASNLQDK	Prevotella stercorea	Species	Bacteria		Bacteroidetes	Bacteroidia	Bacteroidales	Prevotellaceae	Prevotella	Prevotella stercorea	TRUE
1911	ALVQNVK	Bacteria	Superkingdom	Bacteria								TRUE
1912	QLAQLAQK	Geoalkalibacter subterraneus	Species	Bacteria		Proteobacteria	Deltaproteobacteria	Desulfuromonadales	Geobacteraceae	Geoalkalibacter	Geoalkalibacter subterraneus	TRUE
1913	DSGEAYVYEGK	Hungateiclostridiaceae bacterium KB18	Species	Bacteria		Firmicutes	Clostridia	Clostridiales	Hungateiclostridiaceae		Hungateiclostridiaceae bacterium KB18	TRUE
1914	LTDQNWR	Bacteria	Superkingdom	Bacteria								TRUE
1915	TPVDELR	Eukaryota	Superkingdom	Eukaryota								TRUE
1916	VLTLQNR	Metazoa	Kingdom	Eukaryota	Metazoa							TRUE
1917	QVENGLR	Bacteria	Superkingdom	Bacteria								TRUE
1918	LTNQNWR	Glarea lozoyensis	Species	Eukaryota	Fungi	Ascomycota	Leotiomycetes	Helotiales	Helotiaceae	Glarea	Glarea lozoyensis	TRUE
1919	ETQPASENLAAAAK	Glycine max	Species	Eukaryota	Viridiplantae	Streptophyta	Magnoliopsida	Fabales	Fabaceae	Glycine	Glycine max	TRUE
1920	TLDLQNK	Bacteroides thetaiotaomicron	Species	Bacteria		Bacteroidetes	Bacteroidia	Bacteroidales	Bacteroidaceae	Bacteroides	Bacteroides thetaiotaomicron	TRUE
1921	QTLQGLK	Eukaryota	Superkingdom	Eukaryota								TRUE
1922	VDANGNVLQANK	Clostridium sp. C105KSO13	Species	Bacteria		Firmicutes	Clostridia	Clostridiales	Clostridiaceae	Clostridium	Clostridium sp. C105KSO13	TRUE
1923	ANVYQAVR	Sphaerobacter thermophilus	Species	Bacteria		Chloroflexi	Thermomicrobia	Sphaerobacterales	Sphaerobacteraceae	Sphaerobacter	Sphaerobacter thermophilus	TRUE
1924	QLNLAQK	Bacteria	Superkingdom	Bacteria								TRUE
1925	MDYTQEYEQK	Eubacterium sp. 14-2	Species	Bacteria		Firmicutes	Clostridia	Clostridiales	Eubacteriaceae	Eubacterium	Eubacterium sp. 14-2	TRUE
1926	SQWDVNK	Pseudomonas fluorescens	Species	Bacteria		Proteobacteria	Gammaproteobacteria	Pseudomonadales	Pseudomonadaceae	Pseudomonas	Pseudomonas fluorescens	TRUE
1927	VLAALAQK	Sarcophilus harrisii	Species	Eukaryota	Metazoa	Chordata	Mammalia	Dasyuromorphia	Dasyuridae	Sarcophilus	Sarcophilus harrisii	TRUE
1928	QALLSDPK	Denitrovibrio acetiphilus	Species	Bacteria		Deferribacteres	Deferribacteres	Deferribacterales	Deferribacteraceae	Denitrovibrio	Denitrovibrio acetiphilus	TRUE
1929	VNAALAEK	Amycolatopsis azurea	Species	Bacteria		Actinobacteria	Actinobacteria	Pseudonocardiales	Pseudonocardiaceae	Amycolatopsis	Amycolatopsis azurea	TRUE
1930	VDAALAEK	Proteobacteria	Phylum	Bacteria		Proteobacteria						TRUE
1931	SLMDAADNDGDGK	Muridae	Family	Eukaryota	Metazoa	Chordata	Mammalia	Rodentia	Muridae			TRUE
1932	QLSSNFR	Chlorobi bacterium OLB7	Species	Bacteria		Chlorobi					Chlorobi bacterium OLB7	TRUE
1933	LAFNNAK	Campylobacter concisus	Species	Bacteria		Proteobacteria	Epsilonproteobacteria	Campylobacterales	Campylobacteraceae	Campylobacter	Campylobacter concisus	TRUE
1934	QLQNQLNR	Clostridium	Genus	Bacteria		Firmicutes	Clostridia	Clostridiales	Clostridiaceae	Clostridium		TRUE
1935	NVVYVNGK	Strongyloides papillosus	Species	Eukaryota	Metazoa	Nematoda	Chromadorea	Rhabditida	Strongyloididae	Strongyloides	Strongyloides papillosus	TRUE
1936	LAADPELK	Ustilaginaceae	Family	Eukaryota	Fungi	Basidiomycota	Ustilaginomycetes	Ustilaginales	Ustilaginaceae			TRUE
1937	VTFDTEQDPK	Clostridiales	Order	Bacteria		Firmicutes	Clostridia	Clostridiales				TRUE
1938	LQLTQASR	Mycosphaerellales	Order	Eukaryota	Fungi	Ascomycota	Dothideomycetes	Mycosphaerellales				TRUE
1939	NNLPEVK	Candida albicans	Species	Eukaryota	Fungi	Ascomycota	Saccharomycetes	Saccharomycetales	Debaryomycetaceae	Candida	Candida albicans	TRUE
1940	NQLLEQAK	Rivularia sp. PCC 7116	Species	Bacteria		Cyanobacteria		Nostocales	Rivulariaceae	Rivularia	Rivularia sp. PCC 7116	TRUE
1941	EQNGAAMSLGR	Bacteria	Superkingdom	Bacteria								TRUE
1942	ENLLGQEGK	Firmicutes	Phylum	Bacteria		Firmicutes						TRUE
1943	LNQAAQALK	Eikenella longinqua	Species	Bacteria		Proteobacteria	Betaproteobacteria	Neisseriales	Neisseriaceae	Eikenella	Eikenella longinqua	TRUE
1944	SLQLEDK	Bacteria	Superkingdom	Bacteria								TRUE
1945	ADLGQLK	Bacteria	Superkingdom	Bacteria								TRUE
1946	ALQQALQK	Bacteria	Superkingdom	Bacteria								TRUE
1947	YQAEVLSK	Phaeosphaeria nodorum	Species	Eukaryota	Fungi	Ascomycota	Dothideomycetes	Pleosporales	Phaeosphaeriaceae	Parastagonospora	Phaeosphaeria nodorum	TRUE
1948	QQQQFLK	Metazoa	Kingdom	Eukaryota	Metazoa							TRUE
1949	QQVEYLK	Bacteria	Superkingdom	Bacteria								TRUE
1950	LVQLEGR	Metazoa	Kingdom	Eukaryota	Metazoa							TRUE
1951	EGDQVLYGK	Alistipes	Genus	Bacteria		Bacteroidetes	Bacteroidia	Bacteroidales	Rikenellaceae	Alistipes		TRUE
1952	FNEPAMK	Tetranychus urticae	Species	Eukaryota	Metazoa	Arthropoda	Arachnida	Trombidiformes	Tetranychidae	Tetranychus	Tetranychus urticae	TRUE
1953	LVEGDGLK	Candidatus Kuenenbacteria bacterium GW2011_GWA2_42_15	Species	Bacteria		Candidatus Kuenenbacteria					Candidatus Kuenenbacteria bacterium GW2011_GWA2_42_15	TRUE
1954	YGQQLVK	Capitella teleta	Species	Eukaryota	Metazoa	Annelida	Polychaeta	Capitellida	Capitellidae	Capitella	Capitella teleta	TRUE
1955	LSQDENLR	Guillardia theta	Species	Eukaryota			Cryptophyceae	Pyrenomonadales	Geminigeraceae	Guillardia	Guillardia theta	TRUE
1956	GQLELNK	Ureaplasma	Genus	Bacteria		Tenericutes	Mollicutes	Mycoplasmatales	Mycoplasmataceae	Ureaplasma		TRUE
1957	MQQLVQR	Bacteria	Superkingdom	Bacteria								TRUE
1958	NEGLGLR	Kitasatospora sp. Root187	Species	Bacteria		Actinobacteria	Actinobacteria	Streptomycetales	Streptomycetaceae	Kitasatospora	Kitasatospora sp. Root187	TRUE
1959	LSTLGQK	Viridiplantae	Kingdom	Eukaryota	Viridiplantae							TRUE
1960	GQVQGLK	Trichophyton equinum	Species	Eukaryota	Fungi	Ascomycota	Eurotiomycetes	Onygenales	Arthrodermataceae	Trichophyton	Trichophyton equinum	TRUE
1961	LQLQPGETK	Candidatus Shapirobacteria	Phylum	Bacteria		Candidatus Shapirobacteria						TRUE
1962	AEQFLNR	Takifugu rubripes	Species	Eukaryota	Metazoa	Chordata	Actinopteri	Tetraodontiformes	Tetraodontidae	Takifugu	Takifugu rubripes	TRUE
1963	VEETDTTEAFK	Coprococcus	Genus	Bacteria		Firmicutes	Clostridia	Clostridiales	Lachnospiraceae	Coprococcus		TRUE
1964	VLNQLNR	Ciona intestinalis	Species	Eukaryota	Metazoa	Chordata	Ascidiacea	Enterogona	Cionidae	Ciona	Ciona intestinalis	TRUE
1965	NQGLVAR	Listeria weihenstephanensis	Species	Bacteria		Firmicutes	Bacilli	Bacillales	Listeriaceae	Listeria	Listeria weihenstephanensis	TRUE
1966	VTMDNLK	Vibrio	Genus	Bacteria		Proteobacteria	Gammaproteobacteria	Vibrionales	Vibrionaceae	Vibrio		TRUE
1967	LQQQVLK	Eukaryota	Superkingdom	Eukaryota								TRUE
1968	LLSEDEVK	Niastella koreensis	Species	Bacteria		Bacteroidetes	Chitinophagia	Chitinophagales	Chitinophagaceae	Niastella	Niastella koreensis	TRUE
1969	LDLEQSQK	Lysinibacillus sphaericus	Species	Bacteria		Firmicutes	Bacilli	Bacillales	Bacillaceae	Lysinibacillus	Lysinibacillus sphaericus	TRUE
1970	LNTEFNK	Burkholderiales	Order	Bacteria		Proteobacteria	Betaproteobacteria	Burkholderiales				TRUE
1971	AAPVELER	Loa loa	Species	Eukaryota	Metazoa	Nematoda	Chromadorea	Rhabditida	Onchocercidae	Loa	Loa loa	TRUE
1972	MEDALAATR	Clostridiales	Order	Bacteria		Firmicutes	Clostridia	Clostridiales				TRUE
1973	VDGEYFK	Bacteria	Superkingdom	Bacteria								TRUE
1974	NVFNETK	Mammalia	Class	Eukaryota	Metazoa	Chordata	Mammalia					TRUE
1975	AGDTLELK	Clostridiales	Order	Bacteria		Firmicutes	Clostridia	Clostridiales				TRUE
1976	ESVAEFEK	Bacteria	Superkingdom	Bacteria								TRUE
1977	LNFDDTK	Choanephora cucurbitarum	Species	Eukaryota	Fungi	Mucoromycota	Mucoromycetes	Mucorales	Choanephoraceae	Choanephora	Choanephora cucurbitarum	TRUE
1978	QLVNAAVK	Saccharomyces	Genus	Eukaryota	Fungi	Ascomycota	Saccharomycetes	Saccharomycetales	Saccharomycetaceae	Saccharomyces		TRUE
1979	LAMNVQK	Leucoagaricus sp. SymC.cos	Species	Eukaryota	Fungi	Basidiomycota	Agaricomycetes	Agaricales	Agaricaceae	Leucoagaricus	Leucoagaricus sp. SymC.cos	TRUE
1980	LPDDALK	Paenibacillus sp. TCA20	Species	Bacteria		Firmicutes	Bacilli	Bacillales	Paenibacillaceae	Paenibacillus	Paenibacillus sp. TCA20	TRUE
1981	QELPNVR	Talaromyces marneffei	Species	Eukaryota	Fungi	Ascomycota	Eurotiomycetes	Eurotiales	Trichocomaceae	Talaromyces	Talaromyces marneffei	TRUE
1982	VLVVNNQK	Actinobacteria	Class	Bacteria		Actinobacteria	Actinobacteria					TRUE
1983	VDSENQFR	Kiloniella spongiae	Species	Bacteria		Proteobacteria	Alphaproteobacteria	Kiloniellales	Kiloniellaceae	Kiloniella	Kiloniella spongiae	TRUE
1984	EVNLVAK	Bacteria	Superkingdom	Bacteria								TRUE
1985	VNLYEAK	Gammaproteobacteria	Class	Bacteria		Proteobacteria	Gammaproteobacteria					TRUE
1986	NNLLTAK	Bacteroidetes	Phylum	Bacteria		Bacteroidetes						TRUE
1987	LLLQCER	Chlamydomonas reinhardtii	Species	Eukaryota	Viridiplantae	Chlorophyta	Chlorophyceae	Chlamydomonadales	Chlamydomonadaceae	Chlamydomonas	Chlamydomonas reinhardtii	TRUE
1988	EVDLVAK	Bacteria	Superkingdom	Bacteria								TRUE
1989	QNYPELK	Bacteria	Superkingdom	Bacteria								TRUE
1990	AGDVLEVK	Sorangium cellulosum	Species	Bacteria		Proteobacteria	Deltaproteobacteria	Myxococcales	Polyangiaceae	Sorangium	Sorangium cellulosum	TRUE
1991	QLFGENK	Brassica campestris	Species	Eukaryota	Viridiplantae	Streptophyta	Magnoliopsida	Brassicales	Brassicaceae	Brassica	Brassica campestris	TRUE
1992	VAEGDVLDGK	Lactobacillus	Genus	Bacteria		Firmicutes	Bacilli	Lactobacillales	Lactobacillaceae	Lactobacillus		TRUE
1993	LGDNVDLK	Acaryochloris marina	Species	Bacteria		Cyanobacteria		Synechococcales	Acaryochloridaceae	Acaryochloris	Acaryochloris marina	TRUE
1994	VLLEEQENK	Tetrahymena thermophila	Species	Eukaryota		Ciliophora	Oligohymenophorea	Hymenostomatida	Tetrahymenidae	Tetrahymena	Tetrahymena thermophila	TRUE
1995	ALQQALEK	Brassicaceae	Family	Eukaryota	Viridiplantae	Streptophyta	Magnoliopsida	Brassicales	Brassicaceae			TRUE
1996	YENEVALR	Chordata	Phylum	Eukaryota	Metazoa	Chordata						TRUE
1997	EYFAETDETVNKK	Firmicutes	Phylum	Bacteria		Firmicutes						TRUE
1998	QVLNTYAR	Kitasatospora aureofaciens	Species	Bacteria		Actinobacteria	Actinobacteria	Streptomycetales	Streptomycetaceae	Kitasatospora	Kitasatospora aureofaciens	TRUE
1999	DVGELPR	Bacteria	Superkingdom	Bacteria								TRUE
[truncated: 58,309 more rows]
