# Supplementary material for: Ultra-sensitive metaproteomics redefines the dark metaproteome, uncovering host-microbiome interactions and drug targets in intestinal diseases
Source: Nat Commun. 2025 Jul 18;16:6644. doi: 10.1038/s41467-025-61977-7 (PMC12274446; doi:10.1038/s41467-025-61977-7)
Supplement: Supplementary file 4 — Supplementary Data 2 [file 41467_2025_61977_MOESM4_ESM.xlsx]

## Sheet: Host_Peptides
StrippedSequence	Protein.Group	Protein.Ids	Protein.Names	Genes
AAAASLGEHILTLQK	Q7M758	Q7M758	NALDL_MOUSE	Naaladl1
AAAEVNQEYGLDPK	P97807	P97807	FUMH_MOUSE	Fh
AAAGGLAMLTSMR	Q99KD5	Q99KD5	UN45A_MOUSE	Unc45a
AAANEQLTR	Q9CRB9	Q9CRB9	MIC19_MOUSE	Chchd3
AAASFVVLMSGENSAK	Q8BXQ6	Q8BXQ6	AMPO_MOUSE	Aopep
AAASTDYYK	P35486	P35486	ODPA_MOUSE	Pdha1
AAASTQRTASTEVMQVPR	Q6A058	Q6A058	ARMX2_MOUSE	Armcx2
AAATFNPELITHILDGSPENTR	Q9R0H0	Q9R0H0	ACOX1_MOUSE	Acox1
AAATFNPELITHILDGSPENTRR	Q9R0H0	Q9R0H0	ACOX1_MOUSE	Acox1
AAATTVQEYLK	Q62468	Q62468	VILI_MOUSE	Vil1
AADAVEDLR	Q9WVE8	Q9WVE8	PACN2_MOUSE	Pacsin2
AADEVAEGK	P97807	P97807	FUMH_MOUSE	Fh
AADFQLHTHVNDGTEFGGSIYQK	Q60931	Q60931	VDAC3_MOUSE	Vdac3
AADKDTCFSTEGPNLVTR	P07724;MGYG000387462_02189;WP_306394440.1	MGYG000387462_02189;P07724;WP_306394440.1	ALBU_MOUSE;hypothetical	Alb;hypothetical
AADTAVGWALGYMLNLTNLIPADLPGLR	O55026	O55026	ENTP2_MOUSE	Entpd2
AADTHLIDYEK	Q9WUZ9	Q9WUZ9	ENTP5_MOUSE	Entpd5
AADVHEVRK	P52480	P52480	KPYM_MOUSE	Pkm
AAEAFSELSK	Q08509	Q08509	EPS8_MOUSE	Eps8
AAEALDAAK	P24822;P24823	P24822;P24823	PPBI_MOUSE;PPBN_MOUSE	Alpg;Iap
AAEALDAAKK	P24822;P24823	P24822;P24823	PPBI_MOUSE;PPBN_MOUSE	Alpg;Iap
AAEALPSGPGMAEASGKLLQYQHPVR	Q2WG76	Q2WG76	RIPP2_MOUSE	Ripply2
AAECNIVVTQPR	O70133	O70133	DHX9_MOUSE	Dhx9
AAEDLFVNIR	P28660	P28660	NCKP1_MOUSE	Nckap1
AAEEFNGNNYWK	Q3TYQ9	Q3TYQ9	AOXD_MOUSE	Aox4
AAELIANSLATAGDGLIELR	P67778	P67778	PHB1_MOUSE	Phb1
AAELMTRTSSVVTLEVAK	Q9QZQ1	Q9QZQ1	AFAD_MOUSE	Afdn
AAEQAASDLR	Q6URW6	Q6URW6	MYH14_MOUSE	Myh14
AAEQTLSQR	Q7TQ65	Q7TQ65	TMC4_MOUSE	Tmc4
AAFDDAIAELDTLSEESYK	P62259	P62259	1433E_MOUSE	Ywhae
AAFGLSEAGFNTACLTK	Q8K2B3	Q8K2B3	SDHA_MOUSE	Sdha
AAFLSEQLQPLSR	Q62470	Q62470	ITA3_MOUSE	Itga3
AAFQLGSPWR	P47738	P47738	ALDH2_MOUSE	Aldh2
AAFQVFK	Q6Q473	Q6Q473	CLA4A_MOUSE	Clca4a
AAFTMFSR	P16675	P16675	PPGB_MOUSE	Ctsa
AAGAEEYAQQEVVK	P16330	P16330	CN37_MOUSE	Cnp
AAGEECPMFTPPGGETVEQVKMR	Q8BZA9	Q8BZA9	TIGAR_MOUSE	Tigar
AAGHTGPLHK	P09470	P09470	ACE_MOUSE	Ace
AAGSGELGVTVK	Q80X90	Q80X90	FLNB_MOUSE	Flnb
AAGSVSVQVVVR	E9Q7P9	E9Q7P9	CDHR2_MOUSE	Cdhr2
AAGTDPNMADNGDLDLGPVETEPPYASPK	Q9WVL6	Q9WVL6	EXTL3_MOUSE	Extl3
AAGVSVEPFWPGLFAK	P47955	P47955	RLA1_MOUSE	Rplp1
AAHSIDTLGSASAR	Q80XL6	Q80XL6	ACD11_MOUSE	Acad11
AAIDAGYR	P21300;P45377	P21300;P45377	ALD1_MOUSE;ALD2_MOUSE	Akr1b7;Akr1b8
AAIGDTLVQDIR	Q9CXN7;Q9DCG6	Q9CXN7;Q9DCG6	PBLD1_MOUSE;PBLD2_MOUSE	Pbld1;Pbld2
AAISDSVVEPAAK	Q62468	Q62468	VILI_MOUSE	Vil1
AAIVHNVDSDDLISMGSNDIDTLK	O54965	O54965	RNF13_MOUSE	Rnf13
AALDGTPGMIGYGMAK	Q8BVI4	Q8BVI4	DHPR_MOUSE	Qdpr
AALEALGSCLNNK	Q9CZN7	Q9CZN7	GLYM_MOUSE	Shmt2
AALEGTLAETEAR	P19001	P19001	K1C19_MOUSE	Krt19
AALNLLECGVSR	O88593	O88593	PGRP1_MOUSE	Pglyrp1
AALQELLSK	P62852	P62852	RS25_MOUSE	Rps25
AALTMFSTIIR	P51658	P51658	DHB2_MOUSE	Hsd17b2
AAMIQVLSQEEMDGGLR	Q8CIR4	Q8CIR4	TRPM6_MOUSE	Trpm6
AAMIVNQLSK	Q02257	Q02257	PLAK_MOUSE	Jup
AAMLPGARK	Q9DBR1	Q9DBR1	XRN2_MOUSE	Xrn2
AANEAGYFNEEMAPIEVK	Q8BWT1	Q8BWT1	THIM_MOUSE	Acaa2
AANGVVLATEK	P49722	P49722;QIW97200.1	PSA2_MOUSE	Psma2
AANILVGENLICK	Q04736	Q04736	YES_MOUSE	Yes1
AANPEMPMAFTIWR	Q99LY2	Q99LY2	GDPD3_MOUSE	Gdpd3
AANVLLSEHGEVK	Q99KH8	Q99KH8	STK24_MOUSE	Stk24
AANVLLSEQGDVK	Q9Z2W1;Q99JT2	Q99JT2;Q9Z2W1	STK25_MOUSE;STK26_MOUSE	Stk25;Stk26
AAPDITGHK	P97300	P97300	NPTN_MOUSE	Nptn
AAPEPQQPMELYQPSAESLR	Q9QZR0	Q9QZR0	RNF25_MOUSE	Rnf25
AAPFTLEYR	Q9D819	Q9D819	IPYR_MOUSE	Ppa1
AAPLSLCALTAVDQSVLLLKPEAK	Q61838	Q61838	PZP_MOUSE	Pzp
AAQEEYIK	P05064	P05064	ALDOA_MOUSE	Aldoa
AAQEEYIKR	P05064	P05064	ALDOA_MOUSE	Aldoa
AAQLCGAGMAAVVDK	O08528	O08528	HXK2_MOUSE	Hk2
AAQLCGAGMAAVVEK	P17710	P17710	HXK1_MOUSE	Hk1
AAQLQGLSHFLR	Q80VQ0	Q80VQ0	AL3B1_MOUSE	Aldh3b1
AASALCAGVR	O88310;Q80ZA0	O88310;Q80ZA0	ITL1A_MOUSE;ITL1B_MOUSE	Itln1;Itln1b
AASATLPPITVTPVVNK	Q9D7Z6	Q9D7Z6	CLCA1_MOUSE	Clca1
AASGFNATEDAQTLR	P97429	P97429	ANXA4_MOUSE	Anxa4
AASGFNATEDAQTLRK	P97429	P97429	ANXA4_MOUSE	Anxa4
AASGLLSIGLR	Q8VCW8	Q8VCW8	ACSF2_MOUSE	Acsf2
AASGLMTR	Q4LFA9	Q4LFA9	SEM3G_MOUSE	Sema3g
AASHEESESEILISADDEMEESDAEEDLR	Q3UF25	Q3UF25	STIMA_MOUSE	Stimate
AASLHWTSER	Q9CXV1	Q9CXV1	DHSD_MOUSE	Sdhd
AASSIYINSR	O08688	O08688	CAN5_MOUSE	Capn5
AASVAENCINYQQGTPHK	P70202	P70202	LXN_MOUSE	Lxn
AATAAADFTAK	Q9Z1Z2	Q9Z1Z2	STRAP_MOUSE	Strap
AATIIATSEGSLWGLDR	P12367	P12367	KAP2_MOUSE	Prkar2a
AATMSAVEAATCR	Q9DCC4	Q9DCC4	P5CR3_MOUSE	Pycr3
AATQFWR	P08003	P08003	PDIA4_MOUSE	Pdia4
AATVQNTMNPK	Q8K3X6	Q8K3X6	ANS4B_MOUSE	Anks4b
AATWINR	MGYG000379234_01107;Q5U465;MGYG000325739_01002;OKY88701.1;MGYG000343716_01068;WP_304953204.1	MGYG000325739_01002;MGYG000343716_01068;MGYG000379234_01107;Q5U465;WP_304953204.1;WP_304581707.1;OKY88701.1	CC125_MOUSE;MAG:;hypothetical;lipopolysaccharide	Ccdc125;MAG:;hypothetical;lipopolysaccharide
AAVAWEAGK	KFY13028.1;P28474;KAJ3129391.1;XP_052973213.1;WP_206045478.1;PVU96232.1	P28474;KFY13028.1;PVU96232.1;WP_206045478.1;KAJ3129391.1;XP_052973213.1	ADHX_MOUSE;NAD/NADP;S-(hydroxymethyl)glutathione;formaldehyde;hypothetical	Adh5;NAD/NADP;S-(hydroxymethyl)glutathione;formaldehyde;hypothetical
AAVDAGFVPNDMQVGQTGK	Q99LC5;WP_291618092.1;WP_240364384.1;MGYG000367415_00404	MGYG000367415_00404;Q99LC5;WP_240364384.1;WP_291618092.1	ETFA_MOUSE;Electron;FAD-binding;electron	Electron;Etfa;FAD-binding;electron
AAVEEGIVLGGGCALLR	P63038	P63038	CH60_MOUSE	Hspd1
AAVEQLTEEQK	P19123	P19123	TNNC1_MOUSE	Tnnc1
AAVFNHFISDGVKK	P01027	P01027	CO3_MOUSE	C3
AAVLWELHKPFTIEDIEVAPPK	P00329	P00329	ADH1_MOUSE	Adh1
AAVMVHQLSK	Q02248	Q02248;WP_206766663.1	CTNB1_MOUSE	Ctnnb1
AAVPDAVGK	Q8VDN2;Q6PIE5;Q6PIC6	Q6PIC6;Q6PIE5;Q8VDN2	AT1A1_MOUSE;AT1A2_MOUSE;AT1A3_MOUSE	Atp1a1;Atp1a2;Atp1a3
AAVPSGASTGIYEALELR	P17182;P17183;P21550;XP_005892759.1	P17182;P17183;P21550;RZN75547.1;XP_005892759.1	ENOA_MOUSE;ENOB_MOUSE;ENOG_MOUSE;PREDICTED:	Eno1;Eno2;Eno3;PREDICTED:
AAVQQLQAEGLSPR	Q8K354	Q8K354	CBR3_MOUSE	Cbr3
AAVQTTCDLMSLVAK	P18826	P18826	KPB1_MOUSE	Phka1
AAVSEQPQTTGGSQATTR	P57016	P57016	LAD1_MOUSE	Lad1
AAVTLQAGWR	Q99MZ6	Q99MZ6	MYO7B_MOUSE	Myo7b
AAVVCVTLLDR	P52624;Q8CGR7	P52624;Q8CGR7	UPP1_MOUSE;UPP2_MOUSE	Upp1;Upp2
AAVVESHK	P47791	P47791	GSHR_MOUSE	Gsr
AAVVTGMELK	Q9Z1W8	Q9Z1W8	AT12A_MOUSE	Atp12a
AAVWTDSR	B1AVD1	B1AVD1	XPP2_MOUSE	Xpnpep2
AAWEVDSGR	P45952	P45952	ACADM_MOUSE	Acadm
AAWEVDSGRR	P45952	P45952	ACADM_MOUSE	Acadm
AAYDVSSFSFFQR	Q9CQW1	Q9CQW1	YKT6_MOUSE	Ykt6
AAYEAELGDAR	P48678	P48678	LMNA_MOUSE	Lmna
AAYEAELGDARK	P48678	P48678	LMNA_MOUSE	Lmna
AAYEAMKNVACLINER	Q5DU57	Q5DU57	SPT13_MOUSE	Spata13
AAYFGIYDTAK	P51881;PWS23289.1;CAE6454948.1	P51881;PWS23289.1;CAE6454948.1;WP_282130208.1	ADT2_MOUSE;hypothetical;unnamed	Slc25a5;hypothetical;unnamed
AAYFGVYDTAK	P48962	P48962	ADT1_MOUSE	Slc25a4
AAYLMGVSSGDLLK	A2AQP0	A2AQP0	MYH7B_MOUSE	Myh7b
AAYLQENGKPLDEVLR	P10107	P10107	ANXA1_MOUSE	Anxa1
ACACAHGMLAEDGASCR	Q91ZX7	Q91ZX7	LRP1_MOUSE	Lrp1
ACALSIAESCRPGDK	Q8K2B3	Q8K2B3	SDHA_MOUSE	Sdha
ACDDCPFK	A2A863	A2A863	ITB4_MOUSE	Itgb4
ACDLWEQILR	A3KMP2	A3KMP2	TTC38_MOUSE	Ttc38
ACDSGGILDNKPK	E9Q7P9	E9Q7P9	CDHR2_MOUSE	Cdhr2
ACEPGVDYVYK	P01027	P01027	CO3_MOUSE	C3
ACFHCETCK	Q61792	Q61792	LASP1_MOUSE	Lasp1
ACGDSTLTQITAGLDPVGR	P62880	P62880	GBB2_MOUSE	Gnb2
ACGLNFADLMGR	Q62465	Q62465	VAT1_MOUSE	Vat1
ACGPDYYEVEEDGIRK	Q01279	Q01279	EGFR_MOUSE	Egfr
ACLISLGYDVENDR	P57780;KAI0615747.1	P57780;KAI0615747.1	ACTN4_MOUSE;efhand	Actn4;efhand
ACMDYPVR	Q8R143	Q8R143	PTTG_MOUSE	Pttg1ip
ACMDYPVRK	Q8R143	Q8R143	PTTG_MOUSE	Pttg1ip
ACNQLGQFLQHR	P17426;P17427	P17426;P17427	AP2A1_MOUSE;AP2A2_MOUSE	Ap2a1;Ap2a2
ACQSIYPLHDVFVR	P97351	P97351	RS3A_MOUSE	Rps3a
ACQYMMATKK	Q569L8	Q569L8	CENPJ_MOUSE	Cenpj
ACSEELGEYHVYK	Q9D733	Q9D733	GP2_MOUSE	Gp2
ACSVNPPSAIEMQLR	Q922B9	Q922B9	ITPI2_MOUSE	Itprid2
ACVDSNENGDLSK	Q64514	Q64514	TPP2_MOUSE	Tpp2
ACVVHGSDLK	Q8VDN2;Q6PIE5	Q6PIE5;Q8VDN2	AT1A1_MOUSE;AT1A2_MOUSE	Atp1a1;Atp1a2
ACVVHGSDLKDMTSEELDDILR	Q8VDN2	Q8VDN2	AT1A1_MOUSE	Atp1a1
ACYGVLR	P62908;KAF5356208.1;OAL63441.1;RPA79735.1	P62908;RPA79735.1;OAL63441.1;KAF5356208.1	RS3_MOUSE;cytoplasmic;hypothetical	Rps3;cytoplasmic;hypothetical
ACYLSINPQK	P61164;Q8R5C5	P61164;Q8R5C5	ACTY_MOUSE;ACTZ_MOUSE	Actr1a;Actr1b
ACYSSALDILYSSC	Q91WV7	Q91WV7	SLC31_MOUSE	Slc3a1
ADAECYTALK	Q8BFZ9	Q8BFZ9	ERLN2_MOUSE	Erlin2
ADAENAMRYINGTR	Q9CQ49	Q9CQ49	NCBP2_MOUSE	Ncbp2
ADAEVLRK	P48036	P48036	ANXA5_MOUSE	Anxa5
ADAEYYAAHK	Q91X78	Q91X78	ERLN1_MOUSE	Erlin1
ADALQAGASQFETSAAK	P63044;P63024	P63024;P63044	VAMP2_MOUSE;VAMP3_MOUSE	Vamp2;Vamp3
ADCGCTYQLR	Q9QZN4	Q9QZN4	FBX6_MOUSE	Fbxo6
ADCTGQVSDINLMGYGK	Q9JHE3	Q9JHE3	ASAH2_MOUSE	Asah2
ADCTITMADSDLLALMTGK	P32020	P32020	SCP2_MOUSE	Scp2
ADDDTYVIVDNLR	Q9JJ06	Q9JJ06	C1GLT_MOUSE	C1galt1
ADDGRPFPQVIK	P05064;GLT12961.1;P00883;ALDOA_RABIT	P00883;ALDOA_RABIT;P05064;GLT12961.1;KGH49197.1	ALDOA_MOUSE;ALDOA_RABIT;putative	ALDOA;Aldoa;putative
ADEGLASLSEDGR	Q8BVF7	Q8BVF7	APH1A_MOUSE	Aph1a
ADEWLMK	Q8VDD5;Q61879	Q61879;Q8VDD5	MYH10_MOUSE;MYH9_MOUSE	Myh10;Myh9
ADFAQACQDAGVR	Q05920	Q05920	PYC_MOUSE	Pc
ADFCIIHYAGK	Q8VDD5;Q61879	Q61879;Q8VDD5	MYH10_MOUSE;MYH9_MOUSE	Myh10;Myh9
ADFDNTVAIHPTSSEELVTLR	P47791	P47791	GSHR_MOUSE	Gsr
ADFMGRTFAK	Q9ESF1	Q9ESF1	OTOF_MOUSE	Otof
ADFQGISPER	P61804	P61804	DAD1_MOUSE	Dad1
ADFSGMSSK	Q60854	Q60854	SPB6_MOUSE	Serpinb6
ADGLAILGVLMK	P13634;NP_001077426.1	P13634;NP_001077426.1	CAH1_MOUSE;carbonic	Ca1;carbonic
ADGLYPVADDR	Q91XA9	Q91XA9	CHIA_MOUSE	Chia
ADGSTQVIDTK	O08749	O08749	DLDH_MOUSE	Dld
ADGYVLEGK	P62242;NP_001003.1	P62242;NP_001003.1;CAG8546142.1	RS8_MOUSE;small	Rps8;small
ADHDFVVQEDFMK	P62334	P62334	PRS10_MOUSE	Psmc6
ADHGEPIGR	P11499;WP_288173810.1	P11499;WP_288173810.1	HS90B_MOUSE;molecular	Hsp90ab1;molecular
ADIAESQVNK	Q02566;P13541;Q5SX40;Q91Z83;Q5SX39;P13542	P13541;P13542;Q02566;Q5SX39;Q5SX40;Q91Z83	MYH1_MOUSE;MYH3_MOUSE;MYH4_MOUSE;MYH6_MOUSE;MYH7_MOUSE;MYH8_MOUSE	Myh1;Myh3;Myh4;Myh6;Myh7;Myh8
ADIDLTKR	P62270	P62270	RS18_MOUSE	Rps18
ADIELFVNR	P58021	P58021	TM9S2_MOUSE	Tm9sf2
ADIEMPFDPSK	Q80X90	Q80X90	FLNB_MOUSE	Flnb
ADIFVDPVLHTACALDIK	Q61543	Q61543	GSLG1_MOUSE	Glg1
ADIGCTPGSGK	P01027	P01027	CO3_MOUSE	C3
ADIGIAMGIAGSDAAK	Q9Z1W8	Q9Z1W8	AT12A_MOUSE	Atp12a
ADIGVAMGIVGSDVSK	Q8VDN2	Q8VDN2	AT1A1_MOUSE	Atp1a1
ADINQWR	Q61503	Q61503	5NTD_MOUSE	Nt5e
ADIVENQVMDTR	P10649	P10649	GSTM1_MOUSE	Gstm1
ADIWLIR	Q8BWQ1	Q8BWQ1	UD2A3_MOUSE	Ugt2a3
ADKDYHFK	Q61937;QHG80496.1	Q61937;QHG80496.1	NPM_MOUSE;hypothetical	Npm1;hypothetical
ADKLAEEHGS	P56480	P56480	ATPB_MOUSE	Atp5f1b
ADLEGMCGK	Q00519	Q00519	XDH_MOUSE	Xdh
ADLEMQIESLK	Q61781;Q6IFX2	Q61781;Q6IFX2	K1C14_MOUSE;K1C42_MOUSE	Krt14;Krt42
ADLGALELWR	Q6PHU5	Q6PHU5	SORT_MOUSE	Sort1
ADLIAYLK	P62897	P99999;CYC_HUMAN;P62897	CYC_MOUSE	Cycs
ADLIAYLKK	P62897	P99999;CYC_HUMAN;P62897	CYC_MOUSE	Cycs
ADLINNLGTIAK	QFG73724.1;P11499;WP_288173810.1;P07901	MGYG000396167_01511;P07901;P11499;QFG73724.1;WP_288173810.1	HS90A_MOUSE;HS90B_MOUSE;MAG:;molecular	Hsp90aa1;Hsp90ab1;MAG:;molecular
ADLLEFDCQLTR	Q99LY2	Q99LY2	GDPD3_MOUSE	Gdpd3
ADLLLEPCSHYR	Q6URW6	Q6URW6	MYH14_MOUSE	Myh14
ADLNQGIGEPQSPSR	Q9D8Y0	Q9D8Y0	EFHD2_MOUSE	Efhd2
ADLNSDIK	P11590	P11590	MUP4_MOUSE	Mup4
ADLNSDIKEK	P11590	P11590	MUP4_MOUSE	Mup4
ADLSGMSGSR	Q9D154;Q8VHP7;Q5SV42	Q9D154;Q5SV42;Q8VHP7	ILEUA_MOUSE;ILEUB_MOUSE;ILEUC_MOUSE	Serpinb1a;Serpinb1b;Serpinb1c
ADLSGMSGSRDLFVSK	Q8VHP7	Q8VHP7	ILEUB_MOUSE	Serpinb1b
ADMGGAATICSAIVSAAK	Q9CPY7	Q9CPY7	AMPL_MOUSE	Lap3
ADNFEYSDPVDGSISK	Q9D0F9	Q9D0F9	PGM1_MOUSE	Pgm1
ADNLIPGTR	Q9JHU9	Q9JHU9	INO1_MOUSE	Isyna1
ADNSATGFGTGTR	P97449	P97449	AMPN_MOUSE	Anpep
ADPGIPPPPR	Q08509	Q08509	EPS8_MOUSE	Eps8
ADPSQPPSELGYTWNIPVR	P16406	P16406	AMPE_MOUSE	Enpep
ADQEDMAQYSVTQAIVEAR	Q8VHF2	Q8VHF2	CDHR5_MOUSE	Cdhr5
ADQIETQQLMR	Q9WVK4;Q9QXY6	Q9QXY6;Q9WVK4	EHD1_MOUSE;EHD3_MOUSE	Ehd1;Ehd3
ADQWNVNYVETSAK	P63321	P63321	RALA_MOUSE	Rala
ADRDDYVIIVWDR	Q61847	Q61847	MEP1B_MOUSE	Mep1b
ADRPSFYTIYVEEPDSAGHSSGPVSAGVIK	Q6DYE8	Q6DYE8	ENPP3_MOUSE	Enpp3
ADSAYHPSCTCK	Q8BJ64	Q8BJ64	CHDH_MOUSE	Chdh
ADSFHIFR	Q8C3K6	Q8C3K6	SC5A1_MOUSE	Slc5a1
ADSLADEINFLR	Q9Z331	Q9Z331	K2C6B_MOUSE	Krt6b
ADSLQDEINFLK	Q9DCV7	Q9DCV7	K2C7_MOUSE	Krt7
ADSLTDDINFLR	P50446	P50446	K2C6A_MOUSE	Krt6a
ADSVAWAR	Q9DBX3	Q9DBX3	SUSD2_MOUSE	Susd2
ADTAWNAVLLR	Q8R059	Q8R059	GALE_MOUSE	Gale
ADTPSLGEGPEK	Q64324	Q64324	STXB2_MOUSE	Stxbp2
ADVDAATLAR	P31001	P31001	DESM_MOUSE	Des
ADVLDNALMR	Q3ULF4	Q3ULF4	SPG7_MOUSE	Spg7
ADVMARGPLNQTALHLAAAR	Q9ERK0	Q9ERK0	RIPK4_MOUSE	Ripk4
ADVVESWIGEK	P16546;P08032	P08032;P16546	SPTA1_MOUSE;SPTN1_MOUSE	Spta1;Sptan1
ADWSSLSR	P19783	P19783	COX41_MOUSE	Cox4i1
ADYLALVFER	Q8BND5	Q8BND5	QSOX1_MOUSE	Qsox1
ADYQVACGGELR	Q9JLB4	Q9JLB4	CUBN_MOUSE	Cubn
ADYQVACGGELRGEGVIR	Q9JLB4	Q9JLB4	CUBN_MOUSE	Cubn
AEACVFWR	Q80Z19	Q80Z19	MUC2_MOUSE	Muc2
AEAEALYQTK	Q3UV17;MGYG000428123_01774;Q9R0H5	MGYG000428123_01774;Q9R0H5;Q3UV17	K22O_MOUSE;K2C71_MOUSE;hypothetical	Krt71;Krt76;hypothetical
AEAEAQAEELSFPR	Q05920	Q05920	PYC_MOUSE	Pc
AEAEAWYQTK	Q9DCV7	Q9DCV7	K2C7_MOUSE	Krt7
AEAELCSEAEETR	Q6URW6	Q6URW6	MYH14_MOUSE	Myh14
AEAELLQQQK	Q9QXS1	Q9QXS1	PLEC_MOUSE	Plec
AEAESWYQTK	Q9Z331;Q8BGZ7;P50446	P50446;Q8BGZ7;Q8VED5;Q9Z331	K2C6A_MOUSE;K2C6B_MOUSE;K2C75_MOUSE	Krt6a;Krt6b;Krt75
AEAETFYQSK	P04104	P04104	K2C1_MOUSE	Krt1
AEAETLPSLPITK	O88428	O88428	PAPS2_MOUSE	Papss2
AEAETMYQIK	P11679	P11679	K2C8_MOUSE	Krt8
AEAGDNLGALVR	Q8BFR5	Q8BFR5	EFTU_MOUSE	Tufm
AEAGEGQKPSPAQLELR	Q8K183	Q8K183	PDXK_MOUSE	Pdxk
AEAQIAAK	P05202	P05202	AATM_MOUSE	Got2
AEAQVVMMGLDSAGK	Q6P3A9	Q6P3A9	ARL11_MOUSE	Arl11
AEDADIEEMALK	Q6P6M7	Q6P6M7	SPCS_MOUSE	Sepsecs
AEDEEATFR	Q0VG18	Q0VG18	SIM24_MOUSE	Smim24
AEDEEEINAELTAK	P13541;Q5SX40;Q5SX39;P13542	P13541;P13542;Q5SX39;Q5SX40	MYH1_MOUSE;MYH3_MOUSE;MYH4_MOUSE;MYH8_MOUSE	Myh1;Myh3;Myh4;Myh8
AEDGSVIDYELIDQDAR	P07356	P07356;GLS81991.1;WP_318082236.1	ANXA2_MOUSE	Anxa2
AEDKEWIPVTK	P25444;QHG77622.1	P25444;QHG77622.1	30S;RS2_MOUSE	30S;Rps2
AEDMAELTCLNEASVLHNLR	Q6URW6	Q6URW6	MYH14_MOUSE	Myh14
AEDSGEYHCVYHFVSAPK	P97300	P97300	NPTN_MOUSE	Nptn
AEDTAIYYCAR	P01787;P01788;P01790;P01791;P01794	P01789;P01787;P01788;P01790;P01791;P01792;P01793;P01794	HVM18_MOUSE;HVM19_MOUSE;HVM21_MOUSE;HVM22_MOUSE;HVM25_MOUSE
AEDTGIYYCTR	P01804	P01804	HVM35_MOUSE
AEELGLPILGVLR	Q921H8;Q8VCH0	Q8VCH0;Q921H8	THIKA_MOUSE;THIKB_MOUSE	Acaa1a;Acaa1b
AEEMGINPCEINME	Q8VE43	Q8VE43	METRL_MOUSE	Metrnl
AEERMLPPEIELDADLR	A2ASS6	A2ASS6	TITIN_MOUSE	Ttn
AEETGHWLWSR	B2RXS4	B2RXS4	PLXB2_MOUSE	Plxnb2
AEEVAFWTELLAK	P23953	P23953	EST1C_MOUSE	Ces1c
AEEVLMQSEMK	Q05A80	Q05A80	CAPR2_MOUSE	Caprin2
AEEWGVQYVETSAK	Q9JIW9	Q9JIW9	RALB_MOUSE	Ralb
AEEYEFLTPMEEAPK	Q99PT1	Q99PT1	GDIR1_MOUSE	Arhgdia
AEFRPGQESVPIMK	Q9Z1W8	Q9Z1W8	AT12A_MOUSE	Atp12a
AEGSDVANAVLDGADCIMLSGETAK	P52480	P52480	KPYM_MOUSE	Pkm
AEIDMLDIR	P97429	P97429	ANXA4_MOUSE	Anxa4
AEIKPGVR	Q99JZ0	Q99JZ0	SDCB2_MOUSE	Sdcbp2
AEITPMYGAQK	Q91VC9	Q91VC9	GHITM_MOUSE	Ghitm
AEKENPGLTQDIIMK	Q8VE70	Q8VE70	PDC10_MOUSE	Pdcd10
AELAELPLR	Q9EQH3	Q9EQH3	VPS35_MOUSE	Vps35
AELDQLPGAQEK	Q7TMS5	Q7TMS5	ABCG2_MOUSE	Abcg2
AELEALLSSK	Q6URW6	Q6URW6	MYH14_MOUSE	Myh14
AELGLPPLAEDSIQVVKSMR	Q8C9H6	Q8C9H6	STRP2_MOUSE	Strip2
AELGNSGDWSQIADEVMSPK	Q62468	Q62468	VILI_MOUSE	Vil1
AELLFQGK	O08528	O08528	HXK2_MOUSE	Hk2
AELNEFLTR	P62908	P62908	RS3_MOUSE	Rps3
AELSSLQTSR	Q6URW6	Q6URW6	MYH14_MOUSE	Myh14
AELVVFKGLMSDPMTDLDTK	Q8R2V2	Q8R2V2	IFFO2_MOUSE	Iffo2
AEMDREDAEHVK	P09803	P09803	CADH1_MOUSE	Cdh1
AEMEEANIK	Q99J47	Q99J47	DRS7B_MOUSE	Dhrs7b
AEMICNGILPIDQMR	Q3UM18	Q3UM18	LSG1_MOUSE	Lsg1
AEMIDALANSVTPAVSVNNEVR	Q8C176	Q8C176	TAF2_MOUSE	Taf2
AENEFVTVK	Q9Z331	Q9Z331	K2C6B_MOUSE	Krt6b
AENFFILR	P59999;XP_025340611.1;RLV83498.1	P59999;RLV83498.1;XP_025340611.1	ARPC4_MOUSE;Actin-related;hypothetical	Actin-related;Arpc4;hypothetical
AENLGEVLR	Q8BH24	Q8BH24	TM9S4_MOUSE	Tm9sf4
AENYDISPADR	Q02053	Q02053	UBA1_MOUSE	Uba1
AEPEDHYFLMTEPPLNTPENR	Q641P0	Q641P0	ARP3B_MOUSE	Actr3b
AEPLALIVSHDYK	E9Q414	E9Q414	APOB_MOUSE	Apob
AEPMIYGKGEPGTVGR	Q3UNH4	Q3UNH4	GRIN1_MOUSE	Gprin1
AEPPTWLELQAVK	Q99MZ6	Q99MZ6	MYO7B_MOUSE	Myo7b
AEQEEYVQEGIR	E9Q634;P70248	E9Q634;P70248	MYO1E_MOUSE;MYO1F_MOUSE	Myo1e;Myo1f
AEQFYCGDTEGK	Q60597	Q60597	ODO1_MOUSE	Ogdh
AEQFYCGDTEGKK	Q60597	Q60597	ODO1_MOUSE	Ogdh
AEQMASVQNAQR	Q9Z0U1	Q9Z0U1	ZO2_MOUSE	Tjp2
AERPDGLILGMGGQTALNCGVELFK	Q8C196	Q8C196	CPSM_MOUSE	Cps1
AERPTCLLGFEVK	Q80Z19	Q80Z19	MUC2_MOUSE	Muc2
AESDIMNR	Q9Z1W8	Q9Z1W8	AT12A_MOUSE	Atp12a
AESFFQTK	Q8R146	Q8R146	ACPH_MOUSE	Apeh
AESLVRGGGEGSMANR	Q80U22	Q80U22	RUSC2_MOUSE	Rusc2
AESPVFVQTDKPIYK	Q61838	Q61838	PZP_MOUSE	Pzp
AETFTFHSDICTLPEK	P07724;MGYG000387462_02189;WP_306394440.1	MGYG000387462_02189;P07724;WP_306394440.1	ALBU_MOUSE;hypothetical	Alb;hypothetical
AETFTFHSDICTLPEKEK	P07724;MGYG000387462_02189;WP_306394440.1	MGYG000387462_02189;P07724;WP_306394440.1	ALBU_MOUSE;hypothetical	Alb;hypothetical
AEVDLQGIK	Q99JG3	Q99JG3	ANX13_MOUSE	Anxa13
AEVLSYPER	Q9JLT2	Q9JLT2	TREA_MOUSE	Treh
AEVQKLQMEAPHIIVGTPGR	P60843	P60843	IF4A1_MOUSE	Eif4a1
AEVQTLVSR	Q8BJ64	Q8BJ64	CHDH_MOUSE	Chdh
AEVTDEKLHVTVR	P20444	P20444	KPCA_MOUSE	Prkca
AEWMVPFNSDDTFMGK	Q8BYY9	Q8BYY9	SPA3B_MOUSE	Serpina3b
AEYIHFTPDFVLGR	Q6Q473	Q6Q473	CLA4A_MOUSE	Clca4a
AEYIHFTPDFVLGRK	Q6Q473	Q6Q473	CLA4A_MOUSE	Clca4a
AEYLQTWSTLLPNINK	Q6DYE8	Q6DYE8	ENPP3_MOUSE	Enpp3
AFAFVTFADDK	Q921F2	Q921F2	TADBP_MOUSE	Tardbp
AFAGCAMAEGSVFSLGGLQQPGPHNFYSR	Q9D2D9	Q9D2D9	KLD8B_MOUSE	Klhdc8b
AFALDVINSAHER	Q91VM9	Q91VM9	IPYR2_MOUSE	Ppa2
AFALNFQQTIAGK	O08601	O08601	MTP_MOUSE	Mttp
AFAQAQSHIFIEK	Q61838	Q61838	PZP_MOUSE	Pzp
AFATMGETVMSVK	Q80VC6	Q80VC6	TSAP1_MOUSE	Trnau1ap
AFCEPGNVENNGVLSFIK	Q91WQ3	Q91WQ3	SYYC_MOUSE	Yars1
AFCGSLSR	P35230	P35230	REG3B_MOUSE	Reg3b
AFDLAPPEAVPQQK	Q7TSV4	Q7TSV4	PGM2_MOUSE	Pgm2
AFDLGATGVMTDYPTK	Q9CRY7	Q9CRY7	GDPD1_MOUSE	Gdpd1
AFDQGADAIYEHINEGK	Q8R1I1	Q8R1I1	QCR9_MOUSE	Uqcr10
AFDSGIIPMEFVNK	Q91V92	Q91V92	ACLY_MOUSE	Acly
AFDVPIEEGPVFR	Q9D8I3	Q9D8I3	GLOD5_MOUSE	Glod5
AFEEFLATSS	Q8C6C9	Q8C6C9	LEG1H_MOUSE	Leg1
AFEHSVHR	Q61503	Q61503	5NTD_MOUSE	Nt5e
AFFDLIDADTK	Q3UUQ7	Q3UUQ7	PGAP1_MOUSE	Pgap1
AFFPCFDTPAVK	Q8VCT3	Q8VCT3	AMPB_MOUSE	Rnpep
AFFSGSQR	Q8BHN3	Q8BHN3	GANAB_MOUSE	Ganab
AFFSNSLVELIR	Q8JZM8	Q8JZM8	MUC4_MOUSE	Muc4
AFGGQSLK	Q8K2B3	Q8K2B3	SDHA_MOUSE	Sdha
AFGHHSVSLLDGGFR	Q99J99	Q99J99	THTM_MOUSE	Mpst
AFHDEHFGPFFR	Q6T3U4	Q6T3U4	NPCL1_MOUSE	Npc1l1
AFHFHWGGR	P18761	P18761	CAH6_MOUSE	Ca6
AFIFPQESSTAYVSLIPK	Q8R1M8	Q8R1M8	MPTX_MOUSE	Mptx1
AFIITGQTYTR	P54822	P54822	PUR8_MOUSE	Adsl
AFILADPDGSNR	Q9JHE3	Q9JHE3	ASAH2_MOUSE	Asah2
AFINLEAAGVGGK	Q3UVK0	Q3UVK0	ERMP1_MOUSE	Ermp1
AFIPQLLSR	Q9JHR7	Q9JHR7	IDE_MOUSE	Ide
AFIVLNPDYK	Q3UNX5	Q3UNX5	ACSM3_MOUSE	Acsm3
AFLEALQNQAETSSK	Q9CQN1	Q9CQN1	TRAP1_MOUSE	Trap1
AFLEVNEEGSEAAASTSVVITGR	P32261	P32261	ANT3_MOUSE	Serpinc1
AFLIEEQK	Q9D1R9	Q9D1R9	RL34_MOUSE	Rpl34
AFLPVMMK	Q9EQ06	Q9EQ06	DHB11_MOUSE	Hsd17b11
AFLTLAEDILR	P61027	P61027	RAB10_MOUSE	Rab10
AFLYEQTESVVK	Q3UQ44	Q3UQ44	IQGA2_MOUSE	Iqgap2
AFMSQQSETSLQSIR	P97412	P97412	LYST_MOUSE	Lyst
AFNAVKNWSWMK	A2AQP0	A2AQP0	MYH7B_MOUSE	Myh7b
AFNPKEVLVR	P01878;WP_158236500.1	P01878;WP_158236500.1	IGHA_MOUSE;hypothetical	hypothetical
AFPSYFSK	Q9CQ69	Q9CQ69	QCR8_MOUSE	Uqcrq
AFPTVFHSSLVQHEVVAK	Q8C165	Q8C165	P20D1_MOUSE	Pm20d1
AFPVLDIDYPHVR	Q61165	Q61165	SL9A1_MOUSE	Slc9a1
AFPYPCYDEYTR	P11032	P11032	GRAA_MOUSE	Gzma
AFQINTFNLK	P17047	P17047	LAMP2_MOUSE	Lamp2
AFQNVIAPR	Q8BFR4	Q8BFR4	GNS_MOUSE	Gns
AFQVIQLSLPEDQR	Q8BFR2	Q8BFR2	FSTL5_MOUSE	Fstl5
AFSDLDGIGSVLGGR	O54990	O54990	PROM1_MOUSE	Prom1
AFSGLTQNPESIELR	Q9Z1T2	Q9Z1T2	TSP4_MOUSE	Thbs4
AFSGYLGPDESK	Q9R0P3	Q9R0P3	ESTD_MOUSE	Esd
AFSPTTVNTGR	P61620	P61620	S61A1_MOUSE	Sec61a1
AFSTCSSHIIAVSLFFGSGAFMYLK	Q60882	Q60882	OL145_MOUSE	Olfr145
AFSVFLFNTENK	P58044	P58044	IDI1_MOUSE	Idi1
AFTGFIVEADTPGIHIGK	P45952	P45952	ACADM_MOUSE	Acadm
AFTHTAQYDEAISDYFR	Q9CWJ9	Q9CWJ9	PUR9_MOUSE	Atic
AFTTWTANAGIEECR	Q9R0H0	Q9R0H0	ACOX1_MOUSE	Acox1
AFVAIGDYNGHVGLGVK	KAJ1674701.1;P25444;QHG77622.1	P25444;QHG77622.1;KAJ1674701.1	30S;40S;RS2_MOUSE	30S;40S;Rps2
AFVDFFSQCLHEEYK	O70503	O70503	DHB12_MOUSE	Hsd17b12
AFVDSCLQLHETK	P51174	P51174	ACADL_MOUSE	Acadl
AFVDSCLQLHETKR	P51174	P51174	ACADL_MOUSE	Acadl
AFVEFLTDEIK	O35658	O35658	C1QBP_MOUSE	C1qbp
AFVEFLTDEIKEEK	O35658	O35658	C1QBP_MOUSE	C1qbp
AFVENITVLENSLVFK	P04939	P04939;WP_289448766.1	MUP3_MOUSE	Mup3
AFVEVNEEGTEAAAATAGMMTVR	Q60854	Q60854	SPB6_MOUSE	Serpinb6
AFVNMAMVMEITPLR	Q3TTY0	Q3TTY0	PLB1_MOUSE	Plb1
AFYEHAPK	P01027;RCS28544.1	P01027;RCS28544.1	CO3_MOUSE;hypothetical	C3;hypothetical
AFYNNVLGEYEEYITK	P29758	P29758	OAT_MOUSE	Oat
AGAESGWDFSSR	Q9JLT2;WP_206111647.1;MGYG000323532_01963;WP_119668309.1	MGYG000323532_01963;Q9JLT2;WP_206111647.1;WP_119668309.1	Periplasmic;TREA_MOUSE;alpha,alpha-trehalase	Periplasmic;Treh;alpha,alpha-trehalase
AGAGGGGGAVGPQPSAK	Q9CXS4	Q9CXS4	CENPV_MOUSE	Cenpv
AGAGGKMESNR	Q5XG71	Q5XG71	UTP20_MOUSE	Utp20
AGAGSATLSMAYAGAR	P08249	P08249	MDHM_MOUSE	Mdh2
AGAIAPCEVTVPAQNTGLGPEK	P14869;GLT12977.1	P14869;GLT12977.1	RLA0_MOUSE;hypothetical	Rplp0;hypothetical
AGALMARPNSPQSSGSGR	A2ARS0	A2ARS0	ANR63_MOUSE	Ankrd63
AGAPPGLFNVVQGGAATGQFLCHHR	Q9JLJ2	Q9JLJ2	AL9A1_MOUSE	Aldh9a1
AGAQLIGFYDEIR	Q8BJD1	Q8BJD1	ITIH5_MOUSE	Itih5
AGATLDILVENMGR	P23780	P23780	BGAL_MOUSE	Glb1
AGAVAEEVLAAIR	P21447;P06795	P06795;P21447	MDR1A_MOUSE;MDR1B_MOUSE	Abcb1a;Abcb1b
AGAVNPTVK	P28843	P28843	DPP4_MOUSE	Dpp4
AGCQVVAPSDMMDGR	P10518	P10518	HEM2_MOUSE	Alad
AGCQVVAPSDMMDGRVEAIK	P10518	P10518	HEM2_MOUSE	Alad
AGDEFVEK	Q61425	Q61425	HCDH_MOUSE	Hadh
AGDEIICMDEVYGGTNR	Q8VCN5	Q8VCN5	CGL_MOUSE	Cth
AGDKDDITEPAVCALR	Q02257	Q02257	PLAK_MOUSE	Jup
AGDNILAVLK	Q3UVK0	Q3UVK0	ERMP1_MOUSE	Ermp1
AGDREDITEPAICALR	Q02248	Q02248	CTNB1_MOUSE	Ctnnb1
AGDTILNSNHIGR	Q9D773	Q9D773	RM02_MOUSE	Mrpl2
AGDTVIPLYIPQCGECK	P28474	P28474	ADHX_MOUSE	Adh5
AGEAVVLFQMPVSELLK	Q8K2I4	Q8K2I4	MANBA_MOUSE	Manba
AGEGGGVIQGSASEATLVALLAAR	O88533	O88533	DDC_MOUSE	Ddc
AGELTEDEVER	P62270	P62270	RS18_MOUSE	Rps18
AGEYSVMYDGFNTFTILK	P11590	P11590	MUP4_MOUSE	Mup4
AGEYSVTYDGFNTFTIPK	B5X0G2;P11588;P11589;WP_306232515.1	P02762;P04938;P11588;P11589;B5X0G2;A2BIM8;WP_306232515.1	MUP17_MOUSE;MUP1_MOUSE;MUP2_MOUSE;lipocalin/fatty-acid	Mup1;Mup17;Mup2;lipocalin/fatty-acid
AGEYSVTYDGSNTFTILK	Q5FW60	Q5FW60	MUP20_MOUSE	Mup20
AGFAGDDAPR	XP_014569215.1;WP_229689219.1;CAE6537489.1;KAJ2900911.1;KAF2793761.1;XP_025361004.1;KAJ2984117.1;APA35304.1;P60710;P63260;WP_103230885.1;P68134;NP_001136108.1;P68033	P60710;P62737;P63260;P63268;P68033;P68134;KAJ2984117.1;NP_001136108.1;WP_103230885.1;XP_025361004.1;APA35304.1;WP_229689219.1;XP_014569215.1;WKA14752.1;KAF2793761.1;KAJ2900911.1;CAE6537489.1;GMM38421.1	ACTB_MOUSE;ACTC_MOUSE;ACTG_MOUSE;ACTS_MOUSE;Actin/actin-like;actin;actin,;hypothetical;uncharacterized;unnamed	Acta1;Actb;Actc1;Actg1;Actin/actin-like;actin;actin,;hypothetical;uncharacterized;unnamed
AGFAGDQIPK	P61164;Q8R5C5	P61164;Q8R5C5	ACTY_MOUSE;ACTZ_MOUSE	Actr1a;Actr1b
AGFCTFYEECGK	Q6T3U4	Q6T3U4	NPCL1_MOUSE	Npc1l1
AGFFGTIVEYGAER	Q5U458	Q5U458	DJC11_MOUSE	Dnajc11
AGFMLQEADK	Q3V0K9	Q3V0K9	PLSI_MOUSE	Pls1
AGFSETFLNEMIAPVMK	Q9CQF9	Q9CQF9	PCYOX_MOUSE	Pcyox1
AGFVGGQFWSAYMPCDTQNK	P31428	P31428	DPEP1_MOUSE	Dpep1
AGGAVSGEEK	Q8R146	Q8R146	ACPH_MOUSE	Apeh
AGGIETIANEYSDR	Q61316	Q61316	HSP74_MOUSE	Hspa4
AGGSASAMLQPLLDNQVGFK	O09061	O09061	PSB1_MOUSE	Psmb1
AGGVASGLNHVLTNDLTAK	Q60604	Q60604	SCIN_MOUSE	Scin
AGIALNDNFVK	MGYG000351800_01327;WP_138948792.1;MGYG000351468_01749;MGYG000324332_02705;WP_306695992.1;MGYG000344745_02474;KAG6336702.1;Q64467;WP_022255092.1;WP_072852154.1;WP_216427980.1;WP_258576043.1;TNR02949.1;WP_004033988.1;MGYG000380064_00672;MGYG000371195_03991;WP_001741834.1	MGYG000344745_02474;MGYG000351468_01749;MGYG000351800_01327;MGYG000371195_03991;MGYG000380064_00672;MGYG000324332_02705;Q64467;TNR02949.1;WP_072852154.1;WP_250278588.1;WP_001741834.1;WP_306695992.1;NMN91608.1;WP_138948792.1;WP_258576043.1;EEG31370.1;KAG6336702.1;WP_004033988.1;WP_022255092.1;WP_216427980.1	G3PT_MOUSE;Glyceraldehyde-3-phosphate;glyceraldehyde-3-phosphate;hypothetical;type	Gapdhs;Glyceraldehyde-3-phosphate;glyceraldehyde-3-phosphate;hypothetical;type
AGIDGESIGNCPFSQR	Q8BXK9	Q8BXK9	CLIC5_MOUSE	Clic5
AGIFQSAK	Q9CPQ1	Q9CPQ1	COX6C_MOUSE	Cox6c
AGIISTVEVLK	Q11011	Q11011	PSA_MOUSE	Npepps
AGIPVFAWK	P50247	P50247	SAHH_MOUSE	Ahcy
AGKPVICATQMLESMIK	P52480	P52480	KPYM_MOUSE	Pkm
AGLEQGSDAGYLAESQK	Q8BMS1	Q8BMS1	ECHA_MOUSE	Hadha
AGLESTLAETECR	P08730	P08730	K1C13_MOUSE	Krt13
AGLILFGNDDR	Q8R0Y6	Q8R0Y6	AL1L1_MOUSE	Aldh1l1
AGLLDGDR	Q9JIL4	Q9JIL4	NHRF3_MOUSE	Pdzk1
AGLLEPEVFHLNPAR	P52825	P52825	CPT2_MOUSE	Cpt2
AGLLGLLEEMR	Q02566;Q5SX40;Q91Z83;P13542	P13542;Q02566;Q5SX40;Q91Z83	MYH1_MOUSE;MYH6_MOUSE;MYH7_MOUSE;MYH8_MOUSE	Myh1;Myh6;Myh7;Myh8
AGLLGLLEEMRDEK	P13542	P13542	MYH8_MOUSE	Myh8
AGLLGLLEEMRDER	Q02566;Q91Z83	Q02566;Q91Z83	MYH6_MOUSE;MYH7_MOUSE	Myh6;Myh7
AGLMFPNMEAYAVSPAR	Q9JM95	Q9JM95	SIA7F_MOUSE	St6galnac6
AGLNCSTETMPIK	Q6ZWX6	Q6ZWX6	IF2A_MOUSE	Eif2s1
AGLNVAEEGAR	Q3TTY0	Q3TTY0	PLB1_MOUSE	Plb1
AGLQFPVGR	KAJ8502199.1;POS82865.1;Q64522;C0HKE1;C0HKE2;C0HKE3;C0HKE4;C0HKE5;C0HKE6;C0HKE7;C0HKE8;C0HKE9;Q64523;Q6GSS7;Q8BFU2;Q8CGP5;Q8CGP6;Q8CGP7;Q8R1M2;P0C0S6;Q3THW5	C0HKE1;C0HKE2;C0HKE3;C0HKE4;C0HKE5;C0HKE6;C0HKE7;C0HKE8;C0HKE9;P0C0S6;P27661;Q64522;Q64523;Q6GSS7;Q8BFU2;Q8CGP5;Q8CGP6;Q8CGP7;Q3THW5;Q8R1M2;KAJ8502199.1;POS82865.1	H2A1B_MOUSE;H2A1C_MOUSE;H2A1D_MOUSE;H2A1E_MOUSE;H2A1F_MOUSE;H2A1G_MOUSE;H2A1H_MOUSE;H2A1I_MOUSE;H2A1K_MOUSE;H2A1N_MOUSE;H2A1O_MOUSE;H2A1P_MOUSE;H2A2A_MOUSE;H2A2B_MOUSE;H2A2C_MOUSE;H2A3_MOUSE;H2AJ_MOUSE;H2AV_MOUSE;H2AZ_MOUSE;histone;hypothetical	H2ac11;H2ac12;H2ac13;H2ac15;H2ac20;H2ac21;H2ac25;H2ac4;H2ac6;H2ac7;H2ac8;H2aj;H2az1;H2az2;Hist1h2af;Hist1h2an;Hist1h2ao;Hist1h2ap;Hist2h2aa1;histone;hypothetical
AGLSLMWNR	Q80Z19	Q80Z19	MUC2_MOUSE	Muc2
AGLSVLLK	Q8BXQ2	Q8BXQ2	PIGT_MOUSE	Pigt
AGMDGSTR	Q91VN0	Q91VN0	LRP5_MOUSE	Lrp5
AGMIFYR	P50431	P50431	GLYC_MOUSE	Shmt1
AGMNGFDR	P98156	P98156	VLDLR_MOUSE	Vldlr
AGMPGSSGLGSPLGR	A2AAE1	A2AAE1	BLTP1_MOUSE	Bltp1
AGMPVKESPR	A2AAE1	A2AAE1	BLTP1_MOUSE	Bltp1
AGMSLAALK	Q07133	Q07133	H1T_MOUSE	H1-6
AGMSTAQAQHFLEK	Q9DCM2	Q9DCM2	GSTK1_MOUSE	Gstk1
AGMTSVILK	E9Q9W4	E9Q9W4	S27A6_MOUSE	Slc27a6
AGNFYVPAEPK	P14148	P14148	RL7_MOUSE	Rpl7
AGNILLTEPGQVK	Q8BYC6;Q5F2E8	Q5F2E8;Q8BYC6	TAOK1_MOUSE;TAOK3_MOUSE	Taok1;Taok3
AGNLGGGVVTIER	P67984;WP_318096997.1	P67984;WP_318096997.1	60S;RL22_MOUSE	60S;Rpl22
AGNTIHAILLYR	P97742	P97742	CPT1A_MOUSE	Cpt1a
AGPNIYELR	O55125	O55125	NIPS1_MOUSE	Nipsnap1
AGQAVDDFIEK	Q9DCD0;WP_095498817.1;MGYG000428112_01146	MGYG000428112_01146;Q9DCD0;WP_095498817.1	6PGD_MOUSE;decarboxylating;hypothetical	Pgd;decarboxylating;hypothetical
AGQQAGLQVWR	Q60604	Q60604	SCIN_MOUSE	Scin
AGQVFLEELGNHK	P16330	P16330	CN37_MOUSE	Cnp
AGRMAGETPELTLEQPPQDASTK	Q07813	Q07813	BAX_MOUSE	Bax
AGSDSFRPGEWDDR	Q8BJZ3	Q8BJZ3	LFG3_MOUSE	Tmbim1
AGSHIQTLMGSQSLQHRSR	Q80TE7	Q80TE7	LRRC7_MOUSE	Lrrc7
AGSNILGNSPSLPVAK	Q8VCA5	Q8VCA5	TMPS4_MOUSE	Tmprss4
AGSSSGSGVQGASAGGLAADASR	P11088	P11088	FILA_MOUSE	Flg
AGSSSGSGVQGASAGGLAADASRR	P11088	P11088	FILA_MOUSE	Flg
AGTNMMMVGVHGPK	Q8VHX6	Q8VHX6	FLNC_MOUSE	Flnc
AGTQELDDQIQANLPDEK	O35350	O35350	CAN1_MOUSE	Capn1
AGTQIENIDEDFR	P57780	P57780	ACTN4_MOUSE	Actn4
AGTQIENIDEDFRDGLK	P57780	P57780	ACTN4_MOUSE	Actn4
AGTQIENIEEDFR	Q7TPR4;Q9JI91;O88990	O88990;Q7TPR4;Q9JI91	ACTN1_MOUSE;ACTN2_MOUSE;ACTN3_MOUSE	Actn1;Actn2;Actn3
AGTQIENIEEDFRDGLK	Q7TPR4	Q7TPR4	ACTN1_MOUSE	Actn1
AGVIFPVGR	Q8CCK0;Q9QZQ8	Q8CCK0;Q9QZQ8	H2AW_MOUSE;H2AY_MOUSE	Macroh2a1;Macroh2a2
AGVLAGHDNR	P62880;P62874	P62874;P62880;RYL94995.1	GBB1_MOUSE;GBB2_MOUSE	Gnb1;Gnb2
AGVLAHLEEER	Q8VDD5;Q61879	Q61879;Q8VDD5	MYH10_MOUSE;MYH9_MOUSE	Myh10;Myh9
AGVLAQLEEER	Q6URW6	Q6URW6	MYH14_MOUSE	Myh14
AGVLAQLEEERDLK	Q6URW6	Q6URW6	MYH14_MOUSE	Myh14
AGVMTMPEYLK	Q9ET37	Q9ET37	S5A4A_MOUSE	Slc5a4a
AGVNFSEFTGVWK	P12815	P12815	PDCD6_MOUSE	Pdcd6
AGVNTVTTLVENK	P12970;NP_000963.1	P12970;NP_000963.1	RL7A_MOUSE;large	Rpl7a;large
AGVNTVTTLVENKK	P12970;NP_000963.1	P12970;NP_000963.1	RL7A_MOUSE;large	Rpl7a;large
AGVVTMPEYLR	Q8C3K6	Q8C3K6	SC5A1_MOUSE	Slc5a1
AGVVTMPEYLRK	Q8C3K6	Q8C3K6	SC5A1_MOUSE	Slc5a1
AHDGGIYAISWSPDSTHLLSASGDK	O88342	O88342	WDR1_MOUSE	Wdr1
AHEILPELVCCSAK	P42932	P42932	TCPQ_MOUSE	Cct8
AHENSVTNFYMLTVTKDR	Q6P2L6	Q6P2L6	NSD3_MOUSE	Nsd3
AHFFTQGSAHSDTTSDPACHAANR	P50428	P50428	ARSA_MOUSE	Arsa
AHFSISNSAEDPFIAIHADSK	P00688	P00688	AM2A5_MOUSE	Amy2a5
AHFSISNSAEDPFIAIHADSKL	P00688	P00688	AM2A5_MOUSE	Amy2a5
AHFSPANIVIDSSASR	Q8BND5	Q8BND5	QSOX1_MOUSE	Qsox1
AHGGYSVFAGVGER	RKP21389.1;MGYG000329860_00832;WP_106712603.1;WP_209999045.1;P56480;PIZ33034.1;MGYG000415777_01954;MGYG000329730_05424;WP_260904496.1;WP_156711258.1;MGYG000398325_02832;WP_012383232.1	MGYG000329730_05424;MGYG000398325_02832;MGYG000415777_01954;MGYG000329860_00832;P56480;PIZ33034.1;ABW75476.1;RKP21389.1;WP_008121989.1;WP_099866921.1;WP_156711258.1;WP_012383232.1;WP_183824664.1;WP_260904496.1;WP_209999045.1;WP_295464739.1;WP_106712603.1	ATP;ATPB_MOUSE;F0F1;MAG:	ATP;Atp5f1b;F0F1;MAG:
AHGPGLEGGLVGKPAEFTIDTK	Q80X90	Q80X90	FLNB_MOUSE	Flnb
AHIAQLCEK	Q68FD5	Q68FD5	CLH1_MOUSE	Cltc
AHISQAAK	P56960	P56960	EXOSX_MOUSE	Exosc10
AHLMVDR	Q6DYE8	Q6DYE8	ENPP3_MOUSE	Enpp3
AHLVAVFNEYQR	P97384;MGYG000428040_02329	MGYG000428040_02329;P97384	ANX11_MOUSE;hypothetical	Anxa11;hypothetical
AHNAFDPSSVLLSR	Q7TMR0	Q7TMR0	PCP_MOUSE	Prcp
AHPNLPILIR	Q9CQ75	Q9CQ75	NDUA2_MOUSE	Ndufa2
AHQLVMEGYNWCHDR	CDH58619.1;P63330;P62715	P62715;P63330;CDH58619.1	PP2AA_MOUSE;PP2AB_MOUSE;rsc	Ppp2ca;Ppp2cb;rsc
AHQPYGAQACVPCGPGTK	A2AFS3	A2AFS3	ELAP1_MOUSE	Elapor1
AHQSILTQR	Q80YW5	Q80YW5	BSPRY_MOUSE	Bspry
AHQVTDESLESTR	O09044	O09044	SNP23_MOUSE	Snap23
AHQVTDESLESTRR	O09044	O09044	SNP23_MOUSE	Snap23
AHQVVEDGYEFFAK	SJK98819.1;P62137;P62141;P63087	P62137;P62141;P63087;SJK98819.1	PP1A_MOUSE;PP1B_MOUSE;PP1G_MOUSE;uncharacterized	Ppp1ca;Ppp1cb;Ppp1cc;uncharacterized
AHSGECPYVCDQCGK	Q8BKK5	Q8BKK5	ZN689_MOUSE	Znf689
AHSSMVGVNLPQK	P09411;TXL73757.1	P09411;TXL73757.1	PGK1_MOUSE;phosphoglycerate	Pgk1;phosphoglycerate
AHTMTDDVTFWK	Q68FD5	Q68FD5	CLH1_MOUSE	Cltc
AHVIVMAATNRPNSIDPALR	Q01853	Q01853	TERA_MOUSE	Vcp
AHYGGDILITSVDAMTTFKDLCEEVR	Q02956	Q02956	KPCZ_MOUSE	Prkcz
AHYGGFTVQNEASK	Q8K0E8	Q8K0E8	FIBB_MOUSE	Fgb
AIADMLRACK	P26039	P26039	TLN1_MOUSE	Tln1
AIAELGIYPAVDPLDSTSR	P56480;MGYG000415777_01954	MGYG000415777_01954;P56480	ATP;ATPB_MOUSE	ATP;Atp5f1b
AIAGTGANVIVTGGK	P42932	P42932	TCPQ_MOUSE	Cct8
AIAISSDLQEEFISPCGACR	P56389	P56389	CDD_MOUSE	Cda
AIANECQANFISIK	Q01853	Q01853	TERA_MOUSE	Vcp
AIAQSSVIFNPCLFGR	Q8VCC2	Q8VCC2	EST1_MOUSE	Ces1
AIASATEGGSVPQIR	Q9Z0X1	Q9Z0X1	AIFM1_MOUSE	Aifm1
AIAYATHR	P28063	P28063	PSB8_MOUSE	Psmb8
AIDTIYQTTDFSGIR	O35598	O35598	ADA10_MOUSE	Adam10
AIECSYTSADGLK	O88455	O88455	DHCR7_MOUSE	Dhcr7
AIEDMTEEAFQK	Q9JHR7	Q9JHR7	IDE_MOUSE	Ide
AIEEAPSVHHVNPSCKD	Q8BWM0	Q8BWM0	PGES2_MOUSE	Ptges2
AIFLADGNVFTTGFSR	Q9WUM4	Q9WUM4	COR1C_MOUSE	Coro1c
AIFQAIAAK	Q9DCD0	Q9DCD0	6PGD_MOUSE	Pgd
AIGGGLSSSGGLSSSTIK	Q9Z331;P50446	P50446;Q9Z331	K2C6A_MOUSE;K2C6B_MOUSE	Krt6a;Krt6b
AIGLAHVAMKCAESK	Q8CD92	Q8CD92	TTC27_MOUSE	Ttc27
AIGLPEDLIQK	P12710	P12710	FABPL_MOUSE	Fabp1
AIGLVTVISK	P57096	P57096	PSCA_MOUSE	Psca
AIGMADLTK	Q99PI4	Q99PI4	LPIN3_MOUSE	Lpin3
AIGSASEGAQSSLQEVYHK	Q9Z2U1	Q9Z2U1	PSA5_MOUSE	Psma5
AIGSLKEVMTHINEDK	Q07139	Q07139	ECT2_MOUSE	Ect2
AIGVLTSGGDAQGMNAAVR	P12382;Q9WUA3	P12382;Q9WUA3	PFKAL_MOUSE;PFKAP_MOUSE	Pfkl;Pfkp
AIHQHLLPPVQQSLNTLR	O54990	O54990	PROM1_MOUSE	Prom1
AIIIFVPVPQLK	P62082	P62082	RS7_MOUSE	Rps7
AIINLAVYGK	Q9WVJ3	Q9WVJ3	CBPQ_MOUSE	Cpq
AILAARSSYFEAMFR	Q9CQ33	Q9CQ33	LZTR1_MOUSE	Lztr1
AILAELTGR	P35486	P35486	ODPA_MOUSE	Pdha1
AILESGSSNAPWAVK	Q03311	Q03311	CHLE_MOUSE	Bche
AILFLPMSAKS	P15655	P15655	FGF2_MOUSE	Fgf2
AILITGCDSGFGFSLAK	Q80XN0	Q80XN0	BDH_MOUSE	Bdh1
AILPCQDTPSVK	P24527	P24527	LKHA4_MOUSE	Lta4h
AILPFFPK	P09470	P09470	ACE_MOUSE	Ace
AILTPNHVEFSR	Q9CZ42	Q9CZ42	NNRD_MOUSE	Naxd
AILVDLEPGTMDSVR	P99024;Q9ERD7;Q7TMM9;Q9CWF2	P99024;Q7TMM9;Q9CWF2;Q9ERD7	TBB2A_MOUSE;TBB2B_MOUSE;TBB3_MOUSE;TBB5_MOUSE	Tubb2a;Tubb2b;Tubb3;Tubb5
AILVVFANK	P61211	P61211	ARL1_MOUSE	Arl1
AIMAQLPQEQKAK	P26231	P26231	CTNA1_MOUSE	Ctnna1
AIMNLDVEQYR	Q64521	Q64521	GPDM_MOUSE	Gpd2
AINDNTNSR	Q9R0Q3	Q9R0Q3	TMED2_MOUSE	Tmed2
AINQGGLTSVAVR	Q9QUM9;RCU07055.1	Q9QUM9;RCU07055.1	PSA6_MOUSE;proteasome	Psma6;proteasome
AINQIAAALFTIHK	P28660	P28660	NCKP1_MOUSE	Nckap1
AINYLISGYQR	Q61838	Q61838	PZP_MOUSE	Pzp
AIPIVGQVLER	O08601	O08601	MTP_MOUSE	Mttp
AIPNQGEILVIR	P39054	P39054	DYN2_MOUSE	Dnm2
AIQGATSHHLGQNFSK	Q8CGC7	Q8CGC7	SYEP_MOUSE	Eprs1
AIQYGASAHDWMFR	O35855	O35855	BCAT2_MOUSE	Bcat2
AISEGYKDFR	P56389	P56389	CDD_MOUSE	Cda
AISESGVAFIPGMFTK	Q91WU0	Q91WU0	EST1F_MOUSE	Ces1f
AISESGVVINTNVGK	P23953	P23953	EST1C_MOUSE	Ces1c
AISHEHSPSDLEAHFVPLVK	Q76MZ3	Q76MZ3	2AAA_MOUSE	Ppp2r1a
AISISENEEWKR	Q64464	Q64464	CP3AD_MOUSE	Cyp3a13
AISLEKGEGLVLEHSTK	Q91WV7	Q91WV7	SLC31_MOUSE	Slc3a1
AISQSGMALSPWAIQK	Q64285	Q64285	CEL_MOUSE	Cel
AITGFDDPFSGK	E9Q557	E9Q557	DESP_MOUSE	Dsp
AITHLNNNFMFGQK	Q8R081	Q8R081	HNRPL_MOUSE	Hnrnpl
AITSAYYR	Q9WTL2;RFU33405.1;P46638;ORX78242.1;P62492	P46638;P62492;Q9WTL2;RFU33405.1;ORX78242.1	RAB25_MOUSE;RB11A_MOUSE;RB11B_MOUSE;Rab11-1c;hypothetical	Rab11-1c;Rab11a;Rab11b;Rab25;hypothetical
AITVFSPDGHLFQVEYAQEAVK	Q9Z2U0;Q9CWH6	Q9CWH6;Q9Z2U0	PSA7_MOUSE;PSMA8_MOUSE	Psma7;Psma8
AITVFSPDGHLFQVEYAQEAVKK	Q9Z2U0;Q9CWH6	Q9CWH6;Q9Z2U0	PSA7_MOUSE;PSMA8_MOUSE	Psma7;Psma8
AIVAGDQNVEYK	P97447	P97447	FHL1_MOUSE	Fhl1
AIVAIENPADVSVISSR	P14206;NP_035159.3	P14206;NP_035159.3	RSSA_MOUSE;small	Rpsa;small
AIVQLVNK	Q61205	Q61205	PA1B3_MOUSE	Pafah1b3
AIVRPMDIQASHALMK	P21729	P21729	GRPR_MOUSE	Grpr
AIVWGMQTR	Q91V92	Q91V92	ACLY_MOUSE	Acly
AIWNVINWENVTER	P09671	P09671	SODM_MOUSE	Sod2
AIWVTGWGHTK	P56677	P56677	ST14_MOUSE	St14
AIYEAVLR	Q11136	Q11136	PEPD_MOUSE	Pepd
AIYQATYR	O55234	O55234	PSB5_MOUSE	Psmb5
AKDINQEVYNFLATAGAK	Q99KI0	Q99KI0	ACON_MOUSE	Aco2
AKEVAEVSPMSAANISIAAR	O55017	O55017	CAC1B_MOUSE	Cacna1b
AKFEELNMDLFR	P20029;CAK5281413.1;KAG6370702.1;PYZ99370.1;KAI0689284.1;KAJ7188515.1	P20029;PYZ99370.1;KAI0689284.1;CAK5281413.1;KAG6370702.1;ABG73315.1;KAJ7188515.1	BIP_MOUSE;Hsp70;heat;molecular;unnamed	Hsp70;Hspa5;heat;molecular;unnamed
AKMESLVVSWQPPPHPTQISGYK	Q9EQS9	Q9EQS9	IGDC4_MOUSE	Igdcc4
AKMYDITQHPFFK	Q8BXR5	Q8BXR5	NALCN_MOUSE	Nalcn
AKPAETPAPAHK	Q9D2G2	Q9D2G2	ODO2_MOUSE	Dlst
AKPLVLGPEYK	Q80VA0	Q80VA0	GALT7_MOUSE	Galnt7
AKPPPPDEFVDCFQK	Q08509	Q08509	EPS8_MOUSE	Eps8
AKVEAMTLDLAVLR	Q91WL8	Q91WL8	WWOX_MOUSE	Wwox
ALAAAGYDVEK	P43274;P15864;P43277;Q07133	P15864;P43274;P43277;Q07133	H12_MOUSE;H13_MOUSE;H14_MOUSE;H1T_MOUSE	H1-2;H1-3;H1-4;H1-6
ALAAGGVGSIVR	Q9CPW4	Q9CPW4	ARPC5_MOUSE	Arpc5
ALAAQNIVEDMEQR	Q91YN5	Q91YN5	UAP1_MOUSE	Uap1
ALAEDSTVYEYDSVYDEMQKK	Q5NCR9	Q5NCR9	NSRP1_MOUSE	Nsrp1
ALAGCDFLTISPK	Q93092	Q93092	TALDO_MOUSE	Taldo1
ALANSLACQGK	P05064;P00883;ALDOA_RABIT	P00883;ALDOA_RABIT;P05064	ALDOA_MOUSE;ALDOA_RABIT	ALDOA;Aldoa
ALANVATVLAR	P57716	P57716	NICA_MOUSE	Ncstn
ALAPEYAK	P09103	P09103	PDIA1_MOUSE	P4hb
ALAPTWEQLALGLEHSETVK	Q91W90	Q91W90	TXND5_MOUSE	Txndc5
ALAQVDGVADFTVDR	P36552	P36552	HEM6_MOUSE	Cpox
ALAQVDGVADFTVDRWER	P36552	P36552	HEM6_MOUSE	Cpox
ALATQLPVIPR	Q3TC72	Q3TC72	FAHD2_MOUSE	Fahd2
ALATSSINMK	Q69ZW3	Q69ZW3	EHBP1_MOUSE	Ehbp1
ALAVQCVVFNCSDGLDYLAMGK	Q3V0Q1	Q3V0Q1	DYH12_MOUSE	Dnah12
ALAVSDLNR	Q05920	Q05920	PYC_MOUSE	Pc
ALCAVYEHWVPK	O70475	O70475	UGDH_MOUSE	Ugdh
ALCLFEMPTGVPLR	Q8JZQ5	Q8JZQ5	AOC1_MOUSE	Aoc1
ALCLFEMPTGVPLRR	Q8JZQ5	Q8JZQ5	AOC1_MOUSE	Aoc1
ALCQITDSTMLQAVER	Q9QZE5	Q9QZE5	COPG1_MOUSE	Copg1
ALCRITDGTMLQAVER	Q9QXK3	Q9QXK3	COPG2_MOUSE	Copg2
ALCSEFQGSVATPR	P41317	P41317	MBL2_MOUSE	Mbl2
ALCSFQIYSVPWK	P21460	P21460	CYTC_MOUSE	Cst3
ALDEYYDK	P50516	P50516	VATA_MOUSE	Atp6v1a
ALDFAVSEYNK	P21460	P21460	CYTC_MOUSE	Cst3
ALDFIASK	P57780;Q7TPR4;O88990	O88990;P57780;Q7TPR4	ACTN1_MOUSE;ACTN3_MOUSE;ACTN4_MOUSE	Actn1;Actn3;Actn4
ALDGLWHFR	P12265	P12265	BGLR_MOUSE	Gusb
ALDIAENEMPGLMR	P50247	P50247	SAHH_MOUSE	Ahcy
ALDIAENEMPGLMRMR	P50247	P50247	SAHH_MOUSE	Ahcy
ALDIDFATR	Q08652	Q08652	RET2_MOUSE	Rbp2
ALDLFTQDTLEMCTK	Q69Z23	Q69Z23	DYH17_MOUSE	Dnah17
ALDLTMR	Q9D855	Q9D855	QCR7_MOUSE	Uqcrb
ALDLTRPVTFVSNAK	P12265	P12265	BGLR_MOUSE	Gusb
ALDTVLFGPPLLTR	P70302	P70302	STIM1_MOUSE	Stim1
ALDYCHSMGIMHR	Q60737	Q60737	CSK21_MOUSE	Csnk2a1
ALEAGGSTSAMTPDSPPTPTQR	P15261	P15261	INGR1_MOUSE	Ifngr1
ALEDPVGLQEVQDFIGR	Q6J9G1	Q6J9G1	STYK1_MOUSE	Styk1
ALEEAGFK	O08529;MGYG000339929_00959;WP_004035853.1	MGYG000339929_00959;O08529;WP_004035853.1	CAN2_MOUSE;Phosphoglucomutase;phospho-sugar	Capn2;Phosphoglucomutase;phospho-sugar
ALEEAMEQK	Q8VDD5	Q8VDD5	MYH9_MOUSE	Myh9
ALEEANADLEVK	Q6IFX2;K1C15_SHEEP;MGYG000428025_01812;PTB90676.1	MGYG000428025_01812;K1C15_SHEEP;Q6IFX2;PTB90676.1	K1C42_MOUSE;hypothetical	Krt42;hypothetical
ALEEANTELEVK	Q61781;Q9QWL7	Q61781;Q9QWL7	K1C14_MOUSE;K1C17_MOUSE	Krt14;Krt17
ALEEELEERPR	Q91WL0	Q91WL0	ES8L3_MOUSE	Eps8l3
ALEEEQEAREELER	Q6URW6	Q6URW6	MYH14_MOUSE	Myh14
ALEGSFSSPNYPK	P70412	P70412	CUZD1_MOUSE	Cuzd1
ALEHFPMLQK	Q64521	Q64521	GPDM_MOUSE	Gpd2
ALEHFTDLYDIK	Q68FD5	Q68FD5	CLH1_MOUSE	Cltc
ALEHFTDLYDIKR	Q68FD5	Q68FD5	CLH1_MOUSE	Cltc
ALELDSNLYR	Q8VDD5	Q8VDD5	MYH9_MOUSE	Myh9
ALENVVGAR	Q8R0I0	Q8R0I0	ACE2_MOUSE	Ace2
ALEQALEK	P97449	P97449	AMPN_MOUSE	Anpep
ALEQANGELEVK	P19001	P19001	K1C19_MOUSE	Krt19
ALEQFLQEYFDGNLK	P27773	P27773	PDIA3_MOUSE	Pdia3
ALEQFLQEYFDGNLKR	P27773	P27773	PDIA3_MOUSE	Pdia3
ALEQQVEEMK	Q8VDD5	Q8VDD5	MYH9_MOUSE	Myh9
ALESGDMTTVWK	Q9JKF1	Q9JKF1	IQGA1_MOUSE	Iqgap1
ALESPERPFLAILGGAK	P09411	P09411	PGK1_MOUSE	Pgk1
ALEWLGFIR	P01786	P01786	HVM17_MOUSE
ALEYIEK	Q03517	Q03517	SCG2_MOUSE	Scg2
ALFDHLTAR	Q9CRY7	Q9CRY7	GDPD1_MOUSE	Gdpd1
ALFPCQEPPVAMSTWQATVR	Q8BXQ6	Q8BXQ6	AMPO_MOUSE	Aopep
ALFQDVQKPSQDEWGK	P29391;EDL22856.1	P29391;P49945;EDL22856.1	FRIL1_MOUSE;mCG23169	Ftl1;mCG23169
ALGFPLERPK	KAJ3306113.1;Q9CZU6;MGYG000329841_01187	MGYG000329841_01187;Q9CZU6;KAJ3306113.1	CISY_MOUSE;Citrate;citrate	Citrate;Cs;citrate
ALGISNFNHFQIER	P21300	P21300	ALD1_MOUSE	Akr1b7
ALGMTPAAFSALPR	Q62468	Q62468	VILI_MOUSE	Vil1
ALGQNPTNAEVLK	WP_175286220.1;Q8CI43;Q60605;GLS81989.1	Q60605;Q8CI43;WP_175286220.1;GLS81989.1	MYL6B_MOUSE;MYL6_MOUSE;hypothetical	Myl6;Myl6b;hypothetical
ALGVMDDLKSGVPR	P27808	P27808	MGAT1_MOUSE	Mgat1
ALGVSNFNHFQIER	P45377	P45377	ALD2_MOUSE	Akr1b8
ALHGEQYLELYKPLPR	P51660	P51660	DHB4_MOUSE	Hsd17b4
ALIAAQYSGAQVR	Q9D8N0	Q9D8N0	EF1G_MOUSE	Eef1g
ALIDDVEILVVR	Q6PZE0	Q6PZE0	MUC19_MOUSE	Muc19
ALIEMVVAR	Q3U4N7	Q3U4N7	IGFR1_MOUSE	Igflr1
ALIGATDPGDAMPGTIR	Q9WV85	Q9WV85	NDK3_MOUSE	Nme3
ALILVGGYGTR	Q8BTZ7	Q8BTZ7	GMPPB_MOUSE	Gmppb
ALINADELANDVAGAEALLDR	P16546	P16546	SPTN1_MOUSE	Sptan1
ALKGANMK	Q8CGC6	Q8CGC6	RBM28_MOUSE	Rbm28
ALLANALTSALR	Q9CR67	Q9CR67	TMM33_MOUSE	Tmem33
ALLATASQCQQPAGNK	P40124	P40124	CAP1_MOUSE	Cap1
ALLDFEDK	Q9EQK5	Q9EQK5	MVP_MOUSE	Mvp
ALLDFEDKNGDK	Q9EQK5	Q9EQK5	MVP_MOUSE	Mvp
ALLEELTDPTMRNNK	P59672	P59672	ANS1A_MOUSE	Anks1a
ALLERNQDMSR	A0JNT9	A0JNT9	BICL1_MOUSE	Bicdl1
ALLEVLGR	Q99KB8	Q99KB8	GLO2_MOUSE	Hagh
ALLEVVQSGGK	Q9Z2U0;Q9CWH6	Q9CWH6;Q9Z2U0	PSA7_MOUSE;PSMA8_MOUSE	Psma7;Psma8
ALLEYFQPVSQWLEEQNQR	P09470	P09470	ACE_MOUSE	Ace
ALLFIPR	P11499;WP_288173810.1	P11499;WP_288173810.1	HS90B_MOUSE;molecular	Hsp90ab1;molecular
ALLFVPR	P07901	MGYG000396167_01511;P07901	HS90A_MOUSE	Hsp90aa1
ALLLLCGGEDD	P48036	P48036	ANXA5_MOUSE	Anxa5
ALLNNSHYYHMAHGK	O08749	O08749	DLDH_MOUSE	Dld
ALLPSMVER	Q99J47;MGYG000324392_01938	MGYG000324392_01938;Q99J47	3-oxoacyl-[acyl-carrier-protein];DRS7B_MOUSE	3-oxoacyl-[acyl-carrier-protein];Dhrs7b
ALLQAILQTEDMLK	E9Q557	E9Q557	DESP_MOUSE	Dsp
ALLQHFIYMK	Q8BVK9	Q8BVK9	SP110_MOUSE	Sp110
ALLQLLR	P51661;WP_190943562.1	P51661;WP_190943562.1	DHI2_MOUSE;amino	Hsd11b2;amino
ALLSAPWYLNR	P29416	P29416	HEXA_MOUSE	Hexa
ALLTLADGR	O35639	O35639	ANXA3_MOUSE	Anxa3
ALLTPVAIAAGR	P47791	P47791	GSHR_MOUSE	Gsr
ALMEDAVKTPNVVEATNK	Q69Z23	Q69Z23	DYH17_MOUSE	Dnah17
ALMEEDR	P16406	P16406	AMPE_MOUSE	Enpep
ALMESKETAAAMATLGEAR	Q80Y84	Q80Y84	KDM5B_MOUSE	Kdm5b
ALMGLYNGQVLCK	Q8BMS1	Q8BMS1	ECHA_MOUSE	Hadha
ALMGSPQLVAAVVR	Q02257	Q02257	PLAK_MOUSE	Jup
ALMNLHNNEAGR	P22724	P22724	WNT4_MOUSE	Wnt4
ALNALTCMCQLGLLQK	Q8VD65	Q8VD65	PI3R4_MOUSE	Pik3r4
ALNEGGLQSIPK	Q921G7	Q921G7	ETFD_MOUSE	Etfdh
ALNPLEDWLR	Q9Z1Q9	Q9Z1Q9	SYVC_MOUSE	Vars1
ALNPTVFK	P97290	P97290	IC1_MOUSE	Serping1
ALPFWNEEIVPQIK	Q9DBJ1	Q9DBJ1	PGAM1_MOUSE	Pgam1
ALPGHLKPFETLLSQNQGGK	P19157;P46425	P19157;P46425	GSTP1_MOUSE;GSTP2_MOUSE	Gstp1;Gstp2
ALPSECSSR	O88593	O88593	PGRP1_MOUSE	Pglyrp1
ALPWSPAQINTR	Q6P8U6	Q6P8U6	LIPP_MOUSE	Pnlip
ALPYGDISELK	Q80VA0	Q80VA0	GALT7_MOUSE	Galnt7
ALPYGDISELKK	Q80VA0	Q80VA0	GALT7_MOUSE	Galnt7
ALQATVGNSYK	P11438	P11438	LAMP1_MOUSE	Lamp1
ALQEYMNR	Q3UJV1	Q3UJV1	CCD61_MOUSE	Ccdc61
ALQLEEER	P26040	P26040	EZRI_MOUSE	Ezr
ALQPLEEGEGEEK	Q9EQK5	Q9EQK5	MVP_MOUSE	Mvp
ALQQYTLEPSEKPFDLK	Q9QZE5	Q9QZE5	COPG1_MOUSE	Copg1
ALQSLALGLR	Q9JKF1	Q9JKF1	IQGA1_MOUSE	Iqgap1
ALQSVDNAFGMLMEGLK	Q6DYE8	Q6DYE8	ENPP3_MOUSE	Enpp3
ALQSVGQIVGEVLK	P62334	P62334	PRS10_MOUSE	Psmc6
ALQTTYGTNAPR	Q8CG76	Q8CG76	ARK72_MOUSE	Akr7a2
ALRDPALDSLAYEYER	Q3U0V2	Q3U0V2	TRADD_MOUSE	Tradd
ALRETLPAEQDLTTK	Q9R1P4	Q9R1P4	PSA1_MOUSE	Psma1
ALRPGQHGPAPA	P51661	P51661	DHI2_MOUSE	Hsd11b2
ALSAIAELLTSEHER	P30999	P30999	CTND1_MOUSE	Ctnnd1
ALSNLIDVYHNYSNIQGNHHALYK	P27005	P27005	S10A8_MOUSE	S100a8
ALSQHPTVNDDLPNR	P97872	P97872	FMO5_MOUSE	Fmo5
ALSTPTEPVQR	O35955	O35955	PSB10_MOUSE	Psmb10
ALTDELAALGR	Q9EQ06	Q9EQ06	DHB11_MOUSE	Hsd17b11
ALTGSMPIR	Q6A000	Q6A000	MOONR_MOUSE	Kiaa0753
ALTLIAGSPLK	Q6ZQ38	Q6ZQ38	CAND1_MOUSE	Cand1
ALTQDDGVAK	P01027	P01027	CO3_MOUSE	C3
ALTQPLGLLR	O35682	O35682	MYADM_MOUSE	Myadm
ALTTMGFR	Q6P069	Q6P069	SORCN_MOUSE	Sri
ALTTQLTDAELAQGR	Q99KE1	Q99KE1	MAOM_MOUSE	Me2
ALTVPELTQQMFDAK	KAJ3340143.1;AAU94675.1;Q9D6F9;P68372;Q9ERD7;Q922F4	P68372;Q9D6F9;Q9ERD7;Q922F4;KAJ3340143.1;AAU94675.1	TBB3_MOUSE;TBB4A_MOUSE;TBB4B_MOUSE;TBB6_MOUSE;beta-tubulin,;hypothetical	Tubb3;Tubb4a;Tubb4b;Tubb6;beta-tubulin,;hypothetical
ALVAYYQK	P14131	P14131	RS16_MOUSE	Rps16
ALVDGPCTR	Q9CR57	Q9CR57	RL14_MOUSE	Rpl14
ALVGSENPPLTVIR	Q3UQ44	Q3UQ44	IQGA2_MOUSE	Iqgap2
ALVHQSDAVMDQIK	Q6A078	Q6A078	CE290_MOUSE	Cep290
ALVINTNPVEVYK	Q3UQ44	Q3UQ44	IQGA2_MOUSE	Iqgap2
ALVNLVDFINPSIIR	Q3TTY0	Q3TTY0	PLB1_MOUSE	Plb1
ALVPMFVRK	P37040	P37040	NCPR_MOUSE	Por
ALVQGMEAIR	Q8R0V5	Q8R0V5	I23O2_MOUSE	Ido2
ALVQQGLK	Q3U0B3	Q3U0B3	DHR11_MOUSE	Dhrs11
ALVSAQWVAEALK	Q99J99	Q99J99	THTM_MOUSE	Mpst
ALVSEDDIPINK	Q62471	Q62471	VNS1_MOUSE	Lcn3
ALVVTVDAPVLGNR	Q9NYQ2	Q9NYQ2	HAOX2_MOUSE	Hao2
ALVYDGDTVSVHRPSFYADR	P70181	P70181	PI51B_MOUSE	Pip5k1b
ALWANMLEPLGK	Q3TTY0	Q3TTY0	PLB1_MOUSE	Plb1
ALWANMLEPLGKK	Q3TTY0	Q3TTY0	PLB1_MOUSE	Plb1
ALWCSDDK	Q9Z1Z2	Q9Z1Z2	STRAP_MOUSE	Strap
ALWEDEGVR	Q6R0H7;P63094	P63094;Q6R0H7	GNAS1_MOUSE;GNAS2_MOUSE	Gnas
ALWEDSGIQNAYDR	P27601	P27601	GNA13_MOUSE	Gna13
ALWTNDHALAWHLGDDFR	Q9DBX3	Q9DBX3	SUSD2_MOUSE	Susd2
ALYAVFSR	B2RXS4	B2RXS4	PLXB2_MOUSE	Plxnb2
ALYDYAPISMHCNK	Q64237	Q64237	DOPO_MOUSE	Dbh
ALYDYEGQEHDELSFK	Q9WVE8	Q9WVE8	PACN2_MOUSE	Pacsin2
ALYGDTLVTGFAR	Q3ULD5	Q3ULD5	MCCB_MOUSE	Mccc2
ALYGTTSETATWR	Q61391	Q61391	NEP_MOUSE	Mme
ALYQTEAFTADFQQPTEAK	P07759	P07759	SPA3K_MOUSE	Serpina3k
ALYQTEAFTADFQQPTEATK	Q03734	Q03734	SPA3M_MOUSE	Serpina3m
ALYSNILGEENTYLWR	Q8VEM8	Q8VEM8	MPCP_MOUSE	Slc25a3
AMAAEAEAAR	P54116	P54116	STOM_MOUSE	Stom
AMAEEKR	Q8BI84	Q8BI84	TGO1_MOUSE	Mia3
AMALSFDQR	Q9ESE1	Q9ESE1	LRBA_MOUSE	Lrba
AMAPLSSGINLPLLDR	P54763	P54763	EPHB2_MOUSE	Ephb2
AMASINER	Q99KE1	Q99KE1	MAOM_MOUSE	Me2
AMDFYDPAR	O88428	O88428	PAPS2_MOUSE	Papss2
AMDLVQEEFLQR	Q9JK81	Q9JK81	MYG1_MOUSE	Myg1
AMDNVTVR	Q99PJ0	Q99PJ0	NTRI_MOUSE	Ntm
AMDSDWFAQNYMGR	Q99JY0	Q99JY0	ECHB_MOUSE	Hadhb
AMEAVAAQGK	Q9DBJ1;O70250	O70250;Q9DBJ1	PGAM1_MOUSE;PGAM2_MOUSE	Pgam1;Pgam2
AMEFGDVLR	Q6P1E8	Q6P1E8	EFCB6_MOUSE	Efcab6
AMEIAEALGR	Q6ZQM8;Q63886;Q64435;P70691;Q62452	Q62452;Q63886;Q64435;Q6ZQM8;P70691	UD11_MOUSE;UD12_MOUSE;UD16_MOUSE;UD17_MOUSE;UD19_MOUSE	Ugt1a1;Ugt1a2;Ugt1a6;Ugt1a7;Ugt1a9
AMENSECSPK	Q9CQC2	Q9CQC2	COL_MOUSE	Clps
AMEQELAHAVNASSK	E9PUQ8	E9PUQ8	DGKD_MOUSE	Dgkd
AMESKIPLEDSK	Q8C9J3	Q8C9J3	SPEF2_MOUSE	Spef2
AMETLHASSR	Q80T41	Q80T41	GABR2_MOUSE	Gabbr2
AMEVDERPTEQYSDIGGLDK	O88685	O88685	PRS6A_MOUSE	Psmc3
AMFEHQMEER	Q717B2	Q717B2	TDPZ2_MOUSE	Tdpoz2
AMFILPDQGK	Q8BYY9	Q8BYY9	SPA3B_MOUSE	Serpina3b
AMGAAQVVVTDLSASR	Q64442	Q64442	DHSO_MOUSE	Sord
AMGDTEIKDGER	O55029	O55029	COPB2_MOUSE	Copb2
AMGFTPLDMGSLASAR	Q8CI59	Q8CI59	STEA3_MOUSE	Steap3
AMGIMNSFVNDIFER	Q8CGP2;P10853;P10854;Q64475;Q64478;Q64525;Q6ZWY9;Q8CGP1;RYL86263.1;Q8CGP0;Q9D2U9	P10853;P10854;Q64475;Q64478;Q64524;Q64525;Q6ZWY9;Q8CGP0;Q8CGP1;Q8CGP2;Q9D2U9;RYL86263.1;KAI0615769.1	H2B1B_MOUSE;H2B1C_MOUSE;H2B1F_MOUSE;H2B1H_MOUSE;H2B1K_MOUSE;H2B1M_MOUSE;H2B1P_MOUSE;H2B2B_MOUSE;H2B3A_MOUSE;H2B3B_MOUSE;hypothetical	H2bc12;H2bc14;H2bc26;H2bc3;H2bc4;H2bc7;H2bc9;H2bu2;Hist1h2bp;Hist2h2bb;hypothetical
AMGNLQIDFADPQR	P08752	P08752	GNAI2_MOUSE	Gnai2
AMGPYNVAVPSDVSHAR	Q9CYC3	Q9CYC3	TM39A_MOUSE	Tmem39a
AMHHMQGR	Q7TQI7	Q7TQI7	ABTB2_MOUSE	Abtb2
AMIAYWTNFAR	Q64285	Q64285	CEL_MOUSE	Cel
AMIDYWPQEDPDIPCMDAGLPFLK	Q6P7F1	Q6P7F1	MPP4_MOUSE	Mpp4
AMIVFQSEFK	Q8R3G9	Q8R3G9	TSN8_MOUSE	Tspan8
AMKELAEEEPHLVEQFQK	Q8VCI5	Q8VCI5	PEX19_MOUSE	Pex19
AMLAIEDWQK	Q69ZW3	Q69ZW3	EHBP1_MOUSE	Ehbp1
AMLDVHK	Q6P9P6	Q6P9P6	KIF11_MOUSE	Kif11
AMLEESLPSSLGQR	P28825	P28825	MEP1A_MOUSE	Mep1a
AMLESIGVPLEK	Q91WQ3	Q91WQ3	SYYC_MOUSE	Yars1
AMLSANIR	Q68FD5	Q68FD5	CLH1_MOUSE	Cltc
AMLSTGFK	Q8C196;B2RQC6	B2RQC6;Q8C196	CPSM_MOUSE;PYR1_MOUSE	Cad;Cps1
AMLVFAEHR	Q7TMR0	Q7TMR0	PCP_MOUSE	Prcp
AMLWVSEK	P12382	P12382	PFKAL_MOUSE	Pfkl
AMPETESYDAVEIIR	Q4U4S6	Q4U4S6	XIRP2_MOUSE	Xirp2
AMQDTPEEDSGER	Q91ZB9	Q91ZB9	MRGB5_MOUSE	Mrgprb5
AMQECMQK	Q8VEA4	Q8VEA4	MIA40_MOUSE	Chchd4
AMQGAGTQER	Q07076	Q07076	ANXA7_MOUSE	Anxa7
AMQGLTGR	P26369	P26369	U2AF2_MOUSE	U2af2
AMQGSPKSSSAPFEAELHLPPK	O35085	O35085	ARX_MOUSE	Arx
AMQNFLNLPEVER	Q8VI24	Q8VI24	SATB2_MOUSE	Satb2
AMSASGDQEK	P56485	P56485	ACKR3_MOUSE	Ackr3
AMSIMNSFVTDIFER	P70696	P70696	H2B1A_MOUSE	H2bc1
AMSLYTGAER	Q61850	Q61850	FOXC2_MOUSE	Foxc2
AMTEALSAQAEAAGGLK	Q149F1	Q149F1	RUSD2_MOUSE	Rpusd2
AMTITWK	A2ASS6	A2ASS6	TITIN_MOUSE	Ttn
AMTLEEAEAFVGAER	B2RXS4	B2RXS4	PLXB2_MOUSE	Plxnb2
AMTTFLSTLGAQCVIASR	Q9CQ62	Q9CQ62	DECR_MOUSE	Decr1
AMTWASNKIPVPTR	Q80VM8	Q80VM8	PNM8A_MOUSE	Pnma8a
AMVFMDIK	Q5H8C4	Q5H8C4	VP13A_MOUSE	Vps13a
AMVHNGTLPSHK	Q8K1H9	Q8K1H9	OBP2A_MOUSE	Obp2a
AMVNLQIQK	Q91WS0	Q91WS0	CISD1_MOUSE	Cisd1
AMVTSLEDSLNKEK	F6ZDS4	F6ZDS4	TPR_MOUSE	Tpr
AMVVDLVK	Q148W0	Q148W0	AT8B1_MOUSE	Atp8b1
AMYIDGWIEDGEVR	Q9D7Z6	Q9D7Z6	CLCA1_MOUSE	Clca1
AMYLPDTLSPADQLK	Q9Z2I0	Q9Z2I0	LETM1_MOUSE	Letm1
AMYPDYFSK	Q9CQJ8	Q9CQJ8	NDUB9_MOUSE	Ndufb9
ANAEYMSPSGK	O88441	O88441	MTX2_MOUSE	Mtx2
ANAGEESVMNLDK	Q8K2B3	Q8K2B3	SDHA_MOUSE	Sdha
ANAGEESVMNLDKLR	Q8K2B3	Q8K2B3	SDHA_MOUSE	Sdha
ANATEFGLASGVFTR	Q8R0Y6	Q8R0Y6	AL1L1_MOUSE	Aldh1l1
ANCEFFGSR	O88968	O88968	TCO2_MOUSE	Tcn2
ANDTTFGLAAGVFTR	Q9JLJ2;WP_073008331.1	Q9JLJ2;WP_073008331.1	AL9A1_MOUSE;betaine-aldehyde	Aldh9a1;betaine-aldehyde
ANDYTTEYSASVK	P01787;P01788;P01790;P01791;P01794	P01787;P01788;P01790;P01791;P01794	HVM18_MOUSE;HVM19_MOUSE;HVM21_MOUSE;HVM22_MOUSE;HVM25_MOUSE
ANEDVCQDCMK	Q61207	Q61207	SAP_MOUSE	Psap
ANEGTVGVSAATER	P09242	P09242	PPBT_MOUSE	Alpl
ANEWLGYDNIK	Q91XA9	Q91XA9	CHIA_MOUSE	Chia
ANFDSWIGLHR	Q9D676;Q91V08	Q91V08;Q9D676	CLC2D_MOUSE;CLC2G_MOUSE	Clec2d;Clec2g
ANGTPITQGVDTSNPTK	P01844;P01845	P01844;P01845	LAC2_MOUSE;LAC3_MOUSE	Iglc2;Iglc3
ANGTTVHVGIHPSK	P61255	P61255	RL26_MOUSE	Rpl26
ANIDWVK	P97449	P97449	AMPN_MOUSE	Anpep
ANIGDAQAMGQRPITFFR	Q8QZR5	Q8QZR5	ALAT1_MOUSE	Gpt
ANIIFNTALGTIFGVK	Q9R112	Q9R112	SQOR_MOUSE	Sqor
ANINVENAFFTLAR	P55258	P55258	RAB8A_MOUSE	Rab8a
ANIRNMSVIAHVDHGK	P58252	P58252	EF2_MOUSE	Eef2
ANISEQSATTVR	G3X939	G3X939	SL9A3_MOUSE	Slc9a3
ANITLWEANMIK	Q8R4P5	Q8R4P5	TMC1_MOUSE	Tmc1
ANKPGDVVR	Q9CPY7	Q9CPY7	AMPL_MOUSE	Lap3
ANLGGTEILTPLCNIYK	Q99KC8	Q99KC8	VMA5A_MOUSE	Vwa5a
ANLLQAEIEELR	Q5SX40;P13542	P13542;Q5SX40	MYH1_MOUSE;MYH8_MOUSE	Myh1;Myh8
ANLMHNLGGEEVSVACK	P29699	P29699	FETUA_MOUSE	Ahsg
ANLQIDQINTDLNLER	Q8VDD5	Q8VDD5	MYH9_MOUSE	Myh9
ANLSAVQASMPLTSEEALK	Q99MW1	Q99MW1	STK31_MOUSE	Stk31
ANMHISESQQEFFRMLDEK	Q8K207	Q8K207	CA021_MOUSE
ANNTTYGLAAGLFTK	P24549;KXS12586.1	P24549;KXS12586.1	AL1A1_MOUSE;putative	Aldh1a1;putative
ANNYNDYGDYWR	Q8R0I0	Q8R0I0	ACE2_MOUSE	Ace2
ANPFGGASHAK	P62267;WP_108998554.1	P62267;WP_108998554.1	30S;RS23_MOUSE	30S;Rps23
ANPGFSMLDFLSDKPFIK	Q9D7N9	Q9D7N9	APMAP_MOUSE	Apmap
ANPIQGFSAK	P19783	P19783	COX41_MOUSE	Cox4i1
ANPVLDLPTK	E9Q7P9	E9Q7P9	CDHR2_MOUSE	Cdhr2
ANPYECGFDPTSSAR	P03899	P03899	NU3M_MOUSE	mt-Nd3
ANQLPEGK	O54990	O54990	PROM1_MOUSE	Prom1
ANSVWGALR	P20060	P20060	HEXB_MOUSE	Hexb
ANTAAMTLENQHAF	Q61847	Q61847	MEP1B_MOUSE	Mep1b
ANTFVAELK	P08249;EST57006.1;MGYG000330136_01512	MGYG000330136_01512;P08249;EST57006.1	MDHM_MOUSE;Malate;malate	Malate;Mdh2;malate
ANTGDMHILDK	Q810H5	Q810H5	GALP_MOUSE	Galp
ANTIGISLIK	P13707	P13707	GPDA_MOUSE	Gpd1
ANTNPVPCGLTAR	Q9D279	Q9D279	MISP_MOUSE	Misp
ANTNSVIQFK	Q09199	Q09199	B4GN2_MOUSE	B4galnt2
ANVEHMTEK	P12382	P12382	PFKAL_MOUSE	Pfkl
ANVEKPVK	Q99JX3;Q91X51	Q91X51;Q99JX3	GORS1_MOUSE;GORS2_MOUSE	Gorasp1;Gorasp2
ANWYFLLAR	P45952	P45952	ACADM_MOUSE	Acadm
ANYPMVNSVFVPQR	Q8CDN9	Q8CDN9	LRRC9_MOUSE	Lrrc9
ANYSLNTDDPLIFK	P03958	P03958	ADA_MOUSE	Ada
APAPMALVPSAR	Q80WY3	Q80WY3	NANO1_MOUSE	Nanos1
APAPVPPGTVTQVDVR	Q08509	Q08509	EPS8_MOUSE	Eps8
APAVATVGSICDLNLK	Q80X90	Q80X90	FLNB_MOUSE	Flnb
APAVGQFWHVTDLHLDPTYHITDDR	P70158	P70158	ASM3A_MOUSE	Smpdl3a
APDEDTLIQLLTHAK	Q8R2Y8	Q8R2Y8	PTH2_MOUSE	Ptrh2
APDELHYTYLDTFGR	Q91YQ5	Q91YQ5	RPN1_MOUSE	Rpn1
APDELHYTYLDTFGRPVIVAYK	Q91YQ5	Q91YQ5	RPN1_MOUSE	Rpn1
APDFVFYAPR	P26040;P26041;P26043	P26040;P26041;P26043	EZRI_MOUSE;MOES_MOUSE;RADI_MOUSE	Ezr;Msn;Rdx
APDSTTPGK	G3X9K3	G3X9K3	BIG1_MOUSE	Arfgef1
APDVTTLSR	P57716	P57716	NICA_MOUSE	Ncstn
APEEILAEK	P23953;Q8VCC2;Q8VCT4	P23953;Q8VCC2;Q8VCT4	EST1C_MOUSE;EST1D_MOUSE;EST1_MOUSE	Ces1;Ces1c;Ces1d
APEPCHPK	Q62266;Q62267	Q62266;Q62267	SPR1A_MOUSE;SPR1B_MOUSE	Sprr1a;Sprr1b
APEPVEIR	Q9R100	Q9R100	CAD17_MOUSE	Cdh17
APESLFLLEEMR	E9Q634	E9Q634	MYO1E_MOUSE	Myo1e
APFALQVNTLPLNFDK	Q61838	Q61838	PZP_MOUSE	Pzp
APFDLFENK	KZZ88557.1;P11499;WP_288173810.1	P11499;WP_288173810.1;KZZ88557.1	ATP-dependent;HS90B_MOUSE;molecular	ATP-dependent;Hsp90ab1;molecular
APFDLFENR	P07901	MGYG000396167_01511;P07901;WP_301005965.1	HS90A_MOUSE	Hsp90aa1
APGFAHLAGLDK	Q91WD5	Q91WD5	NDUS2_MOUSE	Ndufs2
APGFGDNR	P63038;OJA21137.1	P63038;OJA21137.1	CH60_MOUSE;hypothetical	Hspd1;hypothetical
APGFGDNRK	P63038;OJA21137.1	P63038;OJA21137.1	CH60_MOUSE;hypothetical	Hspd1;hypothetical
APIIAVTR	P52480;TXL74048.1	P52480;TXL74048.1	KPYM_MOUSE;pyruvate	Pkm;pyruvate
APILIATDVASR	Q61656;Q501J6	Q501J6;Q61656	DDX17_MOUSE;DDX5_MOUSE	Ddx17;Ddx5
APIPTALDTNSSK	Q07797	Q07797	LG3BP_MOUSE	Lgals3bp
APIQWEER	Q9D6R2	Q9D6R2	IDH3A_MOUSE	Idh3a
APIRPDIVNFVHTNLR	Q9D8E6	Q9D8E6	RL4_MOUSE	Rpl4
APISNYVMLADTDK	Q8R418	Q8R418	DICER_MOUSE	Dicer1
APITGYIIR	P11276	P11276	FINC_MOUSE	Fn1
APIVCPNQASPFLSTTK	Q3TTY0	Q3TTY0	PLB1_MOUSE	Plb1
APLAEEWDYMTMK	Q8BW75	Q8BW75	AOFB_MOUSE	Maob
APLATMESLSDTESLYSFDSR	Q6WQJ1	Q6WQJ1	DGLA_MOUSE	Dagla
APLDIPVPDPVKEK	P97371	P97371	PSME1_MOUSE	Psme1
APLHQQAAFR	Q91WV7	Q91WV7	SLC31_MOUSE	Slc3a1
APLNVQFSSPLPGEAVK	Q80X90	Q80X90	FLNB_MOUSE	Flnb
APLVLEQGLR	P54869	P54869	HMCS2_MOUSE	Hmgcs2
APLVPPGSPVVNALFR	Q9JHU9	Q9JHU9	INO1_MOUSE	Isyna1
APMAAQGMVETR	P27601	P27601	GNA13_MOUSE	Gna13
APPAILTWK	Q9ES88	Q9ES88	S13A2_MOUSE	Slc13a2
APPSIVLGQEQDNYGGGFQR	P12246	P12246	SAMP_MOUSE	Apcs
APQCQFWR	Q03311	Q03311	CHLE_MOUSE	Bche
APQVSTPTLVEAAR	P07724;WP_326015105.1;MGYG000387462_02189;WP_306394440.1	MGYG000387462_02189;P07724;WP_326015105.1;WP_306394440.1	ALBU_MOUSE;hypothetical	Alb;hypothetical
APQVYILPPPAEQLSR	P01867	P01867	IGG2B_MOUSE	Ighg2b
APSDLYQIILK	O35350	O35350	CAN1_MOUSE	Capn1
APSFHDK	P56393	P56393	COX7B_MOUSE	Cox7b
APSGEVAIR	Q8BT60	Q8BT60	CPNE3_MOUSE	Cpne3
APSIHGGSGGR	P19001	P19001	K1C19_MOUSE	Krt19
APSMVAAAVTYSKPR	Q9CPQ8	Q9CPQ8	ATP5L_MOUSE	Atp5mg
APSNNMGATPK	Q9JI83	Q9JI83	PLAC1_MOUSE	Plac1
APSPASRMVQASSQSLLPPAQDR	Q8BTI8	Q8BTI8	SRRM2_MOUSE	Srrm2
APSSSSVGISEWLDQK	Q99LC5	Q99LC5	ETFA_MOUSE	Etfa
APTDQHIK	Q05722	Q05722	CO9A1_MOUSE	Col9a1
APTNLPDPVR	Q8R1M8	Q8R1M8	MPTX_MOUSE	Mptx1
APTSYTPDMVQEEQK	Q8R1J1	Q8R1J1	TM6S2_MOUSE	Tm6sf2
APTSYTPDMVQEEQKK	Q8R1J1	Q8R1J1	TM6S2_MOUSE	Tm6sf2
APVIFSHSSAYSLCPHR	P31428	P31428	DPEP1_MOUSE	Dpep1
APVPTGEVYFADSFDR	P35564	P35564	CALX_MOUSE	Canx
APWMEQEGPEYWER	P01898;P01899;WP_248793180.1	P01898;P01899;WP_224134182.1;WP_248793180.1	HA10_MOUSE;HA11_MOUSE;HLA	H2-D1;H2-Q10;HLA
AQAELEAQELQR	Q9QXS1	Q9QXS1	PLEC_MOUSE	Plec
AQAELESVSTALSEAESK	Q6URW6	Q6URW6	MYH14_MOUSE	Myh14
AQALAIETEAELER	Q9EQK5	Q9EQK5	MVP_MOUSE	Mvp
AQAPASPYNDYEGR	Q8BHL4	Q8BHL4	RAI3_MOUSE	Gprc5a
AQAVHPGYGFLSENK	Q91ZA3	Q91ZA3	PCCA_MOUSE	Pcca
AQCPIVER	P97461	P97461	RS5_MOUSE	Rps5
AQDEGHLSDIVPFK	Q99JY0	Q99JY0	ECHB_MOUSE	Hadhb
AQDEGHLSDIVPFKVPGK	Q99JY0	Q99JY0	ECHB_MOUSE	Hadhb
AQDGLYFLR	O88310;Q80ZA0	O88310;Q80ZA0	ITL1A_MOUSE;ITL1B_MOUSE	Itln1;Itln1b
AQDGLYFLRTK	O88310	O88310	ITL1A_MOUSE	Itln1
AQDPSVTYLMGLFEPVDTK	P24822	P24822	PPBI_MOUSE	Iap
AQDTAELFFEDVR	P51174	P51174	ACADL_MOUSE	Acadl
AQEEAERLEADR	P26040	P26040	EZRI_MOUSE	Ezr
AQEHDSSTLNESIR	Q8BR70	Q8BR70	YIPF6_MOUSE	Yipf6
AQEIDQTNDFK	Q9JHI5	Q9JHI5	IVD_MOUSE	Ivd
AQEINSGSEAWAEVQR	Q7M758	Q7M758	NALDL_MOUSE	Naaladl1
AQEMFQKTGTWSPER	P97445	P97445	CAC1A_MOUSE	Cacna1a
AQEVEVLLSENEMLQAK	Q8VD04	Q8VD04	GRAP1_MOUSE	Gripap1
AQFEGIVTDLIK	P38647	P38647	GRP75_MOUSE	Hspa9
AQFEGIVTDLIKR	P38647	P38647	GRP75_MOUSE	Hspa9
AQFGQPEILLGTIPGAGGTQR	Q8BH95	Q8BH95	ECHM_MOUSE	Echs1
AQFSEEDLEKLK	Q91WS2	Q91WS2	NLRP6_MOUSE	Nlrp6
AQFSNSSTMLLETGVR	Q8K4E0	Q8K4E0	ALMS1_MOUSE	Alms1
AQFWKMVALSTSMLPK	Q9JMA2	Q9JMA2	TGT_MOUSE	Qtrt1
AQGEKPLAGAK	Q68FL4;Q80SW1	Q68FL4;Q80SW1	SAHH2_MOUSE;SAHH3_MOUSE	Ahcyl1;Ahcyl2
AQGLTEEDIVFLPQPDK	O09114	O09114	PTGDS_MOUSE	Ptgds
AQGTPPVQSVIFSATK	Q7M758	Q7M758	NALDL_MOUSE	Naaladl1
AQHEDQVEQYK	P48678	P48678	LMNA_MOUSE	Lmna
AQHEDQVEQYKK	P48678	P48678	LMNA_MOUSE	Lmna
AQHYLELGAEIAR	P45700	P45700	MA1A1_MOUSE	Man1a1
AQIFANSVDNAR	P05784	P05784	K1C18_MOUSE	Krt18
AQIHDLVLVGGSTR	P17879;Q61696	P17879;Q61696	HS71A_MOUSE;HS71B_MOUSE	Hspa1a;Hspa1b
AQIIHDSFNLASAK	P97449	P97449	AMPN_MOUSE	Anpep
AQITNPSGASTECFVK	Q80X90	Q80X90	FLNB_MOUSE	Flnb
AQIWDTAGLER	Q9WTL2	Q9WTL2	RAB25_MOUSE	Rab25
AQIWDTAGQER	RFU33405.1;P46638;ORX78242.1;P62492	MGYG000388212_01194;P46638;P62492;RFU33405.1;ORX78242.1	RB11A_MOUSE;RB11B_MOUSE;Rab11-1c;hypothetical	Rab11-1c;Rab11a;Rab11b;hypothetical
AQLADSFHLQQFFR	P16546	P16546	SPTN1_MOUSE	Sptan1
AQLEFNQIK	Q02566;Q91Z83	Q02566;Q91Z83	MYH6_MOUSE;MYH7_MOUSE	Myh6;Myh7
AQLEPVASPAK	Q9QXS1	Q9QXS1	PLEC_MOUSE	Plec
AQLETYISNLER	O08832	O08832	GALT4_MOUSE	Galnt4
AQLIEEWANSVK	O35684	O35684	NEUS_MOUSE	Serpini1
AQLLNYK	P16406	P16406	AMPE_MOUSE	Enpep
AQLLQPTLEINPR	Q9CQN1	Q9CQN1	TRAP1_MOUSE	Trap1
AQLQVMENLISSSQETIK	Q3USH1	Q3USH1	INSY2_MOUSE	Insyn2a
AQMIMYKTSASQYGAFSPR	V9GXK1	V9GXK1	PIRC2_MOUSE	PIERCE2
AQMVFSPPLSGSDTYPR	Q8C015	Q8C015	PAK5_MOUSE	Pak5
AQNEDMEKDLQQK	Q60675	Q60675	LAMA2_MOUSE	Lama2
AQNFHGTSKTILNGTMTR	Q8CE13	Q8CE13	CCD17_MOUSE	Ccdc17
AQNTWGCGSSLR	P48678	P48678	LMNA_MOUSE	Lmna
AQPEHIISEGR	Q99J99	Q99J99	THTM_MOUSE	Mpst
AQPVSQILQLK	Q6DYE8	Q6DYE8	ENPP3_MOUSE	Enpp3
AQQALVQK	Q9CQQ7	Q9CQQ7	AT5F1_MOUSE	Atp5pb
AQQIQALQSNVR	E9PV24	E9PV24	FIBA_MOUSE	Fga
AQQLEQIR	Q9JHU9	Q9JHU9	INO1_MOUSE	Isyna1
AQQLEQIRK	Q9JHU9	Q9JHU9	INO1_MOUSE	Isyna1
AQQVSQGLDVLTAK	Q64727	Q64727	VINC_MOUSE	Vcl
AQRQTPMASSPR	Q3TEA8	Q3TEA8	HP1B3_MOUSE	Hp1bp3
AQSAACMEISLPVTTEETR	Q5DQR4	Q5DQR4	STB5L_MOUSE	Stxbp5l
AQSEHFINLR	O35350	O35350	CAN1_MOUSE	Capn1
AQSELAAHQK	Q9R1P4	Q9R1P4	PSA1_MOUSE	Psma1
AQSELSGAADEAAR	Q9D3D9	Q9D3D9	ATPD_MOUSE	Atp5f1d
AQSESAWSK	P14483	P14483	HB2A_MOUSE	H2-Ab1
AQSLAALFLEK	Q9DBM0	Q9DBM0	ABCG8_MOUSE	Abcg8
AQVAQPGGDTIFGK	P70349	P70349	HINT1_MOUSE	Hint1
AQVLDCGLQEQLWPHMESLRPR	Q9JHU9	Q9JHU9	INO1_MOUSE	Isyna1
AQVSLLIR	O35129	O35129	PHB2_MOUSE	Phb2
AQYDAAMTFGPSQIAK	P50428	P50428	ARSA_MOUSE	Arsa
AQYDSICQR	P04104	P04104	K2C1_MOUSE	Krt1
AQYEDIAQR	Q9Z331;P50446	P50446;Q9Z331	K2C6A_MOUSE;K2C6B_MOUSE	Krt6a;Krt6b
AQYEEMANHSR	Q9DCV7	Q9DCV7	K2C7_MOUSE	Krt7
AQYEIIAQK	Q6IFZ6	Q6IFZ6	K2C1B_MOUSE	Krt77
AQYGYFSQSSMTCQVLELPYK	Q9JK88	Q9JK88	SPI2_MOUSE	Serpini2
AQYVLTSPEASSR	O70362	O70362	PHLD_MOUSE	Gpld1
ARFEELNADLFR	P63017;P17156	P17156;P63017;WP_072663838.1	HSP72_MOUSE;HSP7C_MOUSE	Hspa2;Hspa8
ARGDGPWYQFPTPEK	Q9CQH3	Q9CQH3	NDUB5_MOUSE	Ndufb5
ARLESEIATYR	B1AQ75	B1AQ75	KRT36_MOUSE	Krt36
ARNDESQLSPATR	Q9QXS1	Q9QXS1	PLEC_MOUSE	Plec
ARPEFMLPVHFYGR	Q9ET01	Q9ET01	PYGL_MOUSE	Pygl
ARPEYMLPVHFYGR	Q8CI94	Q8CI94	PYGB_MOUSE	Pygb
ARPGEITGYMATVPGLLK	O35682	O35682	MYADM_MOUSE	Myadm
ARPPSEGEFVDCFQK	Q99K30	Q99K30	ES8L2_MOUSE	Eps8l2
ARTNLEMK	Q80YT7	Q80YT7	MYOME_MOUSE	Pde4dip
ASADLMSYCEEHAR	Q9DAS9	Q9DAS9	GBG12_MOUSE	Gng12
ASAELALGENNEVLK	P05202	P05202	AATM_MOUSE	Got2
ASAFALQEQPVVNAVIDDATK	Q9D2G2	Q9D2G2	ODO2_MOUSE	Dlst
ASAGGGGKGMR	Q91ZA3;WP_193368083.1;WP_087758884.1;WP_114687876.1;GLQ39373.1;WP_099864322.1;WP_269900925.1;WP_300541079.1;KAG2184466.1;PIP89723.1	Q91ZA3;WP_193368083.1;KAG2184466.1;WP_114687876.1;WP_087758884.1;PIP89723.1;GLQ39373.1;WP_269900925.1;WP_099864322.1;WP_300541079.1	MAG:;PCCA_MOUSE;acetyl-CoA;acetyl/propionyl-CoA;acetyl/propionyl/methylcrotonyl-CoA;hypothetical	MAG:;Pcca;acetyl-CoA;acetyl/propionyl-CoA;acetyl/propionyl/methylcrotonyl-CoA;hypothetical
ASALIDRPAPYFER	Q9WV92	Q9WV92	E41L3_MOUSE	Epb41l3
ASANMDLMR	Q9CPY7	Q9CPY7	AMPL_MOUSE	Lap3
ASAYVFASPGCK	Q9Z0S1	Q9Z0S1	BPNT1_MOUSE	Bpnt1
ASCDAQTYGIGLK	Q921G7	Q921G7	ETFD_MOUSE	Etfdh
ASCLPAMLLSPPPGSHVIDACAAPGNK	Q8K4F6	Q8K4F6	NSUN5_MOUSE	Nsun5
ASDETGFIAVHK	P34914	P34914	HYES_MOUSE	Ephx2
ASDFLLLLNK	Q9EPK2	Q9EPK2	XRP2_MOUSE	Rp2
ASDGCLEVK	Q9JIP7	Q9JIP7	S15A1_MOUSE	Slc15a1
ASDLVEFHK	Q3TIW9	Q3TIW9	ENPP7_MOUSE	Enpp7
ASDTSITWNNLK	Q921I1	MGYG000362755_01712;Q921I1	TRFE_MOUSE	Tf
ASDVVLGFAELEGYLQK	Q8K157	Q8K157	GALM_MOUSE	Galm
ASDYGMKLPILR	Q6ZQI3	Q6ZQI3	MLEC_MOUSE	Mlec
ASEAHCHYVTVK	Q9R0H0	Q9R0H0	ACOX1_MOUSE	Acox1
ASEKHQNMYR	Q924X2	Q924X2	CPT1B_MOUSE	Cpt1b
ASEMASQVR	Q0II04	Q0II04	NEBL_MOUSE	Nebl
ASENIYSYLAWYQQK	P01636	P01636	KV5A4_MOUSE
ASEPQPSGYDNLTFLPDHK	Q8VHF2	Q8VHF2	CDHR5_MOUSE	Cdhr5
ASEQDELLPVQGGPARAADMR	E9Q286	E9Q286	ICE1_MOUSE	Ice1
ASESVDSYGNSFMHWYQQKPGQPPK	P01662;P01663	P01660;P01661;P01662;P01663;WP_258377057.1	KV3AA_MOUSE;KV3AB_MOUSE
ASFCRLMLHMHVDR	Q9Z329;P11881	P11881;Q9Z329	ITPR1_MOUSE;ITPR2_MOUSE	Itpr1;Itpr2
ASFENNCEVGCFAK	O55135	O55135	IF6_MOUSE	Eif6
ASFHELYNMYK	Q64331	Q64331	MYO6_MOUSE	Myo6
ASFNHFDKDHGGALGPEEFK	P57780	P57780	ACTN4_MOUSE	Actn4
ASFNQAVAGAK	Q3TTY0	Q3TTY0	PLB1_MOUSE	Plb1
ASFVDEHTVR	Q9JLT4	Q9JLT4	TRXR2_MOUSE	Txnrd2
ASGAFDNAAMSK	Q9DBP0	Q9DBP0	NPT2B_MOUSE	Slc34a2
ASGCEGEDVVTLLK	O08528	O08528	HXK2_MOUSE	Hk2
ASGEEQSLLLPQIQSCGMHSQSPGAR	Q80TF6	Q80TF6	STAR9_MOUSE	Stard9
ASGGWAAASDSR	Q60928	Q60928	GGT1_MOUSE	Ggt1
ASGNIHNYLAWYQQK	P01635	P01635	KV5A3_MOUSE	Igkv12-41
ASGNLETK	Q60931	Q60931	VDAC3_MOUSE	Vdac3
ASGNYATVISHNPETK	P62918	P62918	RL8_MOUSE	Rpl8
ASGPGAAAQIQEVK	P04919	P04919	B3AT_MOUSE	Slc4a1
ASGPPVSELITK	P15864;P43277	P15864;P43277	H12_MOUSE;H13_MOUSE	H1-2;H1-3
ASGTSFNAVPLHPNTVLR	Q8K0C5	Q8K0C5	ZG16_MOUSE	Zg16
ASGVEGADVVK	P17710	P17710	HXK1_MOUSE	Hk1
ASGYTFTDYNMHWVK	P01758	P01758	HVM14_MOUSE	Igh-VJ558
ASGYTFTDYYMNWVK	P06330	P06330	HVM51_MOUSE
ASGYTFTSYDINWVK	P06327	P06327	HVM52_MOUSE	Gm5629
ASGYTFTSYGINWVK	P01747;P01746	P01746;P01747	HVM02_MOUSE;HVM03_MOUSE
ASGYTFTSYWMHWVK	P01750;P01754;P06328	P01748;P01750;P01753;P01754;P06328;KAI0568216.1;KAI0615942.1	HVM06_MOUSE;HVM10_MOUSE;HVM49_MOUSE	Ighv1-62-3;Ighv1-72
ASHLGSELGGTEELCCAAELDNPMQQK	Q80X80	Q80X80	C2C2L_MOUSE	C2cd2l
ASHTAPQVLFSHR	Q9CVB6	Q9CVB6	ARPC2_MOUSE	Arpc2
ASIAALEAK	Q8VDD5	Q8VDD5	MYH9_MOUSE	Myh9
ASIDVTAAAQNIK	Q61739	Q61739	ITA6_MOUSE	Itga6
ASIHEAWTDGK	P57780;Q7TPR4	P57780;Q7TPR4	ACTN1_MOUSE;ACTN4_MOUSE	Actn1;Actn4
ASILGFACK	P16406	P16406	AMPE_MOUSE	Enpep
ASIMFMQSIDSVTEFCK	Q6Q473	Q6Q473	CLA4A_MOUSE	Clca4a
ASIMFNQNINSVVEFCTEK	Q9D7Z6	Q9D7Z6	CLCA1_MOUSE	Clca1
ASLDIMGTEK	O09053	O09053	WRN_MOUSE	Wrn
ASLDMFNQK	P54869	P54869	HMCS2_MOUSE	Hmgcs2
ASLEAAIADAEQR	P11679;WP_232396234.1	P11679;WP_232396234.1	K2C8_MOUSE;keratin,	Krt8;keratin,
ASLEAAIADAEQRGEMAIK	P11679	P11679	K2C8_MOUSE	Krt8
ASLEGSLAETENR	Q9QWL7	Q9QWL7	K1C17_MOUSE	Krt17
ASLENNLEETK	Q61781	Q61781	K1C14_MOUSE	Krt14
ASLENSLEETK	Q9Z2K1	Q9Z2K1	K1C16_MOUSE	Krt16
ASLENSLEETKGR	Q9Z2K1	Q9Z2K1	K1C16_MOUSE	Krt16
ASLIEYIK	Q80V42	Q80V42	CBPM_MOUSE	Cpm
ASLINNAFQLVSIEK	Q9EQH2	Q9EQH2	ERAP1_MOUSE	Erap1
ASLMAPFSYGHR	Q6P4S6	Q6P4S6	SIK3_MOUSE	Sik3
ASLPKSEMEAELGGSFIK	Q8JZU0	Q8JZU0	NUD13_MOUSE	Nudt13
ASLSENVLGSPK	Q61420	Q61420	S35A1_MOUSE	Slc35a1
ASMLDISR	Q64512	Q64512	PTN13_MOUSE	Ptpn13
ASMVDVGGK	Q5RKZ7	Q5RKZ7	MOCS1_MOUSE	Mocs1
ASMVDVGGKPETER	Q5RKZ7	Q5RKZ7	MOCS1_MOUSE	Mocs1
ASMWVTIR	E9Q7P9	E9Q7P9	CDHR2_MOUSE	Cdhr2
ASNGDAWVEAHGK	P38647	P38647	GRP75_MOUSE	Hspa9
ASNLENSTYDLYTIPK	Q8CIE6	Q8CIE6	COPA_MOUSE	Copa
ASNPVESGCR	P01139	P01139	NGF_MOUSE	Ngf
ASNSEDPPSVVEVR	Q9ET22	Q9ET22	DPP2_MOUSE	Dpp7
ASNTSEVYFDGVK	P50544	P50544	ACADV_MOUSE	Acadvl
ASNYIIR	Q9D7Z6	Q9D7Z6	CLCA1_MOUSE	Clca1
ASPFPSNTTLMK	P97499	P97499	TEP1_MOUSE	Tep1
ASQAEAVADLEMIK	E9Q1U1	E9Q1U1	CC171_MOUSE	Ccdc171
ASQDIGSSLNWLQQEPDGTIK	P01639	P01639	KV5A7_MOUSE	Igkv9-120
ASQDIGSSLNWLQQEPDGTIKR	P01639	P01639	KV5A7_MOUSE	Igkv9-120
ASQDINNYLNWYQQK	P01647	P01647	KV5AE_MOUSE
ASQDINSYLSWFQQK	P01638	P01638	KV5A6_MOUSE
ASQDINSYLSWFQQKPGK	P01638	P01638	KV5A6_MOUSE
ASQDISNYLNWYQQK	P01646;P01644;P01645	P01644;P01645;P01646	KV5AB_MOUSE;KV5AC_MOUSE;KV5AD_MOUSE
ASQDISNYLNWYQQKPDGTVK	P01646;P01644;P01645	P01644;P01645;P01646	KV5AB_MOUSE;KV5AC_MOUSE;KV5AD_MOUSE
ASQEEKIK	Q9R269	Q9R269	PEPL_MOUSE	Ppl
ASQEGMTAWTEEECRSFEHALMLHGK	Q3UHF3	Q3UHF3	MIER3_MOUSE	Mier3
ASQLTSER	P24822	P24822	PPBI_MOUSE	Iap
ASQRPDVLTTGGGNPIGDK	P24270	P24270	CATA_MOUSE	Cat
ASQSIGTSIHWYQQR	P01642	P01642	KV5A9_MOUSE	Gm10881
ASQVAIGIR	Q60604	Q60604	SCIN_MOUSE	Scin
ASREEILAQAK	Q8VDD5	Q8VDD5	MYH9_MOUSE	Myh9
ASSEGGAATGAGLDSLHK	Q9WV32	Q9WV32	ARC1B_MOUSE	Arpc1b
ASSELFNQK	Q8JZK9	Q8JZK9	HMCS1_MOUSE	Hmgcs1
ASSFVLALEPELESR	Q91YQ5	Q91YQ5	RPN1_MOUSE	Rpn1
ASSFYAQGK	E9Q414	E9Q414	APOB_MOUSE	Apob
ASSTANLIFEDCR	Q07417	Q07417	ACADS_MOUSE	Acads
ASSTANLIFEDCRIPK	Q07417	Q07417	ACADS_MOUSE	Acads
ASSTLDNLFK	P97816	P97816	S100G_MOUSE	S100g
ASTFCGTPDYIAPEILQGLK	P28867	P28867	KPCD_MOUSE	Prkcd
ASTNAMLISAGLPPLK	O35286	O35286	DHX15_MOUSE	Dhx15
ASTPDWPSQDPQPGLQR	Q9D279	Q9D279	MISP_MOUSE	Misp
ASTYFLEPVNMTLK	Q80W93	Q80W93	HYDIN_MOUSE	Hydin
ASTYLFEATEK	Q6Q473	Q6Q473	CLA4A_MOUSE	Clca4a
ASTYLFEATEKR	Q6Q473	Q6Q473	CLA4A_MOUSE	Clca4a
ASVELLDEMKFSLEK	Q8VEF1	Q8VEF1	ASTRA_MOUSE	Gramd1a
ASVGFGGSCFQK	O70475;KAJ3321839.1;MGYG000325804_00168	MGYG000325804_00168;O70475;KAJ3321839.1	UDP-glucose;UGDH_MOUSE	UDP-glucose;Ugdh
ASVHTLSGHTNAVATVR	Q922V4	Q922V4	PLRG1_MOUSE	Plrg1
ASVLFIEGNMNPK	Q6DID5	Q6DID5	PWP3A_MOUSE	Pwwp3a
ASVPTIQDQASAMQLSQCAK	P26039	P26039	TLN1_MOUSE	Tln1
ASVTALIESVNGK	Q9D7Z6	Q9D7Z6	CLCA1_MOUSE	Clca1
ASVTQILPGTMSSAPPR	Q9D7Z7	Q9D7Z7	LYPD5_MOUSE	Lypd5
ASVVPLGAGR	P70245	P70245	EBP_MOUSE	Ebp
ASWMPGSDPLHR	Q5JCT0	Q5JCT0	GCNT3_MOUSE	Gcnt3
ASYGHSMVVDPWGTVVAR	Q8VDK1	Q8VDK1	NIT1_MOUSE	Nit1
ASYPEAPLVMGNTTVGPGIK	Q3TYQ9	Q3TYQ9	AOXD_MOUSE	Aox4
ASYPQSVPIPFR	O88329	O88329	MYO1A_MOUSE	Myo1a
ATAAAMKQEQEILER	Q61043	Q61043	NIN_MOUSE	Nin
ATAEEISSK	Q9CQ62	Q9CQ62	DECR_MOUSE	Decr1
ATAGAYIASQTVK	O55234	O55234	PSB5_MOUSE	Psmb5
ATAGDTHLGGEDFDNR	XP_028051245.1;QSL66061.1;GJJ12085.1;PVV02138.1;RQW19208.1;P16627;P17879;Q61696	P16627;P17879;Q61696;GJJ12085.1;RQW19208.1;PVV02138.1;XP_028051245.1;QSL66061.1	HS71A_MOUSE;HS71B_MOUSE;HS71L_MOUSE;heat;hypothetical;molecular	Hspa1a;Hspa1b;Hspa1l;heat;hypothetical;molecular
ATAGSYISSLR	P28063	P28063	PSB8_MOUSE	Psmb8
ATALAIMGDKLWWADQVSEK	Q91ZX7	Q91ZX7	LRP1_MOUSE	Lrp1
ATAQEAQSLGGR	Q99L04	Q99L04	DHRS1_MOUSE	Dhrs1
ATAVMPDGQFKDISLSEYK	P35700	P35700	PRDX1_MOUSE	Prdx1
ATCIGNNSAAAVSMLK	Q9R1P0	Q9R1P0	PSA4_MOUSE	Psma4
ATCISPGLVETQFAFK	Q3U0B3	Q3U0B3	DHR11_MOUSE	Dhrs11
ATCLCEGK	Q03401	Q03401	CRIS1_MOUSE	Crisp1
ATDCVGHDVATLLR	P17710	P17710	HXK1_MOUSE	Hk1
ATDDITLLPFK	Q99MZ6	Q99MZ6	MYO7B_MOUSE	Myo7b
ATDDITLLPFKK	Q99MZ6	Q99MZ6	MYO7B_MOUSE	Myo7b
ATDFVVDR	P54071	P54071	IDHP_MOUSE	Idh2
ATDFVVPGPGK	O88844	O88844	IDHC_MOUSE	Idh1
ATDLLLDDSLVSLFGNRR	P99029	P99029	PRDX5_MOUSE	Prdx5
ATDLLVSMR	Q91WQ9	Q91WQ9	CALL4_MOUSE	Calml4
ATDVMIAGK	P50247;KAJ3365154.1;KAI9775638.1;KAG1631928.1;KAA0875524.1;MGYG000326979_01933;KAJ9236606.1;WP_183720293.1;MGYG000325376_00600;MGYG000324359_00727;RIH63829.1;CDD24996.1;MGYG000329361_00658;PCI27202.1;UCD76909.1;MGYG000328081_04760;KAJ3414761.1;MGYG000331025_00329;EDZ64705.1;WP_304751118.1	MGYG000324359_00727;MGYG000328081_04760;MGYG000331025_00329;MGYG000329361_00658;MGYG000325376_00600;MGYG000326979_01933;P50247;WP_183720293.1;KAJ9236606.1;EDZ64705.1;WP_304751118.1;RIH63829.1;PCI27202.1;KAI9775638.1;KAJ3365154.1;KAA0875524.1;CDD24996.1;UCD76909.1;KAG1631928.1;KAJ3414761.1	Adenosylhomocysteinase;MAG:;S-adenosyl-L-homocysteine;S-inosyl-L-homocysteine;SAHH_MOUSE;adenosylhomocysteinase;adenosylhomocysteinase,;hypothetical	Adenosylhomocysteinase;Ahcy;MAG:;S-adenosyl-L-homocysteine;S-inosyl-L-homocysteine;adenosylhomocysteinase;adenosylhomocysteinase,;hypothetical
ATEGMVVADK	P70195	P70195	PSB7_MOUSE	Psmb7
ATEGMVVADKNCSK	P70195	P70195	PSB7_MOUSE	Psmb7
ATENDIYNFFSPLNPVR	Q9Z2X1;O35737	Q9Z2X1;O35737	HNRH1_MOUSE;HNRPF_MOUSE	Hnrnpf;Hnrnph1
ATEQYYAMK	P68181	P68181	KAPCB_MOUSE	Prkacb
ATETVYSEVK	P31809;Q925P2	P31809;Q925P2	CEAM1_MOUSE;CEAM2_MOUSE	Ceacam1;Ceacam2
ATEVPLSWESFNK	Q60604	Q60604	SCIN_MOUSE	Scin
ATFDSGTGLLMK	O09159	O09159	MA2B1_MOUSE	Man2b1
ATFQAYQILIGK	Q99JG3	Q99JG3	ANX13_MOUSE	Anxa13
ATFYGEQVDYYK	Q9JKF1	Q9JKF1	IQGA1_MOUSE	Iqgap1
ATGPPVSELITK	P43276	P43276	H15_MOUSE	H1-5
ATGWLQIVK	Q9D871	Q9D871	CEA18_MOUSE	Ceacam18
ATGYPLAFIAAK	Q8C196;TAQ86811.1;KAF7760807.1;XP_040716527.1;TID25898.1;KAF9114301.1;KAF5094003.1;QRV80927.1;KAI1912833.1;XP_025365607.1;GHT28899.1;KAF8731045.1;KAI9756901.1;XP_046073825.1;GHT54795.1;XP_056555898.1;KAH0547713.1;MGYG000360079_00542;WP_104403714.1	MGYG000360079_00542;Q8C196;GHT54795.1;XP_025365607.1;KAF7760807.1;KAI1912833.1;KAF8731045.1;TAQ86811.1;KAF9114301.1;XP_056555898.1;KAH0547713.1;TID25898.1;XP_040716527.1;KAF5094003.1;WP_104403714.1;WP_155067906.1;KAI9756901.1;QRV80927.1;GHT28899.1;XP_046073825.1	CPSM_MOUSE;Carbamoyl-phosphate;MAG:;Protein;carbamoyl-phosphate;hypothetical;putative;uncharacterized	Carbamoyl-phosphate;Cps1;MAG:;Protein;carbamoyl-phosphate;hypothetical;putative;uncharacterized
ATIAGGGVIPHIHK	P0C0S6;Q3THW5	P0C0S6;Q3THW5	H2AV_MOUSE;H2AZ_MOUSE	H2az1;H2az2
ATIGADFLTK	KAF5355623.1;P51150;KAJ8293038.1	P51150;KAJ8293038.1;KAF5355623.1	RAB7A_MOUSE;hypothetical;putative	Rab7a;hypothetical;putative
ATLGINDTLIR	Q8VCN5	Q8VCN5	CGL_MOUSE	Cth
ATLNLSLLK	P52196	P52196	THTR_MOUSE	Tst
ATLNMFHTMK	Q920Q2	Q920Q2	REV1_MOUSE	Rev1
ATLPQAAMGVATVER	Q9D2D9	Q9D2D9	KLD8B_MOUSE	Klhdc8b
ATLQASQAATVQLLGQPPVQDGSSKAQSMR	Q924C5	Q924C5	ALPK3_MOUSE	Alpk3
ATLWYVPLSLK	Q91V12	Q91V12	BACH_MOUSE	Acot7
ATMEAYSR	Q07076	Q07076	ANXA7_MOUSE	Anxa7
ATMQNLNDR	Q9QWL7;Q99PS0;PWS23295.1;PWS23293.1	Q9QWL7;Q99PS0;PWS23293.1;PWS23295.1	K1C17_MOUSE;K1C23_MOUSE;hypothetical	Krt17;Krt23;hypothetical
ATNDSVVADK	O35955	O35955	PSB10_MOUSE	Psmb10
ATNDVGSDTCVGSVTMK	A2ASS6	A2ASS6	TITIN_MOUSE	Ttn
ATNGMGLAFSK	P56654	P56654	CP237_MOUSE	Cyp2c37
ATPIPITVK	O55111	O55111	DSG2_MOUSE	Dsg2
ATQLFTNQTDIPNMEDVYAVKHFSVK	Q9JIA1	Q9JIA1	LGI1_MOUSE	Lgi1
ATQRPPYCDGTHK	B1AR13	B1AR13	CISD3_MOUSE	Cisd3
ATSENLVFYDENVDR	A2AEP0	A2AEP0	OBP1B_MOUSE	Obp1b
ATSLNSNDVFILK	Q62468	Q62468	VILI_MOUSE	Vil1
ATSNVFAMFDQSQIQEFK	Q9CQ19;Q3THE2	Q3THE2;Q9CQ19;GLS81981.1	ML12B_MOUSE;MYL9_MOUSE	Myl12b;Myl9
ATSQVVAGTK	O08677	O08677	KNG1_MOUSE	Kng1
ATSTATLYVEAR	A2ASS6	A2ASS6	TITIN_MOUSE	Ttn
ATSVTTYK	O08601	O08601	MTP_MOUSE	Mttp
ATTNIVEMLR	Q8K1H7	Q8K1H7	T11L2_MOUSE	Tcp11l2
ATVEDTAVPAGCR	Q8BJ48	Q8BJ48	NAGPA_MOUSE	Nagpa
ATVLNYMSHCIQIR	Q61838	Q61838	PZP_MOUSE	Pzp
ATVMLYDDSNKR	P70460	P70460	VASP_MOUSE	Vasp
ATVMNYLPTSMR	P28666	P28666	MUG2_MOUSE	Mug2
ATVQGAQHVFQHVVPQEGKPVTNQK	Q8R016	Q8R016	BLMH_MOUSE	Blmh
ATVSASHIIR	P21447	P21447	MDR1A_MOUSE	Abcb1a
ATWGDGGDNSPSNVVSK	O09044	O09044	SNP23_MOUSE	Snap23
ATYDGNHDTFR	Q99JH8;Q9CQM2	Q99JH8;Q9CQM2	ERD21_MOUSE;ERD22_MOUSE	Kdelr1;Kdelr2
ATYPPYAGGGGFLMSGSLAR	Q8K0J2	Q8K0J2	B3GN7_MOUSE	B3gnt7
AVAALDGAK	Q8VCN5	Q8VCN5	CGL_MOUSE	Cth
AVAEPGIQLK	Q9Z1T2;Q9R0G6	Q9R0G6;Q9Z1T2	COMP_MOUSE;TSP4_MOUSE	Comp;Thbs4
AVAFQNSQTR	Q9DB77	Q9DB77	QCR2_MOUSE	Uqcrc2
AVAGDASESALLK	Q8VDN2	Q8VDN2	AT1A1_MOUSE	Atp1a1
AVAGNISDPGLQK	Q64727	Q64727	VINC_MOUSE	Vcl
AVAHHTDCTFIR	P62196	P62196	PRS8_MOUSE	Psmc5
AVANYDSVEAGEK	P51660	P51660	DHB4_MOUSE	Hsd17b4
AVAQALEVIPR	P80318	P80318	TCPG_MOUSE	Cct3
AVAQGNLSSADVQAAK	Q9DB77	Q9DB77	QCR2_MOUSE	Uqcrc2
AVASLPPEQMFELMK	Q8C7E9;Q8BIQ5	Q8BIQ5;Q8C7E9	CSTF2_MOUSE;CSTFT_MOUSE	Cstf2;Cstf2t
AVAVVVDPIQSVK	O35593	O35593	PSDE_MOUSE	Psmd14
AVCMLSNTTAIAEAWAR	P68368;KAJ1343710.1;KAJ3081887.1;Q9JJZ2;P68369;P68373	P05213;P05214;P68368;P68369;P68373;Q9JJZ2;KAJ1343710.1;KAJ3081887.1	TBA1A_MOUSE;TBA1C_MOUSE;TBA4A_MOUSE;TBA8_MOUSE;hypothetical;tubulin	Tuba1a;Tuba1c;Tuba4a;Tuba8;hypothetical;tubulin
AVDDLNLHSYSNLPIWVNK	Q9JHU4	Q9JHU4	DYHC1_MOUSE	Dync1h1
AVDIPHMDIEALKK	P53026;WP_279739914.1	P53026;WP_279739914.1	RL10A_MOUSE;hypothetical	Rpl10a;hypothetical
AVDLQILPK	P47911	P47911	RL6_MOUSE	Rpl6
AVDNQVYVATASPAR	Q9JHW2	Q9JHW2	NIT2_MOUSE	Nit2
AVDPDSPAEASGLR	P70441	P70441	NHRF1_MOUSE	Nherf1
AVDQWSTETIASHEDIER	Q07797	Q07797	LG3BP_MOUSE	Lgals3bp
AVDSLVPIGR	Q03265;KRN29311.1	Q03265;KRN29311.1	ATPA_MOUSE;F0F1	Atp5f1a;F0F1
AVEAAQSHKMAPDMFYCMK	Q8BGT5	Q8BGT5	ALAT2_MOUSE	Gpt2
AVEAFETAK	Q64442	Q64442	DHSO_MOUSE	Sord
AVEDIDGTHVCQLAK	A2A863	A2A863	ITB4_MOUSE	Itgb4
AVEEEDKMTPEQLAIK	O35593	O35593	PSDE_MOUSE	Psmd14
AVEEVKK	WP_128713619.1;MGYG000377908_01648;WP_300897557.1;MGYG000381585_00502;MGYG000383458_01266;WP_285821654.1;Q9QYS9;MGYG000419857_00316;WP_289771289.1;MGYG000341039_01656;MGYG000401587_01621;MGYG000325477_02185;MGYG000325561_00787;MGYG000325431_01226;MGYG000374348_01374;MGYG000363924_02031;MGYG000425649_01770;MGYG000433915_00674;MGYG000402794_01489;WP_136420993.1;WP_123613570.1;WP_009104137.1;MBJ2161…	MGYG000363924_02031;MGYG000374348_01374;MGYG000401587_01621;MGYG000402794_01489;MGYG000419857_00316;MGYG000428616_00287;MGYG000378839_02108;MGYG000377908_01648;MGYG000383458_01266;MGYG000325561_00787;MGYG000325354_01239;MGYG000433915_00674;MGYG000381585_00502;MGYG000341039_01656;MGYG000425649_01770;MGYG000325431_01226;MGYG000325477_02185;Q9QYS9;WP_300169089.1;WP_121699966.1;MDE5657811.1;WP_300897…	50S;L-fucose/L-arabinose;MAG:;MULTISPECIES:;QKI_MOUSE	50S;L-fucose/L-arabinose;MAG:;MULTISPECIES:;Qki
AVELAANTK	P40142	P40142	TKT_MOUSE	Tkt
AVENSSTAIGIR	O70435;PWS22491.1	O70435;PWS22491.1	PSA3_MOUSE;hypothetical	Psma3;hypothetical
AVEQFVLETK	Q9D7T1	Q9D7T1	REP15_MOUSE	Rep15
AVETTAQSDNK	P50516	P50516	VATA_MOUSE	Atp6v1a
AVEVLERLHMYEEAVK	Q69ZT1	Q69ZT1	FAN1_MOUSE	Fan1
AVEYYFASDASAVIEHTNR	P47856	P47856	GFPT1_MOUSE	Gfpt1
AVFHMDNAYK	Q00519	Q00519	XDH_MOUSE	Xdh
AVFPSIVGRPR	XP_014569215.1;WP_229689219.1;CAE6537489.1;KAF2793761.1;XP_025361004.1;KAJ2984117.1;KAF8164803.1;APA35304.1;P60710;P63260;WP_103230885.1;P68134;NP_001136108.1;KXN81439.1;P68033	P60710;P62737;P63260;P63268;P68033;P68134;KAJ2984117.1;NP_001136108.1;CAE6473562.1;WP_103230885.1;XP_025361004.1;APA35304.1;WP_229689219.1;XP_014569215.1;KAF8164803.1;ARE68472.1;KAF2793761.1;CAE6537489.1;KXN81439.1;GMM38421.1	ACTB_MOUSE;ACTC_MOUSE;ACTG_MOUSE;ACTS_MOUSE;Actin-1;Actin/actin-like;actin;actin,;hypothetical;uncharacterized;unnamed	Acta1;Actb;Actc1;Actg1;Actin-1;Actin/actin-like;actin;actin,;hypothetical;uncharacterized;unnamed
AVFQANQENLPILK	Q8VDN2	Q8VDN2	AT1A1_MOUSE	Atp1a1
AVFQANQENLPILKR	Q8VDN2	Q8VDN2	AT1A1_MOUSE	Atp1a1
AVFQYIDENQDRYVK	Q9D1A2	Q9D1A2	CNDP2_MOUSE	Cndp2
AVFSISGR	Q08189	Q08189	TGM3_MOUSE	Tgm3
AVFVDLEPTVIDEIR	P68368	P68368	TBA4A_MOUSE	Tuba4a
AVFVDLEPTVIDEVR	P68369;P68373	P05213;P68369;P68373	TBA1A_MOUSE;TBA1C_MOUSE	Tuba1a;Tuba1c
AVGESVQKPLDYYR	Q8R059	Q8R059	GALE_MOUSE	Gale
AVGHLIPFMEK	A6H5Y3	A6H5Y3	METH_MOUSE	Mtr
AVGIWHCGSCMK	P61514	P61514	RL37A_MOUSE	Rpl37a
AVGPSLDLLR	Q8QZW3	Q8QZW3	F151A_MOUSE	Fam151a
AVGTQALSGAGLLK	Q9WV80	Q9WV80	SNX1_MOUSE	Snx1
AVGYTLMNK	Q99PW8	Q99PW8	KIF17_MOUSE	Kif17
AVHHLQLAALDSHGAIVDGPVPITIEVK	Q9R100	Q9R100	CAD17_MOUSE	Cdh17
AVIFCLSADK	Q9R0P5;TJX40024.1	Q9R0P5;TJX40024.1	DEST_MOUSE;hypothetical	Dstn;hypothetical
AVIFCLSADKK	Q9R0P5;TJX40024.1	Q9R0P5;TJX40024.1	DEST_MOUSE;hypothetical	Dstn;hypothetical
AVIFEDCAVPVANR	Q9D7B6	Q9D7B6	ACAD8_MOUSE	Acad8
AVIHYRDDETMYVESK	Q9CVB6	Q9CVB6	ARPC2_MOUSE	Arpc2
AVIMFGVPYVYTQSR	O08811	O08811	ERCC2_MOUSE	Ercc2
AVIMGAPGSGK	Q9WTP7	Q9WTP7	KAD3_MOUSE	Ak3
AVINTVPYDVVHR	Q91ZE0	Q91ZE0	TMLH_MOUSE	Tmlhe
AVIWPQYVK	Q91VC9	Q91VC9	GHITM_MOUSE	Ghitm
AVKEDDSPVGTWSGTYEK	Q8VEN2	Q8VEN2	PLET1_MOUSE	Plet1
AVLAELPQQVVQYFK	P59108	P59108	CPNE2_MOUSE	Cpne2
AVLCPPPVK	P63001;P60764	P60764;P63001	RAC1_MOUSE;RAC3_MOUSE	Rac1;Rac3
AVLDKLHNLNTK	P00688	P00688	AM2A5_MOUSE	Amy2a5
AVLDVAETGTEAAAATGVIGGIR	P07759	P07759	SPA3K_MOUSE	Serpina3k
AVLDVAETGTEAAAATGVIGGIRK	P07759	P07759	SPA3K_MOUSE	Serpina3k
AVLDVAETGTEAAAATGVK	Q91WP6	Q91WP6	SPA3N_MOUSE	Serpina3n
AVLDVSEEGTEAAAATTTK	Q9D7D2	Q9D7D2	SPA9_MOUSE	Serpina9
AVLEALGSCLNNK	P50431	P50431	GLYC_MOUSE	Shmt1
AVLENYHSVLDQK	P12265	P12265	BGLR_MOUSE	Gusb
AVLFCLSEDK	P18760;TJX55623.1	P18760;TJX55623.1	COF1_MOUSE;hypothetical	Cfl1;hypothetical
AVLFCLSEDKK	P18760;TJX55623.1	P18760;TJX55623.1	COF1_MOUSE;hypothetical	Cfl1;hypothetical
AVLFNYR	P01027	P01027	CO3_MOUSE	C3
AVLFTYDQYQEK	Q60994	Q60994	ADIPO_MOUSE	Adipoq
AVLITGCDTGFGK	P51661	P51661	DHI2_MOUSE	Hsd11b2
AVLLLQNQCPSITEHIPR	Q8BLN5	Q8BLN5	LSS_MOUSE	Lss
AVLVDLEPGTMDSVR	KAJ3340143.1;KAF8731045.1;Q9D6F9;P68372	P68372;Q9D6F9;KAJ3340143.1;KAF8731045.1	TBB4A_MOUSE;TBB4B_MOUSE;hypothetical	Tubb4a;Tubb4b;hypothetical
AVLVTGADSGFGHGLAK	P51658	P51658	DHB2_MOUSE	Hsd17b2
AVMHSNIPLDQLGQIVVCNK	Q80Z19	Q80Z19	MUC2_MOUSE	Muc2
AVMISAIEKQK	Q921M3	Q921M3	SF3B3_MOUSE	Sf3b3
AVMVSNVLLINK	Q9R111	Q9R111	GUAD_MOUSE	Gda
AVNACGINCSALLQDDITAAIQCAK	P08905	P08905	LYZ2_MOUSE	Lyz2
AVNMEPDQYQMGSTK	P70248	P70248	MYO1F_MOUSE	Myo1f
AVNQPCAPDHFIQTVSHK	Q8CC88	Q8CC88	VWA8_MOUSE	Vwa8
AVNQQTAVQPPATVR	P97449	P97449	AMPN_MOUSE	Anpep
AVPGMNPADTVIKK	Q8BMD2	Q8BMD2	DZIP1_MOUSE	Dzip1
AVPQLQGYLR	P47911	P47911	RL6_MOUSE	Rpl6
AVPVSNIAPAAVGR	Q99K01	Q99K01	PDXD1_MOUSE	Pdxdc1
AVQGMLDFDYVCSR	Q91V92	Q91V92	ACLY_MOUSE	Acly
AVQHAMSVIGFSEEEIR	O88329	O88329	MYO1A_MOUSE	Myo1a
AVQHSNVVINLIGR	Q9DC69	Q9DC69	NDUA9_MOUSE	Ndufa9
AVQNACQILMDR	Q3TYQ9	Q3TYQ9	AOXD_MOUSE	Aox4
AVQNSCGCYSVSSVLPGCAER	P01878;WP_158236500.1	P01878;WP_158236500.1	IGHA_MOUSE;hypothetical	hypothetical
AVQTLQMELQQIMK	P47856	P47856	GFPT1_MOUSE	Gfpt1
AVSDRGAADEMCSSGLR	O88738	O88738	BIRC6_MOUSE	Birc6
AVSIQTGYLIQSTGPK	Q9JMD3	Q9JMD3	STA10_MOUSE	Stard10
AVSLIDLESK	Q08509	Q08509	EPS8_MOUSE	Eps8
AVSPTEPTPRSLSALSAYHTGLIAPMK	Q8C0M0	Q8C0M0	WDR59_MOUSE	Wdr59
AVSSFFSGSCVPCADPVAFPK	Q921I1	Q921I1	TRFE_MOUSE	Tf
AVSSGLPHMIEELQKHIHDEGLR	Q9D4H8	Q9D4H8	CUL2_MOUSE	Cul2
AVTAADMEAR	O08688	O08688	CAN5_MOUSE	Capn5
AVTDEEPFLIFANR	Q91ZX7	Q91ZX7	LRP1_MOUSE	Lrp1
AVTEGAQAVEEPSIC	Q91VD9	Q91VD9	NDUS1_MOUSE	Ndufs1
AVTELNEPLSNEDR	P68510	P68510	1433F_MOUSE	Ywhah
AVTEQGAELSNEER	P68254	P68254	1433T_MOUSE	Ywhaq
AVTEQGHELSNEER	Q9CQV8	Q9CQV8	1433B_MOUSE	Ywhab
AVTNMTLNFGPQHPAAHGVLR	Q91WD5	Q91WD5	NDUS2_MOUSE	Ndufs2
AVTQALLNNLEIK	Q5JCT0	Q5JCT0	GCNT3_MOUSE	Gcnt3
AVTSEIAVLQSR	Q91YQ5	Q91YQ5	RPN1_MOUSE	Rpn1
AVVGVVAGGGR	P62918	P62918	RL8_MOUSE	Rpl8
AVVIIQAHAR	Q99MZ6	Q99MZ6	MYO7B_MOUSE	Myo7b
AVVLHPLLYTFASGSPDNIK	Q922V4	Q922V4	PLRG1_MOUSE	Plrg1
AVVLPISLATTFK	Q8VCN5	Q8VCN5	CGL_MOUSE	Cth
AVVSMTVSASDAATVADK	Q99MU1	Q99MU1	TPRA1_MOUSE	Tpra1
AVVSNGIIK	Q60997	Q60997	DMBT1_MOUSE	Dmbt1
AVVSNGIIKR	Q60997	Q60997	DMBT1_MOUSE	Dmbt1
AVVVDITEHCH	Q8K211	Q8K211	COPT1_MOUSE	Slc31a1
AVVVGFDPHFSYMK	Q8CHP8	Q8CHP8	PGP_MOUSE	Pgp
AVVVHWGPCHFLEK	Q9JJF9	Q9JJF9	SPP2A_MOUSE	Sppl2a
AVVVLVENFYK	Q9D708	Q9D708	S10AG_MOUSE	S100a16
AVVVNAAQLASYSQSK	Q9CR62	Q9CR62	M2OM_MOUSE	Slc25a11
AWALDIAELR	Q8QZR5	Q8QZR5	ALAT1_MOUSE	Gpt
AWALDIAELRR	Q8QZR5	Q8QZR5	ALAT1_MOUSE	Gpt
AWDADQTAANNR	E9Q7P9	E9Q7P9	CDHR2_MOUSE	Cdhr2
AWDDFFPGSDR	Q8R5J9	Q8R5J9	PRAF3_MOUSE	Arl6ip5
AWEVDTCR	Q8CIE6;KAI5244979.1	Q8CIE6;KAI5244979.1	COPA_MOUSE;Coatomer,	Coatomer,;Copa
AWGPGLHGGIVGR	Q80X90	Q80X90	FLNB_MOUSE	Flnb
AWIAVMSEAER	Q9WVE8	Q9WVE8	PACN2_MOUSE	Pacsin2
AWKMQGVGEK	Q5DU02	Q5DU02	UBP22_MOUSE	Usp22
AWLMSDK	P45700;P39098	P39098;P45700	MA1A1_MOUSE;MA1A2_MOUSE	Man1a1;Man1a2
AWNAYPYCR	P53810;P53811	P53810;P53811	PIPNA_MOUSE;PIPNB_MOUSE	Pitpna;Pitpnb
AWVNQLETQTGEASK	Q3UQ44	Q3UQ44	IQGA2_MOUSE	Iqgap2
AWYPLGR	P46978;Q3TDQ1	P46978;Q3TDQ1	STT3A_MOUSE;STT3B_MOUSE	Stt3a;Stt3b
AYAEFYR	Q9CPQ1	Q9CPQ1	COX6C_MOUSE	Cox6c
AYAEGMNR	Q9CZU6	Q9CZU6;ADZ16399.1	CISY_MOUSE	Cs
AYANVSSK	A2ASS6	A2ASS6	TITIN_MOUSE	Ttn
AYAPSFQQEVSK	Q5U462	Q5U462	CDCP1_MOUSE	Cdcp1
AYAQQLTEWAR	Q9WVE8	Q9WVE8	PACN2_MOUSE	Pacsin2
AYASGDVK	B1AVD1	B1AVD1	XPP2_MOUSE	Xpnpep2
AYATSQQIFQAIK	Q78IK4	Q78IK4	MIC27_MOUSE	Apool
AYDATCLVK	Q9R0P3	Q9R0P3	ESTD_MOUSE	Esd
AYDLFCGLDQDK	Q8C3K6	Q8C3K6	SC5A1_MOUSE	Slc5a1
AYDLFCGLDQDKGPK	Q8C3K6	Q8C3K6	SC5A1_MOUSE	Slc5a1
AYDLVVDWPVTLVR	Q9DCS9	Q9DCS9	NDUBA_MOUSE	Ndufb10
AYDYLIQNTSFANR	Q64514	Q64514	TPP2_MOUSE	Tpp2
AYEAQTEPVLQYYQK	Q9WTP7	Q9WTP7	KAD3_MOUSE	Ak3
AYEDQNYSALK	O08688	O08688	CAN5_MOUSE	Capn5
AYEDQNYSALKR	O08688	O08688	CAN5_MOUSE	Capn5
AYEFAER	Q68FD5;KAJ3230186.1	Q68FD5;KAJ3230186.1	CLH1_MOUSE;hypothetical	Cltc;hypothetical
AYFHLLNQIAPK	Q3V0K9;Q99K51	Q3V0K9;Q99K51	PLSI_MOUSE;PLST_MOUSE	Pls1;Pls3
AYGELPEHAK	Q60872;Q8BMJ3	Q60872;Q8BMJ3	IF1AX_MOUSE;IF1A_MOUSE	Eif1a;Eif1ax
AYGENIGYSEK	P14094;BDA92382.1	P14094;BDA92382.1	AT1B1_MOUSE;hypothetical	Atp1b1;hypothetical
AYGENIGYSEKDR	P14094;BDA92382.1	P14094;BDA92382.1	AT1B1_MOUSE;hypothetical	Atp1b1;hypothetical
AYGGAYDVMSSK	Q99MN9;KAJ3216561.1;CAG8531685.1;MGYG000359420_00729;WP_166364759.1;WP_112086348.1;WP_092434379.1;KAJ2997743.1;MDD3633864.1;TMC64468.1	MGYG000359420_00729;Q99MN9;WP_092434379.1;WP_166364759.1;KAJ3216561.1;TMC64468.1;CAG8531685.1;WP_308915278.1;WP_112086348.1;WP_304147055.1;MDD3633864.1;KAJ2997743.1	6482_t:CDS:10;MAG:;PCCB_MOUSE;Propionyl-CoA;acyl-CoA;hypothetical	6482_t:CDS:10;MAG:;Pccb;Propionyl-CoA;acyl-CoA;hypothetical
AYGGSMCAK	Q9D1R9	Q9D1R9	RL34_MOUSE	Rpl34
AYGLALAK	P40142	P40142	TKT_MOUSE	Tkt
AYGSYCYALFSVSK	O09049	O09049	REG3G_MOUSE	Reg3g
AYLEGECVEWLHR	P01899;P01897	P01897;P01899	HA11_MOUSE;HA1L_MOUSE	H2-D1;H2-L
AYLEGTCVEWLR	P01901;P14426	P01901;P04223;P14426;PYG96414.1	HA13_MOUSE;HA1B_MOUSE	H2-D1;H2-K1
AYLESEVAISEELVQK	Q99P72	Q99P72	RTN4_MOUSE	Rtn4
AYLTIVR	Q99JG3	Q99JG3	ANX13_MOUSE	Anxa13
AYLVSNEPMEGAFNYVQTR	P02816	P02816	PIP_MOUSE	Pip
AYQNYVK	Q61391	Q61391	NEP_MOUSE	Mme
AYSEAHEISK	P61982	P61982	1433G_MOUSE	Ywhag
AYSSVDEYFWGK	Q9D306	Q9D306	MGT4C_MOUSE	Mgat4c
AYVEANQMLGDLIK	Q05920	Q05920	PYC_MOUSE	Pc
AYVSVDGVPQGILDR	P23780	P23780	BGAL_MOUSE	Glb1
CAARVMAR	Q8R3Q2	Q8R3Q2	PP6R2_MOUSE	Ppp6r2
CACPTNFYLGGDGR	Q91ZX7	Q91ZX7	LRP1_MOUSE	Lrp1
CAEYTTLLSLGNK	Q64277	Q64277	BST1_MOUSE	Bst1
CAGALLLAGMSVDR	P0C5I1	P0C5I1	GPR25_MOUSE	Gpr25
CAHLAAMDANGYSDPYVKTYLK	P70169	P70169	DOC2B_MOUSE	Doc2b
CAKPDDFNELDEVAQR	Q504N0	Q504N0	CBPA2_MOUSE	Cpa2
CAMNSLPDIEEVKDQSR	P15314	P15314	IRF1_MOUSE	Irf1
CAMPLAVQK	Q3TTY0	Q3TTY0	PLB1_MOUSE	Plb1
CANYVNGNMENAVGR	Q61391	Q61391	NEP_MOUSE	Mme
CAPNNKEEYNGYTGAFR	Q921I1	MGYG000362755_01712;Q921I1	TRFE_MOUSE	Tf
CAQDLEGYFADLLYK	Q99JG3	Q99JG3	ANX13_MOUSE	Anxa13
CATITPDEAR	KAJ3263242.1;TPX52157.1;P54071;CAG8483988.1;XP_025341569.1;PIG84512.1;KAG9792477.1;RDB28151.1;MGYG000329730_05661;WP_291526251.1;KKK12093.1;WP_235703804.1;CUS20256.1;KAI4151059.1;WP_273199608.1;WP_198204045.1;WP_076932040.1;WP_294081085.1;WP_191746131.1;WP_093259108.1	MGYG000329730_05661;P54071;KAJ3263242.1;KAG9792477.1;KKK12093.1;WP_093259108.1;WP_076932040.1;WP_198204045.1;RDB28151.1;WP_273199608.1;PIG84512.1;XP_057058958.1;WP_294081085.1;WP_191746131.1;KAI4151059.1;WP_235703804.1;CUS20256.1;WP_183265460.1;CAG8483988.1;WP_291526251.1;XP_025341569.1;ODQ84076.1;TPX52157.1	7126_t:CDS:10;IDHP_MOUSE;Isocitrate;LAQU0S01e02520g1_1;MAG:;MULTISPECIES:;NADP-dependent;formyltetrahydrofolate;hypothetical;isocitrate;trehalase-domain-containing	7126_t:CDS:10;Idh2;Isocitrate;LAQU0S01e02520g1_1;MAG:;MULTISPECIES:;NADP-dependent;formyltetrahydrofolate;hypothetical;isocitrate;trehalase-domain-containing
CATSTPAFFAEK	P10107	P10107	ANXA1_MOUSE	Anxa1
CAVMKLEISPHR	Q9R0Z9	Q9R0Z9	RHG07_MOUSE	Dlc1
CCCVADR	Q8K2B3	Q8K2B3	SDHA_MOUSE	Sdha
CCMPYTPICIAK	Q6P1B1	Q6P1B1	XPP1_MOUSE	Xpnpep1
CCNITSCK	Q80Z19	Q80Z19	MUC2_MOUSE	Muc2
CCPVYSCVPK	Q80Z19	Q80Z19	MUC2_MOUSE	Muc2
CCQHDTILGIAR	Q9CQC2	Q9CQC2	COL_MOUSE	Clps
CCQTHDHCYSQAK	Q9Z0Y2	Q9Z0Y2	PA21B_MOUSE	Pla2g1b
CCSGAIIVLTK	P52480	P52480	KPYM_MOUSE	Pkm
CCSGSLVER	P07724;MGYG000387462_02189;WP_306394440.1	MGYG000387462_02189;P07724;WP_306394440.1	ALBU_MOUSE;hypothetical	Alb;hypothetical
CCSGYVVQDDVVMGTLTVR	Q7TMS5	Q7TMS5	ABCG2_MOUSE	Abcg2
CCTLCNMSFTSAVVADSHYQGK	Q8BZ94	Q8BZ94	ZMAT4_MOUSE	Zmat4
CCTLPEDQR	P07724;MGYG000387462_02189;WP_306394440.1	MGYG000387462_02189;P07724;WP_306394440.1	ALBU_MOUSE;hypothetical	Alb;hypothetical
CDCTPDTYGPQCASK	Q9JLB4	Q9JLB4	CUBN_MOUSE	Cubn
CDENILWLDYK	P52480	P52480	KPYM_MOUSE	Pkm
CDEWSIISEGK	Q921I1	MGYG000362755_01712;Q921I1	TRFE_MOUSE	Tf
CDGWADCPDYSDER	P56677	P56677	ST14_MOUSE	St14
CDIYQSK	P09470	P09470	ACE_MOUSE	Ace
CDKEVYFAER	P63254;PWS22815.1	P63254;PWS22815.1	CRIP1_MOUSE;hypothetical	Crip1;hypothetical
CDLEDER	P35276;P62835;Q99JI6	P35276;P62835;Q99JI6	RAB3D_MOUSE;RAP1A_MOUSE;RAP1B_MOUSE	Rab3d;Rap1a;Rap1b
CDLEDERVVGK	P62835;Q99JI6	P62835;Q99JI6	RAP1A_MOUSE;RAP1B_MOUSE	Rap1a;Rap1b
CDLSNEEDILSMFSAVR	Q3U0B3	Q3U0B3	DHR11_MOUSE	Dhrs11
CDMSVLVTYR	A2BFL2	A2BFL2	ZY11A_MOUSE	Zyg11a
CDPAGYYCGFK	Q9QUM9	Q9QUM9	PSA6_MOUSE	Psma6
CDPIDFSNSPEALR	Q9JLJ5	Q9JLJ5	ELOV1_MOUSE	Elovl1
CDPPPMPTCANGLK	Q80Z19	Q80Z19	MUC2_MOUSE	Muc2
CDPPPMPTCANGLKPVR	Q80Z19	Q80Z19	MUC2_MOUSE	Muc2
CDTCDMNVHK	P20444	P20444	KPCA_MOUSE	Prkca
CDVDIRK	Q8BFZ3;WP_229689219.1;KAJ2900911.1;KAF2793761.1;WP_318738304.1;AGE96036.1;P60710;P63260;NP_001136108.1	P60710;P63260;Q8BFZ3;NP_001136108.1;AGE96036.1;WP_229689219.1;WP_318738304.1;KAF2793761.1;KAJ2900911.1;WP_046002922.1	ACTBL_MOUSE;ACTB_MOUSE;ACTG_MOUSE;Actin/actin-like;actin;actin,;hypothetical	Actb;Actbl2;Actg1;Actin/actin-like;actin;actin,;hypothetical
CDVYDIMHLR	Q9DC69	Q9DC69	NDUA9_MOUSE	Ndufa9
CEDCGMNVHHK	P28867	P28867	KPCD_MOUSE	Prkcd
CEDFICNCDR	Q9Z0Y2	Q9Z0Y2	PA21B_MOUSE	Pla2g1b
CEECPFGYSGMNCK	P19467	P19467	MUC13_MOUSE	Muc13
CEFQDAYVLLSEK	P63038	P63038	CH60_MOUSE	Hspd1
CEFQDAYVLLSEKK	P63038	P63038	CH60_MOUSE	Hspd1
CEGINISGNFYR	P19253	P19253	RL13A_MOUSE	Rpl13a
CEGRVEILYR	Q60997	Q60997	DMBT1_MOUSE	Dmbt1
CEITVWSLPGK	Q8VCK7	Q8VCK7	SYCN_MOUSE	Sycn
CELLSDESLAVCSPR	Q8R146	Q8R146	ACPH_MOUSE	Apeh
CEMEQQNQEYK	Q61781;Q9QWL7	Q61781;Q9QWL7	K1C14_MOUSE;K1C17_MOUSE	Krt14;Krt17
CEPILQWMR	P48379	P48379	RFX2_MOUSE	Rfx2
CESAPGCGVWQR	P35564	P35564	CALX_MOUSE	Canx
CETENIK	P70412	P70412	CUZD1_MOUSE	Cuzd1
CFCLSGHMLLPDATCSNSRTCAR	Q9JJZ5	Q9JJZ5	EGFL6_MOUSE	Egfl6
CFDSSHR	Q6DYE8;XP_001837409.2	Q6DYE8;XP_001837409.2	ENPP3_MOUSE;hypothetical	Enpp3;hypothetical
CFICMEKLR	Q6PCX9	Q6PCX9	TRI37_MOUSE	Trim37
CFIEEIPDETMVIGNYR	Q8R1V4;Q99KF1	Q99KF1;Q8R1V4	TMED4_MOUSE;TMED9_MOUSE	Tmed4;Tmed9
CFNTANQELQR	O88329	O88329	MYO1A_MOUSE	Myo1a
CFPCGSGGCPQMGHYADRYPGK	Q6P8U6	Q6P8U6	LIPP_MOUSE	Pnlip
CFSVSMLAGPNDR	P70362	P70362	UFD1_MOUSE	Ufd1
CFVDGSEEIGNDFK	P97792	P97792	CXAR_MOUSE	Cxadr
CGATGIPGPEMSWR	Q8K099	Q8K099	LRIT1_MOUSE	Lrit1
CGCYIEDTR	Q80Z19	Q80Z19	MUC2_MOUSE	Muc2
CGFQDDVAYGK	Q5SYD0	Q5SYD0	MYO1D_MOUSE	Myo1d
CGIAVAPVSR	P28843	P28843	DPP4_MOUSE	Dpp4
CGLGTSNR	O70570	O70570	PIGR_MOUSE	Pigr
CGNQAAIMELDDTLK	P63330;P62715	P62715;P63330	PP2AA_MOUSE;PP2AB_MOUSE	Ppp2ca;Ppp2cb
CGPGYSTPLEAMK	P17563	P17563	SBP1_MOUSE	Selenbp1
CGPMVLDALIK	Q9CQA3	Q9CQA3	SDHB_MOUSE	Sdhb
CGTGIVGVFVK	O70400	O70400	PDLI1_MOUSE	Pdlim1
CHESFLCFNGQCMDPTFQCSR	Q8R534	Q8R534	ADM1B_MOUSE	Adam1b
CHLAVDPTEYYK	Q80Z19	Q80Z19	MUC2_MOUSE	Muc2
CHLAVDPTEYYKR	Q80Z19	Q80Z19	MUC2_MOUSE	Muc2
CHTIMNCTQTCPK	Q9CQA3	Q9CQA3	SDHB_MOUSE	Sdhb
CHVIGTCSSDEK	Q8BGC4	Q8BGC4	PTGR3_MOUSE	Ptgr3
CICTEEWK	Q8BM96	Q8BM96	AGRG7_MOUSE	Adgrg7
CIECGVR	Q9JIQ8	Q9JIQ8	TMPS2_MOUSE	Tmprss2
CIESLIAVFQK	P50543	P50543	S10AB_MOUSE	S100a11
CIEVCCGSVMEMR	Q8VDN2	Q8VDN2	AT1A1_MOUSE	Atp1a1
CIITIEDVNDNLPTFTR	P55292	P55292	DSC2_MOUSE	Dsc2
CIIVMPEK	Q91WT9	Q91WT9	CBS_MOUSE	Cbs
CIKCGYCSMYFSPNK	Q8BX46	Q8BX46	SKOR1_MOUSE	Skor1
CIKPNDQQQK	O88329	O88329	MYO1A_MOUSE	Myo1a
CINGEYMSDR	Q91ZS8	Q91ZS8	RED1_MOUSE	Adarb1
CIQFHYGGCK	Q07456	Q07456	AMBP_MOUSE	Ambp
CKESWGSK	Q9CR35	Q9CR35	CTRB1_MOUSE	Ctrb1
CKSVFDILDGEEMR	Q9DBC3	Q9DBC3	CMTR1_MOUSE	Cmtr1
CKTMTLLEAGNNTMK	Q91ZE5	Q91ZE5	AGRE4_MOUSE	Adgre4
CKVMYYTEVIGSEDFR	A8Y5H7	A8Y5H7	S14L1_MOUSE	Sec14l1
CLACTGMSMSLDGQSVK	Q6PFD5	Q6PFD5	DLGP3_MOUSE	Dlgap3
CLAEGGDLNSFEFK	Q8C735	Q8C735	LIN9_MOUSE	Lin9
CLAPMMSEVMR	Q8BMS1	Q8BMS1	ECHA_MOUSE	Hadha
CLATGMKR	P28704	P28704	RXRB_MOUSE	Rxrb
CLATGPGIAPTVK	Q80X90	Q80X90	FLNB_MOUSE	Flnb
CLCNDHPIR	P02816	P02816	PIP_MOUSE	Pip
CLDAFPNLR	P10649;P19639	P10649;P19639	GSTM1_MOUSE;GSTM3_MOUSE	Gstm1;Gstm3
CLDWWQAGPIYQIYPR	Q91WV7	Q91WV7	SLC31_MOUSE	Slc3a1
CLEEVEDLIVK	P61922	P61922	GABT_MOUSE	Abat
CLEMENDRGNR	Q8CGM2	Q8CGM2	RP1L1_MOUSE	Rp1l1
CLGASPTPGEVQR	Q91WQ9	Q91WQ9	CALL4_MOUSE	Calml4
CLIYTQILRPEMR	P56528	P56528	CD38_MOUSE	Cd38
CLLGGMGFK	Q9D733	Q9D733	GP2_MOUSE	Gp2
CLLQIQASSGENK	Q9Z2Z6	Q9Z2Z6	MCAT_MOUSE	Slc25a20
CLQNHPEHM	P13707	P13707	GPDA_MOUSE	Gpd1
CLSCDLNPER	P28843	P28843	DPP4_MOUSE	Dpp4
CLSTPCHTSGHICYFVSK	Q99KB8	Q99KB8	GLO2_MOUSE	Hagh
CLTPPESVPEK	Q571E4	Q571E4	GALNS_MOUSE	Galns
CLVLCAQVHAGMWRR	Q6WKZ8	Q6WKZ8	UBR2_MOUSE	Ubr2
CLWNIEVPNNYR	Q60997	Q60997	DMBT1_MOUSE	Dmbt1
CLYASVLTAQPR	P58252	P58252	EF2_MOUSE	Eef2
CMDLSSISKQLVK	P0C6F1	P0C6F1	DYH2_MOUSE	Dnah2
CMLCNKEFLGGHIVR	Q9DAU9	Q9DAU9	ZN654_MOUSE	Znf654
CMLDMCTGWK	O88799	O88799	ZAN_MOUSE	Zan
CMLDRDEDMLITGGR	Q00519	Q00519	XDH_MOUSE	Xdh
CMPGFYGNAFSGR	Q9R0B6	Q9R0B6	LAMC3_MOUSE	Lamc3
CMPTFQFYK	P10639;NP_035790.1	P10639;NP_035790.1	THIO_MOUSE;thioredoxin	Txn;thioredoxin
CMQGSSGGDVTVEMNAAPGVDLTK	A1L317	A1L317	K1C24_MOUSE	Krt24
CMQLTDFILK	Q9CR57	Q9CR57	RL14_MOUSE	Rpl14
CMTSRLLQLPDK	Q924H2	Q924H2	MED15_MOUSE	Med15
CNEIISWLDK	P63017	P63017;WP_072663838.1	HSP7C_MOUSE	Hspa8
CNEPAVWSQLAK	Q68FD5	Q68FD5	CLH1_MOUSE	Cltc
CNGEIDNYNDAYQVR	P00688	P00688	AM2A5_MOUSE	Amy2a5
CNGVLEGIR	Q8VDD5;Q6URW6;O08638;SPO40667.1;Q61879;KAF3939701.1;PWA03121.1;Q02566;P13541;A2AQP0;Q5SX40;Q91Z83;KAI0036374.1;TXL74056.1;KAI0319703.1;QEU62609.1;XP_001524713.2;Q5SX39;P13542;GHJ85984.1;KAI8870162.1;KAI9261203.1	O08638;P13541;P13542;Q02566;Q5SX39;Q5SX40;Q61879;Q6URW6;Q8VDD5;Q91Z83;A2AQP0;SPO40667.1;GHJ85984.1;XP_001524713.2;KAI0036374.1;QEU62609.1;KAI8870162.1;KAI0319703.1;KAF3939701.1;KAI9261203.1;PWA03121.1;TXL74056.1	MYH10_MOUSE;MYH11_MOUSE;MYH14_MOUSE;MYH1_MOUSE;MYH3_MOUSE;MYH4_MOUSE;MYH6_MOUSE;MYH7B_MOUSE;MYH7_MOUSE;MYH8_MOUSE;MYH9_MOUSE;Myo1;Myosin-11;P-loop;class;hypothetical;nonmuscle;related	Myh1;Myh10;Myh11;Myh14;Myh3;Myh4;Myh6;Myh7;Myh7b;Myh8;Myh9;Myo1;Myosin-11;P-loop;class;hypothetical;nonmuscle;related
CNIDCVEDPK	Q9QWR8	Q9QWR8	NAGAB_MOUSE	Naga
CNIINSQTFAACHSK	Q80T03	Q80T03	MUC6_MOUSE	Muc6
CNLLPEEVR	Q3TYQ9	Q3TYQ9	AOXD_MOUSE	Aox4
CNNVLYIR	P62307	P62307	RUXF_MOUSE	Snrpf
CNPMKAAPGTLR	A2AFS3	A2AFS3	ELAP1_MOUSE	Elapor1
CNPVQGAMYSFPQIQLPLK	Q8QZR5	Q8QZR5	ALAT1_MOUSE	Gpt
CNQGCVPR	P70412	P70412	CUZD1_MOUSE	Cuzd1
CNRGELFYGTCAGPFLR	Q8C1N8;Q8C1P2	Q8C1N8;Q8C1P2	DFA21_MOUSE;DFA22_MOUSE	Defa21;Defa22
CNSVLTYNLTPVVQK	P17047	P17047	LAMP2_MOUSE	Lamp2
CNTEEHIFVSK	P11438	P11438	LAMP1_MOUSE	Lamp1
CNTQAELLAAGCR	A2A863	A2A863	ITB4_MOUSE	Itgb4
CPAGEDWWYMGK	Q61847	Q61847	MEP1B_MOUSE	Mep1b
CPAGEDWWYMGKR	Q61847	Q61847	MEP1B_MOUSE	Mep1b
CPCIHNK	Q80Z19	Q80Z19	MUC2_MOUSE	Muc2
CPEALFQPSFLGMESCGIHETTFNSIMK	P60710;P63260;WP_103230885.1	P60710;P63260;WP_103230885.1	ACTB_MOUSE;ACTG_MOUSE;actin	Actb;Actg1;actin
CPEDRPIYDEDLK	Q80Z19	Q80Z19	MUC2_MOUSE	Muc2
CPENAFFLDHVR	Q9WTI7	Q9WTI7	MYO1C_MOUSE	Myo1c
CPENAPYLDENTMK	Q6PZE0	Q6PZE0	MUC19_MOUSE	Muc19
CPFRVVDEINQGMDPINER	Q8CG46	Q8CG46	SMC5_MOUSE	Smc5
CPFTGNVSIR	P62281;KAB1703331.1;RFS87992.1	P62281;KAB1703331.1;RFS87992.1	30S;RS11_MOUSE	30S;Rps11
CPSPERPFLYTLR	Q3TTY0	Q3TTY0	PLB1_MOUSE	Plb1
CPSPIYFANIGFFK	Q9WVC8	Q9WVC8	S26A3_MOUSE	Slc26a3
CPSYPGSGDGEMGK	Q8K0C9	Q8K0C9	GMDS_MOUSE	Gmds
CPVCPTCPQCPK	P17533	P17533	DFA29_MOUSE	Defa29
CPVPMLMKENIR	Q80TY5	Q80TY5	VP13B_MOUSE	Vps13b
CQAAEPQIITGSHDTTIR	Q922V4	Q922V4	PLRG1_MOUSE	Plrg1
CQAGWMGTR	Q8VIK5	Q8VIK5	PEAR1_MOUSE	Pear1
CQDILQCTCK	P19467	P19467	MUC13_MOUSE	Muc13
CQDILQCTCKPGLDR	P19467	P19467	MUC13_MOUSE	Muc13
CQDLSVNQDLADTDAR	P10107	P10107	ANXA1_MOUSE	Anxa1
CQGFCASSVSFNK	Q80T03	Q80T03	MUC6_MOUSE	Muc6
CQGGSCITNGK	Q9D7Z6	Q9D7Z6	CLCA1_MOUSE	Clca1
CQLEINFNTLQTK	P57780;Q7TPR4;Q9JI91;O88990	O88990;P57780;Q7TPR4;Q9JI91	ACTN1_MOUSE;ACTN2_MOUSE;ACTN3_MOUSE;ACTN4_MOUSE	Actn1;Actn2;Actn3;Actn4
CQLQFVKEEASLMR	Q3UHU5	Q3UHU5	MTCL1_MOUSE	Mtcl1
CQNALQQVVAR	P47856	P47856	GFPT1_MOUSE	Gfpt1
CQQTHCIIEGPK	Q80Z19	Q80Z19	MUC2_MOUSE	Muc2
CQYEAMVETNR	Q61765	Q61765	K1H1_MOUSE	Krt31
CQYLQAEK	Q8VDD5	Q8VDD5	MYH9_MOUSE	Myh9
CQYVTEK	P05064;P05063;GLT12961.1;TXL73640.1;P00883;ALDOA_RABIT;WP_256000131.1	P00883;ALDOA_RABIT;P05063;P05064;WP_242213024.1;WP_256000131.1;GLT12961.1;TXL73640.1	ALDOA_MOUSE;ALDOA_RABIT;ALDOC_MOUSE;class;fructose-bisphosphate;putative	ALDOA;Aldoa;Aldoc;class;fructose-bisphosphate;putative
CQYYAVSFSK	P28843	P28843	DPP4_MOUSE	Dpp4
CRVPIYEPLEMDK	Q61503	Q61503	5NTD_MOUSE	Nt5e
CSCQDGFR	Q91X17	Q91X17	UROM_MOUSE	Umod
CSCYHHGLYLEAGDVILR	Q80Z19	Q80Z19	MUC2_MOUSE	Muc2
CSDFTEEICR	Q9D6R2	Q9D6R2	IDH3A_MOUSE	Idh3a
CSEDNPLFAGIDCK	Q64518	Q64518	AT2A3_MOUSE	Atp2a3
CSFYLADK	Q6DYE8	Q6DYE8	ENPP3_MOUSE	Enpp3
CSHGCVLTSDGPR	P01132	P01132	EGF_MOUSE	Egf
CSKECSPGQMK	Q8K4Z6	Q8K4Z6	GPC6A_MOUSE	Gprc6a
CSMSYMFEYPEYQK	Q3UUQ7	Q3UUQ7	PGAP1_MOUSE	Pgap1
CSMVNTK	Q9D5U8	Q9D5U8	CNBD2_MOUSE	Cnbd2
CSNEPVGPSIAALTSEER	Q9DC50	Q9DC50	OCTC_MOUSE	Crot
CSNITIIR	P52624	P52624	UPP1_MOUSE	Upp1
CSPDPGLTALLSDHR	Q91X72	Q91X72	HEMO_MOUSE	Hpx
CSPPSETTELSCYR	Q8R2S8	Q8R2S8	CD177_MOUSE	Cd177
CSQAVYAAEK	P97315	P97315	CSRP1_MOUSE	Csrp1
CSQSSSLPMNRK	Q6P6L0	Q6P6L0	FIL1L_MOUSE	Filip1l
CSSILLHGK	Q8VDN2	Q8VDN2	AT1A1_MOUSE	Atp1a1
CSSMTSLPSDIPKAR	Q8CB59	Q8CB59	F161B_MOUSE	Fam161b
CSTGITGTNR	Q6Q473	Q6Q473	CLA4A_MOUSE	Clca4a
CSTLANVGR	Q9WVC8	Q9WVC8	S26A3_MOUSE	Slc26a3
CSTNFMSSTKTVVQLCGHSLETK	O70481	O70481	UBR1_MOUSE	Ubr1
CSTPEEIK	Q9R0P5;TJX40024.1	Q9R0P5;TJX40024.1	DEST_MOUSE;hypothetical	Dstn;hypothetical
CSTPEEIKK	Q9R0P5;TJX40024.1	Q9R0P5;TJX40024.1	DEST_MOUSE;hypothetical	Dstn;hypothetical
CSWEILVPNMNR	Q60997	Q60997	DMBT1_MOUSE	Dmbt1
CSWEILVPSMNR	Q60997	Q60997	DMBT1_MOUSE	Dmbt1
CSWTAVTHESK	Q9JLB4	Q9JLB4	CUBN_MOUSE	Cubn
CSYDEHAK	P07724	P07724	ALBU_MOUSE	Alb
CSYTVEAHCR	Q01339	Q01339	APOH_MOUSE	Apoh
CTAGTLHNLSHHR	Q02248	Q02248	CTNB1_MOUSE	Ctnnb1
CTASLGGANLGETHK	P70412	P70412	CUZD1_MOUSE	Cuzd1
CTEGINTHEKETMQILNER	Q6IFX4	Q6IFX4	K1C39_MOUSE	Krt39
CTFFSCMK	Q80Z19	Q80Z19	MUC2_MOUSE	Muc2
CTGGEVGATSALAPK	P35979	P35979	RL12_MOUSE	Rpl12
CTHKAMENSECSPK	Q9CQC2	Q9CQC2	COL_MOUSE	Clps
CTIPGSDPLK	Q9Z0Y2	Q9Z0Y2	PA21B_MOUSE	Pla2g1b
CTLACQQFR	Q9EPK2	Q9EPK2	XRP2_MOUSE	Rp2
CTLENFTFQK	P28867	P28867	KPCD_MOUSE	Prkcd
CTTSILHNLSHHR	Q02257	Q02257	PLAK_MOUSE	Jup
CTVGDRWSSQQGNR	O88310;Q80ZA0	O88310;Q80ZA0	ITL1A_MOUSE;ITL1B_MOUSE	Itln1;Itln1b
CTVSVETR	Q5SYD0	Q5SYD0	MYO1D_MOUSE	Myo1d
CVACAMGTFSAGR	O35714	O35714	TNR18_MOUSE	Tnfrsf18
CVDFVEIR	Q9JLB4	Q9JLB4	CUBN_MOUSE	Cubn
CVFSEHGLLTTVAYK	Q64516	Q64516	GLPK_MOUSE	Gk
CVINASGPFTDSVR	Q64521	Q64521	GPDM_MOUSE	Gpd2
CVLTTVDPDTGIIDR	Q922Q1	Q922Q1	MARC2_MOUSE	Mtarc2
CVNPVPIR	P97430	P97430	SLPI_MOUSE	Slpi
CVNTTLQIK	P40124	P40124	CAP1_MOUSE	Cap1
CVPFFYGGCGGNR	P12023	P12023	A4_MOUSE	App
CVQQTIETIEENIR	Q9EQH2	Q9EQH2	ERAP1_MOUSE	Erap1
CVTLCTQGGHWR	Q61878	Q61878	PRG2_MOUSE	Prg2
CVVVGDGAVGK	P60766;KAF5373073.1;P84096;P63001;P60764	P60764;P60766;P63001;P84096;Q05144;Q8R527;Q9ER71;KAF5373073.1	CDC42_MOUSE;RAC1_MOUSE;RAC3_MOUSE;RHOG_MOUSE;hypothetical	Cdc42;Rac1;Rac3;Rhog;hypothetical
CWDECIASSQYQAR	Q00519	Q00519	XDH_MOUSE	Xdh
CWRSVVEEQMNK	Q8VE73	Q8VE73	CUL7_MOUSE	Cul7
CWTDNGPALPVVYDFGDAR	O88310	O88310	ITL1A_MOUSE	Itln1
CWTDNGPALPVVYDFGDARK	O88310	O88310	ITL1A_MOUSE	Itln1
CYEMASHLR	P62962;NP_035202.1	P62962;NP_035202.1	PROF1_MOUSE;profilin-1	Pfn1;profilin-1
CYFEDVTSTDTYFK	Q8BG39	Q8BG39	SV2B_MOUSE	Sv2b
CYQLEFGR	Q07076	Q07076	ANXA7_MOUSE	Anxa7
CYRAPQSTSTTTLASAMTR	Q924X6	Q924X6	LRP8_MOUSE	Lrp8
CYTPQPDSFHIFR	Q9ET37	Q9ET37	S5A4A_MOUSE	Slc5a4a
CYTTMVPLR	P01592	P01592	IGJ_MOUSE	Jchain
DAACQIFLAILK	Q99MZ6	Q99MZ6	MYO7B_MOUSE	Myo7b
DAADQNFDYMFK	P35276	P35276	RAB3D_MOUSE	Rab3d
DAADQNFDYMFKLLLIGNSSVGK	P35276	P35276	RAB3D_MOUSE	Rab3d
DAAQSSPAFGDR	P10518	P10518	HEM2_MOUSE	Alad
DAAQSSPAFGDRR	P10518	P10518	HEM2_MOUSE	Alad
DAAYRFMSDHYLEVLR	Q8BNW9	Q8BNW9	KBTBB_MOUSE	Kbtbd11
DACGCDTGGDCECLCDAVAAYAK	Q80T03	Q80T03	MUC6_MOUSE	Muc6
DACVISSEFHER	P58021	P58021	TM9S2_MOUSE	Tm9sf2
DADLTDAAQTQALFQK	P23591	P23591	FCL_MOUSE	Gfus
DADSIHQYLLQR	Q11011	Q11011	PSA_MOUSE	Npepps
DADSITLFDVQQK	Q8CIE6	Q8CIE6	COPA_MOUSE	Copa
DADSQNPDAPEGK	Q8CIE6	Q8CIE6	COPA_MOUSE	Copa
DAEATYLAR	P19001	P19001	K1C19_MOUSE	Krt19
DAEDWFFSK	Q9QWL7	Q9QWL7	K1C17_MOUSE	Krt17
DAEEWFFSK	Q61781	Q61781	K1C14_MOUSE	Krt14
DAEEWFFTK	Q6IFX2	Q6IFX2	K1C42_MOUSE	Krt42
DAEEWFNQK	P02535	P02535	K1C10_MOUSE	Krt10
DAEILRK	Q07076	Q07076	ANXA7_MOUSE	Anxa7
DAELANSVPEGDR	Q9JLT2	Q9JLT2	TREA_MOUSE	Treh
DAELANSVPEGDRETLWAELK	Q9JLT2	Q9JLT2	TREA_MOUSE	Treh
DAETTLTELRR	P05784	P05784	K1C18_MOUSE	Krt18
DAEVERDEER	Q6URW6	Q6URW6	MYH14_MOUSE	Myh14
DAEVLRK	P97384;WP_024098773.1	P97384;WP_024098773.1	ANX11_MOUSE;winged	Anxa11;winged
DAEVVLCGGTESMSQSPYCVR	Q8BWT1	Q8BWT1	THIM_MOUSE	Acaa2
DAFHWMSAHVSPNTLR	Q9DCV6	Q9DCV6	DELE1_MOUSE	Dele1
DAFQEEYYR	Q8K4X7	Q8K4X7	PLCD_MOUSE	Agpat4
DAFQNAYLELGGLGER	Q8VDN2	Q8VDN2	AT1A1_MOUSE	Atp1a1
DAFVILVENALR	Q6X893	Q6X893	CTL1_MOUSE	Slc44a1
DAFVYAIK	Q9ET30	Q9ET30	TM9S3_MOUSE	Tm9sf3
DAGDREYWQLLR	O88968	O88968	TCO2_MOUSE	Tcn2
DAGEGLLAVQITDQEGKPQR	Q80X90	Q80X90	FLNB_MOUSE	Flnb
DAGHPLYPFNDPY	Q9JII6	Q9JII6	AK1A1_MOUSE	Akr1a1
DAGMQLQGYR	P05202	P05202	AATM_MOUSE	Got2
DAGQISGLNVLR	P38647	P38647	GRP75_MOUSE	Hspa9
DAGTIAGLNVLR	KAK4331498.1;TFK85754.1;ORZ16453.1;P63017;CAK5281413.1;TIA92532.1;KAK3310210.1;KAF7362090.1;MGYG000323208_00329;MGYG000331133_00095;KAJ7188515.1;WP_015228006.1;KXT12790.1	MGYG000331133_00095;MGYG000323208_00329;P63017;KAF7362090.1;WP_072663838.1;CAK5281413.1;KAK4331498.1;WP_015228006.1;KAG0380798.1;ORZ16453.1;TIA92532.1;KAK3310210.1;KXT12790.1;TFK85754.1;KAJ7188515.1	Chaperone;Endoplasmic;HSP7C_MOUSE;Heat;heat;hsp7-like;hsp70-like;hypothetical;molecular;unnamed	Chaperone;Endoplasmic;Heat;Hspa8;heat;hsp7-like;hsp70-like;hypothetical;molecular;unnamed
DAGTIAGLNVMR	P20029	P20029	BIP_MOUSE	Hspa5
DAGVSTYMYEFR	P23953	P23953	EST1C_MOUSE	Ces1c
DAHHYGWEVAQPVQHNWK	Q9JLT4	Q9JLT4	TRXR2_MOUSE	Txnrd2
DAHQSLLATR	Q05920;WP_038037126.1;WP_144771618.1;WP_183528412.1;MGYG000431309_02155;KAA3627224.1;WP_166063431.1;APD05736.1;WP_027002561.1;WP_115121982.1;XP_007917398.1;WP_113927379.1;WP_329639153.1;SUV03482.1;WP_238888142.1;WP_308217933.1;MGYG000367183_01532;WP_066093911.1;WP_163701335.1;RLS80009.1;SDC65014.1;WP_310618772.1;MGYG000322948_02134;WP_007716982.1;TNF56707.1;WP_212548369.1;WP_097003650.1;WP_022272…	MGYG000367183_01532;MGYG000431309_02155;MGYG000322948_02134;Q05920;TNF56707.1;WP_113927379.1;WP_310618772.1;WP_144771618.1;EDP17354.1;WP_097003650.1;WP_022272580.1;RLS80009.1;WP_329639153.1;WP_166063431.1;WP_238888142.1;WP_027002561.1;TKW70511.1;KAA3627224.1;SDC65014.1;WP_066093911.1;WP_163701335.1;RHQ15300.1;WP_038037126.1;WP_308217933.1;SUV03482.1;WP_007716982.1;WP_212548369.1;APD05736.1;XP_007…	MAG:;MULTISPECIES:;Oxaloacetate;PYC_MOUSE;oxaloacetate;putative;pyruvate;sodium-extruding	MAG:;MULTISPECIES:;Oxaloacetate;Pc;oxaloacetate;putative;pyruvate;sodium-extruding
DAIAQAEMDLKR	Q3UMR5	Q3UMR5	MCU_MOUSE	Mcu
DAIGISLLK	Q99KK2	Q99KK2	NEUA_MOUSE	Cmas
DAIILIFANK	P62331	P62331	ARF6_MOUSE	Arf6
DAILDALENLSGDELK	Q9EPB4	Q9EPB4	ASC_MOUSE	Pycard
DAILFPSFIHSQK	P24270	P24270	CATA_MOUSE	Cat
DALDELGCFQLELRGDVEMK	Q6VVW5	Q6VVW5	ANPRB_MOUSE	Npr2
DALISFLR	Q9DCJ9	Q9DCJ9	NPL_MOUSE	Npl
DALNIETAVK	P07356	P07356	ANXA2_MOUSE	Anxa2
DALQLWQVMNR	P39654	P39654	LOX15_MOUSE	Alox15
DALSDLALHFLNK	P80315	P80315	TCPD_MOUSE	Cct4
DAMENEMR	Q8CAQ8	Q8CAQ8	MIC60_MOUSE	Immt
DAMITVEDGIR	Q08509	Q08509	EPS8_MOUSE	Eps8
DAMITVEDGIRK	Q08509	Q08509	EPS8_MOUSE	Eps8
DAMLENQTPELFQDVNKPK	P19096	P19096	FAS_MOUSE	Fasn
DAMQYASESK	Q68FD5	Q68FD5	CLH1_MOUSE	Cltc
DANVVCR	Q60997	Q60997	DMBT1_MOUSE	Dmbt1
DAQILYNAGENK	O35639	O35639	ANXA3_MOUSE	Anxa3
DAQSSVLFDVTGQVR	Q9EQK5	Q9EQK5	MVP_MOUSE	Mvp
DAQVQNAQCVLR	Q9D312	Q9D312	K1C20_MOUSE	Krt20
DAQWVGFITR	Q9WV54	Q9WV54	ASAH1_MOUSE	Asah1
DASAILLSESVGQAQDDIR	Q9D7Y9	Q9D7Y9	SLX4I_MOUSE	Slx4ip
DASDQNFDYMFKLLIIGNSSVGK	Q9CZT8	Q9CZT8	RAB3B_MOUSE	Rab3b
DASMTQALCR	Q8BW70	Q8BW70	UBP38_MOUSE	Usp38
DASPGSPLEK	P54869	P54869	HMCS2_MOUSE	Hmgcs2
DASVVGFFR	P27773	P27773	PDIA3_MOUSE	Pdia3
DATNVGDEGGFAPNILENK	P17182;PWS23247.1;XP_005892759.1	P17182;XP_005892759.1;PWS23247.1	ENOA_MOUSE;PREDICTED:;phosphopyruvate	Eno1;PREDICTED:;phosphopyruvate
DATSLNQAALYR	P51660	P51660	DHB4_MOUSE	Hsd17b4
DAVHYGGWEHR	Q8BHN3	Q8BHN3	GANAB_MOUSE	Ganab
DAVIYPILVEFTR	Q9JKR6	Q9JKR6	HYOU1_MOUSE	Hyou1
DAVLLVFANK	P84084;P61205;P84078	P84078;P84084;P61205	ARF1_MOUSE;ARF3_MOUSE;ARF5_MOUSE	Arf1;Arf3;Arf5
DAVLNAWAEDVDLR	P52480	P52480	KPYM_MOUSE	Pkm
DAVSGMGVIVHVIEK	Q9R1P1	Q9R1P1	PSB3_MOUSE	Psmb3
DAWLTRDMSAGCR	Q8VHY0	Q8VHY0	CSPG4_MOUSE	Cspg4
DAYSGGAVNLYHVR	O55234	O55234	PSB5_MOUSE	Psmb5
DCADHFEQMAAASMHQVR	Q8BND5	Q8BND5	QSOX1_MOUSE	Qsox1
DCAEPGGDFNIEIK	Q6PZE0	Q6PZE0	MUC19_MOUSE	Muc19
DCAEPGGDFNIEIKK	Q6PZE0	Q6PZE0	MUC19_MOUSE	Muc19
DCAPAAGPERMSK	Q52KG5	Q52KG5	KI26A_MOUSE	Kif26a
DCAVIVTQK	Q9QUM9;RCU07055.1	Q9QUM9;RCU07055.1	PSA6_MOUSE;proteasome	Psma6;proteasome
DCCADYK	Q6DYE8	Q6DYE8	ENPP3_MOUSE	Enpp3
DCDFLEDGEER	O08692	O08692	NGP_MOUSE	Ngp
DCDLDVACR	P47740;P47739	P47739;P47740	AL3A1_MOUSE;AL3A2_MOUSE	Aldh3a1;Aldh3a2
DCDVLVGFK	Q9QZI9	Q9QZI9	SERC3_MOUSE	Serinc3
DCEDPNPLIR	O35643;Q9DBG3	O35643;Q9DBG3	AP1B1_MOUSE;AP2B1_MOUSE	Ap1b1;Ap2b1
DCFTCSNCK	P97447	P97447	FHL1_MOUSE	Fhl1
DCGDEVAQWFTNYLK	Q922Q1	Q922Q1	MARC2_MOUSE	Mtarc2
DCGDHSNLVAFYGR	Q05921	Q05921	RN5A_MOUSE	Rnasel
DCGGAAAVLGAFR	Q6NSR8	Q6NSR8	PEPL1_MOUSE	Npepl1
DCGIPLSHLQVDGGMTSNK	Q64516	Q64516	GLPK_MOUSE	Gk
DCIDEVK	Q6Q473	Q6Q473	CLA4A_MOUSE	Clca4a
DCIQCEVGWAR	Q9CYA0	Q9CYA0	CREL2_MOUSE	Creld2
DCLLQIVCR	Q9QZC7	Q9QZC7	PKHB2_MOUSE	Plekhb2
DCMLGMEFSGR	P19096	P19096	FAS_MOUSE	Fasn
DCNKPSPEDNIQDR	Q61147	Q61147	CERU_MOUSE	Cp
DCPDPCIGW	Q9WV54	Q9WV54	ASAH1_MOUSE	Asah1
DCPLNTEAASNK	O35643	O35643	AP1B1_MOUSE	Ap1b1
DCPSGEDFKAMMPTR	Q69ZK6	Q69ZK6	JHD2C_MOUSE	Jmjd1c
DCPTGHLTVDEFKK	P62748	P62748	HPCL1_MOUSE	Hpcal1
DCPYMCAYK	P53810;WP_220152733.1	P53810;WP_220152733.1	PIPNA_MOUSE;hypothetical	Pitpna;hypothetical
DCQFFPDK	Q6Q473	Q6Q473	CLA4A_MOUSE	Clca4a
DCQFFPDKVQSEK	Q6Q473	Q6Q473	CLA4A_MOUSE	Clca4a
DCTFITK	P28843	P28843	DPP4_MOUSE	Dpp4
DCVCDNYK	Q99JW5	Q99JW5	EPCAM_MOUSE	Epcam
DCVGDVTENQVCNK	P35441	P35441	TSP1_MOUSE	Thbs1
DDADWAHGDSSQPEQVDHTLVGQCK	P28825	P28825	MEP1A_MOUSE	Mep1a
DDAMSEHR	Q62210	Q62210	BIRC2_MOUSE	Birc2
DDAQLSGLASALR	Q8BHG3	Q8BHG3	CC50B_MOUSE	Tmem30b
DDASKPVHLTAFLGYK	P27659	P27659	RL3_MOUSE	Rpl3
DDCCFDANQPEGK	O35598	O35598	ADA10_MOUSE	Adam10
DDDLPQFTSAGESFNK	Q9CPY7	Q9CPY7	AMPL_MOUSE	Lap3
DDDVPLEWR	O88428	O88428	PAPS2_MOUSE	Papss2
DDETMYVESK	Q9CVB6	Q9CVB6	ARPC2_MOUSE	Arpc2
DDEVQVVR	P61255;OIC53282.1	P61255;OIC53282.1	50S;RL26_MOUSE	50S;Rpl26
DDEYDYLFK	P46638;ORX78242.1;P62492	P46638;P62492;ORX78242.1	RB11A_MOUSE;RB11B_MOUSE;Rab11-1c	Rab11-1c;Rab11a;Rab11b
DDFDFGTMSHVIR	Q61941	Q61941	NNTM_MOUSE	Nnt
DDFLEQSER	Q61247	Q61247	A2AP_MOUSE	Serpinf2
DDFSSGTSSR	Q64521;KAI9594155.1	Q64521;KAI9594155.1	FAD;GPDM_MOUSE	FAD;Gpd2
DDFSVPTFYLSYNR	Q8R0C3	Q8R0C3	S26A8_MOUSE	Slc26a8
DDFTEER	Q9CQA3	Q9CQA3	SDHB_MOUSE	Sdhb
DDGAAILVAVSNMVQK	Q91VD9	Q91VD9	NDUS1_MOUSE	Ndufs1
DDGLFSGDPNWFPK	Q9WVA4	Q9WVA4	TAGL2_MOUSE	Tagln2
DDGVYSR	Q6Q473	Q6Q473	CLA4A_MOUSE	Clca4a
DDIAGIQK	Q10738	Q10738	MMP7_MOUSE	Mmp7
DDIIDLKR	Q9JLB4	Q9JLB4	CUBN_MOUSE	Cubn
DDIIICEIGEVFK	Q8BGH2	Q8BGH2	SAM50_MOUSE	Samm50
DDITFVSGAPR	Q61739	Q61739	ITA6_MOUSE	Itga6
DDLEQLTTEIK	Q64704	Q64704	STX3_MOUSE	Stx3
DDLEQLTTEIKK	Q64704	Q64704	STX3_MOUSE	Stx3
DDLMEAVTEYPDAK	Q62398	Q62398	CNGA2_MOUSE	Cnga2
DDLPPVAAMLQSTATK	A0A0G2JEB6	A0A0G2JEB6	CFA47_MOUSE	Cfap47
DDMIFEDCGNVPSEPK	P14094	P14094	AT1B1_MOUSE	Atp1b1
DDMLITGGR	G3X982	G3X982	AOXC_MOUSE	Aox3
DDMTEVTGR	Q8CJG1	Q8CJG1	AGO1_MOUSE	Ago1
DDNCDAQYSFVCK	P43137	P43137	LIT1_MOUSE	Reg1
DDNGKPYVLPSVR	P05202	P05202	AATM_MOUSE	Got2
DDNMFQIGK	P11031;WP_159307002.1	P11031;WP_159307002.1	TCP4_MOUSE;transcriptional	Sub1;transcriptional
DDNNMPVTAR	O08709	O08709	PRDX6_MOUSE	Prdx6
DDNSGPSVLFSVQK	Q8BM96	Q8BM96	AGRG7_MOUSE	Adgrg7
DDNSVELTVAEGPYK	Q8BHN3	Q8BHN3	GANAB_MOUSE	Ganab
DDPSGQMLLLLSDAR	Q9QXS1	Q9QXS1	PLEC_MOUSE	Plec
DDPSTFTPWSIHVS	Q3TYQ9	Q3TYQ9	AOXD_MOUSE	Aox4
DDPVTNLNNAFEVAEK	P57780	P57780;KAH3619682.1	ACTN4_MOUSE	Actn4
DDQVTVIGAGVTLHEALAAAESLKK	P40142	P40142	TKT_MOUSE	Tkt
DDRYCESMMK	Q3TMQ6;CHK21573.1	Q3TMQ6;CHK21573.1	ANG4_MOUSE;Pancreatic	Ang4;Pancreatic
DDSAVVCAK	Q6PZE0	Q6PZE0	MUC19_MOUSE	Muc19
DDSHSVVYTR	Q91WV7	Q91WV7	SLC31_MOUSE	Slc3a1
DDSIPVNR	Q921G7	Q921G7	ETFD_MOUSE	Etfdh
DDSLAVWYAMER	O70582	O70582	LX12B_MOUSE	Alox12b
DDTESLEIFQNEVAR	Q9D1Q6	Q9D1Q6	ERP44_MOUSE	Erp44
DDTIYLTHK	Q80Z19	Q80Z19	MUC2_MOUSE	Muc2
DDTLHETEDVK	Q9D855	Q9D855	QCR7_MOUSE	Uqcrb
DDTLHETEDVKEAIR	Q9D855	Q9D855	QCR7_MOUSE	Uqcrb
DDTYQSYSSPSPR	Q60997	Q60997	DMBT1_MOUSE	Dmbt1
DDVLEILDDR	Q08509	Q08509	EPS8_MOUSE	Eps8
DDVLEILDDRR	Q08509	Q08509	EPS8_MOUSE	Eps8
DDVMPGTYCEIDLDK	Q9ET30	Q9ET30	TM9S3_MOUSE	Tm9sf3
DDWESGLNAMECALHLEK	P09528;NP_034369.1	P09528;NP_034369.1	FRIH_MOUSE;ferritin	Fth1;ferritin
DEAEALYQTK	Q6IFZ6	Q6IFZ6	K2C1B_MOUSE	Krt77
DEALVQLLLGR	Q7M758	Q7M758	NALDL_MOUSE	Naaladl1
DEAVGALHLIQAAK	Q91WG8	Q91WG8	GLCNE_MOUSE	Gne
DECLQFTANALALAMER	Q60692	Q60692	PSB6_MOUSE	Psmb6
DEDITEYQSILAAAVK	Q9DCM2	Q9DCM2	GSTK1_MOUSE	Gstk1
DEDSEDNGIIMFSILK	E9Q7P9	E9Q7P9	CDHR2_MOUSE	Cdhr2
DEECSELSMVADK	B5X0G2;P11588;P11589;WP_306232515.1	P02762;P04938;P11588;P11589;B5X0G2;A2BIM8;WP_306232515.1	MUP17_MOUSE;MUP1_MOUSE;MUP2_MOUSE;lipocalin/fatty-acid	Mup1;Mup17;Mup2;lipocalin/fatty-acid
DEECSELSMVADKTEK	B5X0G2;P11588;P11589;WP_306232515.1	P02762;P04938;P11588;P11589;B5X0G2;A2BIM8;WP_306232515.1	MUP17_MOUSE;MUP1_MOUSE;MUP2_MOUSE;lipocalin/fatty-acid	Mup1;Mup17;Mup2;lipocalin/fatty-acid
DEEDDPVMMAVNAKVEEWK	Q6A078	Q6A078	CE290_MOUSE	Cep290
DEEDTVDKELAGQDAK	Q99JG3	Q99JG3	ANX13_MOUSE	Anxa13
DEEIDQLKR	Q5SX40;Q5SX39;P13542	P13542;Q5SX39;Q5SX40	MYH1_MOUSE;MYH4_MOUSE;MYH8_MOUSE	Myh1;Myh4;Myh8
DEELSCSVLELK	P07759;Q03734	P07759;Q03734	SPA3K_MOUSE;SPA3M_MOUSE	Serpina3k;Serpina3m
DEFCPSTDTSFNCLK	Q6T3U4	Q6T3U4	NPCL1_MOUSE	Npc1l1
DEFEGLFK	Q02053;P31254	P31254;Q02053	UBA1Y_MOUSE;UBA1_MOUSE	Uba1;Uba1y
DEFLGQVHLK	O08688	O08688	CAN5_MOUSE	Capn5
DEFNADHPFIYIIR	P70124	P70124	SPB5_MOUSE	Serpinb5
DEFTNTCAADSEIELAYADVAR	Q8BXK9	Q8BXK9	CLIC5_MOUSE	Clic5
DEGNYLDDALMK	P97429	P97429	ANXA4_MOUSE	Anxa4
DEGPYYTHLGSGPTVASIRELMEDR	Q8BG87	Q8BG87	TET3_MOUSE	Tet3
DEGTAFLVYGAPGFSK	Q03311	Q03311	CHLE_MOUSE	Bche
DEGVPWTGMLAIVHSYVTHK	Q8C966	Q8C966	PF21B_MOUSE	Phf21b
DEHGNLIFDTVDLCDTWEAMEKCK	Q8K023	Q8K023	AKC1H_MOUSE	Akr1c18
DEIATVETINNGK	Q9JLJ2	Q9JLJ2	AL9A1_MOUSE	Aldh9a1
DEIDNLDMSSK	P21447	P21447	MDR1A_MOUSE	Abcb1a
DEILPTTPISEQK	P62908	P62908	RS3_MOUSE	Rps3
DELADEIANSSGK	Q8VDD5	Q8VDD5	MYH9_MOUSE	Myh9
DELDIMKFICK	Q9D289	Q9D289	TPC6B_MOUSE	Trappc6b
DELEVILK	Q61391;Q9JLI3	Q61391;Q9JLI3	MMEL1_MOUSE;NEP_MOUSE	Mme;Mmel1
DELHHSGWNTCSSCFGDSTK	P17563;Q63836	P17563;Q63836	SBP1_MOUSE;SBP2_MOUSE	Selenbp1;Selenbp2
DELHIVEAEAMNYEGSPIK	Q61937;QHG80496.1	Q61937;QHG80496.1	NPM_MOUSE;hypothetical	Npm1;hypothetical
DELLQVLR	P61022	P61022	CHP1_MOUSE	Chp1
DELSDWSLAPTEEER	P35922	P35922	FMR1_MOUSE	Fmr1
DELTLEGIK	Q91VC3;PWS23137.1;ORY58683.1	Q91VC3;PWS23137.1;ORY58683.1	IF4A3_MOUSE;P-loop;hypothetical	Eif4a3;P-loop;hypothetical
DEMENADLGAK	A2AL36	A2AL36	CNTRL_MOUSE	Cntrl
DEMNKEIEAAR	A3KGV1	A3KGV1	ODFP2_MOUSE	Odf2
DENCEAQYSFVCK	Q08731	Q08731	LIT2_MOUSE	Reg2
DENGKPLAYPLEIYVK	Q9R100	Q9R100	CAD17_MOUSE	Cdh17
DEPSVAAMVYPFTGDHK	Q91V92	Q91V92	ACLY_MOUSE	Acly
DEPYKMQEK	Q9JKZ2	Q9JKZ2	SC5A3_MOUSE	Slc5a3
DEQIPDGMCIDAEGK	Q64374	Q64374	RGN_MOUSE	Rgn
DEQLESLFQR	Q6ZWX6	Q6ZWX6	IF2A_MOUSE	Eif2s1
DEQVVVSHDANLK	Q9CRY7	Q9CRY7	GDPD1_MOUSE	Gdpd1
DEQVVVSHDANLKR	Q9CRY7	Q9CRY7	GDPD1_MOUSE	Gdpd1
DERSGTPTQDEMMDK	Q6NXI6	Q6NXI6	RPRD2_MOUSE	Rprd2
DESSDNFGSFFLR	Q6PB66	Q6PB66	LPPRC_MOUSE	Lrpprc
DESTNVDMSLVQR	P97384	P97384	ANX11_MOUSE	Anxa11
DETEFYLGK	O55142	O55142	RL35A_MOUSE	Rpl35a
DETEFYLGKR	O55142	O55142	RL35A_MOUSE	Rpl35a
DETNYGIPQR	P68040;PWS23280.1	P68040;PWS23280.1	RACK1_MOUSE;hypothetical	Rack1;hypothetical
DETSVQEYHGHK	Q9QUR6	Q9QUR6	PPCE_MOUSE	Prep
DETVSDCSPHIANIGR	P47757	P47757	CAPZB_MOUSE	Capzb
DEVLEVLEDGR	Q99K30	Q99K30	ES8L2_MOUSE	Eps8l2
DEVLIKMASQPFGR	O08796	O08796	EF2K_MOUSE	Eef2k
DEVLYLFPSDLCR	O35114	O35114	SCRB2_MOUSE	Scarb2
DEWISGAAVVNAFYSSGR	Q61391	Q61391	NEP_MOUSE	Mme
DEYERHNSYTCEATHK	P01837;WP_305155399.1	P01837;WP_305155399.1	IGKC_MOUSE;hypothetical	Igkc;hypothetical
DEYLINSQTTEHIIK	Q8BIJ6	Q8BIJ6	SYIM_MOUSE	Iars2
DFACVHQALK	P97290	P97290	IC1_MOUSE	Serping1
DFADHVR	E9Q0N2	E9Q0N2	PTPRH_MOUSE	Ptprh
DFANVYVDAVK	Q00623	Q00623	APOA1_MOUSE	Apoa1
DFAPGKPLK	Q99KI0	Q99KI0	ACON_MOUSE	Aco2
DFASCHLAQAPNHVVVSR	Q921I1	MGYG000362755_01712;Q921I1	TRFE_MOUSE	Tf
DFAVDIIK	Q9D819	Q9D819	IPYR_MOUSE	Ppa1
DFDHYIR	Q8BTY1	Q8BTY1	KAT1_MOUSE	Kyat1
DFEEMRK	Q9CPQ1;MGYG000323239_00910	MGYG000323239_00910;Q9CPQ1	Adaptive-response;COX6C_MOUSE	Adaptive-response;Cox6c
DFELPGDTLYYR	Q5SSH7	Q5SSH7	ZZEF1_MOUSE	Zzef1
DFFHLDER	Q61247	Q61247	A2AP_MOUSE	Serpinf2
DFFLAELEK	A2CG49	A2CG49	KALRN_MOUSE	Kalrn
DFFLANASR	O35350	O35350	CAN1_MOUSE	Capn1
DFGSFEK	P09671;MGYG000359800_00712	MGYG000359800_00712;P09671;ROT06988.1;KPI52381.1	SODM_MOUSE;Superoxide	Sod2;Superoxide
DFIDCFLIK	Q9D816	Q9D816	CP255_MOUSE	Cyp2c55
DFINFVSDKEWK	Q8VBT0	Q8VBT0	TMX1_MOUSE	Tmx1
DFINKPILAK	Q9Z280	Q9Z280	PLD1_MOUSE	Pld1
DFIYVSQDPK	Q99JY0	Q99JY0	ECHB_MOUSE	Hadhb
DFLAGGVAAAISK	P51881	P51881	ADT2_MOUSE	Slc25a5
DFLAVMTDTK	Q8BHW6	Q8BHW6	SPT21_MOUSE	Spata21
DFLIPIGK	Q9D051	Q9D051	ODPB_MOUSE	Pdhb
DFLLKPELLR	Q9Z1N5;Q8VDW0	Q8VDW0;Q9Z1N5	DX39A_MOUSE;DX39B_MOUSE	Ddx39a;Ddx39b
DFLLQQTMLR	Q9CPU0	Q9CPU0	LGUL_MOUSE	Glo1
DFLLTCSAPCITQSCAK	Q3UVU3	Q3UVU3	ZNT10_MOUSE	Slc30a10
DFLPLVLGR	P49290	P49290	PERE_MOUSE	Epx
DFMIQGGDFTAR	P30412	P30412	PPIC_MOUSE	Ppic
DFMIQGGDFTR	P24369	P24369	PPIB_MOUSE	Ppib
DFNMPLTISSLK	Q8CI51	Q8CI51	PDLI5_MOUSE	Pdlim5
DFPGVPYSGFDFNDGK	P00687	P00687	AMY1_MOUSE	Amy1
DFPIANGDR	P00920	P00920	CAH2_MOUSE	Ca2
DFPLNDLLSATELDK	Q9JHU4	Q9JHU4	DYHC1_MOUSE	Dync1h1
DFPLTGYVELR	Q9DCT2	Q9DCT2	NDUS3_MOUSE	Ndufs3
DFPQYFAVVSR	Q8C8R3;G5E8K5	G5E8K5;Q8C8R3	ANK2_MOUSE;ANK3_MOUSE	Ank2;Ank3
DFQLFSSPLGK	Q921I1	MGYG000362755_01712;Q921I1	TRFE_MOUSE	Tf
DFQSLQQNVER	Q9JLB4	Q9JLB4	CUBN_MOUSE	Cubn
DFQTLLTETPK	O54990	O54990	PROM1_MOUSE	Prom1
DFSAFFQK	Q9Z2I0	Q9Z2I0	LETM1_MOUSE	Letm1
DFSALESQLQDTQELLQEENR	Q8VDD5	Q8VDD5	MYH9_MOUSE	Myh9
DFSATDLTEFAAR	Q8BWT1	Q8BWT1	THIM_MOUSE	Acaa2
DFTPAAQAAFQK	P02088;P02089	P02088;P02089	HBB1_MOUSE;HBB2_MOUSE	Hbb-b1;Hbb-b2
DFTPSGIAGAFR	P56135	P56135	ATPK_MOUSE	Atp5mf
DFTPVCTTELGR	O08709	O08709	PRDX6_MOUSE	Prdx6
DFTVSAMHGDMDQK	P60843	P60843	IF4A1_MOUSE	Eif4a1
DFVACNHLR	Q5BKQ4	Q5BKQ4	LIPR1_MOUSE	Pnliprp1
DFVEILDGR	Q9JLB4	Q9JLB4	CUBN_MOUSE	Cubn
DFVEILDGRDSDAPVQGR	Q9JLB4	Q9JLB4	CUBN_MOUSE	Cubn
DFVMQQVTCRAVTR	V9GXG1	V9GXG1	SLN14_MOUSE	Slfn14
DFVQMVR	Q8BGG7	Q8BGG7	UBS3B_MOUSE	Ubash3b
DFVSEAYLITLGK	Q7TMB8	Q7TMB8	CYFP1_MOUSE	Cyfip1
DFVSEAYLLTLGK	Q5SQX6	Q5SQX6	CYFP2_MOUSE	Cyfip2
DFVVQHLK	Q9DBX3	Q9DBX3	SUSD2_MOUSE	Susd2
DFWRMVWEK	Q64455	Q64455	PTPRJ_MOUSE	Ptprj
DFYMTDSISR	Q91VD9	Q91VD9	NDUS1_MOUSE	Ndufs1
DFYNPLVPEAQK	Q9Z0G9	Q9Z0G9	CLD3_MOUSE	Cldn3
DFYNPLVPEAQKR	Q9Z0G9	Q9Z0G9	CLD3_MOUSE	Cldn3
DFYNPMVASGQK	O35054	O35054	CLD4_MOUSE	Cldn4
DGAFDFFPVLR	Q62273	Q62273	S26A2_MOUSE	Slc26a2
DGANSNAPVLSK	Q9JLB4	Q9JLB4	CUBN_MOUSE	Cubn
DGDGTITTK	GLB41005.1;P0DP26;P0DP27;P0DP28	P0DP26;P0DP27;P0DP28;GLB41005.1;EEB99673.1	CALM1_MOUSE;CALM2_MOUSE;CALM3_MOUSE;putative	Calm1;Calm2;Calm3;putative
DGDLENPVLYNGAVK	P57759	P57759	ERP29_MOUSE	Erp29
DGDLVDWWTQQSANNFK	Q61391	Q61391	NEP_MOUSE	Mme
DGEAPDPEDPSR	P24527	P24527	LKHA4_MOUSE	Lta4h
DGEAVWFGCDVGK	Q8R016	Q8R016	BLMH_MOUSE	Blmh
DGEDLEELMK	Q3V0K9	Q3V0K9	PLSI_MOUSE	Pls1
DGEEAGAYDGPR	P27773	P27773	PDIA3_MOUSE	Pdia3
DGENLENNMESLRQYVDR	Q60790	Q60790	RASA3_MOUSE	Rasa3
DGENYVVLLDTTLPR	Q6GQT9	Q6GQT9	NOMO1_MOUSE	Nomo1
DGETFQLMELYGR	Q5FW60	Q5FW60	MUP20_MOUSE	Mup20
DGETFQLMELYGREPDLSSDIK	Q5FW60	Q5FW60	MUP20_MOUSE	Mup20
DGETFQLMGLYGR	B5X0G2;P11588;P11589;WP_306232515.1	P02762;P04938;P11588;P11589;B5X0G2;A2BIM8;WP_306232515.1	MUP17_MOUSE;MUP1_MOUSE;MUP2_MOUSE;lipocalin/fatty-acid	Mup1;Mup17;Mup2;lipocalin/fatty-acid
DGETFQLMGLYGREPDLSSDIK	B5X0G2;P11588;P11589;WP_306232515.1	P02762;P04938;P11588;P11589;B5X0G2;A2BIM8;WP_306232515.1	MUP17_MOUSE;MUP1_MOUSE;MUP2_MOUSE;lipocalin/fatty-acid	Mup1;Mup17;Mup2;lipocalin/fatty-acid
DGFGFADGTLLQLTK	Q9WUZ9	Q9WUZ9	ENTP5_MOUSE	Entpd5
DGFIDKEDLHDMLASLGK	Q9CQ19;Q3THE2	Q3THE2;Q9CQ19	ML12B_MOUSE;MYL9_MOUSE	Myl12b;Myl9
DGFIDLMELK	Q9D8Y0;Q9D4J1	Q9D4J1;Q9D8Y0	EFHD1_MOUSE;EFHD2_MOUSE	Efhd1;Efhd2
DGFNPAHVEAGLYGSR	P17563;Q63836	P17563;Q63836	SBP1_MOUSE;SBP2_MOUSE	Selenbp1;Selenbp2
DGGEFDSLLLAVYTGPGPVK	P97435	P97435	ENTK_MOUSE	Tmprss15
DGGGDVAFVK	Q921I1	Q921I1	TRFE_MOUSE	Tf
DGGIDPLVR	Q5SW46	Q5SW46	PERL_MOUSE	Lpo
DGGQTAPASIR	P13020	P13020	GELS_MOUSE	Gsn
DGHISVEELGDVMK	Q9JM83	Q9JM83	CALM4_MOUSE	Calm4
DGHLLMDGGYINNLPADIAR	Q3TRM4	Q3TRM4	PLPL6_MOUSE	Pnpla6
DGISMLTADAK	O88792	O88792	JAM1_MOUSE	F11r
DGIVLGADTR	P70195	P70195	PSB7_MOUSE	Psmb7
DGKLDFEEFMK	Q8BMD8	Q8BMD8	SCMC1_MOUSE	Slc25a24
DGLAFNALIHR	P57780	P57780;KAH3619682.1	ACTN4_MOUSE	Actn4
DGLAGASSHITTK	P97785	P97785	GFRA1_MOUSE	Gfra1
DGLCEVSCPSGLVFNYK	Q6PZE0	Q6PZE0	MUC19_MOUSE	Muc19
DGLGFCALIHR	Q7TPR4	Q7TPR4	ACTN1_MOUSE	Actn1
DGLIVPIFQER	Q99LJ1	Q99LJ1	FUCO_MOUSE	Fuca1
DGLLPEDTFIVGYAR	Q00612	Q00612	G6PD1_MOUSE	G6pdx
DGLLVTWYHAANSK	Q8QZW3	Q8QZW3	F151A_MOUSE	Fam151a
DGLLYHTR	Q9R100	Q9R100	CAD17_MOUSE	Cdh17
DGLNQKPEK	Q9JIP7	Q9JIP7	S15A1_MOUSE	Slc15a1
DGLTDVYNK	Q8QZT1	Q8QZT1	THIL_MOUSE	Acat1
DGLVATAVLHR	B2RXS4	B2RXS4	PLXB2_MOUSE	Plxnb2
DGLYEQAFQLLR	Q3U0V2	Q3U0V2	TRADD_MOUSE	Tradd
DGMAFNALIHK	Q62261	Q62261	SPTB2_MOUSE	Sptbn1
DGMQLLADMKK	Q8C2E4	Q8C2E4	PTCD1_MOUSE	Ptcd1
DGMSLQTLTQGLETFAK	Q9D967	Q9D967	MGDP1_MOUSE	Mdp1
DGNCIPLGNLCDSYPHCR	P97435	P97435	ENTK_MOUSE	Tmprss15
DGNDLHMTYK	Q9QYJ0	Q9QYJ0	DNJA2_MOUSE	Dnaja2
DGNELEETAARMEIK	A2ASS6	A2ASS6	TITIN_MOUSE	Ttn
DGNGQITDKPVQQAQVQIR	O55111	O55111	DSG2_MOUSE	Dsg2
DGNGYISAAELR	GLB41005.1;P0DP26;P0DP27;P0DP28	P0DP26;P0DP27;P0DP28;GLB41005.1	CALM1_MOUSE;CALM2_MOUSE;CALM3_MOUSE;putative	Calm1;Calm2;Calm3;putative
DGNSLTSEQQK	Q91V01	Q91V01	MBOA5_MOUSE	Lpcat3
DGNVLLHEMQIQHPTASIIAK	Q61390	Q61390	TCPW_MOUSE	Cct6b
DGNVLLHEMQIQHPTASLIAK	P80317	P80317	TCPZ_MOUSE	Cct6a
DGPFHHDPILGK	Q9JLB4	Q9JLB4	CUBN_MOUSE	Cubn
DGPGFYTTR	Q8BMS1	Q8BMS1	ECHA_MOUSE	Hadha
DGPLNMILDDGGDLTNLIHTK	P50247	P50247	SAHH_MOUSE	Ahcy
DGPNALTPPPTTPEWVK	Q8VDN2;Q6PIE5;Q6PIC6	Q6PIC6;Q6PIE5;Q8VDN2	AT1A1_MOUSE;AT1A2_MOUSE;AT1A3_MOUSE	Atp1a1;Atp1a2;Atp1a3
DGQAFNQMEDLLADFEGPSIMDCKMGSR	Q7TS72	Q7TS72	IP3KC_MOUSE	Itpkc
DGQAMLWDLNEGK	P68040;PWS23280.1	P68040;PWS23280.1	RACK1_MOUSE;hypothetical	Rack1;hypothetical
DGQIGCLPR	Q64299	Q64299	CCN3_MOUSE	Ccn3
DGQLIYTPFTEDTETVGQR	P49769	P49769	PSN1_MOUSE	Psen1
DGQVIGIGAGQQSR	Q9CWJ9	Q9CWJ9	PUR9_MOUSE	Atic
DGSDEASCVR	P97435	P97435	ENTK_MOUSE	Tmprss15
DGSFHHTCGGSLITPDWVLTAGHCISTSR	Q9CQ52	Q9CQ52	CEL3B_MOUSE	Cela3b
DGSGGELYGYMSMDRPLSHCGR	P81122	P81122	IRS2_MOUSE	Irs2
DGSLIVSSSYDGLCR	P61965	P61965	WDR5_MOUSE	Wdr5
DGSPVQPSLLSLMKDR	Q3URK3	Q3URK3	TET1_MOUSE	Tet1
DGSSGGVIR	Q60692	Q60692	PSB6_MOUSE	Psmb6
DGSSGGVIYLVTITAAGVDHR	P28076	P28076	PSB9_MOUSE	Psmb9
DGSTIDSVK	Q9Z2H7	Q9Z2H7	GIPC2_MOUSE	Gipc2
DGSVAIASKPR	Q9D0K2	Q9D0K2	SCOT1_MOUSE	Oxct1
DGSYSAFGDQNGER	P28665;P28666	P28665;P28666	MUG1_MOUSE;MUG2_MOUSE	Mug1;Mug2
DGTAAVHFEHAWGDGVAVLR	P52825	P52825	CPT2_MOUSE	Cpt2
DGTIEIPSCFK	Q01339	Q01339	APOH_MOUSE	Apoh
DGTINLSEFQHVISR	Q9Z0F4	Q9Z0F4	CIB1_MOUSE	Cib1
DGTSNPVQVFR	E9Q7P9	E9Q7P9	CDHR2_MOUSE	Cdhr2
DGTYAVTYIPDK	Q80X90	Q80X90	FLNB_MOUSE	Flnb
DGTYAVTYVPLTAGMYTLTMK	Q80X90	Q80X90	FLNB_MOUSE	Flnb
DGVANVSIEDR	P08228	P08228	SODC_MOUSE	Sod1
DGVCEHCSSPCK	Q04592	Q04592	PCSK5_MOUSE	Pcsk5
DGVIEASINHEK	P14685	P14685	PSMD3_MOUSE	Psmd3
DGVILGADTR	O35955	O35955	PSB10_MOUSE	Psmb10
DGVINMSIPIVLPVSADDK	O88428	O88428	PAPS2_MOUSE	Papss2
DGVSSSPQIPVTTAAPNPVR	E9Q0N2	E9Q0N2	PTPRH_MOUSE	Ptprh
DGVVFGVEK	O70435	O70435	PSA3_MOUSE	Psma3
DGVVVVSHDK	Q99LY2	Q99LY2	GDPD3_MOUSE	Gdpd3
DGVYILDLAAK	Q91V92	Q91V92	ACLY_MOUSE	Acly
DGWLHLLDIETK	Q91WL0	Q91WL0	ES8L3_MOUSE	Eps8l3
DGWLYGEHDTTK	Q9DBJ3	Q9DBJ3	BI2L1_MOUSE	Baiap2l1
DGYAQILR	Q99KI0	Q99KI0	ACON_MOUSE	Aco2
DGYMPSQYNSQNWEAR	P51855	P51855	GSHB_MOUSE	Gss
DGYYGESTSGR	Q04592	Q04592	PCSK5_MOUSE	Pcsk5
DHADSNIVIMLVGNK	RFU33405.1;P46638;P62492	P46638;P62492;RFU33405.1	RB11A_MOUSE;RB11B_MOUSE;hypothetical	Rab11a;Rab11b;hypothetical
DHASIQMNVAEVDR	Q9CQR2	Q9CQR2	RS21_MOUSE	Rps21
DHASNIYK	O35566	O35566	CD151_MOUSE	Cd151
DHDMFGYIK	Q9CQ54	Q9CQ54	NDUC2_MOUSE	Ndufc2
DHDTFLAVR	Q9DBH5	Q9DBH5	LMAN2_MOUSE	Lman2
DHENIIIAK	P09103	P09103	PDIA1_MOUSE	P4hb
DHFEEAMR	Q01853	Q01853	TERA_MOUSE	Vcp
DHFLYCANAPLTYK	Q6T3U4	Q6T3U4	NPCL1_MOUSE	Npc1l1
DHHDVSGTDSPFR	MGYG000329437_00634;WP_035902720.1;WP_039680184.1;EJF01042.1;KAI9139233.1;MGYG000323278_02008;KAB1660875.1;KJS47627.1;WP_084170469.1;Q8VC12;AFM43087.1;EFS74263.1;MGYG000431519_01716;MGYG000321922_01834;WP_216454281.1;GFI38409.1;MGYG000324124_01183	MGYG000324124_01183;MGYG000321922_01834;MGYG000431519_01716;MGYG000323278_02008;MGYG000329437_00634;Q8VC12;AFM43087.1;EFS74263.1;EJF01042.1;WP_084170469.1;WP_039680184.1;WP_216454281.1;KAI9139233.1;KJS47627.1;WP_035902720.1;KAB1660875.1;GFI38409.1	HUTU_MOUSE;MAG:;MULTISPECIES:;Urocanate;urocanase;urocanate	MAG:;MULTISPECIES:;Uroc1;Urocanate;urocanase;urocanate
DHIDITINPVQMLHDFSKYR	Q9R1V7	Q9R1V7	ADA23_MOUSE	Adam23
DHINDIIK	Q9JKF1	Q9JKF1	IQGA1_MOUSE	Iqgap1
DHINLPGFCGQNPLR	P23492	P23492	PNPH_MOUSE	Pnp
DHLLEGTFNQVMAYSR	Q8K4P8	Q8K4P8	HECW1_MOUSE	Hecw1
DHLLGVSDSGK	Q9R111	Q9R111	GUAD_MOUSE	Gda
DHLLIPVSNSEMEK	Q9CWS0	Q9CWS0	DDAH1_MOUSE	Ddah1
DHMVVTSELDFGNSWK	Q80Z19	Q80Z19	MUC2_MOUSE	Muc2
DHPAFAPLYFPTELHR	O70252	O70252	HMOX2_MOUSE	Hmox2
DHPVIHPNYLSTETDVEDFR	Q8BJ64	Q8BJ64	CHDH_MOUSE	Chdh
DHQDTVLEIR	Q99MZ6	Q99MZ6	MYO7B_MOUSE	Myo7b
DHQDTVLEIRR	Q99MZ6	Q99MZ6	MYO7B_MOUSE	Myo7b
DHTLGTAK	A2AJX4	A2AJX4	MALR1_MOUSE	Malrd1
DHTMEFIYMTR	Q3UK78	Q3UK78	PCGF5_MOUSE	Pcgf5
DHTNAQFK	Q9DCT2;KAJ2454189.1	Q9DCT2;KAJ2454189.1	NDUS3_MOUSE;putative	Ndufs3;putative
DIALECSDGSTIPYR	Q6PZE0	Q6PZE0	MUC19_MOUSE	Muc19
DIASGLIGPLILCK	Q61147	Q61147	CERU_MOUSE	Cp
DIATQLISNMDINVILGGGR	P24822	P24822	PPBI_MOUSE	Iap
DIATQLISNMDINVILGGGRK	P24822	P24822	PPBI_MOUSE	Iap
DIAWTEDSKR	O88342	O88342	WDR1_MOUSE	Wdr1
DIAYLGITDVR	P41317	P41317	MBL2_MOUSE	Mbl2
DICNDVLSLLEK	P63101	P63101	1433Z_MOUSE	Ywhaz
DIDIHEVR	Q8VEK3	Q8VEK3	HNRPU_MOUSE	Hnrnpu
DIDLATTMFEAGK	Q9Z2H7	Q9Z2H7	GIPC2_MOUSE	Gipc2
DIDLATTMFEAGKDK	Q9Z2H7	Q9Z2H7	GIPC2_MOUSE	Gipc2
DIDQVVTAGLK	Q60928	Q60928	GGT1_MOUSE	Ggt1
DIDTTPVANTFGR	Q9D816	Q9D816;CRC26248.1	CP255_MOUSE	Cyp2c55
DIDVDVNVGEIQK	P17892	P17892	LIPR2_MOUSE	Pnliprp2
DIEAMDPSILK	P46460	P46460	NSF_MOUSE	Nsf
DIEDESTGLK	Q9D154	Q9D154	ILEUA_MOUSE	Serpinb1a
DIEDESTGLKK	Q9D154	Q9D154	ILEUA_MOUSE	Serpinb1a
DIEEIIDELK	Q9D6J6	Q9D6J6	NDUV2_MOUSE	Ndufv2
DIEFMIGHK	Q9D687	Q9D687	S6A19_MOUSE	Slc6a19
DIELFAGK	Q91WL0;MGYG000329167_00764	MGYG000329167_00764;Q91WL0	ES8L3_MOUSE;Histidinol	Eps8l3;Histidinol
DIEPGSPAEAAGLK	Q9JIL4	Q9JIL4	NHRF3_MOUSE	Pdzk1
DIFAMDDK	Q9Z2I8	Q9Z2I8	SUCB2_MOUSE	Suclg2
DIFNVANADLSGMSPDK	Q9CQV3	Q9CQV3	SPB11_MOUSE	Serpinb11
DIFPIAFPR	Q8CGK3	Q8CGK3	LONM_MOUSE	Lonp1
DIFQEIFDK	P54071;MGYG000376356_02000;WP_158344338.1;EDM63964.1;MEE0603137.1	MGYG000376356_02000;P54071;WP_158344338.1;XP_057058958.1;MEE0603137.1;EDM63964.1	IDHP_MOUSE;Isocitrate;MAG:;NADP-dependent;isocitrate	Idh2;Isocitrate;MAG:;NADP-dependent;isocitrate
DIFQEIYDK	O88844;KAG9792477.1;MGYG000384824_01923;AEQ23288.1;MGYG000335030_00176;EOS44847.1	MGYG000345222_01071;MGYG000343990_00456;MGYG000384824_01923;MGYG000321931_01357;MGYG000335030_00176;O88844;KAG9792477.1;EOS44847.1;EOS26150.1;AEQ23288.1	IDHC_MOUSE;Isocitrate;isocitrate;trehalase-domain-containing	Idh1;Isocitrate;isocitrate;trehalase-domain-containing
DIFVTSK	Q91ZX7	Q91ZX7	LRP1_MOUSE	Lrp1
DIGNIISDAMK	P63038	P63038	CH60_MOUSE	Hspd1
DIHNIYGLYVHMATADGLIQR	Q8BHN3	Q8BHN3	GANAB_MOUSE	Ganab
DIIALNPLYR	Q8CGK3	Q8CGK3	LONM_MOUSE	Lonp1
DIICQIAYAR	P47962	P47962	RL5_MOUSE	Rpl5
DIIDKQHTEQEASYGR	Q5SYD0	Q5SYD0	MYO1D_MOUSE	Myo1d
DIIHDPGR	P62918	P62918	RL8_MOUSE	Rpl8
DIIHELEK	Q9DBJ3	Q9DBJ3	BI2L1_MOUSE	Baiap2l1
DIILQSNPLLEAFGNAK	E9Q634;P70248	E9Q634;P70248	MYO1E_MOUSE;MYO1F_MOUSE	Myo1e;Myo1f
DIISDTSGDFR	P07356	P07356;GLS81991.1	ANXA2_MOUSE	Anxa2
DIISDTSGDFRK	P07356	P07356;GLS81991.1	ANXA2_MOUSE	Anxa2
DIKPDLQFMPR	P97291	P97291	CADH8_MOUSE	Cdh8
DIKPDNFLMGIGR	Q8BK63	Q8BK63	KC1A_MOUSE	Csnk1a1
DILAAVSQTLSK	Q8K0L2	Q8K0L2	ENTP8_MOUSE	Entpd8
DILADVNHPFVVK	P18653	P18653	KS6A1_MOUSE	Rps6ka1
DILIQYDR	P14131	P14131	RS16_MOUSE	Rps16
DILLRPELEELR	Q9DCN2	Q9DCN2	NB5R3_MOUSE	Cyb5r3
DILMSITMGK	Q9D485	Q9D485	EFHC2_MOUSE	Efhc2
DILPELGIK	Q03734	Q03734	SPA3M_MOUSE	Serpina3m
DIMLTAVPMEEAR	Q8VHF2	Q8VHF2	CDHR5_MOUSE	Cdhr5
DIMLTAVPMEEARTIR	Q8VHF2	Q8VHF2	CDHR5_MOUSE	Cdhr5
DINAYNGETPTEK	O08709	O08709	PRDX6_MOUSE	Prdx6
DINDNRPTFLQSK	Q9R100	Q9R100	CAD17_MOUSE	Cdh17
DINFPICR	Q80T19	Q80T19	HEPC2_MOUSE	Hamp2
DINQEVYNFLATAGAK	Q99KI0	Q99KI0	ACON_MOUSE	Aco2
DIPAYSQDTFK	Q91YQ5	Q91YQ5	RPN1_MOUSE	Rpn1
DIPGLTDTTVPR	P62754	P62754	RS6_MOUSE	Rps6
DIPLPEELVFTVDEK	Q9DC50	Q9DC50	OCTC_MOUSE	Crot
DIPNMFMDSAGGLGK	Q8BFZ9	Q8BFZ9	ERLN2_MOUSE	Erlin2
DIPTFPLSSAFIR	Q91VA1	Q91VA1	CTL4_MOUSE	Slc44a4
DIPVNPLCIYR	P32261	P32261	ANT3_MOUSE	Serpinc1
DIQDSLTVSNEVQTAK	P47754	P47754	CAZA2_MOUSE	Capza2
DIQDVNVEEEK	Q3TYS2	Q3TYS2	CYBC1_MOUSE	Cybc1
DIQEAGGIMTVEDLNNYR	Q60928	Q60928	GGT1_MOUSE	Ggt1
DIQENYGQDYVHTQK	P51658	P51658	DHB2_MOUSE	Hsd17b2
DIQHAISAR	P51658	P51658	DHB2_MOUSE	Hsd17b2
DIQMTQSTSSLSASLGDR	P01646	P01646	KV5AD_MOUSE
DIQMTQTTSSLSASLGDR	P01647;P01643;P01644;P01645	P01643;P01644;P01645;P01647	KV5AA_MOUSE;KV5AB_MOUSE;KV5AC_MOUSE;KV5AE_MOUSE
DIQVGDVIR	Q148W0	Q148W0	AT8B1_MOUSE	Atp8b1
DIRPYCYWDAEK	P05201	P05201	AATC_MOUSE	Got1
DISLPPKFMQSQSTDQK	Q80YD3	Q80YD3	F205C_MOUSE	Fam205c
DISLSEYK	P35700	P35700	PRDX1_MOUSE	Prdx1
DISNTLIMLADKHAK	Q924K8	Q924K8	MTA3_MOUSE	Mta3
DISPLLKDPDSFR	P08030	P08030	APT_MOUSE	Aprt
DISSAVQANPALTELSLR	Q91VI7	Q91VI7	RINI_MOUSE	Rnh1
DISTAQQMLK	Q0P5X1	Q0P5X1	LRIQ1_MOUSE	Lrriq1
DISTNYYASQK	P08113	P08113	ENPL_MOUSE	Hsp90b1
DITEEIMSGAR	Q6NZJ6	Q6NZJ6	IF4G1_MOUSE	Eif4g1
DITGELEYATK	Q8BWR2	Q8BWR2	PITH1_MOUSE	Pithd1
DITNVMQR	Q6ZWR6	Q6ZWR6	SYNE1_MOUSE	Syne1
DITPLQVVLPNTALHLK	Q9EQK5	Q9EQK5	MVP_MOUSE	Mvp
DITPTLTLYVGK	Q61646	Q61646	HPT_MOUSE	Hp
DITSDTSGDFR	P10107	P10107	ANXA1_MOUSE	Anxa1
DITSDTSGDFRK	P10107	P10107	ANXA1_MOUSE	Anxa1
DIVEAHYR	P15105	P15105	GLNA_MOUSE	Glul
DIVILVDISGSMK	Q5RJF7	Q5RJF7	CA2D4_MOUSE	Cacna2d4
DIVLTQSPASLAVSLGQR	P03977;P01654;P01656;P01671;P01673	P01654;P01655;P01656;P01657;P01659;P01660;P01664;P01665;P01666;P01667;P01668;P01669;P01670;P01671;P01672;P01673;P03977	KV3A1_MOUSE;KV3A3_MOUSE;KV3A4_MOUSE;KV3AJ_MOUSE;KV3AL_MOUSE
DIVMTQSPTFLAVTASK	P01632	P01632	KV1A1_MOUSE	Igkv7-33
DIVMTQTAPSALVTPGESVSISCRSSK	P01630	P01630	KV2A6_MOUSE
DIVNLQVEMIK	P33215	P33215	NEDD1_MOUSE	Nedd1
DIVQFVPFR	Q8BT60;P59108;KAG0345866.1;Q9Z140;Q0VE82;Q8BLR2;Q8JZW4;Q9DC53;Q1RLL3	P59108;Q8BT60;Q9Z140;Q8JZW4;Q0VE82;Q1RLL3;Q9DC53;Q8BLR2;KAG0345866.1	CPNE2_MOUSE;CPNE3_MOUSE;CPNE4_MOUSE;CPNE5_MOUSE;CPNE6_MOUSE;CPNE7_MOUSE;CPNE8_MOUSE;CPNE9_MOUSE;hypothetical	Cpne2;Cpne3;Cpne4;Cpne5;Cpne6;Cpne7;Cpne8;Cpne9;hypothetical
DIVVLGVEK	Q9Z2U0	Q9Z2U0	PSA7_MOUSE	Psma7
DIWVQEPESK	Q64133	Q64133	AOFA_MOUSE	Maoa
DIYFLPFQDQLK	Q8CC88	Q8CC88	VWA8_MOUSE	Vwa8
[truncated: 13,988 more rows]

## Sheet: Host_Proteins
ProteinGroup	Protein.Ids	Protein.Names	Genes
A0A087WPF7	A0A087WPF7	AUTS2_MOUSE	Auts2
A0A088MLT8;P0DPB4	A0A088MLT8;P0DPB4	IQIP1_MOUSE;SCHI1_MOUSE	Iqcj-Schip1;Schip1
A0A0G2JEB6	A0A0G2JEB6	CFA47_MOUSE	Cfap47
A0A140LI88	A0A140LI88	ANR31_MOUSE	Ankrd31
A0A140LIJ0	A0A140LIJ0	DCST2_MOUSE	Dcst2
A0A140LIT1	A0A140LIT1	CC194_MOUSE	Ccdc194
A0A1B0GSN8	A0A1B0GSN8	SRTM2_MOUSE	SERTM2
A0A1W2P884	A0A1W2P884	CE85L_MOUSE	Cep85l
A0A286YEC0	A0A286YEC0	CIROP_MOUSE	Cirop
A0A338P6K9	A0A338P6K9	QSER1_MOUSE	Qser1
A0AUP1	A0AUP1	CC112_MOUSE	Ccdc112
A0JNT9	A0JNT9	BICL1_MOUSE	Bicdl1
A1A535	A1A535	MELT_MOUSE	Veph1
A1L317	A1L317	K1C24_MOUSE	Krt24
A2A5N8	A2A5N8	LMBL1_MOUSE	L3mbtl1
A2A690	A2A690	TANC2_MOUSE	Tanc2
A2A6A1	A2A6A1	GPTC8_MOUSE	Gpatch8
A2A6T1	A2A6T1	CDR2L_MOUSE	Cdr2l
A2A863	A2A863	ITB4_MOUSE	Itgb4
A2A870	A2A870	FBF1_MOUSE	Fbf1
A2A884	A2A884	ZEP3_MOUSE	Hivep3
A2A8L5	A2A8L5	PTPRF_MOUSE	Ptprf
A2A995	A2A995	FYB2_MOUSE	Fyb2
A2A9F4	A2A9F4	KDF1_MOUSE	Kdf1
A2AA28	A2AA28	MET23_MOUSE	Mettl23
A2AAE1	A2AAE1	BLTP1_MOUSE	Bltp1
A2AAJ9	A2AAJ9	OBSCN_MOUSE	Obscn
A2AAY5	A2AAY5	SPD2B_MOUSE	Sh3pxd2b
A2ABU4	A2ABU4	MYOM3_MOUSE	Myom3
A2ABV5	A2ABV5	MED14_MOUSE	Med14
A2ADA5	A2ADA5	PUSL1_MOUSE	Pusl1
A2AEP0	A2AEP0	OBP1B_MOUSE	Obp1b
A2AEV7	A2AEV7	CC120_MOUSE	Ccdc120
A2AEY4	A2AEY4	MA7D3_MOUSE	Map7d3
A2AF47	A2AF47	DOC11_MOUSE	Dock11
A2AFS3	A2AFS3	ELAP1_MOUSE	Elapor1
A2AGL3	A2AGL3	RYR3_MOUSE	Ryr3
A2AGT5	A2AGT5	CKAP5_MOUSE	Ckap5
A2AHC3	A2AHC3	CAMP1_MOUSE	Camsap1
A2AHL1	A2AHL1	ANO3_MOUSE	Ano3
A2AI08	A2AI08	TPRN_MOUSE	Tprn
A2AIV8	A2AIV8	CARD9_MOUSE	Card9
A2AJ76	A2AJ76	HMCN2_MOUSE	Hmcn2
A2AJ88	A2AJ88	PLPL7_MOUSE	Pnpla7
A2AJB2	A2AJB2	TM141_MOUSE	Tmem141
A2AJK6	A2AJK6	CHD7_MOUSE	Chd7
A2AJX4	A2AJX4	MALR1_MOUSE	Malrd1
A2AKB4	A2AKB4	FRPD1_MOUSE	Frmpd1
A2AKE7	A2AKE7	ACL10_MOUSE	Actl10
A2AKG8	A2AKG8	FOCAD_MOUSE	Focad
A2AKK5	A2AKK5	ACNT1_MOUSE	Acnat1
A2AKK5;Q8BGG9	A2AKK5;Q8BGG9	ACNT1_MOUSE;ACNT2_MOUSE	Acnat1;Acnat2
A2AL36	A2AL36	CNTRL_MOUSE	Cntrl
A2ALU4	A2ALU4	SHRM2_MOUSE	Shroom2
A2AM05	A2AM05	CNTLN_MOUSE	Cntln
A2AN08	A2AN08	UBR4_MOUSE	Ubr4
A2APC3	A2APC3	TTLL9_MOUSE	Ttll9
A2APF3	A2APF3	CTCFL_MOUSE	Ctcfl
A2APV2	A2APV2	FMNL2_MOUSE	Fmnl2
A2APX8;A2ASI5;B1AWN6	A2APX8;A2ASI5;B1AWN6	SCN1A_MOUSE;SCN2A_MOUSE;SCN3A_MOUSE	Scn1a;Scn2a;Scn3a
A2AQ19	A2AQ19	RTF1_MOUSE	Rtf1
A2AQ25	A2AQ25	SKT_MOUSE	Skt
A2AQP0	A2AQP0	MYH7B_MOUSE	Myh7b
A2ARJ3	A2ARJ3	TM236_MOUSE	Tmem236
A2ARK0	A2ARK0	FA83C_MOUSE	Fam83c
A2ARS0	A2ARS0	ANR63_MOUSE	Ankrd63
A2ARV4	A2ARV4	LRP2_MOUSE	Lrp2
A2ARZ3	A2ARZ3	FSIP2_MOUSE	Fsip2
A2ASS6	A2ASS6	TITIN_MOUSE	Ttn
A2AUC9	A2AUC9	KLH41_MOUSE	Klhl41
A2AWL7	A2AWL7	MGAP_MOUSE	Mga
A2AWT3	A2AWT3	AT7L3_MOUSE	Atxn7l3
A2AX52	A2AX52	CO6A4_MOUSE	Col6a4
A2BFL2	A2BFL2	ZY11A_MOUSE	Zyg11a
A2CE44	A2CE44	ZXDB_MOUSE	Zxdb
A2CG49	A2CG49	KALRN_MOUSE	Kalrn
A2CG63	A2CG63	ARI4B_MOUSE	Arid4b
A2RRY8	A2RRY8	SPAS1_MOUSE	Spats1
A2RT62	A2RT62	FXL16_MOUSE	Fbxl16
A3FIN4	A3FIN4	AT8B5_MOUSE	Atp8b5
A3KFM7	A3KFM7	CHD6_MOUSE	Chd6
A3KGF7	A3KGF7	PLCB2_MOUSE	Plcb2
A3KGK3	A3KGK3	FR1L4_MOUSE	Fer1l4
A3KGV1	A3KGV1	ODFP2_MOUSE	Odf2
A3KMP2	A3KMP2	TTC38_MOUSE	Ttc38
A4Q9E8	A4Q9E8	TTLL6_MOUSE	Ttll6
A4Q9F4	A4Q9F4	TTL11_MOUSE	Ttll11
A4Q9F6	A4Q9F6	TTL13_MOUSE	Ttll13
A6H584	A6H584	CO6A5_MOUSE	Col6a5
A6H5Y3	A6H5Y3	METH_MOUSE	Mtr
A6H5Z3	A6H5Z3	EXC6B_MOUSE	Exoc6b
A6H619	A6H619	PHRF1_MOUSE	Phrf1
A6H684	A6H684	MGT4E_MOUSE	Mgat4e
A6H690	A6H690	IQCAL_MOUSE	Iqca1l
A6H8H2	A6H8H2	DEN4C_MOUSE	Dennd4c
A6H8H5	A6H8H5	KCNB2_MOUSE	Kcnb2
A6PWD2	A6PWD2	FHAD1_MOUSE	Fhad1
A6X8Z5	A6X8Z5	RHG31_MOUSE	Arhgap31
A6X935	A6X935	ITIH4_MOUSE	Itih4
A7KBS4;Q3URS2;Q80VJ6	Q80VJ6;A7KBS4;Q3URS2	ZSC4C_MOUSE;ZSC4D_MOUSE;ZSC4F_MOUSE	Zscan4c;Zscan4d;Zscan4f
A7M7C7	A7M7C7	SKOR2_MOUSE	Skor2
A7MCT6	A7MCT6	EKI2_MOUSE	Etnk2
A8R0V4	A8R0V4	ESP22_MOUSE	Esp22
A8Y5H7	A8Y5H7	S14L1_MOUSE	Sec14l1
B0V2N1	B0V2N1	PTPRS_MOUSE	Ptprs
B1AQ75	B1AQ75	KRT36_MOUSE	Krt36
B1AR13	B1AR13	CISD3_MOUSE	Cisd3
B1ARD6	B1ARD6	SLFN9_MOUSE	Slfn9
B1AS29	B1AS29	GRIK3_MOUSE	Grik3
B1ATG9	B1ATG9	TIKI2_MOUSE	Trabd2b
B1AVD1	B1AVD1	XPP2_MOUSE	Xpnpep2
B1AY13	B1AY13	UBP24_MOUSE	Usp24
B1AY15	B1AY15	UBP51_MOUSE	Usp51
B1AYB6	B1AYB6	MBD5_MOUSE	Mbd5
B1AZA5	B1AZA5	TM245_MOUSE	Tmem245
B1AZP2	B1AZP2	DLGP4_MOUSE	Dlgap4
B2RPU2	B2RPU2	PLHD1_MOUSE	Plekhd1
B2RQA1	B2RQA1	KCA10_MOUSE	Kcna10
B2RR83	B2RR83	YTDC2_MOUSE	Ythdc2
B2RRF6	B2RRF6	Z518A_MOUSE	Znf518a
B2RUR8	B2RUR8	OTU7B_MOUSE	Otud7b
B2RX12	B2RX12	MRP3_MOUSE	Abcc3
B2RXM4	B2RXM4	NTM1B_MOUSE	Ntmt2
B2RXS4	B2RXS4	PLXB2_MOUSE	Plxnb2
B2RY50	B2RY50	ODAD2_MOUSE	Odad2
B5TVM2	B5TVM2	ILDR2_MOUSE	Ildr2
B5X0G2	B5X0G2	MUP17_MOUSE	Mup17
B5X0G2;P11588;P11589;WP_306232515.1	P02762;P04938;P11588;P11589;B5X0G2;A2BIM8;WP_306232515.1	MUP17_MOUSE;MUP1_MOUSE;MUP2_MOUSE;lipocalin/fatty-acid	Mup1;Mup17;Mup2;lipocalin/fatty-acid
B5X0G2;WP_306232515.1	P02762;P04938;B5X0G2;A2BIM8;WP_306232515.1;KAI0568027.1	MUP17_MOUSE;lipocalin/fatty-acid	Mup17;lipocalin/fatty-acid
B7ZCC9	B7ZCC9	AGRG4_MOUSE	Adgrg4
B7ZMP1	B7ZMP1	XPP3_MOUSE	Xpnpep3
B9EKX1	B9EKX1	PTHD4_MOUSE	Ptchd4
BDA96957.1;P17751	P17751;CAE6453912.1;BDA96957.1	TPIS_MOUSE;hypothetical	Tpi1;hypothetical
C0HKE1;C0HKE2;C0HKE3;C0HKE4;C0HKE5;C0HKE6;C0HKE7;C0HKE8;C0HKE9;Q64523;Q6GSS7;Q8BFU2;Q8CGP5;Q8CGP6;Q8CGP7;Q8R1M2	C0HKE1;C0HKE2;C0HKE3;C0HKE4;C0HKE5;C0HKE6;C0HKE7;C0HKE8;C0HKE9;Q64523;Q6GSS7;Q8BFU2;Q8CGP5;Q8CGP6;Q8CGP7;Q8R1M2	H2A1B_MOUSE;H2A1C_MOUSE;H2A1D_MOUSE;H2A1E_MOUSE;H2A1F_MOUSE;H2A1G_MOUSE;H2A1H_MOUSE;H2A1I_MOUSE;H2A1K_MOUSE;H2A1N_MOUSE;H2A1O_MOUSE;H2A1P_MOUSE;H2A2A_MOUSE;H2A2C_MOUSE;H2A3_MOUSE;H2AJ_MOUSE	H2ac11;H2ac12;H2ac13;H2ac15;H2ac20;H2ac25;H2ac4;H2ac6;H2ac7;H2ac8;H2aj;Hist1h2af;Hist1h2an;Hist1h2ao;Hist1h2ap;Hist2h2aa1
C0HKE1;C0HKE2;C0HKE3;C0HKE4;C0HKE5;C0HKE6;C0HKE7;C0HKE8;C0HKE9;Q8BFU2;Q8CGP5;Q8CGP6;Q8CGP7;Q8R1M2	C0HKE1;C0HKE2;C0HKE3;C0HKE4;C0HKE5;C0HKE6;C0HKE7;C0HKE8;C0HKE9;Q8BFU2;Q8CGP5;Q8CGP6;Q8CGP7;Q8R1M2	H2A1B_MOUSE;H2A1C_MOUSE;H2A1D_MOUSE;H2A1E_MOUSE;H2A1F_MOUSE;H2A1G_MOUSE;H2A1H_MOUSE;H2A1I_MOUSE;H2A1K_MOUSE;H2A1N_MOUSE;H2A1O_MOUSE;H2A1P_MOUSE;H2A3_MOUSE;H2AJ_MOUSE	H2ac11;H2ac12;H2ac13;H2ac15;H2ac25;H2ac4;H2ac6;H2ac7;H2ac8;H2aj;Hist1h2af;Hist1h2an;Hist1h2ao;Hist1h2ap
C0LLJ0	C0LLJ0	IMA8_MOUSE	Kpna7
C3VPR6	C3VPR6	NLRC5_MOUSE	Nlrc5
C4P6S0	C4P6S0	SHTAP_MOUSE	Nsun4
C6KI89	C6KI89	CTSG2_MOUSE	Catsperg2
CAD6586204.1;P83882	P83882;CAD6586204.1	MAG:;RL36A_MOUSE	MAG:;Rpl36a
CAG8560167.1;P53026	P53026;CAG8560167.1	2317_t:CDS:10;RL10A_MOUSE	2317_t:CDS:10;Rpl10a
CDH58619.1;KAH0833217.1;P63330;P62715	P62715;P63330;CDH58619.1;KAH0833217.1	PP2AA_MOUSE;PP2AB_MOUSE;hypothetical;rsc	Ppp2ca;Ppp2cb;hypothetical;rsc
CDH58619.1;P63330;P62715	P62715;P63330;CDH58619.1	PP2AA_MOUSE;PP2AB_MOUSE;rsc	Ppp2ca;Ppp2cb;rsc
CRG91666.1;KAJ3340143.1;KAF8731045.1;AAU94675.1;A2AQ07;Q9D6F9;P68372;P99024;Q9ERD7;Q922F4;Q7TMM9;Q9CWF2	A2AQ07;P68372;P99024;Q7TMM9;Q9CWF2;Q9D6F9;Q9ERD7;Q922F4;KAJ3340143.1;CRG91666.1;KAF8731045.1;AAU94675.1	TBB1_MOUSE;TBB2A_MOUSE;TBB2B_MOUSE;TBB3_MOUSE;TBB4A_MOUSE;TBB4B_MOUSE;TBB5_MOUSE;TBB6_MOUSE;Tubulin;beta-tubulin,;hypothetical	Tubb1;Tubb2a;Tubb2b;Tubb3;Tubb4a;Tubb4b;Tubb5;Tubb6;Tubulin;beta-tubulin,;hypothetical
CRK22724.1;P35279;P61294	P35279;P61294;Q8BHD0;CRK22724.1	RAB6A_MOUSE;RAB6B_MOUSE;hypothetical	Rab6a;Rab6b;hypothetical
D2EAC2	D2EAC2	ZBED6_MOUSE	Zbed6
D3YU32	D3YU32	T13C1_MOUSE	Tex13c1
D3YU81	D3YU81	RFX8_MOUSE	Rfx8
D3YUB6	D3YUB6	BTBD8_MOUSE	Btbd8
D3YWJ0	D3YWJ0	SLIP_MOUSE	Nuggc
D3YWQ0	D3YWQ0	DGKI_MOUSE	Dgki
D3YX43	D3YX43	VSI10_MOUSE	Vsig10
D3YXG0	D3YXG0	HMCN1_MOUSE	Hmcn1
D3YZG8	D3YZG8	MTD2L_MOUSE	Mthfd2l
D3YZU1	D3YZU1	SHAN1_MOUSE	Shank1
D3Z291	D3Z291	CAHM1_MOUSE	Calhm1
D3Z2X2	D3Z2X2	DNHD1_MOUSE	Dnhd1
D3Z6P0	D3Z6P0	PDIA2_MOUSE	Pdia2
D3Z6Q9	D3Z6Q9	BIN2_MOUSE	Bin2
D3Z6S9	D3Z6S9	ERIP6_MOUSE	Erich6
D3Z750	D3Z750	MRO2A_MOUSE	Mroh2a
D3Z7H4	D3Z7H4	GSG1L_MOUSE	Gsg1l
D3Z7P3	D3Z7P3	GLSK_MOUSE	Gls
E0CYV9	E0CYV9	CD054_MOUSE
E0CZ16	E0CZ16	KLHL3_MOUSE	Klhl3
E2JF22	E2JF22	PIEZ1_MOUSE	Piezo1
E9PUQ8	E9PUQ8	DGKD_MOUSE	Dgkd
E9PV24	E9PV24	FIBA_MOUSE	Fga
E9PV87	E9PV87	TALD3_MOUSE	Talpid3
E9PVA8	E9PVA8	GCN1_MOUSE	Gcn1
E9PVB3	E9PVB3	CC175_MOUSE	Ccdc175
E9PVX6	E9PVX6	KI67_MOUSE	Mki67
E9PXF8	E9PXF8	MTMRD_MOUSE	Sbf2
E9PY46	E9PY46	IF140_MOUSE	Ift140
E9PYK3	E9PYK3	PARP4_MOUSE	Parp4
E9PZQ0	E9PZQ0	RYR1_MOUSE	Ryr1
E9Q0B3	E9Q0B3	CC080_MOUSE
E9Q0N2	E9Q0N2	PTPRH_MOUSE	Ptprh
E9Q1U1	E9Q1U1	CC171_MOUSE	Ccdc171
E9Q286	E9Q286	ICE1_MOUSE	Ice1
E9Q2M9	E9Q2M9	WDFY4_MOUSE	Wdfy4
E9Q2Z1	E9Q2Z1	CECR2_MOUSE	Cecr2
E9Q309	E9Q309	CE350_MOUSE	Cep350
E9Q355	E9Q355	CTSG1_MOUSE	Catsperg1
E9Q394	E9Q394	AKP13_MOUSE	Akap13
E9Q3E1	E9Q3E1	AL3B2_MOUSE	Aldh3b2
E9Q3M5	E9Q3M5	S4A5_MOUSE	Slc4a5
E9Q401	E9Q401	RYR2_MOUSE	Ryr2
E9Q414	E9Q414	APOB_MOUSE	Apob
E9Q4F7	E9Q4F7	ANR11_MOUSE	Ankrd11
E9Q4J9	E9Q4J9	AGRF2_MOUSE	Adgrf2
E9Q4N7	E9Q4N7	ARI1B_MOUSE	Arid1b
E9Q4P1	E9Q4P1	WDFY1_MOUSE	Wdfy1
E9Q4Z2;Q5SWU9	E9Q4Z2;Q5SWU9	ACACA_MOUSE;ACACB_MOUSE	Acaca;Acacb
E9Q555	E9Q555	RN213_MOUSE	Rnf213
E9Q557	E9Q557	DESP_MOUSE	Dsp
E9Q5K4	E9Q5K4	CP2CN_MOUSE	Cyp2c23
E9Q634	E9Q634	MYO1E_MOUSE	Myo1e
E9Q634;P70248	E9Q634;P70248	MYO1E_MOUSE;MYO1F_MOUSE	Myo1e;Myo1f
E9Q649	E9Q649	GCNT4_MOUSE	Gcnt4
E9Q6J5	E9Q6J5	BD1L1_MOUSE	Bod1l
E9Q6P5	E9Q6P5	TTC7B_MOUSE	Ttc7b
E9Q6X9	E9Q6X9	RHG40_MOUSE	Arhgap40
E9Q7D5	E9Q7D5	ARHG5_MOUSE	Arhgef5
E9Q7E2	E9Q7E2	ARID2_MOUSE	Arid2
E9Q7P9	E9Q7P9	CDHR2_MOUSE	Cdhr2
E9Q7R9	E9Q7R9	CFA43_MOUSE	Cfap43
E9Q7X6	E9Q7X6	HEG1_MOUSE	Heg1
E9Q876	E9Q876	ABCAC_MOUSE	Abca12
E9Q8I9	E9Q8I9	FRY_MOUSE	Fry
E9Q8T7	E9Q8T7	DYH1_MOUSE	Dnah1
E9Q9W4	E9Q9W4	S27A6_MOUSE	Slc27a6
E9QA62	E9QA62	LMOD3_MOUSE	Lmod3
E9QAM5	E9QAM5	HELZ2_MOUSE	Helz2
EDL20743.1;P16110	P16110;EDL20743.1	LEG3_MOUSE;lectin,	Lgals3;lectin,
EPZ35768.1;P46467;Q8BPY9;Q8VEJ9	P46467;Q8BPY9;Q8VEJ9;EPZ35768.1	ATPase,;FIGL1_MOUSE;VPS4A_MOUSE;VPS4B_MOUSE	ATPase,;Fignl1;Vps4a;Vps4b
EUC62278.1;P62827	P62827;EUC62278.1	RAN_MOUSE;small	Ran;small
F2Z472	F2Z472	SVS3A_MOUSE	Svs3a
F6SEU4	F6SEU4	SYGP1_MOUSE	Syngap1
F6W8I0	F6W8I0	YJEN3_MOUSE	Yjefn3
F6XLV1	F6XLV1	CRCC2_MOUSE	Crocc2
F6ZDS4	F6ZDS4	TPR_MOUSE	Tpr
F7A4A7	F7A4A7	OTOGL_MOUSE	Otogl
F8VPZ5	F8VPZ5	ERCC6_MOUSE	Ercc6
F8VQB6	F8VQB6	MYO10_MOUSE	Myo10
G3UVW3	G3UVW3	S38A6_MOUSE	Slc38a6
G3X939	G3X939	SL9A3_MOUSE	Slc9a3
G3X982	G3X982	AOXC_MOUSE	Aox3
G3X987	G3X987	GIMA9_MOUSE	Gimap9
G3X9C2	G3X9C2	FBX50_MOUSE	Nccrp1
G3X9K3	G3X9K3	BIG1_MOUSE	Arfgef1
G5E829	G5E829	AT2B1_MOUSE	Atp2b1
G5E829;Q6Q477	G5E829;Q6Q477	AT2B1_MOUSE;AT2B4_MOUSE	Atp2b1;Atp2b4
G5E829;Q6Q477;Q9R0K7	G5E829;Q6Q477;Q9R0K7	AT2B1_MOUSE;AT2B2_MOUSE;AT2B4_MOUSE	Atp2b1;Atp2b2;Atp2b4
G5E829;Q9R0K7	G5E829;Q9R0K7	AT2B1_MOUSE;AT2B2_MOUSE	Atp2b1;Atp2b2
G5E861	G5E861	SCLT1_MOUSE	Sclt1
G5E870	G5E870	TRIPC_MOUSE	Trip12
G5E872	G5E872	RNPL1_MOUSE	Rnpepl1
G5E8V9	G5E8V9	ARFP1_MOUSE	Arfip1
GLB41005.1;P0DP26;P0DP27;P0DP28	P0DP26;P0DP27;P0DP28;GLB41005.1;EEB99673.1	CALM1_MOUSE;CALM2_MOUSE;CALM3_MOUSE;putative	Calm1;Calm2;Calm3;putative
GMB10731.1;Q8K1R3	Q8K1R3;GMB10731.1	MAG:;PNPT1_MOUSE	MAG:;Pnpt1
J3S6Y1	J3S6Y1	TSEAR_MOUSE	Tspear
KAF4221000.1;KAG0869417.1;KAJ3081887.1;Q9JJZ2;P68369;P68373	MGYG000409157_01210;P05214;P68369;P68373;Q9JJZ2;AXQ73450.1;KAF4221000.1;KAG0869417.1;KAJ3081887.1	TBA1A_MOUSE;TBA1C_MOUSE;TBA8_MOUSE;hypothetical	Tuba1a;Tuba1c;Tuba8;hypothetical
KAF4221000.1;RMD41608.1;KAG0869417.1;P68368;KAJ1343710.1;KAJ3081887.1;P68369;P68373	MGYG000409157_01210;P05213;P05214;P68368;P68369;P68373;RMD41608.1;KAF4221000.1;KAJ1343710.1;KAG0869417.1;KAJ3081887.1	TBA1A_MOUSE;TBA1C_MOUSE;TBA4A_MOUSE;hypothetical;tubulin	Tuba1a;Tuba1c;Tuba4a;hypothetical;tubulin
KAF5355623.1;P51150;KAJ8293038.1	P51150;KAJ8293038.1;KAF5355623.1	RAB7A_MOUSE;hypothetical;putative	Rab7a;hypothetical;putative
KAF5355623.1;P51150;KAJ8293038.1;TJX41569.1	P51150;TJX41569.1;KAJ8293038.1;KAF5355623.1	GTP-binding;RAB7A_MOUSE;hypothetical;putative	GTP-binding;Rab7a;hypothetical;putative
KAF7321648.1;XP_028051245.1;P63017	P63017;XP_028051245.1;KAF7321648.1	HSP7C_MOUSE;heat;hypothetical	Hspa8;heat;hypothetical
KAF7321648.1;XP_028051245.1;QSL66061.1;GJJ12085.1;P63017;TIA92532.1;KAJ1967444.1;P17156;PVV02138.1;KAJ7840756.1;RQW19208.1;KAF8516096.1	P17156;P63017;GJJ12085.1;KAJ1967444.1;WP_072663838.1;RQW19208.1;PVV02138.1;XP_028051245.1;QSL66061.1;KAJ1518362.1;KAF8516096.1;KAJ7840756.1;TIA92532.1;KAF7321648.1	ATPase;HSP72_MOUSE;HSP7C_MOUSE;Hsp70;heat;hypothetical;molecular	ATPase;Hsp70;Hspa2;Hspa8;heat;hypothetical;molecular
KAF7547830.1;GLB41005.1;Q9D6P8;P0DP26;P0DP27;P0DP28	P0DP26;P0DP27;P0DP28;Q9D6P8;GLB41005.1;KAF7547830.1;EEB99673.1	CALL3_MOUSE;CALM1_MOUSE;CALM2_MOUSE;CALM3_MOUSE;hypothetical;putative	Calm1;Calm2;Calm3;Calml3;hypothetical;putative
KAF7547830.1;Q9D6P8;P0DP26;P0DP27;P0DP28	P0DP26;P0DP27;P0DP28;Q9D6P8;KAF7547830.1	CALL3_MOUSE;CALM1_MOUSE;CALM2_MOUSE;CALM3_MOUSE;hypothetical	Calm1;Calm2;Calm3;Calml3;hypothetical
KAF8731045.1;Q9D6F9;P68372;P99024	P68372;P99024;Q9D6F9;KAF8731045.1	TBB4A_MOUSE;TBB4B_MOUSE;TBB5_MOUSE;hypothetical	Tubb4a;Tubb4b;Tubb5;hypothetical
KAF9182675.1;KAJ3118934.1;Q8BSL7;P61205;P84078	P84078;P61205;Q8BSL7;KAF9182675.1;KAJ3118934.1	ARF1_MOUSE;ARF2_MOUSE;ARF3_MOUSE;hypothetical	Arf1;Arf2;Arf3;hypothetical
KAF9410927.1;KAJ3148628.1;WP_255841140.1;WP_318642419.1;P07742	P07742;WP_318642419.1;KAF9410927.1;WP_255841140.1;KAJ3148628.1	RIR1_MOUSE;Ribonucleoside-diphosphate;ribonucleoside-diphosphate;ribonucleotide-diphosphate	Ribonucleoside-diphosphate;Rrm1;ribonucleoside-diphosphate;ribonucleotide-diphosphate
KAG0094251.1;P46471;MGYG000328766_00436;WP_014018072.1	MGYG000328766_00436;P46471;WP_066760173.1;KAG0094251.1;WP_014018072.1;EGX28125.1	ATP-dependent;MULTISPECIES:;PRS7_MOUSE;spermatogenesis	ATP-dependent;MULTISPECIES:;Psmc2;spermatogenesis
KAG0169224.1;Q8R059;MGYG000333385_01346;MGYG000434115_01751;EOS41958.1;MGYG000323189_00969;SMN21438.1;WP_160636161.1;WP_311377489.1;WP_090172398.1;WP_087418192.1;MDY5179072.1;MGYG000336901_01283;OQX99485.1;EOS29295.1;WP_044970537.1;MGYG000327199_01197;WP_106461295.1;WP_307321346.1;MGYG000328943_01302;WP_033140727.1;WP_318703743.1;WP_227804383.1;ACI02047.1;WP_308001473.1;MCI8931196.1;MGYG000345032…	MGYG000323189_00969;MGYG000333385_01346;MGYG000336901_01283;MGYG000345032_01245;MGYG000344125_01505;MGYG000330560_00617;MGYG000327199_01197;MGYG000372200_01670;MGYG000434115_01751;MGYG000328943_01302;Q8R059;EOS41958.1;WP_090172398.1;ACI02047.1;EFM27808.1;WP_173722659.1;SCK03613.1;WP_044970537.1;EOS29295.1;WP_154457631.1;SMN21438.1;WP_160636161.1;MCI8931196.1;WP_276773267.1;OQX99485.1;WP_106461295…	DNA-directed;GALE_MOUSE;MAG:;MULTISPECIES:;NAD-dependent;UDP-glucose;doxycycline;similar	DNA-directed;Gale;MAG:;MULTISPECIES:;NAD-dependent;UDP-glucose;doxycycline;similar
KAG0169880.1;KAG0869417.1;P68368;KAJ1343710.1;KAJ3081887.1;Q9JJZ2;Q3UX10;P68369;P68373	MGYG000409157_01210;P05213;P05214;P68368;P68369;P68373;Q9JJZ2;Q3UX10;KAJ1343710.1;KAG0169880.1;KAG0869417.1;KAJ3081887.1	TBA1A_MOUSE;TBA1C_MOUSE;TBA4A_MOUSE;TBA8_MOUSE;TBAL3_MOUSE;Tubulin;hypothetical;tubulin	Tuba1a;Tuba1c;Tuba4a;Tuba8;Tubal3;Tubulin;hypothetical;tubulin
KAG0169880.1;KAG0869417.1;P68368;KAJ1343710.1;KAJ3081887.1;Q9JJZ2;RLV91547.1;P68369;P68373	MGYG000409157_01210;P05213;P05214;P68368;P68369;P68373;Q9JJZ2;KAJ1343710.1;KAG0169880.1;RLV91547.1;KAG0869417.1;KAJ3081887.1	TBA1A_MOUSE;TBA1C_MOUSE;TBA4A_MOUSE;TBA8_MOUSE;Tubulin;hypothetical;tubulin	Tuba1a;Tuba1c;Tuba4a;Tuba8;Tubulin;hypothetical;tubulin
KAG0301015.1;Q9Z1Z0	Q9Z1Z0;KAG0301015.1	USO1_MOUSE;hypothetical	Uso1;hypothetical
KAG0869417.1;P68368;KAJ1343710.1;KAJ3081887.1;Q9JJZ2;P68369;P68373	P05213;P05214;P68368;P68369;P68373;Q9JJZ2;KAJ1343710.1;KAG0869417.1;KAJ3081887.1	TBA1A_MOUSE;TBA1C_MOUSE;TBA4A_MOUSE;TBA8_MOUSE;hypothetical;tubulin	Tuba1a;Tuba1c;Tuba4a;Tuba8;hypothetical;tubulin
KAG1179724.1;P07901	MGYG000396167_01511;P07901;KAG1179724.1	HS90A_MOUSE;hypothetical	Hsp90aa1;hypothetical
KAG1348802.1;P14148	P14148;KAG1348802.1	RL7_MOUSE;hypothetical	Rpl7;hypothetical
KAG4304681.1;KAA8564492.1;VDB82833.1;ONH76454.1;P56480;RFU33405.1;RMD43158.1;KAH0542598.1;MGYG000415777_01954;KAI8840474.1;KAJ2128055.1	MGYG000415777_01954;P56480;KAH0542598.1;KAI8840474.1;ONH76454.1;KAA8564492.1;KAJ2128055.1;RFU33405.1;WP_099866921.1;KAG4304681.1;VDB82833.1;RMD43158.1	ATP;ATPB_MOUSE;P-loop;atp2,;hypothetical;unnamed	ATP;Atp5f1b;P-loop;atp2,;hypothetical;unnamed
KAG4304681.1;RKP21389.1;P56480;RFU33405.1;RMD43158.1;KAH0542598.1;MGYG000415777_01954;KAK4205648.1;PYX66345.1	MGYG000415777_01954;P56480;KAH0542598.1;PYX66345.1;KAK4205648.1;RKP21389.1;RFU33405.1;KAG4304681.1;WP_183824664.1;RMD43158.1	ATP;ATPB_MOUSE;MAG:;hypothetical	ATP;Atp5f1b;MAG:;hypothetical
KAG5519294.1;KAI9651642.1;KAG8851011.1;Q9D1G1;P62821;OBW66514.1	P62821;Q9D1G1;KAG8851011.1;KAG5519294.1;OBW66514.1;KAI9651642.1	Insulin-like;MAG:;RAB1A_MOUSE;RAB1B_MOUSE;hypothetical	Insulin-like;MAG:;Rab1A;Rab1b;hypothetical
KAG5519294.1;KAI9651642.1;Q9D1G1;P62821;OBW66514.1	P62821;Q9D1G1;KAG5519294.1;OBW66514.1;KAI9651642.1	MAG:;RAB1A_MOUSE;RAB1B_MOUSE;hypothetical	MAG:;Rab1A;Rab1b;hypothetical
KAG5519294.1;KAI9651642.1;Q9D1G1;P62821;P55258;P61027;OBW66514.1;Q8K386;Q9DD03;KNE70301.1;P61028	P55258;P61027;P61028;P62821;Q9D1G1;Q9DD03;Q8K386;KNE70301.1;KAG5519294.1;OBW66514.1;KAI9651642.1	MAG:;RAB10_MOUSE;RAB13_MOUSE;RAB15_MOUSE;RAB1A_MOUSE;RAB1B_MOUSE;RAB8A_MOUSE;RAB8B_MOUSE;hypothetical;small	MAG:;Rab10;Rab13;Rab15;Rab1A;Rab1b;Rab8a;Rab8b;hypothetical;small
KAG5519294.1;P62821	P62821;KAG5519294.1	RAB1A_MOUSE;hypothetical	Rab1A;hypothetical
KAG5519294.1;Q9D1G1	Q9D1G1;KAG5519294.1	RAB1B_MOUSE;hypothetical	Rab1b;hypothetical
KAG6336469.1;Q9WUM5;MGYG000327119_00231	MGYG000327119_00231;Q9WUM5;KAG6336469.1	SUCA_MOUSE;Succinate--CoA;hypothetical	Succinate--CoA;Suclg1;hypothetical
KAG6820844.1;AOA63756.1;Q3THS6;Q91X83	Q3THS6;Q91X83;KAH9249056.1;KAG6820844.1;AOA63756.1	GQ67_03995T0;METK1_MOUSE;METK2_MOUSE;hypothetical	GQ67_03995T0;Mat1a;Mat2a;hypothetical
KAG6820844.1;MGYG000398778_00600;MGYG000331110_04254;MGYG000390665_00500;MGYG000331209_00816;MGYG000370621_01286;KAF9140919.1;KAI4449814.1;MGYG000328655_00164;WP_154652936.1;WP_042360351.1;Q3THS6;MGYG000322527_00313;WP_095264498.1;MGYG000338753_01212;MGYG000365892_03336;MCI9277268.1;WP_217221428.1;WP_064797799.1;WP_025700449.1;WP_230098703.1;WP_026517623.1;WP_092986619.1;MGYG000321706_01368;SEB04…	MGYG000322527_00313;MGYG000328655_00164;MGYG000390665_00500;MGYG000398778_00600;MGYG000331209_00816;MGYG000370621_01286;MGYG000357148_02425;MGYG000331110_04254;MGYG000321706_01368;MGYG000321820_01248;MGYG000322943_00182;MGYG000365892_03336;MGYG000338753_01212;Q3THS6;WP_042360351.1;GAF15869.1;WP_154652936.1;SEB04596.1;WP_064797799.1;WP_171651174.1;WP_095264498.1;PRX67115.1;KAF9140919.1;WP_02651762…	MAG:;METK2_MOUSE;Methionine;S-adenosylmethionine;hypothetical;methionine;phosphoenolpyruvate	MAG:;Mat2a;Methionine;S-adenosylmethionine;hypothetical;methionine;phosphoenolpyruvate
KAG7117948.1;RPB27713.1;P07901	MGYG000396167_01511;P07901;KAG7117948.1;RPB27713.1	E3;HS90A_MOUSE;HSP90-domain-containing	E3;HSP90-domain-containing;Hsp90aa1
KAG8851011.1;P35276	P35276;KAG8851011.1	Insulin-like;RAB3D_MOUSE	Insulin-like;Rab3d
KAG9045134.1;P54775	P54775;KAG9045134.1	DNA;PRS6B_MOUSE	DNA;Psmc4
KAG9319292.1;P28474;MGYG000323532_00572;VFT53965.1	MGYG000323532_00572;P28474;VFT53965.1;KAG9319292.1	ADHX_MOUSE;S-(hydroxymethyl)glutathione;hypothetical	Adh5;S-(hydroxymethyl)glutathione;hypothetical
KAG9326163.1;P62137;P62141;P63087;OEJ83153.1	P62137;P62141;P63087;KAG9326163.1;KAJ7264542.1;OEJ83153.1	PP1A_MOUSE;PP1B_MOUSE;PP1G_MOUSE;Serine/threonine-protein;hypothetical	Ppp1ca;Ppp1cb;Ppp1cc;Serine/threonine-protein;hypothetical
KAG9326163.1;P62141;P63087;OEJ83153.1	P62141;P63087;KAG9326163.1;KAJ7264542.1;OEJ83153.1	PP1B_MOUSE;PP1G_MOUSE;Serine/threonine-protein;hypothetical	Ppp1cb;Ppp1cc;Serine/threonine-protein;hypothetical
KAH0827144.1;VDB94821.1;P11499;WP_288173810.1	P11499;VDB94821.1;WP_288173810.1;KAH0827144.1;WP_301005965.1	HS90B_MOUSE;Hsp90;molecular;unnamed	Hsp90;Hsp90ab1;molecular;unnamed
KAH9826586.1;P63001;P60764	P60764;P63001;Q05144;KAH9826586.1	Annexin;RAC1_MOUSE;RAC3_MOUSE	Annexin;Rac1;Rac3
KAI0568436.1;P04940;P04941;P04943;P04944	P04940;P04941;P04943;P04944;KAI0568436.1	Ig;KV6A6_MOUSE;KV6A7_MOUSE;KV6A9_MOUSE;KV6AA_MOUSE	Ig
KAI5478328.1;GAO48358.1;VWO96689.1;KAJ8495657.1;P48962;Q3V132;GCE98545.1;P51881;KAJ3213678.1;CAG8461983.1;KAJ1654154.1;PWS23289.1;CAE6454948.1	P48962;P51881;Q3V132;PWS23289.1;KAI5478328.1;GCE98545.1;CAG8461983.1;KAJ8495657.1;CAE6454948.1;KAJ1654154.1;KAJ3213678.1;GAO48358.1;VWO96689.1	4856_t:CDS:2;ADP/ATP;ADT1_MOUSE;ADT2_MOUSE;ADT4_MOUSE;Calcium;hypothetical;unnamed	4856_t:CDS:2;ADP/ATP;Calcium;Slc25a31;Slc25a4;Slc25a5;hypothetical;unnamed
KAI6853332.1;P62897;CYC_HORSE;KAF9217611.1;P00015	P99999;CYC_HUMAN;CYC_HORSE;P00015;P62897;KAI6853332.1;KAF9217611.1	CYC2_MOUSE;CYC_MOUSE;Methionine;hypothetical	Cycs;Cyct;Methionine;hypothetical
KAI8415881.1;Q8R1B4	Q8R1B4;KAI8415881.1	EIF3C_MOUSE;hypothetical	Eif3c;hypothetical
KAI9651642.1;P62821;OBW66514.1	P62821;OBW66514.1;KAI9651642.1	MAG:;RAB1A_MOUSE	MAG:;Rab1A
KAJ1674701.1;P25444;QHG77622.1	P25444;QHG77622.1;KAJ1674701.1	30S;40S;RS2_MOUSE	30S;40S;Rps2
KAJ2668914.1;P61211	P61211;KAJ2668914.1	ARL1_MOUSE;Arf	Arf;Arl1
KAJ2984117.1;P68134;P68033	P62737;P68033;P68134;KAJ2984117.1	ACTC_MOUSE;ACTS_MOUSE;hypothetical	Acta1;Actc1;hypothetical
KAJ3081887.1;P68369;P68373	P05213;P05214;P68369;P68373;KAJ3081887.1	TBA1A_MOUSE;TBA1C_MOUSE;hypothetical	Tuba1a;Tuba1c;hypothetical
KAJ3195496.1;P47738;KAA0219878.1;KAI0200292.1;Q62148;KAI9834683.1;KAG6014453.1;WP_017721107.1;KAF5104824.1;WP_190456914.1	P47738;Q62148;WP_187041817.1;WP_279878726.1;KAG6014453.1;KAI9834683.1;WP_190456914.1;KAF2648400.1;KAI0200292.1;KAF5104824.1;KAA0219878.1;WP_017721107.1;KAJ3195496.1	AL1A2_MOUSE;ALDH2_MOUSE;MAG:;aldehyde;hypothetical	Aldh1a2;Aldh2;MAG:;aldehyde;hypothetical
KAJ3263242.1;P54071	P54071;KAJ3263242.1	IDHP_MOUSE;hypothetical	Idh2;hypothetical
KAJ3263242.1;TPX52157.1;P54071;CAG8483988.1;XP_025341569.1;PIG84512.1;KAG9792477.1;RDB28151.1;MGYG000329730_05661;WP_291526251.1;KKK12093.1;WP_235703804.1;CUS20256.1;KAI4151059.1;WP_273199608.1;WP_198204045.1;WP_076932040.1;WP_294081085.1;WP_191746131.1;WP_093259108.1	MGYG000329730_05661;P54071;KAJ3263242.1;KAG9792477.1;KKK12093.1;WP_093259108.1;WP_076932040.1;WP_198204045.1;RDB28151.1;WP_273199608.1;PIG84512.1;XP_057058958.1;WP_294081085.1;WP_191746131.1;KAI4151059.1;WP_235703804.1;CUS20256.1;WP_183265460.1;CAG8483988.1;WP_291526251.1;XP_025341569.1;ODQ84076.1;TPX52157.1	7126_t:CDS:10;IDHP_MOUSE;Isocitrate;LAQU0S01e02520g1_1;MAG:;MULTISPECIES:;NADP-dependent;formyltetrahydrofolate;hypothetical;isocitrate;trehalase-domain-containing	7126_t:CDS:10;Idh2;Isocitrate;LAQU0S01e02520g1_1;MAG:;MULTISPECIES:;NADP-dependent;formyltetrahydrofolate;hypothetical;isocitrate;trehalase-domain-containing
KAJ3306113.1;Q9CZU6;MGYG000329841_01187	MGYG000329841_01187;Q9CZU6;KAJ3306113.1	CISY_MOUSE;Citrate;citrate	Citrate;Cs;citrate
KAJ3306191.1;P51881;CAE6454948.1	P51881;CAE6454948.1;KAJ3306191.1	ADT2_MOUSE;hypothetical;unnamed	Slc25a5;hypothetical;unnamed
KAJ3318988.1;P62331;KAG8770719.1	P62331;KAJ3318988.1;KAG8770719.1	ARF6_MOUSE;Arf;hypothetical	Arf;Arf6;hypothetical
KAJ3340143.1;AAU94675.1;Q9D6F9;P68372;P99024;Q9ERD7;Q922F4;Q7TMM9;Q9CWF2	P68372;P99024;Q7TMM9;Q9CWF2;Q9D6F9;Q9ERD7;Q922F4;KAJ3340143.1;AAU94675.1	TBB2A_MOUSE;TBB2B_MOUSE;TBB3_MOUSE;TBB4A_MOUSE;TBB4B_MOUSE;TBB5_MOUSE;TBB6_MOUSE;beta-tubulin,;hypothetical	Tubb2a;Tubb2b;Tubb3;Tubb4a;Tubb4b;Tubb5;Tubb6;beta-tubulin,;hypothetical
KAJ3340143.1;AAU94675.1;Q9D6F9;P68372;Q9ERD7;Q922F4	P68372;Q9D6F9;Q9ERD7;Q922F4;KAJ3340143.1;AAU94675.1	TBB3_MOUSE;TBB4A_MOUSE;TBB4B_MOUSE;TBB6_MOUSE;beta-tubulin,;hypothetical	Tubb3;Tubb4a;Tubb4b;Tubb6;beta-tubulin,;hypothetical
KAJ3340143.1;KAF8731045.1;Q9D6F9;P68372	P68372;Q9D6F9;KAJ3340143.1;KAF8731045.1	TBB4A_MOUSE;TBB4B_MOUSE;hypothetical	Tubb4a;Tubb4b;hypothetical
KAJ3340143.1;P68372;P99024;Q7TMM9;Q9CWF2	P68372;P99024;Q7TMM9;Q9CWF2;KAJ3340143.1	TBB2A_MOUSE;TBB2B_MOUSE;TBB4B_MOUSE;TBB5_MOUSE;hypothetical	Tubb2a;Tubb2b;Tubb4b;Tubb5;hypothetical
KAJ3340143.1;P68372;P99024;Q9ERD7;Q922F4;Q7TMM9;Q9CWF2	P68372;P99024;Q7TMM9;Q9CWF2;Q9ERD7;Q922F4;KAJ3340143.1	TBB2A_MOUSE;TBB2B_MOUSE;TBB3_MOUSE;TBB4B_MOUSE;TBB5_MOUSE;TBB6_MOUSE;hypothetical	Tubb2a;Tubb2b;Tubb3;Tubb4b;Tubb5;Tubb6;hypothetical
KAJ3347812.1;VDB82833.1;WP_106712603.1;WP_209999045.1;P56480;WP_203286207.1;MGYG000415777_01954;MGYG000329730_05424;WP_260904496.1;KAI8840474.1;WP_156711258.1;WEK47602.1;WP_313914737.1;CAI2174486.1;CDB54189.1;WP_012383232.1	MGYG000329730_05424;MGYG000415777_01954;P56480;KAI8840474.1;CAH2401305.1;WP_313914737.1;WP_008121989.1;WP_099866921.1;WP_156711258.1;WEK47602.1;KAJ3347812.1;WP_203286207.1;WP_012383232.1;WP_244016246.1;WP_183824664.1;VDB82833.1;WP_260904496.1;CAI2174486.1;CDB54189.1;WP_209999045.1;WP_295464739.1;WP_106712603.1	15436_t:CDS:10;ATP;ATPB_MOUSE;F0F1;MAG:;P-loop;aTP;atp2,;unnamed	15436_t:CDS:10;ATP;Atp5f1b;F0F1;MAG:;P-loop;aTP;atp2,;unnamed
KAJ6257803.1;P47757;XP_016266195.1;KAK5071587.1	P47757;XP_016266195.1;KAJ6257803.1;KAK5071587.1	CAPZB_MOUSE;F-actin-capping;LOW;uncharacterized	Capzb;F-actin-capping;LOW;uncharacterized
KAJ6787598.1;XP_033597939.1;Q99PV0;KAI5286785.1	Q99PV0;KAI5286785.1;XP_033597939.1;KAJ6787598.1	PRP8_MOUSE;hypothetical;pre-mRNA-processing-splicing;pre-mRNA-splicing	Prpf8;hypothetical;pre-mRNA-processing-splicing;pre-mRNA-splicing
KAJ7470587.1;KDQ18016.1;P17879;Q61696	P17879;Q61696;KAJ7470587.1;KDQ18016.1	HS71A_MOUSE;HS71B_MOUSE;heat;hypothetical	Hspa1a;Hspa1b;heat;hypothetical
KAJ8296652.1;P53994;P59279	P53994;P59279;KAJ8296652.1	RAB2A_MOUSE;RAB2B_MOUSE;Vacuolar	Rab2a;Rab2b;Vacuolar
KAJ8502199.1;POS82865.1;C0HKE1;C0HKE2;C0HKE3;C0HKE4;C0HKE5;C0HKE6;C0HKE7;C0HKE8;C0HKE9;Q64523;Q6GSS7;Q8BFU2;Q8CGP5;Q8CGP6;Q8CGP7;Q8R1M2	C0HKE1;C0HKE2;C0HKE3;C0HKE4;C0HKE5;C0HKE6;C0HKE7;C0HKE8;C0HKE9;P27661;Q64523;Q6GSS7;Q8BFU2;Q8CGP5;Q8CGP6;Q8CGP7;Q8R1M2;KAJ8502199.1;POS82865.1	H2A1B_MOUSE;H2A1C_MOUSE;H2A1D_MOUSE;H2A1E_MOUSE;H2A1F_MOUSE;H2A1G_MOUSE;H2A1H_MOUSE;H2A1I_MOUSE;H2A1K_MOUSE;H2A1N_MOUSE;H2A1O_MOUSE;H2A1P_MOUSE;H2A2A_MOUSE;H2A2C_MOUSE;H2A3_MOUSE;H2AJ_MOUSE;histone;hypothetical	H2ac11;H2ac12;H2ac13;H2ac15;H2ac20;H2ac25;H2ac4;H2ac6;H2ac7;H2ac8;H2aj;Hist1h2af;Hist1h2an;Hist1h2ao;Hist1h2ap;Hist2h2aa1;histone;hypothetical
KAJ8502199.1;POS82865.1;C0HKE1;C0HKE2;C0HKE3;C0HKE4;C0HKE5;C0HKE6;C0HKE7;C0HKE8;C0HKE9;Q64523;Q6GSS7;Q8BFU2;Q8CGP5;Q8CGP6;Q8CGP7;Q8R1M2;P0C0S6;Q3THW5	C0HKE1;C0HKE2;C0HKE3;C0HKE4;C0HKE5;C0HKE6;C0HKE7;C0HKE8;C0HKE9;P0C0S6;P27661;Q64523;Q6GSS7;Q8BFU2;Q8CGP5;Q8CGP6;Q8CGP7;Q3THW5;Q8R1M2;KAJ8502199.1;POS82865.1	H2A1B_MOUSE;H2A1C_MOUSE;H2A1D_MOUSE;H2A1E_MOUSE;H2A1F_MOUSE;H2A1G_MOUSE;H2A1H_MOUSE;H2A1I_MOUSE;H2A1K_MOUSE;H2A1N_MOUSE;H2A1O_MOUSE;H2A1P_MOUSE;H2A2A_MOUSE;H2A2C_MOUSE;H2A3_MOUSE;H2AJ_MOUSE;H2AV_MOUSE;H2AZ_MOUSE;histone;hypothetical	H2ac11;H2ac12;H2ac13;H2ac15;H2ac20;H2ac25;H2ac4;H2ac6;H2ac7;H2ac8;H2aj;H2az1;H2az2;Hist1h2af;Hist1h2an;Hist1h2ao;Hist1h2ap;Hist2h2aa1;histone;hypothetical
KAJ8502199.1;POS82865.1;Q64522;C0HKE1;C0HKE2;C0HKE3;C0HKE4;C0HKE5;C0HKE6;C0HKE7;C0HKE8;C0HKE9;Q64523;Q6GSS7;Q8BFU2;Q8CGP5;Q8CGP6;Q8CGP7;Q8R1M2	C0HKE1;C0HKE2;C0HKE3;C0HKE4;C0HKE5;C0HKE6;C0HKE7;C0HKE8;C0HKE9;P27661;Q64522;Q64523;Q6GSS7;Q8BFU2;Q8CGP5;Q8CGP6;Q8CGP7;Q8R1M2;KAJ8502199.1;POS82865.1	H2A1B_MOUSE;H2A1C_MOUSE;H2A1D_MOUSE;H2A1E_MOUSE;H2A1F_MOUSE;H2A1G_MOUSE;H2A1H_MOUSE;H2A1I_MOUSE;H2A1K_MOUSE;H2A1N_MOUSE;H2A1O_MOUSE;H2A1P_MOUSE;H2A2A_MOUSE;H2A2B_MOUSE;H2A2C_MOUSE;H2A3_MOUSE;H2AJ_MOUSE;histone;hypothetical	H2ac11;H2ac12;H2ac13;H2ac15;H2ac20;H2ac21;H2ac25;H2ac4;H2ac6;H2ac7;H2ac8;H2aj;Hist1h2af;Hist1h2an;Hist1h2ao;Hist1h2ap;Hist2h2aa1;histone;hypothetical
KAJ8502199.1;POS82865.1;Q64522;C0HKE1;C0HKE2;C0HKE3;C0HKE4;C0HKE5;C0HKE6;C0HKE7;C0HKE8;C0HKE9;Q64523;Q6GSS7;Q8BFU2;Q8CGP5;Q8CGP6;Q8CGP7;Q8R1M2;P0C0S6;Q3THW5	C0HKE1;C0HKE2;C0HKE3;C0HKE4;C0HKE5;C0HKE6;C0HKE7;C0HKE8;C0HKE9;P0C0S6;P27661;Q64522;Q64523;Q6GSS7;Q8BFU2;Q8CGP5;Q8CGP6;Q8CGP7;Q3THW5;Q8R1M2;KAJ8502199.1;POS82865.1	H2A1B_MOUSE;H2A1C_MOUSE;H2A1D_MOUSE;H2A1E_MOUSE;H2A1F_MOUSE;H2A1G_MOUSE;H2A1H_MOUSE;H2A1I_MOUSE;H2A1K_MOUSE;H2A1N_MOUSE;H2A1O_MOUSE;H2A1P_MOUSE;H2A2A_MOUSE;H2A2B_MOUSE;H2A2C_MOUSE;H2A3_MOUSE;H2AJ_MOUSE;H2AV_MOUSE;H2AZ_MOUSE;histone;hypothetical	H2ac11;H2ac12;H2ac13;H2ac15;H2ac20;H2ac21;H2ac25;H2ac4;H2ac6;H2ac7;H2ac8;H2aj;H2az1;H2az2;Hist1h2af;Hist1h2an;Hist1h2ao;Hist1h2ap;Hist2h2aa1;histone;hypothetical
KAJ9635883.1;O35643;Q9DBG3;KAK1924965.1;KAJ3397807.1	O35643;Q9DBG3;KAK1924965.1;KAJ3397807.1;KAJ9635883.1	AP1B1_MOUSE;AP2B1_MOUSE;hypothetical;vesicle-mediated	Ap1b1;Ap2b1;hypothetical;vesicle-mediated
KAK4331498.1;TFK85754.1;ORZ16453.1;P63017;CAK5281413.1;TIA92532.1;KAK3310210.1;KAF7362090.1;MGYG000323208_00329;MGYG000331133_00095;KAJ7188515.1;WP_015228006.1;KXT12790.1	MGYG000331133_00095;MGYG000323208_00329;P63017;KAF7362090.1;WP_072663838.1;CAK5281413.1;KAK4331498.1;WP_015228006.1;KAG0380798.1;ORZ16453.1;TIA92532.1;KAK3310210.1;KXT12790.1;TFK85754.1;KAJ7188515.1	Chaperone;Endoplasmic;HSP7C_MOUSE;Heat;heat;hsp7-like;hsp70-like;hypothetical;molecular;unnamed	Chaperone;Endoplasmic;Heat;Hspa8;heat;hsp7-like;hsp70-like;hypothetical;molecular;unnamed
KAK4686292.1;Q80ZJ1	Q80ZJ1;KAK4686292.1	RAP2A_MOUSE;phosphatidylglycerol	Rap2a;phosphatidylglycerol
KFY13028.1;P28474;KAJ3129391.1;XP_052973213.1;WP_206045478.1;PVU96232.1	P28474;KFY13028.1;PVU96232.1;WP_206045478.1;KAJ3129391.1;XP_052973213.1	ADHX_MOUSE;NAD/NADP;S-(hydroxymethyl)glutathione;formaldehyde;hypothetical	Adh5;NAD/NADP;S-(hydroxymethyl)glutathione;formaldehyde;hypothetical
KFZ05497.1;THH08924.1;MGYG000325629_00598;WP_300721401.1;WP_148468148.1;MGYG000365457_01485;Q3THK7;WP_119380200.1;PZX17943.1;MGYG000322783_01514;WIG61471.1	MGYG000365457_01485;MGYG000325629_00598;MGYG000322783_01514;MGYG000326964_00281;Q3THK7;THH08924.1;WP_119380200.1;WP_148468148.1;KFZ05497.1;WIG61471.1;WP_300721401.1;PZX17943.1;WP_162052363.1	GMP;GUAA_MOUSE;MAG:;glutamine-hydrolyzing;hypothetical	GMP;Gmps;MAG:;glutamine-hydrolyzing;hypothetical
KXS10872.1;XP_026601142.1;Q9CZM2;XP_051361230.1;RAL58813.1;PVU94823.1	Q9CZM2;XP_051361230.1;PVU94823.1;KXS10872.1;RAL58813.1;XP_026601142.1	RL15_MOUSE;Uncharacterized;hypothetical;uncharacterized	Rpl15;Uncharacterized;hypothetical;uncharacterized
KZZ88557.1;P11499;WP_288173810.1	P11499;WP_288173810.1;KZZ88557.1	ATP-dependent;HS90B_MOUSE;molecular	ATP-dependent;Hsp90ab1;molecular
L0N7N1	L0N7N1	KIF14_MOUSE	Kif14
MGYG000321888_02603;MGYG000330441_00297;Q8CB27	MGYG000321888_02603;MGYG000330441_00297;Q8CB27	OTU1_MOUSE;hypothetical	Yod1;hypothetical
MGYG000322830_00021;Q8R2T8;MGYG000323872_00221;MGYG000410143_01529;WP_006574008.1	MGYG000323872_00221;MGYG000322830_00021;MGYG000410143_01529;Q8R2T8;WP_006574008.1	TF3C5_MOUSE;Valine--tRNA;valine--tRNA	Gtf3c5;Valine--tRNA;valine--tRNA
MGYG000323363_00943;P49183	MGYG000323363_00943;P49183	DNA;DNAS1_MOUSE	DNA;Dnase1
MGYG000323566_00227;KAI7259675.1;MGYG000327961_01618;Q9JHS4;WP_005807114.1;EIA22746.1;MGYG000363314_00462	MGYG000363314_00462;MGYG000323566_00227;MGYG000327961_01618;Q9JHS4;KAI7259675.1;EIA22746.1;WP_005807114.1	ATP-dependent;CLPX_MOUSE;MULTISPECIES:;hypothetical	ATP-dependent;Clpx;MULTISPECIES:;hypothetical
MGYG000323730_00113;P14069	MGYG000323730_00113;P14069	S10A6_MOUSE;hypothetical	S100a6;hypothetical
MGYG000323940_00023;MGYG000363161_01413;P49443;RKI24927.1;MGYG000323359_00001;KAI4446808.1	MGYG000323940_00023;MGYG000363161_01413;MGYG000323359_00001;MGYG000328803_00637;P49443;KAI4446808.1;RKI24927.1	ABC;HTH-type;PPM1A_MOUSE;hypothetical	ABC;HTH-type;Ppm1a;hypothetical
MGYG000325722_01416;MGYG000394059_00703;WP_314633798.1;MGYG000352444_01184;MGYG000325591_01212;MGYG000337960_00848;MGYG000369289_01898;CCZ17495.1;CDE73616.1;MGYG000322105_01572;MGYG000367511_01143;EAV39661.1;MGYG000321844_01712;Q9Z1Q9;MGYG000403115_01554;MGYG000323087_01181;MGYG000396415_03162;MGYG000325446_00957;MGYG000322791_00949;MGYG000324730_01383;MGYG000324096_00005;MGYG000322004_00485;MGYG…	MGYG000326678_00133;MGYG000326885_00088;MGYG000337960_00848;MGYG000345392_00468;MGYG000361474_00504;MGYG000363949_00480;MGYG000388747_01233;MGYG000396548_00742;MGYG000421430_00329;MGYG000325507_00694;MGYG000325380_02218;MGYG000325722_01416;MGYG000339794_01246;MGYG000369289_01898;MGYG000325714_00832;MGYG000363373_01665;MGYG000328203_01174;MGYG000347042_01620;MGYG000326536_00622;MGYG000367511_01143…	BQ2448_403;MAG:;MULTISPECIES:;SYVC_MOUSE;Valine--tRNA;hypothetical;tRNA;valine--tRNA;valine--trna;valine-tRNA;valyl-tRNA	BQ2448_403;MAG:;MULTISPECIES:;Valine--tRNA;Vars1;hypothetical;tRNA;valine--tRNA;valine--trna;valine-tRNA;valyl-tRNA
MGYG000329437_00634;WP_035902720.1;WP_039680184.1;EJF01042.1;KAI9139233.1;MGYG000323278_02008;KAB1660875.1;KJS47627.1;WP_084170469.1;Q8VC12;AFM43087.1;EFS74263.1;MGYG000431519_01716;MGYG000321922_01834;WP_216454281.1;GFI38409.1;MGYG000324124_01183	MGYG000324124_01183;MGYG000321922_01834;MGYG000431519_01716;MGYG000323278_02008;MGYG000329437_00634;Q8VC12;AFM43087.1;EFS74263.1;EJF01042.1;WP_084170469.1;WP_039680184.1;WP_216454281.1;KAI9139233.1;KJS47627.1;WP_035902720.1;KAB1660875.1;GFI38409.1	HUTU_MOUSE;MAG:;MULTISPECIES:;Urocanate;urocanase;urocanate	MAG:;MULTISPECIES:;Uroc1;Urocanate;urocanase;urocanate
MGYG000329860_00832;PKM82211.1;P56480;MGYG000322915_01357;WP_188039624.1;MGYG000415777_01954;MGYG000329730_05424;KAI8840474.1;WP_156711258.1;MGYG000398325_02832;CAI2174486.1	MGYG000329730_05424;MGYG000398325_02832;MGYG000415777_01954;MGYG000322915_01357;MGYG000329860_00832;P56480;KAI8840474.1;WP_108022318.1;PKM82211.1;WP_156711258.1;CAI2174486.1;WP_188039624.1	15436_t:CDS:10;ATP;ATPB_MOUSE;F0F1;MAG:;P-loop	15436_t:CDS:10;ATP;Atp5f1b;F0F1;MAG:;P-loop
MGYG000330283_00539;Q91YE9	MGYG000330283_00539;Q91YE9	5NT1B_MOUSE;hypothetical	Nt5c1b;hypothetical
MGYG000330963_01586;MGYG000337106_01776;Q8K0C9;MGYG000331541_02449;CDD31576.1;EDM19848.1;MGYG000322173_01066;WP_211455050.1;CDS10597.1;WP_091685573.1;WP_107736640.1;MGYG000356238_00466;WP_229533618.1	MGYG000330963_01586;MGYG000356238_00466;MGYG000322173_01066;MGYG000365952_00118;MGYG000337106_01776;MGYG000331541_02449;Q8K0C9;WP_245320162.1;CDS10597.1;WP_091685573.1;WP_229533618.1;CDD31576.1;EDM19848.1;WP_211455050.1;WP_107736640.1;WP_227517329.1;WP_160358158.1	Flavo-diiron;GDP-mannose;GMDS_MOUSE;Glucokinase;Methylglyoxal;Putative;gDP-mannose;hypothetical;putative	Flavo-diiron;GDP-mannose;Glucokinase;Gmds;Methylglyoxal;Putative;gDP-mannose;hypothetical;putative
MGYG000340994_03370;MGYG000322004_02133;Q91XU0;KXK40091.1	MGYG000340994_03370;MGYG000322004_02133;Q91XU0;KXK40091.1	2-succinylbenzoate--CoA;MAG:;WRIP1_MOUSE;putative	2-succinylbenzoate--CoA;MAG:;Wrnip1;putative
MGYG000342460_00992;MGYG000368379_00333;MGYG000411391_01105;WP_026074971.1;MGYG000326974_01742;MGYG000328119_00238;MGYG000346001_00834;MGYG000326776_00083;MGYG000342103_01168;MGYG000322783_00816;MGYG000406075_00429;MGYG000393591_02156;MGYG000345760_01185;MGYG000340923_02400;MGYG000389249_01166;PKM91250.1;MGYG000347834_01246;MGYG000332354_00025;MGYG000411571_00304;MGYG000324354_00695;SNU05067.1;KR…	MGYG000321712_01628;MGYG000321835_01733;MGYG000322243_00125;MGYG000322955_00561;MGYG000323179_00153;MGYG000323288_01540;MGYG000323328_01062;MGYG000323350_01898;MGYG000323359_00261;MGYG000323368_00867;MGYG000323640_00691;MGYG000323929_03122;MGYG000324768_00858;MGYG000325670_01525;MGYG000325749_00861;MGYG000326885_00167;MGYG000326974_01742;MGYG000328218_00867;MGYG000329118_01517;MGYG000331372_01574…	2-dehydro-3-deoxy-D-gluconate;30S;Carbohydrate;Elongation;GTP-binding;MAG:;MULTISPECIES:;RRF2M_MOUSE;Translation;UDP-glucose;elongation;hypothetical;protein;putative;translation	2-dehydro-3-deoxy-D-gluconate;30S;Carbohydrate;Elongation;GTP-binding;Gfm2;MAG:;MULTISPECIES:;Translation;UDP-glucose;elongation;hypothetical;protein;putative;translation
MGYG000351800_01327;WP_138948792.1;MGYG000351468_01749;MGYG000324332_02705;WP_306695992.1;MGYG000344745_02474;KAG6336702.1;Q64467;WP_022255092.1;WP_072852154.1;WP_216427980.1;WP_258576043.1;TNR02949.1;WP_004033988.1;MGYG000380064_00672;MGYG000371195_03991;WP_001741834.1	MGYG000344745_02474;MGYG000351468_01749;MGYG000351800_01327;MGYG000371195_03991;MGYG000380064_00672;MGYG000324332_02705;Q64467;TNR02949.1;WP_072852154.1;WP_250278588.1;WP_001741834.1;WP_306695992.1;NMN91608.1;WP_138948792.1;WP_258576043.1;EEG31370.1;KAG6336702.1;WP_004033988.1;WP_022255092.1;WP_216427980.1	G3PT_MOUSE;Glyceraldehyde-3-phosphate;glyceraldehyde-3-phosphate;hypothetical;type	Gapdhs;Glyceraldehyde-3-phosphate;glyceraldehyde-3-phosphate;hypothetical;type
MGYG000376158_00008;Q60605;GLS81989.1	MGYG000376158_00008;Q60605;GLS81989.1	MYL6_MOUSE;Ribokinase;hypothetical	Myl6;Ribokinase;hypothetical
MGYG000379234_01107;Q5U465;MGYG000325739_01002;OKY88701.1;MGYG000343716_01068;WP_304953204.1	MGYG000325739_01002;MGYG000343716_01068;MGYG000379234_01107;Q5U465;WP_304953204.1;WP_304581707.1;OKY88701.1	CC125_MOUSE;MAG:;hypothetical;lipopolysaccharide	Ccdc125;MAG:;hypothetical;lipopolysaccharide
MGYG000394047_00848;MGYG000411167_01276;Q6VGS5	MGYG000394047_00848;MGYG000411167_01276;Q6VGS5	2-isopropylmalate;DAPLE_MOUSE	2-isopropylmalate;Ccdc88c
MGYG000405598_01511;OCW94341.1;WP_106712603.1;WP_209999045.1;P56480;MGYG000323869_01263;MGYG000415777_01954;MGYG000322867_00781;MGYG000326954_00751;WP_321045469.1;MGYG000398325_02832;WP_026489440.1;WP_103869716.1	MGYG000323869_01263;MGYG000398325_02832;MGYG000405598_01511;MGYG000415777_01954;MGYG000322867_00781;MGYG000326954_00751;P56480;WP_321045469.1;WP_026489440.1;ABW75476.1;WP_008121989.1;WP_103869716.1;WP_087181864.1;OCW94341.1;WP_209999045.1;WP_106712603.1	ATP;ATPB_MOUSE;F0F1;hypothetical	ATP;Atp5f1b;F0F1;hypothetical
MGYG000415777_01962;P21550	MGYG000415777_01962;P21550;RZN75547.1;KAF8832808.1	ENOB_MOUSE;Enolase	Eno3;Enolase
MGYG000418953_03443;MGYG000325518_01486;MGYG000432485_00871;MGYG000324545_01390;MGYG000323217_00702;MGYG000431624_01636;MGYG000385271_00808;KAG4304681.1;MGYG000405598_01511;RKP21389.1;MGYG000430898_01895;MGYG000350872_01142;CAD6573402.1;MGYG000322917_02171;MGYG000331007_01051;MGYG000339035_01044;KAJ3347812.1;MGYG000423846_00885;MGYG000329474_00962;WP_018108535.1;MGYG000342836_00112;KAA8564492.1;M…	MGYG000322918_01225;MGYG000322940_02688;MGYG000322956_00851;MGYG000323135_00509;MGYG000323251_01291;MGYG000323302_01252;MGYG000323869_01263;MGYG000324106_01497;MGYG000324545_01390;MGYG000325518_01486;MGYG000329730_05424;MGYG000330504_00716;MGYG000334724_00886;MGYG000337138_00760;MGYG000337665_01309;MGYG000338327_01135;MGYG000338405_00180;MGYG000339035_01044;MGYG000341893_02399;MGYG000342836_00112…	1;15436_t:CDS:10;30S;50S;6-phosphogluconolactonase;ATP;ATPB_MALP2;ATPB_MOUSE;Anaerobic;Aryl-phospho-beta-D-glucosidase;Cysteine--tRNA;DNA;DNA-binding;F-ATPase,;F-type;F0F1;Fumarate;Glyceraldehyde-3-phosphate;MAG:;MULTISPECIES:;P-loop;Phosphoserine;Pyrophosphate--fructose;Ribonuclease;Starch-binding;Sulfoacetaldehyde;Trigger;aTP;alpha-glucan;atp2,;hypothetical;unnamed	1;15436_t:CDS:10;30S;50S;6-phosphogluconolactonase;ATP;Anaerobic;Aryl-phospho-beta-D-glucosidase;Atp5f1b;Cysteine--tRNA;DNA;DNA-binding;F-ATPase,;F-type;F0F1;Fumarate;Glyceraldehyde-3-phosphate;MAG:;MULTISPECIES:;P-loop;Phosphoserine;Pyrophosphate--fructose;Ribonuclease;Starch-binding;Sulfoacetaldehyde;Trigger;aTP;alpha-glucan;atp2,;hypothetical;unnamed
MGYG000418953_03443;MGYG000325518_01486;MGYG000432485_00871;MGYG000324545_01390;MGYG000323217_00702;MGYG000431624_01636;MGYG000385271_00808;KAG4304681.1;MGYG000405598_01511;RKP21389.1;MGYG000430898_01895;MGYG000350872_01142;CAD6573402.1;MGYG000390727_00434;MGYG000322917_02171;MGYG000339035_01044;KAJ3347812.1;MGYG000423846_00885;MGYG000329474_00962;WP_018108535.1;MGYG000342836_00112;KAA8564492.1;O…	MGYG000322918_01225;MGYG000322940_02688;MGYG000323135_00509;MGYG000323251_01291;MGYG000323302_01252;MGYG000323869_01263;MGYG000324106_01497;MGYG000324545_01390;MGYG000325518_01486;MGYG000329730_05424;MGYG000330504_00716;MGYG000333478_01716;MGYG000334724_00886;MGYG000337138_00760;MGYG000337665_01309;MGYG000338405_00180;MGYG000339035_01044;MGYG000341893_02399;MGYG000342836_00112;MGYG000343794_00677…	1;15436_t:CDS:10;30S;50S;6-phosphogluconolactonase;ATP;ATPB_MOUSE;Anaerobic;Aryl-phospho-beta-D-glucosidase;Cysteine--tRNA;DNA;DNA-binding;F-ATPase,;F-type;F0F1;F1F0-ATPase;Fumarate;Glyceraldehyde-3-phosphate;MAG:;MULTISPECIES:;P-loop;Phosphoserine;Pyrophosphate--fructose;Ribonuclease;Starch-binding;Sulfoacetaldehyde;Trigger;aTP;alpha-glucan;atp2,;hypothetical;unnamed	1;15436_t:CDS:10;30S;50S;6-phosphogluconolactonase;ATP;Anaerobic;Aryl-phospho-beta-D-glucosidase;Atp5f1b;Cysteine--tRNA;DNA;DNA-binding;F-ATPase,;F-type;F0F1;F1F0-ATPase;Fumarate;Glyceraldehyde-3-phosphate;MAG:;MULTISPECIES:;P-loop;Phosphoserine;Pyrophosphate--fructose;Ribonuclease;Starch-binding;Sulfoacetaldehyde;Trigger;aTP;alpha-glucan;atp2,;hypothetical;unnamed
MGYG000434641_02398;B1AQ75;K1HA_HUMAN;K1H6_HUMAN	MGYG000434641_02398;K1H6_HUMAN;K1HA_HUMAN;B1AQ75;Q8K0Y2	KRT36_MOUSE;putative	Krt36;putative
MGYG000434641_02398;K1H4_HUMAN;Q61765;Q61897;Q9D646	MGYG000434641_02398;K1H4_HUMAN;K1M2_SHEEP;Q61765;Q61897;Q9D646;Q8K0Y2	K1H1_MOUSE;KRT34_MOUSE;KT33B_MOUSE;putative	Krt31;Krt33b;Krt34;putative
MGYG000434641_02398;K1H4_HUMAN;Q61765;Q9D646	MGYG000434641_02398;K1H4_HUMAN;Q61765;Q9D646	K1H1_MOUSE;KRT34_MOUSE;putative	Krt31;Krt34;putative
MGYG000434641_02398;MGYG000433352_01675;P97861;Q9ERE2	MGYG000434641_02398;MGYG000433352_01675;KRHB1_HUMAN;KRHB6_HUMAN;P97861;Q9ERE2	50S;KRT81_MOUSE;KRT86_MOUSE;putative	50S;Krt81;Krt86;putative
MGYG000434641_02398;MGYG000434592_01459;K1H8_HUMAN;Q61765;K1H6_HUMAN;Q61897	MGYG000434641_02398;MGYG000434592_01459;K1H6_HUMAN;K1H7_HUMAN;K1H8_HUMAN;Q61765;Q61897	K1H1_MOUSE;KT33B_MOUSE;hypothetical;putative	Krt31;Krt33b;hypothetical;putative
O08528	O08528	HXK2_MOUSE	Hk2
O08528;P17710	O08528;P17710	HXK1_MOUSE;HXK2_MOUSE	Hk1;Hk2
O08528;P17710;Q3TRM8	O08528;P17710;Q3TRM8	HXK1_MOUSE;HXK2_MOUSE;HXK3_MOUSE	Hk1;Hk2;Hk3
O08529	O08529	CAN2_MOUSE	Capn2
O08529;MGYG000339929_00959;WP_004035853.1	MGYG000339929_00959;O08529;WP_004035853.1	CAN2_MOUSE;Phosphoglucomutase;phospho-sugar	Capn2;Phosphoglucomutase;phospho-sugar
O08530	O08530	S1PR1_MOUSE	S1pr1
O08550	O08550	KMT2B_MOUSE	Kmt2b
O08553	O08553	DPYL2_MOUSE	Dpysl2
O08553;P97427	O08553;P97427	DPYL1_MOUSE;DPYL2_MOUSE	Crmp1;Dpysl2
O08553;P97427;Q62188	O08553;P97427;Q62188	DPYL1_MOUSE;DPYL2_MOUSE;DPYL3_MOUSE	Crmp1;Dpysl2;Dpysl3
O08553;Q62188	O08553;Q62188	DPYL2_MOUSE;DPYL3_MOUSE	Dpysl2;Dpysl3
O08573	O08573	LEG9_MOUSE	Lgals9
O08579	O08579	EMD_MOUSE	Emd
O08583;Q9JJW6	O08583;Q9JJW6	ALRF2_MOUSE;THOC4_MOUSE	Alyref;Alyref2
O08601	O08601	MTP_MOUSE	Mttp
O08638	O08638	MYH11_MOUSE	Myh11
O08638;Q61879	O08638;Q61879	MYH10_MOUSE;MYH11_MOUSE	Myh10;Myh11
O08641	O08641	SH3Y1_MOUSE	Sh3yl1
O08644	O08644	EPHB6_MOUSE	Ephb6
O08650	O08650	HYAS3_MOUSE	Has3
O08663	O08663	MAP2_MOUSE	Metap2
O08677	O08677	KNG1_MOUSE	Kng1
O08688	O08688	CAN5_MOUSE	Capn5
O08691	O08691	ARGI2_MOUSE	Arg2
O08692	O08692	NGP_MOUSE	Ngp
O08709	O08709	PRDX6_MOUSE	Prdx6
O08710	O08710	THYG_MOUSE	Tg
O08734	O08734	BAK_MOUSE	Bak1
O08738	O08738	CASP6_MOUSE	Casp6
O08746	O08746	MATN2_MOUSE	Matn2
O08749	O08749	DLDH_MOUSE	Dld
O08756	O08756	HCD2_MOUSE	Hsd17b10
O08785	O08785	CLOCK_MOUSE	Clock
O08792	O08792	COE2_MOUSE	Ebf2
O08795	O08795	GLU2B_MOUSE	Prkcsh
O08795;WP_305199066.1	O08795;WP_305199066.1	GLU2B_MOUSE;hypothetical	Prkcsh;hypothetical
O08796	O08796	EF2K_MOUSE	Eef2k
O08807	O08807	PRDX4_MOUSE	Prdx4
O08807;KAG2235674.1	O08807;KAG2235674.1	PRDX4_MOUSE;hypothetical	Prdx4;hypothetical
O08808	O08808	DIAP1_MOUSE	Diaph1
O08811	O08811	ERCC2_MOUSE	Ercc2
O08832	O08832	GALT4_MOUSE	Galnt4
O08832;Q8BGT9	O08832;Q8BGT9	GALT4_MOUSE;GLT12_MOUSE	Galnt12;Galnt4
O08899	O08899	RGS4_MOUSE	Rgs4
O08992	O08992	SDCB1_MOUSE	Sdcbp
O08999	O08999	LTBP2_MOUSE	Ltbp2
O09000	O09000	NCOA3_MOUSE	Ncoa3
O09037	O09037	REG3A_MOUSE	Reg3a
O09043	O09043	NAPSA_MOUSE	Napsa
O09044	O09044	SNP23_MOUSE	Snap23
O09046	O09046	OXLA_MOUSE	Il4i1
O09049	O09049	REG3G_MOUSE	Reg3g
O09053	O09053	WRN_MOUSE	Wrn
O09061	O09061	PSB1_MOUSE	Psmb1
O09111	O09111	NDUBB_MOUSE	Ndufb11
O09114	O09114	PTGDS_MOUSE	Ptgds
O09117	O09117	SYPL1_MOUSE	Sypl1
O09131	O09131	GSTO1_MOUSE	Gsto1
O09131;Q8K2Q2	O09131;Q8K2Q2	GSTO1_MOUSE;GSTO2_MOUSE	Gsto1;Gsto2
O09159	O09159	MA2B1_MOUSE	Man2b1
O09167	O09167	RL21_MOUSE	Rpl21
O35054	O35054	CLD4_MOUSE	Cldn4
O35071	O35071	KIF1C_MOUSE	Kif1c
O35085	O35085	ARX_MOUSE	Arx
O35098	O35098	DPYL4_MOUSE	Dpysl4
O35114	O35114	SCRB2_MOUSE	Scarb2
O35118	O35118	GFRA3_MOUSE	Gfra3
O35129	O35129	PHB2_MOUSE	Phb2
O35143	O35143	ATIF1_MOUSE	Atp5if1
O35144	O35144	TERF2_MOUSE	Terf2
O35177	O35177	CASL_MOUSE	Nedd9
O35205	O35205	GRAK_MOUSE	Gzmk
O35206	O35206	COFA1_MOUSE	Col15a1
O35215	O35215	DOPD_MOUSE	Ddt
O35242	O35242	FAN_MOUSE	Nsmaf
O35257	O35257	PR6A1_MOUSE	Prl6a1
O35261;P56931	O35261;P56931	E2F2_MOUSE;E2F3_MOUSE	E2f2;E2f3
O35286	O35286	DHX15_MOUSE	Dhx15
O35292	O35292	RNS2B_MOUSE	Rnase2b
O35295	O35295	PURB_MOUSE	Purb
O35309	O35309	NMI_MOUSE	Nmi
O35345	O35345	IMA7_MOUSE	Kpna6
O35350	O35350	CAN1_MOUSE	Capn1
O35367	O35367	KERA_MOUSE	Kera
O35368	O35368	IFI3_MOUSE	Ifi203
O35375	O35375	NRP2_MOUSE	Nrp2
O35379	O35379	MRP1_MOUSE	Abcc1
O35382	O35382	EXOC4_MOUSE	Exoc4
O35385	O35385	PPE2_MOUSE	Ppef2
O35400	O35400	ST2B1_MOUSE	Sult2b1
O35405	O35405	PLD3_MOUSE	Pld3
O35409	O35409	FOLH1_MOUSE	Folh1
O35454	O35454	CLCN6_MOUSE	Clcn6
O35459	O35459	ECH1_MOUSE	Ech1
O35464	O35464	SEM6A_MOUSE	Sema6a
O35469	O35469	3BHS6_MOUSE	Hsd3b6
O35469;P26150;P26149	O35469;P26149;P26150	3BHS2_MOUSE;3BHS3_MOUSE;3BHS6_MOUSE	Hsd3b2;Hsd3b3;Hsd3b6
O35544	O35544	EAA4_MOUSE	Slc1a6
O35566	O35566	CD151_MOUSE	Cd151
O35593	O35593	PSDE_MOUSE	Psmd14
O35598	O35598	ADA10_MOUSE	Adam10
O35604	O35604	NPC1_MOUSE	Npc1
O35625	O35625	AXIN1_MOUSE	Axin1
O35639	O35639	ANXA3_MOUSE	Anxa3
O35640	O35640	ANXA8_MOUSE	Anxa8
O35640;MGYG000428040_02287	MGYG000428040_02287;O35640	ANXA8_MOUSE;hypothetical	Anxa8;hypothetical
O35640;MGYG000428040_02287;WP_203152587.1	MGYG000428040_02287;O35640;WP_203152587.1	ANXA8_MOUSE;annexin,;hypothetical	Anxa8;annexin,;hypothetical
O35643	O35643	AP1B1_MOUSE	Ap1b1
O35643;Q9DBG3	O35643;Q9DBG3	AP1B1_MOUSE;AP2B1_MOUSE	Ap1b1;Ap2b1
O35657	O35657	NEUR1_MOUSE	Neu1
O35658	O35658	C1QBP_MOUSE	C1qbp
O35664	O35664	INAR2_MOUSE	Ifnar2
O35682	O35682	MYADM_MOUSE	Myadm
O35684	O35684	NEUS_MOUSE	Serpini1
O35691	O35691	PININ_MOUSE	Pnn
O35696	O35696	SIA8B_MOUSE	St8sia2
O35704	O35704	SPTC1_MOUSE	Sptlc1
O35714	O35714	TNR18_MOUSE	Tnfrsf18
O35716	O35716	SOCS1_MOUSE	Socs1
O35855	O35855	BCAT2_MOUSE	Bcat2
O35857	O35857	TIM44_MOUSE	Timm44
O35887	O35887	CALU_MOUSE	Calu
O35900	O35900	LSM2_MOUSE	Lsm2
O35904	O35904	PK3CD_MOUSE	Pik3cd
O35945	O35945	AL1A7_MOUSE	Aldh1a7
O35955	O35955	PSB10_MOUSE	Psmb10
O35963	O35963	RB33B_MOUSE	Rab33b
O35984;P41778	O35984;P41778	PBX1_MOUSE;PBX2_MOUSE	Pbx1;Pbx2
O54724	O54724	CAVN1_MOUSE	Cavin1
O54734	O54734	OST48_MOUSE	Ddost
O54754	O54754	AOXA_MOUSE	Aox1
O54782	O54782	MA2B2_MOUSE	Man2b2
O54786	O54786	DFFA_MOUSE	Dffa
O54788	O54788	DFFB_MOUSE	Dffb
O54804	O54804	CHKA_MOUSE	Chka
O54827	O54827	AT10A_MOUSE	Atp10a
O54864	O54864	SUV91_MOUSE	Suv39h1
O54909	O54909	RDH16_MOUSE	Rdh16
O54909;O88451	O54909;Q9R092;O88451	RDH16_MOUSE;RDH7_MOUSE	Rdh16;Rdh7
O54950	O54950	AAKG1_MOUSE	Prkag1
O54965	O54965	RNF13_MOUSE	Rnf13
O54967	O54967	ACK1_MOUSE	Tnk2
O54990	O54990	PROM1_MOUSE	Prom1
O54991	O54991	CNTP1_MOUSE	Cntnap1
O55017	O55017	CAC1B_MOUSE	Cacna1b
O55023	O55023	IMPA1_MOUSE	Impa1
O55026	O55026	ENTP2_MOUSE	Entpd2
O55029	O55029	COPB2_MOUSE	Copb2
O55040	O55040	NMUR1_MOUSE	Nmur1
O55057	O55057	PDE6D_MOUSE	Pde6d
O55098	O55098	STK10_MOUSE	Stk10
O55100	O55100	SNG1_MOUSE	Syngr1
O55101	O55101	SNG2_MOUSE	Syngr2
O55111	O55111	DSG2_MOUSE	Dsg2
O55125	O55125	NIPS1_MOUSE	Nipsnap1
O55126	O55126	NIPS2_MOUSE	Nipsnap2
O55127	O55127	CP26A_MOUSE	Cyp26a1
O55131	O55131	SEPT7_MOUSE	Septin7
O55135	O55135	IF6_MOUSE	Eif6
O55142	O55142	RL35A_MOUSE	Rpl35a
O55143	O55143	AT2A2_MOUSE	Atp2a2
O55143;Q8R429	O55143;Q8R429	AT2A1_MOUSE;AT2A2_MOUSE	Atp2a1;Atp2a2
O55188	O55188	DMP1_MOUSE	Dmp1
O55201	O55201	SPT5H_MOUSE	Supt5h
O55203	O55203	LDB2_MOUSE	Ldb2
O55234	O55234	PSB5_MOUSE	Psmb5
O55234;OCF35592.1	O55234;OCF35592.1	PSB5_MOUSE;proteasome	Psmb5;proteasome
O55242	O55242	SGMR1_MOUSE	Sigmar1
O70133	O70133	DHX9_MOUSE	Dhx9
O70137	O70137	ALX3_MOUSE	Alx3
O70152	O70152	DPM1_MOUSE	Dpm1
O70165	O70165	FCN1_MOUSE	Fcn1
O70174	O70174	ACHA4_MOUSE	Chrna4
O70194	O70194	EIF3D_MOUSE	Eif3d
O70228	O70228	ATP9A_MOUSE	Atp9a
O70237	O70237	GFI1B_MOUSE	Gfi1b
O70251	O70251	EF1B_MOUSE	Eef1b
O70252	O70252	HMOX2_MOUSE	Hmox2
O70263	O70263	LNX1_MOUSE	Lnx1
O70274;Q63739	O70274;Q63739	TP4A1_MOUSE;TP4A2_MOUSE	Ptp4a1;Ptp4a2
O70291	O70291	GRK4_MOUSE	Grk4
O70310;O70311	O70310;O70311	NMT1_MOUSE;NMT2_MOUSE	Nmt1;Nmt2
O70318	O70318	E41L2_MOUSE	Epb41l2
O70325	O70325	GPX4_MOUSE	Gpx4
O70362	O70362	PHLD_MOUSE	Gpld1
O70370	O70370	CATS_MOUSE	Ctss
O70370;GLS81980.1	O70370;GLS81980.1	CATS_MOUSE;hypothetical	Ctss;hypothetical
O70372	O70372	TERT_MOUSE	Tert
O70373	O70373	XIRP1_MOUSE	Xirp1
O70400	O70400	PDLI1_MOUSE	Pdlim1
O70404	O70404	VAMP8_MOUSE	Vamp8
O70410	O70410	V2R1_MOUSE	Vmn2r1
O70421	O70421	FZD1_MOUSE	Fzd1
O70435	O70435	PSA3_MOUSE	Psma3
O70435;PWS22491.1	O70435;PWS22491.1	PSA3_MOUSE;hypothetical	Psma3;hypothetical
O70456	O70456	1433S_MOUSE	Sfn
O70475	O70475	UGDH_MOUSE	Ugdh
O70475;KAJ3321839.1;MGYG000325804_00168	MGYG000325804_00168;O70475;KAJ3321839.1	UDP-glucose;UGDH_MOUSE	UDP-glucose;Ugdh
O70475;MGYG000326968_01912	MGYG000326968_01912;O70475;KAK2750155.1	UDP-glucose;UGDH_MOUSE	UDP-glucose;Ugdh
O70475;XP_057065293.1	O70475;XP_057065293.1	UGDH_MOUSE;uncharacterized	Ugdh;uncharacterized
O70479	O70479	BACD2_MOUSE	Tnfaip1
O70481	O70481	UBR1_MOUSE	Ubr1
O70491	O70491	STRA6_MOUSE	Stra6
O70503	O70503	DHB12_MOUSE	Hsd17b12
O70514	O70514	FGFP1_MOUSE	Fgfbp1
O70546;P79457	O70546;P79457	KDM6A_MOUSE;UTY_MOUSE	Kdm6a;Uty
O70562	O70562	SPR2K_MOUSE	Sprr2k
O70570	O70570	PIGR_MOUSE	Pigr
O70576	O70576	STAG3_MOUSE	Stag3
O70582	O70582	LX12B_MOUSE	Alox12b
O70585	O70585	DTNB_MOUSE	Dtnb
O70585;Q9D2N4	O70585;Q9D2N4	DTNA_MOUSE;DTNB_MOUSE	Dtna;Dtnb
O70591	O70591	PFD2_MOUSE	Pfdn2
O70624	O70624	MYOC_MOUSE	Myoc
O88310	O88310	ITL1A_MOUSE	Itln1
O88310;Q80ZA0	O88310;Q80ZA0	ITL1A_MOUSE;ITL1B_MOUSE	Itln1;Itln1b
O88312	O88312	AGR2_MOUSE	Agr2
O88329	O88329	MYO1A_MOUSE	Myo1a
O88329;P46735	O88329;P46735	MYO1A_MOUSE;MYO1B_MOUSE	Myo1a;Myo1b
O88329;P46735;KAJ3129889.1	O88329;P46735;KAJ3129889.1	MYO1A_MOUSE;MYO1B_MOUSE;Unconventional	Myo1a;Myo1b;Unconventional
O88329;Q9WTI7	O88329;Q9WTI7	MYO1A_MOUSE;MYO1C_MOUSE	Myo1a;Myo1c
O88342	O88342	WDR1_MOUSE	Wdr1
O88343	O88343	S4A4_MOUSE	Slc4a4
O88346	O88346	TNNT1_MOUSE	Tnnt1
O88384	O88384	VTI1B_MOUSE	Vti1b
O88396	O88396	GRPE2_MOUSE	Grpel2
O88427	O88427	CAC1H_MOUSE	Cacna1h
O88428	O88428	PAPS2_MOUSE	Papss2
O88428;Q60967	O88428;Q60967	PAPS1_MOUSE;PAPS2_MOUSE	Papss1;Papss2
O88441	O88441	MTX2_MOUSE	Mtx2
O88445	O88445	AURKC_MOUSE	Aurkc
O88454	O88454	KCNK4_MOUSE	Kcnk4
O88455	O88455	DHCR7_MOUSE	Dhcr7
O88456	O88456	CPNS1_MOUSE	Capns1
O88456;KAH1803769.1	O88456;KAH1803769.1	CPNS1_MOUSE;Calpain	Calpain;Capns1
O88466	O88466	ZN106_MOUSE	Znf106
O88509	O88509	DNM3B_MOUSE	Dnmt3b
O88509;P0DOY1	O88509;P0DOY1	DNM3B_MOUSE;DNM3C_MOUSE	Dnmt3b;Dnmt3c
O88513	O88513	GEMI_MOUSE	Gmnn
O88520	O88520	SHOC2_MOUSE	Shoc2
O88531	O88531	PPT1_MOUSE	Ppt1
O88533	O88533	DDC_MOUSE	Ddc
O88543	O88543	CSN3_MOUSE	Cops3
O88552	O88552	CLD2_MOUSE	Cldn2
O88569	O88569	ROA2_MOUSE	Hnrnpa2b1
O88593	O88593	PGRP1_MOUSE	Pglyrp1
O88622	O88622	PARG_MOUSE	Parg
O88627	O88627	S28A2_MOUSE	Slc28a2
O88627;E9PXX9	E9PXX9;O88627	S28A1_MOUSE;S28A2_MOUSE	Slc28a1;Slc28a2
O88630	O88630	GOSR1_MOUSE	Gosr1
O88643	O88643	PAK1_MOUSE	Pak1
O88665	O88665	BRD7_MOUSE	Brd7
O88668	O88668	CREG1_MOUSE	Creg1
O88685	O88685	PRS6A_MOUSE	Psmc3
O88700	O88700	BLM_MOUSE	Blm
O88735	O88735	MAP7_MOUSE	Map7
O88737	O88737	BSN_MOUSE	Bsn
O88738	O88738	BIRC6_MOUSE	Birc6
O88741	O88741	GDAP1_MOUSE	Gdap1
O88783	O88783	FA5_MOUSE	F5
O88792	O88792	JAM1_MOUSE	F11r
O88799	O88799	ZAN_MOUSE	Zan
O88824	O88824	JTB_MOUSE	Jtb
O88844	O88844	IDHC_MOUSE	Idh1
O88844;KAG9792477.1;AEQ23288.1	MGYG000321931_01357;O88844;KAG9792477.1;AEQ23288.1	IDHC_MOUSE;isocitrate;trehalase-domain-containing	Idh1;isocitrate;trehalase-domain-containing
O88844;KAG9792477.1;MGYG000384824_01923;AEQ23288.1;MGYG000335030_00176;EOS44847.1	MGYG000345222_01071;MGYG000343990_00456;MGYG000384824_01923;MGYG000321931_01357;MGYG000335030_00176;O88844;KAG9792477.1;EOS44847.1;EOS26150.1;AEQ23288.1	IDHC_MOUSE;Isocitrate;isocitrate;trehalase-domain-containing	Idh1;Isocitrate;isocitrate;trehalase-domain-containing
O88844;KAJ3184481.1;MGYG000329730_05661;WP_291526251.1;WP_076932040.1;WP_294081085.1;WP_191746131.1;WP_093259108.1	MGYG000397328_00983;MGYG000329730_05661;O88844;WP_093259108.1;WP_076932040.1;WP_294081085.1;WP_191746131.1;KAJ3184481.1;WP_291526251.1	IDHC_MOUSE;Isocitrate;MULTISPECIES:;NADP-dependent;hypothetical	Idh1;Isocitrate;MULTISPECIES:;NADP-dependent;hypothetical
O88844;KAJ3263242.1;MGYG000432978_01349;WP_166544219.1;MGYG000328399_00870;MGYG000412566_01211;EUB17558.1;MGYG000324643_01348;KRN50647.1;WP_062281942.1;WP_251208546.1;MGYG000345025_00827;MGYG000327534_03289;WP_087154191.1;MGYG000322522_00694;WP_287886561.1;WP_194370782.1;WP_296485179.1;MBS6587289.1;WP_317380045.1;EOS37100.1;MCI8571884.1;MGYG000431322_00105;MGYG000401233_00036	MGYG000382493_00862;MGYG000431322_00105;MGYG000432978_01349;MGYG000327534_03289;MGYG000422224_01878;MGYG000363180_00549;MGYG000321931_01357;MGYG000324643_01348;MGYG000345025_00827;MGYG000322522_00694;MGYG000401233_00036;MGYG000328399_00870;MGYG000327160_01419;MGYG000412566_01211;O88844;WP_194370782.1;KAJ3263242.1;WP_287886561.1;MBS6587289.1;WP_163195037.1;KRN50647.1;EUB17558.1;EOS37100.1;MCI85718…	IDHC_MOUSE;Isocitrate;MAG:;NADP-dependent;hypothetical;isocitrate	Idh1;Isocitrate;MAG:;NADP-dependent;hypothetical;isocitrate
O88844;RPG58324.1	O88844;RPG58324.1;CAI8263256.1	IDHC_MOUSE;MAG:	Idh1;MAG:
O88844;TPX52157.1;KAJ3184481.1;MGYG000329730_05661;WP_251772424.1	MGYG000329730_05661;O88844;WP_251772424.1;KAJ3184481.1;TPX52157.1	IDHC_MOUSE;Isocitrate;NADP-dependent;hypothetical;isocitrate	Idh1;Isocitrate;NADP-dependent;hypothetical;isocitrate
O88845	O88845	AKA10_MOUSE	Akap10
O88879	O88879	APAF_MOUSE	Apaf1
O88935	O88935	SYN1_MOUSE	Syn1
O88951	O88951	LIN7B_MOUSE	Lin7b
O88962	O88962	CP8B1_MOUSE	Cyp8b1
O88967	O88967	YMEL1_MOUSE	Yme1l1
O88967;ABI59632.1;WP_216470855.1;WP_240643088.1	O88967;ABI59632.1;WP_240643088.1;WP_216470855.1	ATP-dependent;YMEL1_MOUSE;membrane	ATP-dependent;Yme1l1;membrane
O88968	O88968	TCO2_MOUSE	Tcn2
O88987	O88987	AKAP3_MOUSE	Akap3
O88990	O88990	ACTN3_MOUSE	Actn3
O89016	O89016	ABCD4_MOUSE	Abcd4
O89050	O89050	MKLN1_MOUSE	Mkln1
O89051	O89051	ITM2B_MOUSE	Itm2b
O89079	O89079	COPE_MOUSE	Cope
O89084	O89084	PDE4A_MOUSE	Pde4a
O89086	O89086	RBM3_MOUSE	Rbm3
O89091	O89091	KLF10_MOUSE	Klf10
O89094	O89094	CASPE_MOUSE	Casp14
O89103	O89103	C1QR1_MOUSE	Cd93
O89109	O89109	KCNN4_MOUSE	Kcnn4
O89110	O89110	CASP8_MOUSE	Casp8
O89114	O89114	DNJB5_MOUSE	Dnajb5
O89116	O89116	VTI1A_MOUSE	Vti1a
OAL65857.1;P46471;KKY21729.1	P46471;OAL65857.1;KKY21729.1	PRS7_MOUSE;dipeptidyl;putative	Psmc2;dipeptidyl;putative
ORX84750.1;P56480;MGYG000415777_01954	MGYG000415777_01954;P56480;ORX84750.1	ATP;ATPB_MOUSE	ATP;Atp5f1b
ORY51616.1;CAG8482194.1;P11499;WP_288173810.1;P07901	P07901;P11499;ORY51616.1;WP_288173810.1;CAG8482194.1	9362_t:CDS:2;HS90A_MOUSE;HS90B_MOUSE;HSP90-domain-containing;molecular	9362_t:CDS:2;HSP90-domain-containing;Hsp90aa1;Hsp90ab1;molecular
ORY91357.1;P01638;P01637	P01637;P01638;ORY91357.1	KV5A5_MOUSE;KV5A6_MOUSE;hypothetical	hypothetical
OUX31790.1;Q3THS6;MGYG000321737_00161;WP_102125860.1;WP_219975092.1;WP_230098703.1;WP_225289144.1;TMM13478.1;RSX48776.1;WP_125984554.1	MGYG000321737_00161;Q3THS6;WP_093960325.1;WP_225289144.1;WP_230098703.1;WP_312290355.1;OUX31790.1;TMM13478.1;RSX48776.1;WP_027415550.1;WP_219975092.1;WP_102125860.1;WP_125984554.1	MAG:;METK2_MOUSE;S-adenosylmethionine;methionine	MAG:;Mat2a;S-adenosylmethionine;methionine
OZJ04403.1;POS82865.1;ORZ15306.1;P68433;P84228;P02301;P84244	P02301;P68433;P84228;P84244;OZJ04403.1;ORZ15306.1;POS82865.1	H31_MOUSE;H32_MOUSE;H33_MOUSE;H3C_MOUSE;histone;hypothetical	H3-3a;H3-5;H3c1;H3c2;histone;hypothetical
OZJ04403.1;POS82865.1;P68433;P84228;P02301;P84244	P02301;P68433;P84228;P84244;OZJ04403.1;POS82865.1	H31_MOUSE;H32_MOUSE;H33_MOUSE;H3C_MOUSE;histone;hypothetical	H3-3a;H3-5;H3c1;H3c2;histone;hypothetical
OZJ04686.1;Q8VEM8	Q8VEM8;OZJ04686.1;RAM39452.1	MPCP_MOUSE;hypothetical	Slc25a3;hypothetical
P00158	P00158	CYB_MOUSE	Mt-Cyb
P00329	P00329	ADH1_MOUSE	Adh1
P00342	P00342	LDHC_MOUSE	Ldhc
P00397	P00397	COX1_MOUSE	Mtco1
P00397;WP_049893722.1;WP_298293850.1;WP_132002174.1	P00397;WP_298293850.1;WP_132002174.1;WP_049893722.1	COX1_MOUSE;cbb3-type;cytochrome	Mtco1;cbb3-type;cytochrome
P00405	P00405	COX2_MOUSE	Mtco2
P00416	P00416	COX3_MOUSE	mt-Co3
P00493	P00493	HPRT_MOUSE	Hprt1
P00683	P00683	RNAS1_MOUSE	Rnase1
P00687	P00687	AMY1_MOUSE	Amy1
P00688	P00688	AM2A5_MOUSE	Amy2a5
P00688;P00687	P00687;P00688	AM2A5_MOUSE;AMY1_MOUSE	Amy1;Amy2a5
P00688;P00687;XP_051731326.1	P00687;P00688;XP_051731326.1	AM2A5_MOUSE;AMY1_MOUSE;pancreatic	Amy1;Amy2a5;pancreatic
P00761;TRYP_PIG;TRY1_BOVIN;Q5U405	P00761;TRY1_BOVIN;TRYP_PIG;Q5U405	TMPSD_MOUSE;TRYP_PIG	Tmprss13
P00848	P00848	ATP6_MOUSE	Mtatp6
P00920	P00920	CAH2_MOUSE	Ca2
P01027	P01027	CO3_MOUSE	C3
P01027;RCS28544.1	P01027;RCS28544.1	CO3_MOUSE;hypothetical	C3;hypothetical
P01029	P01029	CO4B_MOUSE	C4b
P01132	P01132	EGF_MOUSE	Egf
P01139	P01139	NGF_MOUSE	Ngf
P01592	P01592	IGJ_MOUSE	Jchain
P01629	P01629	KV2A4_MOUSE
P01630	P01630	KV2A6_MOUSE
P01631	P01631	KV2A7_MOUSE
P01631;PZB08580.1	P01631;PZB08580.1	KV2A7_MOUSE;hypothetical	hypothetical
P01632	P01632	KV1A1_MOUSE	Igkv7-33
P01632;P01634	P01632;P01634;P01657	KV1A1_MOUSE;KV5A2_MOUSE	Igkv7-33
P01633	P01633	KV5A1_MOUSE	Igkv6-17
P01633;P01634	P01633;P01634	KV5A1_MOUSE;KV5A2_MOUSE	Igkv6-17
P01633;WP_304481335.1;WP_304481336.1	P01633;WP_304481336.1;WP_304481335.1	KV5A1_MOUSE;hypothetical	Igkv6-17;hypothetical
P01634	P01634	KV5A2_MOUSE
P01635	P01635	KV5A3_MOUSE	Igkv12-41
P01636	P01636	KV5A4_MOUSE
P01638	P01638	KV5A6_MOUSE
P01638;P01637	P01637;P01638	KV5A5_MOUSE;KV5A6_MOUSE
P01639	P01639	KV5A7_MOUSE	Igkv9-120
P01642	P01642	KV5A9_MOUSE	Gm10881
P01643	P01643	KV5AA_MOUSE
P01646	P01646	KV5AD_MOUSE
P01646;P01644;P01645	P01644;P01645;P01646	KV5AB_MOUSE;KV5AC_MOUSE;KV5AD_MOUSE
P01646;P01647;P04946;P01644;P01645	P01644;P01645;P01646;P01647;P01648;P04946	KV5AB_MOUSE;KV5AC_MOUSE;KV5AD_MOUSE;KV5AE_MOUSE;KV5AM_MOUSE
P01647	P01647	KV5AE_MOUSE
P01647;P01643;P01644;P01645	P01643;P01644;P01645;P01647	KV5AA_MOUSE;KV5AB_MOUSE;KV5AC_MOUSE;KV5AE_MOUSE
P01654;P01656	P01654;P01656	KV3A1_MOUSE;KV3A3_MOUSE
P01662;P01663	P01660;P01661;P01662;P01663;WP_258377057.1	KV3AA_MOUSE;KV3AB_MOUSE
P01671;P01673	P01671;P01673	KV3AJ_MOUSE;KV3AL_MOUSE
P01674	P01674	KV3AM_MOUSE
P01675;P01676;P01677;P01678	P01675;P01676;P01677;P01678;P01679	KV6A1_MOUSE;KV6A2_MOUSE;KV6A3_MOUSE;KV6A4_MOUSE
P01680	P01680	KV4A1_MOUSE
P01734	P01734	TVB1_MOUSE
P01741	P01741	HVM00_MOUSE
P01747;P01746	P01746;P01747	HVM02_MOUSE;HVM03_MOUSE
P01749	P01749	HVM05_MOUSE	Ighv1-61
P01750	P01750	HVM06_MOUSE
P01750;P01754;P06328	P01748;P01750;P01753;P01754;P06328;KAI0568216.1;KAI0615942.1	HVM06_MOUSE;HVM10_MOUSE;HVM49_MOUSE	Ighv1-62-3;Ighv1-72
P01754;P06328	P01753;P01754;P06328;PZB09519.1	HVM10_MOUSE;HVM49_MOUSE	Ighv1-62-3;Ighv1-72
P01758	P01758	HVM14_MOUSE	Igh-VJ558
P01786	P01786	HVM17_MOUSE
P01787;P01788;P01790;P01791;P01794	P01789;P01787;P01788;P01790;P01791;P01792;P01793;P01794	HVM18_MOUSE;HVM19_MOUSE;HVM21_MOUSE;HVM22_MOUSE;HVM25_MOUSE
P01800;P01796;P01797;P01799;P01801	P01796;P01797;P01798;P01799;P01800;P01801;P01802	HVM27_MOUSE;HVM28_MOUSE;HVM30_MOUSE;HVM31_MOUSE;HVM32_MOUSE
P01800;P01804;P01796;P01797;P01799;P01801	P01796;P01797;P01799;P01800;P01801;P01802;P01803;P01804	HVM27_MOUSE;HVM28_MOUSE;HVM30_MOUSE;HVM31_MOUSE;HVM32_MOUSE;HVM35_MOUSE
P01804	P01804	HVM35_MOUSE
P01804;P01796;P01797;P01799;P01801	P01796;P01797;P01799;P01801;P01803;P01804	HVM27_MOUSE;HVM28_MOUSE;HVM30_MOUSE;HVM32_MOUSE;HVM35_MOUSE
P01809	P01809	HVM39_MOUSE
P01811	P01811	HVM41_MOUSE
P01811;WP_304481311.1;P01810;P01806;P01807;P01808	P01806;P01807;P01808;P01810;P01811;WP_304481311.1	HVM36_MOUSE;HVM37_MOUSE;HVM38_MOUSE;HVM40_MOUSE;HVM41_MOUSE;hypothetical	hypothetical
P01819;P01820	P01819;P01820	HVM43_MOUSE;HVM44_MOUSE
P01821	P01821	HVM45_MOUSE
P01837;WP_305155399.1	P01837;WP_305155399.1	IGKC_MOUSE;hypothetical	Igkc;hypothetical
P01843	P01843	LAC1_MOUSE
P01844	P01844	LAC2_MOUSE	Iglc2
P01844;P01845	P01844;P01845	LAC2_MOUSE;LAC3_MOUSE	Iglc2;Iglc3
P01845	P01845	LAC3_MOUSE	Iglc3
P01864;P01863;P01865	P01865;P01863;P01864	GCAA_MOUSE;GCAB_MOUSE;GCAM_MOUSE	Igh-1a;Ighg
P01867	P01867	IGG2B_MOUSE	Ighg2b
P01868;P01869	P01868;P01869	IGH1M_MOUSE;IGHG1_MOUSE	Ighg1
P01878	P01878	IGHA_MOUSE
P01878;WP_158236500.1	P01878;WP_158236500.1	IGHA_MOUSE;hypothetical	hypothetical
P01887;NP_033865.2	P01887;NP_033865.2	B2MG_MOUSE;beta-2-microglobulin	B2m;beta-2-microglobulin
P01898	P01898	HA10_MOUSE	H2-Q10
P01898;P01897	P01897;P01898	HA10_MOUSE;HA1L_MOUSE	H2-L;H2-Q10
P01898;P01899;P01901;P01897;P14426;P01900	P01895;P01897;P01898;P01899;P01900;P01901;P03991;P04223;P14426;P14428;P14429;P14430;P01896;TJX41727.1	HA10_MOUSE;HA11_MOUSE;HA12_MOUSE;HA13_MOUSE;HA1B_MOUSE;HA1L_MOUSE	H2-D1;H2-K1;H2-L;H2-Q10
P01898;P01899;P01902;P14431	P01898;P01899;P01902;P14429;P14430;P14431;WP_224134182.1	HA10_MOUSE;HA11_MOUSE;HA19_MOUSE;HA1D_MOUSE	H2-D1;H2-K1;H2-Q10;H2-Q9
P01898;P01899;WP_248793180.1	P01898;P01899;WP_224134182.1;WP_248793180.1	HA10_MOUSE;HA11_MOUSE;HLA	H2-D1;H2-Q10;HLA
P01899	P01899	HA11_MOUSE	H2-D1
P01899;P01897	P01897;P01899	HA11_MOUSE;HA1L_MOUSE	H2-D1;H2-L
P01899;P01897;WP_248793180.1	P01897;P01899;WP_248793180.1	HA11_MOUSE;HA1L_MOUSE;HLA	H2-D1;H2-L;HLA
P01899;P01901;P14427;P01897;P14426;WP_248793180.1;P14431;P01900	P01897;P01899;P01900;P01901;P03991;P04223;P06339;P14426;P14427;P14428;P14429;P14430;P14431;WP_224134182.1;WP_248793180.1	HA11_MOUSE;HA12_MOUSE;HA13_MOUSE;HA14_MOUSE;HA19_MOUSE;HA1B_MOUSE;HA1L_MOUSE;HLA	H2-D1;H2-K1;H2-L;H2-Q9;HLA
P01899;P01901;WP_248793180.1;P01900	P01899;P01900;P01901;P03991;P04223;P14428;WP_224134182.1;WP_248793180.1	HA11_MOUSE;HA12_MOUSE;HA1B_MOUSE;HLA	H2-D1;H2-K1;HLA
P01899;P14427;P01897;P01900	P01895;P01897;P01899;P01900;P14427;WP_224134182.1	HA11_MOUSE;HA12_MOUSE;HA14_MOUSE;HA1L_MOUSE	H2-D1;H2-L
P01899;P14431	P01899;P14429;P14430;P14431;WP_224134182.1	HA11_MOUSE;HA19_MOUSE	H2-D1;H2-Q9
P01901	P01901	HA1B_MOUSE	H2-K1
P01901;P01902	P01901;P01902;WP_224134182.1	HA1B_MOUSE;HA1D_MOUSE	H2-K1
P01901;P14426	P01901;P04223;P14426;PYG96414.1	HA13_MOUSE;HA1B_MOUSE	H2-D1;H2-K1
P01901;P14426;P14431	P01901;P14426;P14429;P14430;P14431	HA13_MOUSE;HA19_MOUSE;HA1B_MOUSE	H2-D1;H2-K1;H2-Q9
P01910	P01910	HA2K_MOUSE	H2-Aa
P01910;P14434;P14438	P01910;P04228;P14434;P14435;P14436;P14437;P14438;P23150;CHK22141.1	HA2B_MOUSE;HA2K_MOUSE;HA2U_MOUSE	H2-Aa
P01942	P01942	HBA_MOUSE	Hba
P02088	P02088	HBB1_MOUSE	Hbb-b1
P02088;P02089	P02088;P02089	HBB1_MOUSE;HBB2_MOUSE	Hbb-b1;Hbb-b2
P02088;RZH14777.1;RZH49743.1;WP_221411036.1;P02089	P68871;HBB_HUMAN;P02088;P02089;P02104;RZH14777.1;RZH49743.1;WP_221411036.1	HBB1_MOUSE;HBB2_MOUSE;hemoglobin;hypothetical	Hbb-b1;Hbb-b2;hemoglobin;hypothetical
P02088;WP_221411036.1;P02089;WP_229295132.1;WP_232819422.1	P68871;HBB_HUMAN;P02088;P02089;WP_229295132.1;WP_232819422.1;WP_221411036.1	HBB1_MOUSE;HBB2_MOUSE;hemoglobin	Hbb-b1;Hbb-b2;hemoglobin
P02089	P02089	HBB2_MOUSE	Hbb-b2
P02469	P02469	LAMB1_MOUSE	Lamb1
P02535	P02535	K1C10_MOUSE	Krt10
P02535;MGYG000428025_01812;WP_143465138.1	MGYG000428025_01812;P02535;WP_143465138.1	K1C10_MOUSE;hypothetical;keratin,	Krt10;hypothetical;keratin,
P02772	P02772	FETA_MOUSE	Afp
P02802	P02802	MT1_MOUSE	Mt1
P02816	P02816	PIP_MOUSE	Pip
P02831;P09027	P02831;P09027	HXA3_MOUSE;HXD3_MOUSE	Hoxa3;Hoxd3
P03888	P03888	NU1M_MOUSE	Mtnd1
P03893	P03893	NU2M_MOUSE	mt-Nd2
P03899	P03899	NU3M_MOUSE	mt-Nd3
P03911	P03911	NU4M_MOUSE	Mtnd4
P03921	P03921	NU5M_MOUSE	Mtnd5
P03953	P03953	CFAD_MOUSE	Cfd
P03958	P03958	ADA_MOUSE	Ada
P03966	P03966	MYCN_MOUSE	Mycn
P03976	P03976	KV2A5_MOUSE
P03977	P03977	KV3A4_MOUSE
P03977;P01654;P01656	P01654;P01655;P01656;P03977	KV3A1_MOUSE;KV3A3_MOUSE;KV3A4_MOUSE
P03977;P01654;P01656;P01671;P01673	P01654;P01655;P01656;P01657;P01659;P01660;P01664;P01665;P01666;P01667;P01668;P01669;P01670;P01671;P01672;P01673;P03977	KV3A1_MOUSE;KV3A3_MOUSE;KV3A4_MOUSE;KV3AJ_MOUSE;KV3AL_MOUSE
P03987	P03987	IGHG3_MOUSE
P04071	P04071	K1B16_MOUSE	Klk1b16
P04104	P04104	K2C1_MOUSE	Krt1
P04186	P04186	CFAB_MOUSE	Cfb
P04187	P04187	GRAB_MOUSE	Gzmb
P04342;Q03740;Q9CXV3	P04342;P04345;Q03740;Q9CXV3	CRGD_MOUSE;CRGE_MOUSE;CRGF_MOUSE	Crygd;Cryge;Crygf
P04401	P04401	IL5_MOUSE	Il5
P04443;WP_229295132.1;WP_232819422.1;P04444	P04444;P04443;WP_229295132.1;WP_232819422.1	HBB0_MOUSE;HBBZ_MOUSE;hemoglobin	Hbb-bh0;Hbb-bh1;hemoglobin
P04444	P02104;P04444	HBBZ_MOUSE	Hbb-bh1
P04918	P04918	SAA3_MOUSE	Saa3
P04919	P04919	B3AT_MOUSE	Slc4a1
P04939	P04939;WP_289448766.1	MUP3_MOUSE	Mup3
P05064	P05064	ALDOA_MOUSE	Aldoa
P05064;GLT12961.1;P00883;ALDOA_RABIT	P00883;ALDOA_RABIT;P05064;GLT12961.1;KGH49197.1	ALDOA_MOUSE;ALDOA_RABIT;putative	ALDOA;Aldoa;putative
P05064;P00883;ALDOA_RABIT	P00883;ALDOA_RABIT;P05064	ALDOA_MOUSE;ALDOA_RABIT	ALDOA;Aldoa
P05064;P00883;ALDOA_RABIT;WP_078511784.1	P00883;ALDOA_RABIT;P05064;WP_078511784.1	ALDOA_MOUSE;ALDOA_RABIT;class	ALDOA;Aldoa;class
P05064;P05063;GLT12961.1;P00883;ALDOA_RABIT	P00883;ALDOA_RABIT;P05063;P05064;WP_242213024.1;GLT12961.1	ALDOA_MOUSE;ALDOA_RABIT;ALDOC_MOUSE;putative	ALDOA;Aldoa;Aldoc;putative
P05064;P05063;GLT12961.1;TXL73640.1;P00883;ALDOA_RABIT	P00883;ALDOA_RABIT;P05063;P05064;WP_242213024.1;GLT12961.1;TXL73640.1	ALDOA_MOUSE;ALDOA_RABIT;ALDOC_MOUSE;fructose-bisphosphate;putative	ALDOA;Aldoa;Aldoc;fructose-bisphosphate;putative
P05064;P05063;GLT12961.1;TXL73640.1;P00883;ALDOA_RABIT;WP_256000131.1	P00883;ALDOA_RABIT;P05063;P05064;WP_242213024.1;WP_256000131.1;GLT12961.1;TXL73640.1	ALDOA_MOUSE;ALDOA_RABIT;ALDOC_MOUSE;class;fructose-bisphosphate;putative	ALDOA;Aldoa;Aldoc;class;fructose-bisphosphate;putative
P05132	P05132	KAPCA_MOUSE	Prkaca
P05201	P05201	AATC_MOUSE	Got1
P05201;CAG8934181.1;KAI9332823.1;WP_115315133.1	P05201;WP_115315133.1;CAG8934181.1;KAI9332823.1;WP_323272936.1	AATC_MOUSE;amino;pyridoxal;unnamed	Got1;amino;pyridoxal;unnamed
P05201;KAJ8488258.1	P05201;KAJ8488258.1	AATC_MOUSE;hypothetical	Got1;hypothetical
P05202	P05202	AATM_MOUSE	Got2
P05202;KAK4334495.1;GLB36201.1;KAF7970611.1	P05202;KAF7970611.1;GLB36201.1;KAK4334495.1	AATM_MOUSE;hypothetical;putative	Got2;hypothetical;putative
P05208	P05208	CEL2A_MOUSE	Cela2a
P05366	P05366	SAA1_MOUSE	Saa1
P05480	P05480;AAC08990.1	SRC_MOUSE	Src
P05555	P05555	ITAM_MOUSE	Itgam
P05784	P05784	K1C18_MOUSE	Krt18
P05784;PWS23293.1	P05784;PWS23293.1	K1C18_MOUSE;hypothetical	Krt18;hypothetical
P05977	P05977	MYL1_MOUSE	Myl1
P05977;P09542	P09542;P05977	MYL1_MOUSE;MYL3_MOUSE	Myl1;Myl3
P06151	P06151	LDHA_MOUSE	Ldha
P06151;P00342	P00342;P06151	LDHA_MOUSE;LDHC_MOUSE	Ldha;Ldhc
P06151;P16125;P00342	P00342;P06151;P16125	LDHA_MOUSE;LDHB_MOUSE;LDHC_MOUSE	Ldha;Ldhb;Ldhc
P06151;TXL73505.1	P06151;TXL73505.1	L-lactate;LDHA_MOUSE	L-lactate;Ldha
P06327	P06327	HVM52_MOUSE	Gm5629
P06330	P06330	HVM51_MOUSE
P06330;P01750;KAI0568252.1;P01757;WP_304481317.1;WP_267811469.1;P01756	P01750;P01756;P01757;P06330;WP_267811469.1;KAI0567861.1;WP_304481317.1;KAI0568252.1	HVM06_MOUSE;HVM12_MOUSE;HVM13_MOUSE;HVM51_MOUSE;Ig;immunoglobulin	Ig;immunoglobulin
P06330;P01757;P01756	P01756;P01757;P06330	HVM12_MOUSE;HVM13_MOUSE;HVM51_MOUSE
P06330;WP_304481317.1;WP_267811469.1	P06330;WP_267811469.1;WP_304481317.1	HVM51_MOUSE;immunoglobulin	immunoglobulin
P06684	P06684	CO5_MOUSE	C5
P06745	P06745	G6PI_MOUSE	Gpi
P06745;GLV82599.1	P06745;GLV82599.1	G6PI_MOUSE;glucose-6-phosphate	Gpi;glucose-6-phosphate
P06745;KAJ1980950.1	P06745;KAJ1980950.1	G6PI_MOUSE;glucose-6-phosphate	Gpi;glucose-6-phosphate
P06797	P06797	CATL1_MOUSE	Ctsl
P06909	P06909	CFAH_MOUSE	Cfh
P07146	P07146	TRY2_MOUSE	Prss2
P07309	P07309	TTHY_MOUSE	Ttr
P07310	P07310	KCRM_MOUSE	Ckm
P07356	P07356;GLS81991.1;WP_318082236.1	ANXA2_MOUSE	Anxa2
P07724	P07724	ALBU_MOUSE	Alb
P07724;MGYG000387462_02189;WP_306394440.1	MGYG000387462_02189;P07724;WP_306394440.1	ALBU_MOUSE;hypothetical	Alb;hypothetical
P07724;ROV86631.1;MGYG000387462_02189;WP_306394440.1	MGYG000387462_02189;P07724;WP_306394440.1;ROV86631.1	ALBU_MOUSE;hypothetical	Alb;hypothetical
P07724;ROV86631.1;MGYG000387462_02189;WP_306394440.1;WP_072909669.1	MGYG000387462_02189;P07724;WP_072909669.1;WP_306394440.1;ROV86631.1	ALBU_MOUSE;hypothetical	Alb;hypothetical
P07724;ROV86631.1;WP_234668164.1;WP_326015105.1;MGYG000387462_02189;WP_306394440.1	MGYG000387462_02189;P07724;WP_326015105.1;WP_234668164.1;WP_306394440.1;ROV86631.1	ALBU_MOUSE;DUF2126;hypothetical	Alb;DUF2126;hypothetical
P07724;ROV86631.1;WP_326015105.1;MGYG000387462_02189;WP_306394440.1	MGYG000387462_02189;P07724;WP_326015105.1;WP_306394440.1;ROV86631.1	ALBU_MOUSE;hypothetical	Alb;hypothetical
P07724;WP_326015105.1;MGYG000387462_02189;WP_306394440.1	MGYG000387462_02189;P07724;WP_326015105.1;WP_306394440.1	ALBU_MOUSE;hypothetical	Alb;hypothetical
P07743	P07743	BPIA2_MOUSE	Bpifa2
P07744	P07744	K2C4_MOUSE	Krt4
P07758;Q00896	P07758;Q00896	A1AT1_MOUSE;A1AT3_MOUSE	Serpina1a;Serpina1c
P07759	P07759	SPA3K_MOUSE	Serpina3k
P07759;Q03734	P07759;Q03734	SPA3K_MOUSE;SPA3M_MOUSE	Serpina3k;Serpina3m
P07759;WP_289450175.1	P07759;WP_289450175.1	SPA3K_MOUSE;serpin	Serpina3k;serpin
P07759;WP_289450175.1;WP_277213942.1	P07759;WP_277213942.1;WP_289450175.1	SPA3K_MOUSE;serpin	Serpina3k;serpin
P07901	MGYG000396167_01511;P07901	HS90A_MOUSE	Hsp90aa1
P08003	P08003	PDIA4_MOUSE	Pdia4
P08003;KAH9261081.1	P08003;KAH9261081.1	PDIA4_MOUSE;protein	Pdia4;protein
P08030	P08030	APT_MOUSE	Aprt
P08032	P08032	SPTA1_MOUSE	Spta1
P08043	P08043	ZFP2_MOUSE	Zfp2
P08071	P08071	TRFL_MOUSE	Ltf
P08074	P08074	CBR2_MOUSE	Cbr2
P08103	P08103	HCK_MOUSE	Hck
P08113	P08113	ENPL_MOUSE	Hsp90b1
P08113;XP_018295818.1;KAH9252065.1;KAH8554859.1;RPB27713.1;KAI8332102.1;ORY51616.1;CAG8482194.1;QFG73724.1;P11499;WP_288173810.1	P08113;P11499;ORY51616.1;QFG73724.1;WP_288173810.1;KAH9252065.1;RPB27713.1;KAI8332102.1;KAH8554859.1;XP_018295818.1;CAG8482194.1	9362_t:CDS:2;ENPL_MOUSE;HS90B_MOUSE;HSP90-domain-containing;Hsp90;MAG:;hsp83-like;hypothetical;molecular	9362_t:CDS:2;HSP90-domain-containing;Hsp90;Hsp90ab1;Hsp90b1;MAG:;hsp83-like;hypothetical;molecular
P08121	P08121	CO3A1_MOUSE	Col3a1
P08207	P08207	S10AA_MOUSE	S100a10
P08228	P08228	SODC_MOUSE	Sod1
P08249	P08249	MDHM_MOUSE	Mdh2
P08249;EST57006.1;MGYG000330136_01512	MGYG000330136_01512;P08249;EST57006.1	MDHM_MOUSE;Malate;malate	Malate;Mdh2;malate
P08505	P08505	IL6_MOUSE	Il6
P08730	P08730	K1C13_MOUSE	Krt13
P08730;MGYG000428025_01812	MGYG000428025_01812;P08730	K1C13_MOUSE;hypothetical	Krt13;hypothetical
P08752	P08752	GNAI2_MOUSE	Gnai2
P08752;B2RSH2	B2RSH2;P08752	GNAI1_MOUSE;GNAI2_MOUSE	Gnai1;Gnai2
P08752;Q9DC51;P18872;B2RSH2	B2RSH2;P08752;P18872;Q9DC51	GNAI1_MOUSE;GNAI2_MOUSE;GNAI3_MOUSE;GNAO_MOUSE	Gnai1;Gnai2;Gnai3;Gnao1
P08752;Q9DC51;P20612;P50149;Q3V3I2;KAI9172450.1;ORZ15870.1;KAF9546915.1;B2RSH2	B2RSH2;P08752;P20612;P50149;Q3V3I2;Q9DC51;ORZ15870.1;KAF9546915.1;KAI9172450.1	GNAI1_MOUSE;GNAI2_MOUSE;GNAI3_MOUSE;GNAT1_MOUSE;GNAT2_MOUSE;GNAT3_MOUSE;guanine;hypothetical;putative	Gnai1;Gnai2;Gnai3;Gnat1;Gnat2;Gnat3;guanine;hypothetical;putative
P08752;Q9DC51;P20612;P50149;Q3V3I2;KAI9172450.1;Q6R0H7;P18872;Q8CGK7;B2RSH2;P63094	B2RSH2;P08752;P18872;P20612;P50149;P63094;Q3V3I2;Q6R0H7;Q8CGK7;Q9DC51;KAI9172450.1	GNAI1_MOUSE;GNAI2_MOUSE;GNAI3_MOUSE;GNAL_MOUSE;GNAO_MOUSE;GNAS1_MOUSE;GNAS2_MOUSE;GNAT1_MOUSE;GNAT2_MOUSE;GNAT3_MOUSE;putative	Gnai1;Gnai2;Gnai3;Gnal;Gnao1;Gnas;Gnat1;Gnat2;Gnat3;putative
P08775	P08775	RPB1_MOUSE	Polr2a
P08905	P08905	LYZ2_MOUSE	Lyz2
P08923	P08923	LTK_MOUSE	Ltk
P09026	P09026	HXB3_MOUSE	Hoxb3
P09036	P09036	ISK1_MOUSE	Spink1
P09055	P09055	ITB1_MOUSE	Itgb1
P09056	P09056	LIF_MOUSE	Lif
P09103	P09103	PDIA1_MOUSE	P4hb
P09103;MGYG000428040_02271	MGYG000428040_02271;P09103	PDIA1_MOUSE;hypothetical	P4hb;hypothetical
P09242	P09242	PPBT_MOUSE	Alpl
P09411	P09411	PGK1_MOUSE	Pgk1
P09411;CDO70577.1;MGYG000329841_03211;WP_283414844.1;RZM05496.1;P09041	MGYG000329841_03211;P09041;P09411;CDO70577.1;RZM05496.1;WP_283414844.1	MAG:;PGK1_MOUSE;PGK2_MOUSE;Phosphoglycerate;hypothetical;phosphoglycerate	MAG:;Pgk1;Pgk2;Phosphoglycerate;hypothetical;phosphoglycerate
P09411;MGYG000323181_02008;TXL73757.1;ERJ96860.1;WP_186888134.1;WP_280998129.1;WP_263040912.1;P09041;WP_165146410.1;WP_303844936.1;WP_047268301.1	MGYG000323181_02008;P09041;P09411;WP_263040912.1;ERJ96860.1;WP_186888134.1;WP_047268301.1;WP_165146410.1;WP_303844936.1;TXL73757.1;WP_047266178.1;WP_280998129.1	PGK1_MOUSE;PGK2_MOUSE;Phosphoglycerate;phosphoglycerate;triose-phosphate	Pgk1;Pgk2;Phosphoglycerate;phosphoglycerate;triose-phosphate
P09411;P09041	P09041;P09411	PGK1_MOUSE;PGK2_MOUSE	Pgk1;Pgk2
P09411;TXL73757.1	P09411;TXL73757.1	PGK1_MOUSE;phosphoglycerate	Pgk1;phosphoglycerate
P09411;TXL73757.1;P09041	P09041;P09411;TXL73757.1	PGK1_MOUSE;PGK2_MOUSE;phosphoglycerate	Pgk1;Pgk2;phosphoglycerate
P09470	P09470	ACE_MOUSE	Ace
P09470;D0G895	P09470;D0G895	ACE3_MOUSE;ACE_MOUSE	Ace;Ace3
P09528;NP_034369.1	P09528;NP_034369.1	FRIH_MOUSE;ferritin	Fth1;ferritin
P09671	P09671	SODM_MOUSE	Sod2
P09671;KAK5467778.1;MGYG000402150_01257	MGYG000402150_01257;P09671;KAK5467778.1	ATP;SODM_MOUSE;hypothetical	ATP;Sod2;hypothetical
P09671;MGYG000359800_00712	MGYG000359800_00712;P09671;ROT06988.1;KPI52381.1	SODM_MOUSE;Superoxide	Sod2;Superoxide
P09803	P09803	CADH1_MOUSE	Cdh1
P09803;WP_039582479.1	P09803;WP_039582479.1	CADH1_MOUSE;immunoglobulin-like	Cdh1;immunoglobulin-like
P09926	P09926	SURF2_MOUSE	Surf2
P0C0S6;Q3THW5	P0C0S6;Q3THW5	H2AV_MOUSE;H2AZ_MOUSE	H2az1;H2az2
P0C1Q2	P0C1Q2	PDE11_MOUSE	Pde11a
P0C1V4	P0C1V4	TMCO2_MOUSE	Tmco2
P0C5I1	P0C5I1	GPR25_MOUSE	Gpr25
P0C5J4	P0C5J4	GPR52_MOUSE	Gpr52
P0C6F1	P0C6F1	DYH2_MOUSE	Dnah2
P0C7T6	P0C7T6	ATX1L_MOUSE	Atxn1l
P0C872	P0C872	JMJD7_MOUSE	Jmjd7
P0CW70	P0CW70	D19L2_MOUSE	Dpy19l2
P0DM65	P0DM65	BECN2_MOUSE	Becn2
P0DP26;P0DP27;P0DP28	P0DP26;P0DP27;P0DP28	CALM1_MOUSE;CALM2_MOUSE;CALM3_MOUSE	Calm1;Calm2;Calm3
P10107	P10107	ANXA1_MOUSE	Anxa1
P10126;WP_087674308.1	P10126;WP_087674308.1	EF1A1_MOUSE;translation	Eef1a1;translation
P10148	P10148	CCL2_MOUSE	Ccl2
P10287	P10287	CADH3_MOUSE	Cdh3
P10404	P10404	ENV1_MOUSE
P10518	P10518	HEM2_MOUSE	Alad
P10605	P10605	CATB_MOUSE	Ctsb
P10605;MGYG000428040_02291	MGYG000428040_02291;P10605	CATB_MOUSE;hypothetical	Ctsb;hypothetical
P10637	P10637	TAU_MOUSE	Mapt
P10639;NP_035790.1	P10639;NP_035790.1	THIO_MOUSE;thioredoxin	Txn;thioredoxin
P10649	P10649	GSTM1_MOUSE	Gstm1
P10649;P19639	P10649;P19639	GSTM1_MOUSE;GSTM3_MOUSE	Gstm1;Gstm3
P10649;P19639;Q80W21	P10649;P19639;Q80W21	GSTM1_MOUSE;GSTM3_MOUSE;GSTM7_MOUSE	Gstm1;Gstm3;Gstm7
P10649;WP_256431636.1	P10649;WP_256431636.1	GSTM1_MOUSE;glutathione	Gstm1;glutathione
P10711	P10711	TCEA1_MOUSE	Tcea1
P10820	P10820	PERF_MOUSE	Prf1
P10852	P10852	4F2_MOUSE	Slc3a2
P10922	P10922	H10_MOUSE	H1-0
P11031	P11031	TCP4_MOUSE	Sub1
P11031;WP_159307002.1	P11031;WP_159307002.1	TCP4_MOUSE;transcriptional	Sub1;transcriptional
P11032	P11032	GRAA_MOUSE	Gzma
P11087	P11087	CO1A1_MOUSE	Col1a1
P11088	P11088	FILA_MOUSE	Flg
P11247	P11247	PERM_MOUSE	Mpo
P11260	P11260	LORF1_MOUSE	Lire1
P11276	P11276	FINC_MOUSE	Fn1
P11352	P11352	GPX1_MOUSE	Gpx1
P11369	P11369	LORF2_MOUSE	Pol
P11370;P10404	P10404;P11370	ENV1_MOUSE;ENV2_MOUSE	Fv4
P11438	P11438	LAMP1_MOUSE	Lamp1
P11499;WP_288173810.1	P11499;WP_288173810.1	HS90B_MOUSE;molecular	Hsp90ab1;molecular
P11499;WP_288173810.1;P07901	MGYG000396167_01511;P07901;P11499;WP_288173810.1	HS90A_MOUSE;HS90B_MOUSE;molecular	Hsp90aa1;Hsp90ab1;molecular
P11531	P11531	DMD_MOUSE	Dmd
P11588	P11588	MUP1_MOUSE	Mup1
P11588;P11589;WP_306232515.1	P02762;P04938;P11588;P11589;A2BIM8;WP_306232515.1;WP_289476446.1	MUP1_MOUSE;MUP2_MOUSE;lipocalin/fatty-acid	Mup1;Mup2;lipocalin/fatty-acid
P11589	P11589	MUP2_MOUSE	Mup2
P11589;WP_306232515.1	P11589;WP_306232515.1	MUP2_MOUSE;lipocalin/fatty-acid	Mup2;lipocalin/fatty-acid
P11590	P11590	MUP4_MOUSE	Mup4
P11590;P04939	P04939;P11590	MUP3_MOUSE;MUP4_MOUSE	Mup3;Mup4
P11590;Q5FW60;P04939	P04939;P11590;Q5FW60;WP_289448766.1	MUP20_MOUSE;MUP3_MOUSE;MUP4_MOUSE	Mup20;Mup3;Mup4
P11591	P11591	MUP5_MOUSE	Mup5
P11591;B5X0G2;P11588;P11589;WP_306232515.1	P02762;P04938;P11588;P11589;P11591;B5X0G2;A2BIM8;WP_306232515.1	MUP17_MOUSE;MUP1_MOUSE;MUP2_MOUSE;MUP5_MOUSE;lipocalin/fatty-acid	Mup1;Mup17;Mup2;Mup5;lipocalin/fatty-acid
P11679	P11679	K2C8_MOUSE	Krt8
P11679;BDA96943.1	P11679;BDA96943.1	K2C8_MOUSE;hypothetical	Krt8;hypothetical
P11679;KAB1671765.1	P11679;KAB1671765.1	K2C8_MOUSE;keratin,	Krt8;keratin,
P11679;Q99M73;Q3UV17;Q9Z331;Q8BGZ7;P50446;WP_232396234.1	P11679;P50446;Q8BGZ7;Q99M73;Q9Z331;Q3UV17;WP_232396234.1;PWS23292.1;WP_198650605.1	K22O_MOUSE;K2C6A_MOUSE;K2C6B_MOUSE;K2C75_MOUSE;K2C8_MOUSE;KRT84_MOUSE;keratin,	Krt6a;Krt6b;Krt75;Krt76;Krt8;Krt84;keratin,
P11679;Q9DCV7;KAA9023910.1;P20152;P31001;P15331	P11679;P15331;P20152;P31001;Q9DCV7;KAA9023910.1;PWS23292.1	DESM_MOUSE;DUF4011;K2C7_MOUSE;K2C8_MOUSE;PERI_MOUSE;VIME_MOUSE	DUF4011;Des;Krt7;Krt8;Prph;Vim
P11679;WP_139162260.1	P11679;WP_139162260.1	K2C8_MOUSE;keratin,	Krt8;keratin,
P11679;WP_232396234.1	P11679;WP_232396234.1	K2C8_MOUSE;keratin,	Krt8;keratin,
P11725	P11725	OTC_MOUSE	Otc
P11835	P11835	ITB2_MOUSE	Itgb2
P11859	P11859	ANGT_MOUSE	Agt
P11881	P11881	ITPR1_MOUSE	Itpr1
P11928	P11928	OAS1A_MOUSE	Oas1a
P11983	P11983	TCPA_MOUSE	Tcp1
P12023	P12023	A4_MOUSE	App
P12246	P12246	SAMP_MOUSE	Apcs
P12265	P12265	BGLR_MOUSE	Gusb
P12367	P12367	KAP2_MOUSE	Prkar2a
P12367;P31324	P12367;P31324	KAP2_MOUSE;KAP3_MOUSE	Prkar2a;Prkar2b
P12382	P12382	PFKAL_MOUSE	Pfkl
P12382;P47857;MGYG000330648_00298;WP_216570763.1;XP_458908.2;MGYG000321914_00153;WP_258723421.1	MGYG000330648_00298;MGYG000321914_00153;P12382;P47857;WP_258723421.1;WP_216570763.1;XP_458908.2	6-phosphofructokinase;ATP-dependent;DEHA2D10186p;PFKAL_MOUSE;PFKAM_MOUSE	6-phosphofructokinase;ATP-dependent;DEHA2D10186p;Pfkl;Pfkm
P12382;Q9WUA3	P12382;Q9WUA3	PFKAL_MOUSE;PFKAP_MOUSE	Pfkl;Pfkp
P12382;Q9WUA3;P47857;WP_280902645.1	P12382;P47857;Q9WUA3;WP_280902645.1	MULTISPECIES:;PFKAL_MOUSE;PFKAM_MOUSE;PFKAP_MOUSE	MULTISPECIES:;Pfkl;Pfkm;Pfkp
P12399	P12399	CTL2A_MOUSE	Ctla2a
P12710	P12710	FABPL_MOUSE	Fabp1
P12787	P12787	COX5A_MOUSE	Cox5a
P12791	P12791	CP2BA_MOUSE	Cyp2b10
P12815	P12815	PDCD6_MOUSE	Pdcd6
P12815;VDC03300.1	P12815;VDC03300.1	PDCD6_MOUSE;unnamed	Pdcd6;unnamed
P12961	P12961	7B2_MOUSE	Scg5
P12970;NP_000963.1	P12970;NP_000963.1	RL7A_MOUSE;large	Rpl7a;large
P13020	P13020	GELS_MOUSE	Gsn
P13379	P13379	CD5_MOUSE	Cd5
P13412	P13412	TNNI2_MOUSE	Tnni2
P13541	P13541	MYH3_MOUSE	Myh3
P13541;Q5SX40;P13542;TXL70589.1	P13541;P13542;Q5SX40;TXL70589.1	MYH1_MOUSE;MYH3_MOUSE;MYH8_MOUSE;hypothetical	Myh1;Myh3;Myh8;hypothetical
P13541;Q5SX40;Q5SX39;P13542	P13541;P13542;Q5SX39;Q5SX40	MYH1_MOUSE;MYH3_MOUSE;MYH4_MOUSE;MYH8_MOUSE	Myh1;Myh3;Myh4;Myh8
P13542	P13542	MYH8_MOUSE	Myh8
P13634;NP_001077426.1	P13634;NP_001077426.1	CAH1_MOUSE;carbonic	Ca1;carbonic
P13675	P13675	SSTY1_MOUSE	Ssty1
P13707	P13707	GPDA_MOUSE	Gpd1
P14069	P14069	S10A6_MOUSE	S100a6
P14094	P14094	AT1B1_MOUSE	Atp1b1
P14094;BDA92382.1	P14094;BDA92382.1	AT1B1_MOUSE;hypothetical	Atp1b1;hypothetical
P14115	P14115	RL27A_MOUSE	Rpl27a
P14115;QLQ79550.1	P14115;QLQ79550.1	RL27A_MOUSE;hypothetical	Rpl27a;hypothetical
P14131	P14131	RS16_MOUSE	Rps16
P14131;KAH1805090.1	P14131;KAH1805090.1	RS16_MOUSE;hypothetical	Rps16;hypothetical
P14148	P14148	RL7_MOUSE	Rpl7
P14152	P14152	MDHC_MOUSE	Mdh1
P14206;NP_035159.3	P14206;NP_035159.3	RSSA_MOUSE;small	Rpsa;small
P14211	P14211	CALR_MOUSE	Calr
P14246	P14246	GTR2_MOUSE	Slc2a2
P14404	P14404	MECOM_MOUSE	Mecom
P14404;A2A935	A2A935;P14404	MECOM_MOUSE;PRD16_MOUSE	Mecom;Prdm16
P14427	P14427	HA14_MOUSE	H2-D1
P14431	P14429;P14431;WP_224134182.1	HA19_MOUSE	H2-Q9
P14432;P01902	P01902;P06339;P14432	HA1D_MOUSE;HA1T_MOUSE	H2-K1;H2-T3
P14434;P14438	P14434;P14438	HA2B_MOUSE;HA2U_MOUSE	H2-Aa
P14483	P14483	HB2A_MOUSE	H2-Ab1
P14483;P06345	P06343;P06345;P06346;P14483;P06344	HB2A_MOUSE;HB2S_MOUSE	H2-Ab1
P14483;PWN00814.1	P01921;P06343;P14483;P18469;PWN00814.1	HB2A_MOUSE;hypothetical	H2-Ab1;hypothetical
P14483;PWN00814.1;P06345	P01921;P06342;P06343;P06345;P06346;P14483;P06344;PWN00814.1	HB2A_MOUSE;HB2S_MOUSE;hypothetical	H2-Ab1;hypothetical
P14576;PPQ98125.1	P14576;PPQ98125.1	SRP54_MOUSE;hypothetical	Srp54;hypothetical
P14685	P14685	PSMD3_MOUSE	Psmd3
P14733	P14733	LMNB1_MOUSE	Lmnb1
P14824	P14824	ANXA6_MOUSE	Anxa6
P14847	P14847	CRP_MOUSE	Crp
P14869;GLT12977.1	P14869;GLT12977.1	RLA0_MOUSE;hypothetical	Rplp0;hypothetical
P14901	P14901	HMOX1_MOUSE	Hmox1
P15105	P15105	GLNA_MOUSE	Glul
P15209;Q6VNS1	P15209;Q6VNS1	NTRK2_MOUSE;NTRK3_MOUSE	Ntrk2;Ntrk3
P15261	P15261	INGR1_MOUSE	Ifngr1
P15314	P15314	IRF1_MOUSE	Irf1
P15501	P15501	SPBP_MOUSE	Sbp
P15508	P15508	SPTB1_MOUSE	Sptb
P15532	P15532	NDKA_MOUSE	Nme1
P15532;Q01768;WP_252493717.1	P15532;Q01768;WP_252493717.1	NDKA_MOUSE;NDKB_MOUSE;nucleoside-diphosphate	Nme1;Nme2;nucleoside-diphosphate
P15539	P15539	C11B2_MOUSE	Cyp11b2
P15626	P15626	GSTM2_MOUSE	Gstm2
P15626;P10649;P19639;Q80W21;O35660;KAG0046971.1	P10649;P15626;P19639;Q80W21;O35660;KAG0046971.1	GSTM1_MOUSE;GSTM2_MOUSE;GSTM3_MOUSE;GSTM6_MOUSE;GSTM7_MOUSE;mannose-ethanolamine	Gstm1;Gstm2;Gstm3;Gstm6;Gstm7;mannose-ethanolamine
P15626;P10649;P48774;Q80W21;Q8R5I6;WP_256431636.1	P10649;P15626;P48774;Q80W21;Q8R5I6;WP_256431636.1	GSTM1_MOUSE;GSTM2_MOUSE;GSTM4_MOUSE;GSTM5_MOUSE;GSTM7_MOUSE;glutathione	Gstm1;Gstm2;Gstm4;Gstm5;Gstm7;glutathione
P15626;P10649;Q80W21;Q8R5I6;WP_256431636.1	P10649;P15626;Q80W21;Q8R5I6;WP_256431636.1	GSTM1_MOUSE;GSTM2_MOUSE;GSTM4_MOUSE;GSTM7_MOUSE;glutathione	Gstm1;Gstm2;Gstm4;Gstm7;glutathione
P15626;Q8R5I6	P15626;Q8R5I6	GSTM2_MOUSE;GSTM4_MOUSE	Gstm2;Gstm4
P15655	P15655	FGF2_MOUSE	Fgf2
P15806	P15806	TFE2_MOUSE	Tcf3
P15864;P43277	P15864;P43277	H12_MOUSE;H13_MOUSE	H1-2;H1-3
P15945	P15945	K1KB5_MOUSE	Klk1b5
P15947	P15947	KLK1_MOUSE	Klk1
P15947;P00756	P00756;P15947	K1KB3_MOUSE;KLK1_MOUSE	Klk1;Klk1b3
P15947;P15945	P15945;P15947	K1KB5_MOUSE;KLK1_MOUSE	Klk1;Klk1b5
P15947;P15946	P15946;P15947;Q61759	K1B11_MOUSE;KLK1_MOUSE	Klk1;Klk1b11
P15948	P15948	K1B22_MOUSE	Klk1b22
P15949	P15949	K1KB9_MOUSE	Klk1b9
P16014	P16014	SCG1_MOUSE	Chgb
P16056	P16056	MET_MOUSE	Met
P16125	P16125;CAE6458803.1	LDHB_MOUSE	Ldhb
P16330	P16330	CN37_MOUSE	Cnp
P16373	P16373	ZFP59_MOUSE	Zfp59
P16382	P16382	IL4RA_MOUSE	Il4r
P16406	P16406	AMPE_MOUSE	Enpep
P16406;SGY77680.1;WP_185546768.1	P16406;WP_185546768.1;SGY77680.1	AMPE_MOUSE;BQ5605_C005g03695;pectate	BQ5605_C005g03695;Enpep;pectate
P16460	P16460	ASSY_MOUSE	Ass1
P16546	P16546	SPTN1_MOUSE	Sptan1
P16546;P08032	P08032;P16546	SPTA1_MOUSE;SPTN1_MOUSE	Spta1;Sptan1
P16627	P16627	HS71L_MOUSE	Hspa1l
P16675	P16675	PPGB_MOUSE	Ctsa
P16858	P16858	G3P_MOUSE	Gapdh
P16858;NP_001029206.1;WP_026474985.1;MGYG000341481_02133;TVQ65708.1;Q64467;ODM21286.1	MGYG000341481_02133;P16858;Q64467;WP_026474985.1;ODM21286.1;NP_001029206.1;TVQ65708.1	G3PT_MOUSE;G3P_MOUSE;Glyceraldehyde-3-phosphate;MAG:;glyceraldehyde-3-phosphate;type	Gapdh;Gapdhs;Glyceraldehyde-3-phosphate;MAG:;glyceraldehyde-3-phosphate;type
P16858;NP_001182355.1;MGYG000339558_00988;WP_138948792.1;WP_301037461.1;MGYG000325016_00292;MGYG000322929_01058;WP_274669870.1;OGV18403.1;WP_138294846.1;PDH50666.1;MGYG000425267_00127;KAG0227305.1;TIC25816.1;WP_132084900.1;NP_001029206.1;MGYG000395887_00004;ABB69779.1;WRS26604.1;CAI4559094.1;CEN44403.1;WP_306695992.1;XP_014656921.1;PWY98908.1;WFD35521.1;WP_169617901.1;WP_185856036.1;WP_124930858.…	MGYG000331893_01257;MGYG000341481_02133;MGYG000371195_03991;MGYG000387687_00725;MGYG000395887_00004;MGYG000425267_00127;MGYG000325804_02101;MGYG000325016_00292;MGYG000322929_01058;MGYG000330436_01276;MGYG000339558_00988;MGYG000327768_00240;P16858;Q64467;WP_124930858.1;XP_003669215.1;GBE08815.1;KAI8094306.1;WP_250278588.1;WP_068714192.1;WRS26604.1;WP_132084900.1;CAD6586905.1;WP_182179960.1;WP_1595…	AIG_G0029920.mRNA.1.CDS.1;G3P1_MUCCL;G3PT_MOUSE;G3P_MOUSE;Glyceraldehyde-3-phosphate;MAG:;MULTISPECIES:;NAD-dependent;glyceraldehyde;glyceraldehyde-3-phosphate;hypothetical;type	AIG_G0029920.mRNA.1.CDS.1;Gapdh;Gapdhs;Glyceraldehyde-3-phosphate;MAG:;MULTISPECIES:;NAD-dependent;glyceraldehyde;glyceraldehyde-3-phosphate;hypothetical;type
P16858;NP_001182355.1;MGYG000341481_02133;TAR20467.1	MGYG000341481_02133;P16858;NP_001182355.1;TAR20467.1	G3P_MOUSE;Glyceraldehyde-3-phosphate;glyceraldehyde-3-phosphate	Gapdh;Glyceraldehyde-3-phosphate;glyceraldehyde-3-phosphate
P16858;NP_001182355.1;NP_001029206.1	P16858;NP_001182355.1;NP_001029206.1	G3P_MOUSE;glyceraldehyde-3-phosphate	Gapdh;glyceraldehyde-3-phosphate
P16858;NP_001182355.1;NP_001029206.1;CAI4559094.1;MGYG000341481_02133;WP_018694721.1;WP_297237220.1;XP_003669215.1	MGYG000341481_02133;P16858;XP_003669215.1;NP_001182355.1;WP_297237220.1;CAI4559094.1;WP_018694721.1;NP_001029206.1;MBP8751634.1	AIG_G0029920.mRNA.1.CDS.1;G3P_MOUSE;Glyceraldehyde-3-phosphate;MULTISPECIES:;glyceraldehyde-3-phosphate;hypothetical;type	AIG_G0029920.mRNA.1.CDS.1;Gapdh;Glyceraldehyde-3-phosphate;MULTISPECIES:;glyceraldehyde-3-phosphate;hypothetical;type
P16858;NP_001182355.1;NP_001029206.1;MGYG000341481_02133	MGYG000341481_02133;P16858;NP_001182355.1;NP_001029206.1	G3P_MOUSE;Glyceraldehyde-3-phosphate;glyceraldehyde-3-phosphate	Gapdh;Glyceraldehyde-3-phosphate;glyceraldehyde-3-phosphate
P16858;NP_001182355.1;NP_001029206.1;MGYG000341481_02133;WP_258576043.1;WP_285734210.1;WP_209459999.1	MGYG000341481_02133;P16858;ETA80413.1;NP_001182355.1;NP_001029206.1;WP_258576043.1;WP_209459999.1;WP_285734210.1	G3P_MOUSE;Glyceraldehyde-3-phosphate;glyceraldehyde-3-phosphate;type	Gapdh;Glyceraldehyde-3-phosphate;glyceraldehyde-3-phosphate;type
P16858;WP_013324400.1;NP_001029206.1;MGYG000341481_02133;TAR20467.1;TPX46514.1	MGYG000341481_02133;P16858;TAR20467.1;TPX46514.1;WP_013324400.1;NP_001029206.1	G3P_MOUSE;Glyceraldehyde-3-phosphate;glyceraldehyde-3-phosphate;type	Gapdh;Glyceraldehyde-3-phosphate;glyceraldehyde-3-phosphate;type
P16951	P16951	ATF2_MOUSE	Atf2
P17047	P17047	LAMP2_MOUSE	Lamp2
P17156;P16627;P17879;Q61696	P16627;P17156;P17879;Q61696	HS71A_MOUSE;HS71B_MOUSE;HS71L_MOUSE;HSP72_MOUSE	Hspa1a;Hspa1b;Hspa1l;Hspa2
P17182	P17182	ENOA_MOUSE	Eno1
P17182;P17183;OJA11876.1	P17182;P17183;OJA11876.1	ENOA_MOUSE;ENOG_MOUSE;hypothetical	Eno1;Eno2;hypothetical
P17182;P17183;P21550;XP_005892759.1	P17182;P17183;P21550;RZN75547.1;XP_005892759.1	ENOA_MOUSE;ENOB_MOUSE;ENOG_MOUSE;PREDICTED:	Eno1;Eno2;Eno3;PREDICTED:
P17182;P21550;XP_005892759.1	P17182;P21550;RZN75547.1;XP_005892759.1	ENOA_MOUSE;ENOB_MOUSE;PREDICTED:	Eno1;Eno3;PREDICTED:
P17182;PWS23247.1	P17182;PWS23247.1	ENOA_MOUSE;phosphopyruvate	Eno1;phosphopyruvate
P17182;PWS23247.1;XP_005892759.1	P17182;XP_005892759.1;PWS23247.1	ENOA_MOUSE;PREDICTED:;phosphopyruvate	Eno1;PREDICTED:;phosphopyruvate
P17182;SCU86943.1;XP_005892759.1;OGW85300.1	P17182;OGW85300.1;XP_005892759.1;SCU86943.1	ENOA_MOUSE;LAFA_0E03862g1_1;MAG:;PREDICTED:	Eno1;LAFA_0E03862g1_1;MAG:;PREDICTED:
P17182;XP_005892759.1	P17182;XP_005892759.1	ENOA_MOUSE;PREDICTED:	Eno1;PREDICTED:
P17225	P17225	PTBP1_MOUSE	Ptbp1
P17225;Q8BHD7	P17225;Q8BHD7	PTBP1_MOUSE;PTBP3_MOUSE	Ptbp1;Ptbp3
P17426	P17426	AP2A1_MOUSE	Ap2a1
P17426;P17427	P17426;P17427	AP2A1_MOUSE;AP2A2_MOUSE	Ap2a1;Ap2a2
P17439	P17439	GBA1_MOUSE	Gba1
P17532	P17532	TPH1_MOUSE	Tph1
P17533	P17533	DFA29_MOUSE	Defa29
P17563	P17563	SBP1_MOUSE	Selenbp1
P17563;Q63836	P17563;Q63836	SBP1_MOUSE;SBP2_MOUSE	Selenbp1;Selenbp2
P17665	P17665	COX7C_MOUSE	Cox7c
P17710	P17710	HXK1_MOUSE	Hk1
P17710;Q91W97	P17710;Q91W97	HKDC1_MOUSE;HXK1_MOUSE	Hk1;Hkdc1
P17717	P17717	UDB17_MOUSE	Ugt2b17
P17751	P17751;CAE6453912.1	TPIS_MOUSE	Tpi1
P17809	P17809	GTR1_MOUSE	Slc2a1
P17879;Q61696	P17879;Q61696	HS71A_MOUSE;HS71B_MOUSE	Hspa1a;Hspa1b
P17892	P17892	LIPR2_MOUSE	Pnliprp2
P17892;Q5BKQ4	P17892;Q5BKQ4	LIPR1_MOUSE;LIPR2_MOUSE	Pnliprp1;Pnliprp2
P17892;Q6P8U6	P17892;Q6P8U6	LIPP_MOUSE;LIPR2_MOUSE	Pnlip;Pnliprp2
P17897	P17897	LYZ1_MOUSE	Lyz1
P17932	P17932	RL32P_MOUSE	Rpl32-ps
P18242	P18242	CATD_MOUSE	Ctsd
P18524;P18526	P18524;P18526	HVM53_MOUSE;HVM55_MOUSE
P18525	P18525	HVM54_MOUSE
P18528	P18528	HVM57_MOUSE
P18528;P18525	P18525;P18528	HVM54_MOUSE;HVM57_MOUSE
P18528;P18529;P18525;P18527;WP_267854051.1;P18526	P18525;P18526;P18529;P18527;P18528;WP_267854051.1	HVM54_MOUSE;HVM55_MOUSE;HVM56_MOUSE;HVM57_MOUSE;HVM58_MOUSE;hypothetical	hypothetical
P18529	P18529	HVM58_MOUSE
P18530	P18530	HVM59_MOUSE
P18531	P18531	HVM60_MOUSE	Ighv3-6
P18572	P18572	BASI_MOUSE	Bsg
P18653	P18653	KS6A1_MOUSE	Rps6ka1
P18653;P18654;Q9WUT3	P18653;P18654;Q9WUT3	KS6A1_MOUSE;KS6A2_MOUSE;KS6A3_MOUSE	Rps6ka1;Rps6ka2;Rps6ka3
P18654	P18654	KS6A3_MOUSE	Rps6ka3
P18760	P18760	COF1_MOUSE	Cfl1
P18760;TJX55623.1	P18760;TJX55623.1	COF1_MOUSE;hypothetical	Cfl1;hypothetical
P18761	P18761	CAH6_MOUSE	Ca6
P18761;WP_166584636.1	P18761;WP_166584636.1	CAH6_MOUSE;hypothetical	Ca6;hypothetical
P18826	P18826	KPB1_MOUSE	Phka1
P18911	P18911	RARG_MOUSE	Rarg
P19001	P19001	K1C19_MOUSE	Krt19
P19001;P05784;WP_143465138.1	P05784;P19001;WP_143465138.1	K1C18_MOUSE;K1C19_MOUSE;keratin,	Krt18;Krt19;keratin,
P19001;P08730;K1C15_SHEEP;MGYG000428025_01812;PTB90676.1	MGYG000428025_01812;K1C15_SHEEP;P08730;P19001;PTB90676.1	K1C13_MOUSE;K1C19_MOUSE;hypothetical	Krt13;Krt19;hypothetical
P19001;Q61781;Q6IFX2;Q9QWL7;Q61414;PTB90676.1	P19001;Q61781;Q9QWL7;Q61414;Q6IFX2;PTB90676.1	K1C14_MOUSE;K1C15_MOUSE;K1C17_MOUSE;K1C19_MOUSE;K1C42_MOUSE;hypothetical	Krt14;Krt15;Krt17;Krt19;Krt42;hypothetical
P19001;Q61781;Q9QWL7	P19001;Q61781;Q9QWL7	K1C14_MOUSE;K1C17_MOUSE;K1C19_MOUSE	Krt14;Krt17;Krt19
P19001;Q9D312;Q61781;Q9Z2K1;Q6IFX2;Q9QWL7;P08730;Q61414;MGYG000428025_01812;WP_275245318.1;Q8CCX5;WP_141700455.1	MGYG000428025_01812;P08730;P19001;Q61781;Q9D312;Q9QWL7;Q9Z2K1;Q61414;Q6IFX2;Q8CCX5;WP_275245318.1;WP_141700455.1	K1C13_MOUSE;K1C14_MOUSE;K1C15_MOUSE;K1C16_MOUSE;K1C17_MOUSE;K1C19_MOUSE;K1C20_MOUSE;K1C42_MOUSE;KT222_MOUSE;hypothetical;keratin,	Krt13;Krt14;Krt15;Krt16;Krt17;Krt19;Krt20;Krt222;Krt42;hypothetical;keratin,
P19001;Q9QWL7;Q61414	P19001;Q9QWL7;Q61414	K1C15_MOUSE;K1C17_MOUSE;K1C19_MOUSE	Krt15;Krt17;Krt19
P19001;WP_275245318.1	P19001;WP_275245318.1	K1C19_MOUSE;hypothetical	Krt19;hypothetical
P19096	P19096	FAS_MOUSE	Fasn
P19123	P19123	TNNC1_MOUSE	Tnnc1
P19157	P19157	GSTP1_MOUSE	Gstp1
P19157;P46425	P19157;P46425	GSTP1_MOUSE;GSTP2_MOUSE	Gstp1;Gstp2
P19182	P19182	IFRD1_MOUSE	Ifrd1
P19228	P19228	CASA1_MOUSE	Csn1s1
P19253	P19253	RL13A_MOUSE	Rpl13a
P19426	P19426	NELFE_MOUSE	Nelfe
P19467	P19467	MUC13_MOUSE	Muc13
P19536	P19536	COX5B_MOUSE	Cox5b
P19639	P19639	GSTM3_MOUSE	Gstm3
P19639;O35660	P19639;O35660	GSTM3_MOUSE;GSTM6_MOUSE	Gstm3;Gstm6
P19783	P19783	COX41_MOUSE	Cox4i1
P19785	P19785	ESR1_MOUSE	Esr1
P19788	P19788	MGP_MOUSE	Mgp
P20029	P20029	BIP_MOUSE	Hspa5
P20029;CAG8487106.1;KIJ08879.1;XP_007751136.1;PYZ99370.1;KAG0837255.1	P20029;PYZ99370.1;XP_007751136.1;CAG8487106.1;KIJ08879.1;KAG0837255.1	14720_t:CDS:2;BIP_MOUSE;hsp70-like;hypothetical;molecular	14720_t:CDS:2;Hspa5;hsp70-like;hypothetical;molecular
P20029;CAK5281413.1;KAG6370702.1;PYZ99370.1;KAI0689284.1;KAJ7188515.1	P20029;PYZ99370.1;KAI0689284.1;CAK5281413.1;KAG6370702.1;ABG73315.1;KAJ7188515.1	BIP_MOUSE;Hsp70;heat;molecular;unnamed	Hsp70;Hspa5;heat;molecular;unnamed
P20029;KAF8526207.1	P20029;KAF8526207.1	BIP_MOUSE;heat	Hspa5;heat
P20029;KAJ3501062.1	P20029;KAJ3501062.1	BIP_MOUSE;hypothetical	Hspa5;hypothetical
P20029;KAK4331498.1;KAG6370702.1;KAF8516096.1;KAI5807427.1;XP_031024471.1;TEB37498.1;KIK09342.1	P20029;TEB37498.1;KAK4331498.1;KAI5807427.1;KAG6370702.1;XP_031024471.1;KAF8516096.1;KIK09342.1	BIP_MOUSE;Endoplasmic;Hsp70;heat;hypothetical;uncharacterized	Endoplasmic;Hsp70;Hspa5;heat;hypothetical;uncharacterized
P20029;KAK4331498.1;XP_028051245.1;QSL66061.1;KAJ3501062.1;GJJ12085.1;P63017;P17156;PVV02138.1;KAJ3321965.1;PYZ99370.1;P16627;KAJ7470587.1;KIK09342.1;KAJ7158118.1;P17879;Q61696	P16627;P17156;P17879;P20029;P63017;Q61696;GJJ12085.1;PYZ99370.1;KAJ3321965.1;QBK87512.1;KAK4331498.1;PVV02138.1;XP_028051245.1;QSL66061.1;KAJ7158118.1;KAJ7470587.1;KAJ3501062.1;KIK09342.1;KDQ18017.1	ATPase;BIP_MOUSE;Endoplasmic;HS71A_MOUSE;HS71B_MOUSE;HS71L_MOUSE;HSP72_MOUSE;HSP7C_MOUSE;Hsp70;heat;hypothetical;molecular	ATPase;Endoplasmic;Hsp70;Hspa1a;Hspa1b;Hspa1l;Hspa2;Hspa5;Hspa8;heat;hypothetical;molecular
P20029;KIJ08879.1	P20029;KIJ08879.1	BIP_MOUSE;hypothetical	Hspa5;hypothetical
P20029;PYZ99370.1	P20029;PYZ99370.1	BIP_MOUSE;molecular	Hspa5;molecular
P20029;XP_028051245.1;CAK5281413.1;KAG6370702.1;RQW19208.1;PYZ99370.1;KAF7362090.1;KAI1796477.1;KAI0689284.1;KAJ7188515.1	P20029;PYZ99370.1;KAI0689284.1;KAF7362090.1;RQW19208.1;CAK5281413.1;KAI1796477.1;XP_028051245.1;KAG6370702.1;ABG73315.1;KAJ7188515.1	BIP_MOUSE;Heat;Hsp70;heat;molecular;unnamed	Heat;Hsp70;Hspa5;heat;molecular;unnamed
P20060	P20060	HEXB_MOUSE	Hexb
P20108	P20108	PRDX3_MOUSE	Prdx3
P20152	P20152	VIME_MOUSE	Vim
P20152;P31001;WP_214671812.1;P46660;P19246;P08553;P08551	P08551;P08553;P19246;P20152;P31001;P46660;WP_214671812.1	AINX_MOUSE;DESM_MOUSE;NFH_MOUSE;NFL_MOUSE;NFM_MOUSE;VIME_MOUSE;keratin,	Des;Ina;Nefh;Nefl;Nefm;Vim;keratin,
P20444	P20444	KPCA_MOUSE	Prkca
P20444;P63318	P20444;P63318	KPCA_MOUSE;KPCG_MOUSE	Prkca;Prkcg
P20801	P20801	TNNC2_MOUSE	Tnnc2
P20917	P20917	MAG_MOUSE	Mag
P20918	P20918	PLMN_MOUSE	Plg
P21107	P21107	TPM3_MOUSE	Tpm3
P21107;P58771;P58774	P21107;P58771;P58774	TPM1_MOUSE;TPM2_MOUSE;TPM3_MOUSE	Tpm1;Tpm2;Tpm3
P21107;Q6IRU2;P58774	P21107;P58774;Q6IRU2	TPM2_MOUSE;TPM3_MOUSE;TPM4_MOUSE	Tpm2;Tpm3;Tpm4
P21271	P21271	MYO5B_MOUSE	Myo5b
P21278	P21278	GNA11_MOUSE	Gna11
P21278;P21279	P21278;P21279	GNA11_MOUSE;GNAQ_MOUSE	Gna11;Gnaq
P21278;P21279;KAG0662810.1;P30677	P21278;P21279;P30677;KAG0662810.1	GNA11_MOUSE;GNA14_MOUSE;GNAQ_MOUSE;hypothetical	Gna11;Gna14;Gnaq;hypothetical
P21279	P21279	GNAQ_MOUSE	Gnaq
P21300	P21300	ALD1_MOUSE	Akr1b7
P21300;P45377	P21300;P45377	ALD1_MOUSE;ALD2_MOUSE	Akr1b7;Akr1b8
P21440;P06795	P06795;P21440	MDR1B_MOUSE;MDR3_MOUSE	Abcb1b;Abcb4
P21447	P21447	MDR1A_MOUSE	Abcb1a
P21447;MGYG000375730_01080	MGYG000375730_01080;P21447	MDR1A_MOUSE;hypothetical	Abcb1a;hypothetical
P21447;P06795	P06795;P21447	MDR1A_MOUSE;MDR1B_MOUSE	Abcb1a;Abcb1b
P21447;P21440;P06795	P06795;P21440;P21447	MDR1A_MOUSE;MDR1B_MOUSE;MDR3_MOUSE	Abcb1a;Abcb1b;Abcb4
P21447;P21440;P06795;KAG4094876.1	P06795;P21440;P21447;KAG4094876.1	MDR1A_MOUSE;MDR1B_MOUSE;MDR3_MOUSE;P-loop	Abcb1a;Abcb1b;Abcb4;P-loop
P21447;P21440;P06795;XP_022673627.1	P06795;P21440;P21447;XP_022673627.1;XP_033686767.1	ATP-dependent;MDR1A_MOUSE;MDR1B_MOUSE;MDR3_MOUSE	ATP-dependent;Abcb1a;Abcb1b;Abcb4
P21447;P21440;Q9QY30;P06795	P06795;P21440;P21447;Q9QY30	ABCBB_MOUSE;MDR1A_MOUSE;MDR1B_MOUSE;MDR3_MOUSE	Abcb11;Abcb1a;Abcb1b;Abcb4
P21447;P21440;USP79352.1;P06795;KAI9478125.1;PMD29475.1;MGYG000341018_00193;KAG4094876.1;KAJ3285478.1;KAG2222384.1;KAE9380673.1;Q9DC29;TXI92711.1	MGYG000341018_00193;P06795;P21440;P21447;Q9DC29;PMD29475.1;USP79352.1;KAJ3285478.1;TXI92711.1;KAE9380673.1;KAI9478125.1;KAG4094876.1;KAG2222384.1	ABCB6_MOUSE;GTPase-activating;MAG:;MDR1A_MOUSE;MDR1B_MOUSE;MDR3_MOUSE;P-loop;Vitamin;hypothetical;leptomycin	Abcb1a;Abcb1b;Abcb4;Abcb6;GTPase-activating;MAG:;P-loop;Vitamin;hypothetical;leptomycin
P21447;P21440;XP_007270448.1;P06795	P06795;P21440;P21447;XP_007270448.1	MDR1A_MOUSE;MDR1B_MOUSE;MDR3_MOUSE;P-loop	Abcb1a;Abcb1b;Abcb4;P-loop
P21460	P21460	CYTC_MOUSE	Cst3
P21550	P21550;RZN75547.1	ENOB_MOUSE	Eno3
P21550;XP_005892759.1	P21550;RZN75547.1;XP_005892759.1	ENOB_MOUSE;PREDICTED:	Eno3;PREDICTED:
P21552	P21552	WNT2_MOUSE	Wnt2
P21614	P21614	VTDB_MOUSE	Gc
P21619	P21619	LMNB2_MOUSE	Lmnb2
P21658	P21658	FGF6_MOUSE	Fgf6
P21661	P21661	NEC2_MOUSE	Pcsk2
P21729	P21729	GRPR_MOUSE	Grpr
P21956	P21956	MFGM_MOUSE	Mfge8
P21981	P21981	TGM2_MOUSE	Tgm2
P21995	P21995	EMB_MOUSE	Emb
P22389	P22389	EDN2_MOUSE	Edn2
P22599	P22599	A1AT2_MOUSE	Serpina1b
P22724	P22724	WNT4_MOUSE	Wnt4
P22892	P22892	AP1G1_MOUSE	Ap1g1
P23116	P23116	EIF3A_MOUSE	Eif3a
P23275	P23275	OLF15_MOUSE	Olfr15
P23440	P23440	PDE6B_MOUSE	Pde6b
P23440;P27664;Q91ZQ1	P23440;P27664;Q91ZQ1	PDE6A_MOUSE;PDE6B_MOUSE;PDE6C_MOUSE	Pde6a;Pde6b;Pde6c
P23492	P23492	PNPH_MOUSE	Pnp
P23506	P23506	PIMT_MOUSE	Pcmt1
P23591	P23591	FCL_MOUSE	Gfus
P23611	P23611	IRF8_MOUSE	Irf8
P23780	P23780	BGAL_MOUSE	Glb1
P23798	P23798	PCGF2_MOUSE	Pcgf2
P23804	P23804	MDM2_MOUSE	Mdm2
P23906	P23906	IRF2_MOUSE	Irf2
P23953	P23953	EST1C_MOUSE	Ces1c
P23953;Q8VCC2;Q8VCT4	P23953;Q8VCC2;Q8VCT4	EST1C_MOUSE;EST1D_MOUSE;EST1_MOUSE	Ces1;Ces1c;Ces1d
P23953;Q8VCT4	P23953;Q8VCT4	EST1C_MOUSE;EST1D_MOUSE	Ces1c;Ces1d
P24270	P24270	CATA_MOUSE	Cat
P24369	P24369	PPIB_MOUSE	Ppib
P24452	P24452	CAPG_MOUSE	Capg
P24472	P24472	GSTA4_MOUSE	Gsta4
P24526;O08716;FABPH_HUMAN;P04117	FABPH_HUMAN;P04117;O08716;P24526	FABP4_MOUSE;FABP9_MOUSE;MYP2_MOUSE	Fabp4;Fabp9;Pmp2
P24527	P24527	LKHA4_MOUSE	Lta4h
P24549	P24549	AL1A1_MOUSE	Aldh1a1
P24549;KXS12586.1	P24549;KXS12586.1	AL1A1_MOUSE;putative	Aldh1a1;putative
P24549;O35945	O35945;P24549	AL1A1_MOUSE;AL1A7_MOUSE	Aldh1a1;Aldh1a7
P24610	P24610	PAX3_MOUSE	Pax3
P24668	P24668	MPRD_MOUSE	M6pr
P24822	P24822	PPBI_MOUSE	Iap
P24822;P24823	P24822;P24823	PPBI_MOUSE;PPBN_MOUSE	Alpg;Iap
P24823	P24823	PPBN_MOUSE	Alpg
P25085	P25085	IL1RA_MOUSE	Il1rn
P25444;QHG77622.1	P25444;QHG77622.1	30S;RS2_MOUSE	30S;Rps2
P25911	P25911	LYN_MOUSE	Lyn
P25911;P08103;P39688;P05480;Q04736	P05480;P08103;P25911;P39688;Q04736;AAC08990.1	FYN_MOUSE;HCK_MOUSE;LYN_MOUSE;SRC_MOUSE;YES_MOUSE	Fyn;Hck;Lyn;Src;Yes1
P25976	P25976	UBF1_MOUSE	Ubtf
P26039	P26039	TLN1_MOUSE	Tln1
P26040	P26040	EZRI_MOUSE	Ezr
P26040;P26041;P26043	P26040;P26041;P26043	EZRI_MOUSE;MOES_MOUSE;RADI_MOUSE	Ezr;Msn;Rdx
P26040;P26041;PYZ99363.1;P26043	P26040;P26041;P26043;PYZ99363.1	EZRI_MOUSE;MOES_MOUSE;RADI_MOUSE;hypothetical	Ezr;Msn;Rdx;hypothetical
P26040;P26043	P26040;P26043	EZRI_MOUSE;RADI_MOUSE	Ezr;Rdx
P26041	P26041	MOES_MOUSE	Msn
P26048;P62812	P26048;P62812	GBRA1_MOUSE;GBRA2_MOUSE	Gabra1;Gabra2
P26049	P26049	GBRA3_MOUSE	Gabra3
P26150	P26150	3BHS3_MOUSE	Hsd3b3
P26231	P26231	CTNA1_MOUSE	Ctnna1
P26231;Q61301	P26231;Q61301	CTNA1_MOUSE;CTNA2_MOUSE	Ctnna1;Ctnna2
P26231;Q65CL1	P26231;Q65CL1	CTNA1_MOUSE;CTNA3_MOUSE	Ctnna1;Ctnna3
P26262	P26262	KLKB1_MOUSE	Klkb1
P26350	P26350	PTMA_MOUSE	Ptma
P26369	P26369	U2AF2_MOUSE	U2af2
P26443	P26443	DHE3_MOUSE	Glud1
P26638	P26638	SYSC_MOUSE	Sars1
P26638;PIG85410.1	P26638;PIG85410.1	SYSC_MOUSE;seryl-tRNA	Sars1;seryl-tRNA
P27005	P27005	S10A8_MOUSE	S100a8
P27046	P27046	MA2A1_MOUSE	Man2a1
P27090	P27090	TGFB2_MOUSE	Tgfb2
P27601	P27601	GNA13_MOUSE	Gna13
P27612	P27612	PLAP_MOUSE	Plaa
P27656	P27656	LIPC_MOUSE	Lipc
P27659	P27659	RL3_MOUSE	Rpl3
P27659;KEP53157.1;KAJ3566963.1	P27659;KEP53157.1;KAJ3566963.1	60S;RL3_MOUSE;hypothetical	60S;Rpl3;hypothetical
P27664	P27664	PDE6A_MOUSE	Pde6a
P27671	P27671	RGRF1_MOUSE	Rasgrf1
P27773	P27773	PDIA3_MOUSE	Pdia3
P27773;RCU22074.1	P27773;RCU22074.1	PDIA3_MOUSE;hypothetical	Pdia3;hypothetical
P27784	P27784	CCL6_MOUSE	Ccl6
P27786	P27786	CP17A_MOUSE	Cyp17a1
P27808	P27808	MGAT1_MOUSE	Mgat1
P28063	P28063	PSB8_MOUSE	Psmb8
P28076	P28076	PSB9_MOUSE	Psmb9
P28078	P28078	DMA_MOUSE	H2-DMa
P28235	P28235	CXA4_MOUSE	Gja4
P28271	P28271	ACOHC_MOUSE	Aco1
P28322	P28322	ETV4_MOUSE	Etv4
P28474	P28474	ADHX_MOUSE	Adh5
P28481	P28481	CO2A1_MOUSE	Col2a1
P28654	P28654	PGS2_MOUSE	Dcn
P28656;CAE6446798.1	P28656;CAE6446798.1	NP1L1_MOUSE;unnamed	Nap1l1;unnamed
P28659	P28659	CELF1_MOUSE	Celf1
P28660	P28660	NCKP1_MOUSE	Nckap1
P28665	P28665	MUG1_MOUSE	Mug1
P28665;P28666	P28665;P28666	MUG1_MOUSE;MUG2_MOUSE	Mug1;Mug2
P28666	P28666	MUG2_MOUSE	Mug2
P28704	P28704	RXRB_MOUSE	Rxrb
P28738	P28738	KIF5C_MOUSE	Kif5c
P28798	P28798	GRN_MOUSE	Grn
P28825	P28825	MEP1A_MOUSE	Mep1a
P28843	P28843	DPP4_MOUSE	Dpp4
P28843;WP_212576528.1	P28843;WP_212576528.1	DPP4_MOUSE;indole-3-glycerol	Dpp4;indole-3-glycerol
P28867	P28867	KPCD_MOUSE	Prkcd
P28867;P20444;Q02111;P68404	P20444;P28867;P68404;Q02111	KPCA_MOUSE;KPCB_MOUSE;KPCD_MOUSE;KPCT_MOUSE	Prkca;Prkcb;Prkcd;Prkcq
P29121	P29121	PCSK4_MOUSE	Pcsk4
P29341	P29341	PABP1_MOUSE	Pabpc1
P29391	P29391	FRIL1_MOUSE	Ftl1
P29391;EDL22856.1	P29391;P49945;EDL22856.1	FRIL1_MOUSE;mCG23169	Ftl1;mCG23169
P29416	P29416	HEXA_MOUSE	Hexa
P29416;KAJ1835891.1	P29416;KAJ1835891.1	Glucosamine-6-phosphate;HEXA_MOUSE	Glucosamine-6-phosphate;Hexa
P29452	P29452	CASP1_MOUSE	Casp1
P29477	P29477	NOS2_MOUSE	Nos2
P29477;P70313	P29477;P70313	NOS2_MOUSE;NOS3_MOUSE	Nos2;Nos3
P29621	P29621	SPA3C_MOUSE	Serpina3c
P29699	P29699	FETUA_MOUSE	Ahsg
P29754;P29755	P29754;P29755	AGTRA_MOUSE;AGTRB_MOUSE	Agtr1a;Agtr1b
P29758	P29758	OAT_MOUSE	Oat
P29788	P29788	VTNC_MOUSE	Vtn
P30115;P10648;P13745	P10648;P13745;P30115	GSTA1_MOUSE;GSTA2_MOUSE;GSTA3_MOUSE	Gsta1;Gsta2;Gsta3
P30275	P30275	KCRU_MOUSE	Ckmt1
P30275;KAF2095216.1	P30275;KAF2095216.1	KCRU_MOUSE;hypothetical	Ckmt1;hypothetical
P30275;Q6P8J7	P30275;Q6P8J7	KCRS_MOUSE;KCRU_MOUSE	Ckmt1;Ckmt2
P30282	P30282	CCND3_MOUSE	Ccnd3
P30412	P30412	PPIC_MOUSE	Ppic
P30415	P30415	NKTR_MOUSE	Nktr
P30416	P30416	FKBP4_MOUSE	Fkbp4
P30658	P30658	CBX2_MOUSE	Cbx2
P30681	P30681	HMGB2_MOUSE	Hmgb2
P30681;P63158	P30681;P63158	HMGB1_MOUSE;HMGB2_MOUSE	Hmgb1;Hmgb2
P30999	P30999	CTND1_MOUSE	Ctnnd1
P31001	P31001	DESM_MOUSE	Des
P31428	P31428	DPEP1_MOUSE	Dpep1
P31428;KNG49224.1	P31428;KNG49224.1	DPEP1_MOUSE;hypothetical	Dpep1;hypothetical
P31482	P31482	PA2GA_MOUSE	Pla2g2a
P31648	P31648	SC6A1_MOUSE	Slc6a1
P31649	P31649	S6A13_MOUSE	Slc6a13
P31725	P31725	S10A9_MOUSE	S100a9
P31786	P31786	ACBP_MOUSE	Dbi
P31809	P31809	CEAM1_MOUSE	Ceacam1
P31809;Q925P2	P31809;Q925P2	CEAM1_MOUSE;CEAM2_MOUSE	Ceacam1;Ceacam2
P32020	P32020	SCP2_MOUSE	Scp2
P32233	P32233	DRG1_MOUSE	Drg1
P32261	P32261	ANT3_MOUSE	Serpinc1
P32766	P32766	CST8_MOUSE	Cst8
P32883	P32883	RASK_MOUSE	Kras
P32883;P08556	P01112;RASH_HUMAN;P08556;P32883;Q61411	RASK_MOUSE;RASN_MOUSE	Kras;Nras
P32921	P32921	SYWC_MOUSE	Wars1
P33174;P28741	P28741;P33174	KIF3A_MOUSE;KIF4_MOUSE	Kif3a;Kif4
P33215	P33215	NEDD1_MOUSE	Nedd1
P33435	P33435	MMP13_MOUSE	Mmp13
P33609	P33609	DPOLA_MOUSE	Pola1
P33766	P33766	FPR1_MOUSE	Fpr1
P34022	P34022	RANG_MOUSE	Ranbp1
P34821	P34821	BMP8A_MOUSE	Bmp8a
P34914	P34914	HYES_MOUSE	Ephx2
P35175	P35175	CYT1_MOUSE	Stfa1
P35230	P35230	REG3B_MOUSE	Reg3b
P35276	P35276	RAB3D_MOUSE	Rab3d
P35276;P62835;Q99JI6	P35276;P62835;Q99JI6	RAB3D_MOUSE;RAP1A_MOUSE;RAP1B_MOUSE	Rab3d;Rap1a;Rap1b
P35276;P63011;Q9CZT8;P55258;P62823;Q9DD03;P61028	P35276;P55258;P61028;P62823;P63011;Q9CZT8;Q9DD03;RYH29269.1	RAB13_MOUSE;RAB3A_MOUSE;RAB3B_MOUSE;RAB3C_MOUSE;RAB3D_MOUSE;RAB8A_MOUSE;RAB8B_MOUSE	Rab13;Rab3a;Rab3b;Rab3c;Rab3d;Rab8a;Rab8b
P35276;Q9CZT8	P35276;Q9CZT8	RAB3B_MOUSE;RAB3D_MOUSE	Rab3b;Rab3d
P35278	P35278	RAB5C_MOUSE	Rab5c
P35278;P61021;Q9CQD1	P35278;P61021;Q9CQD1	RAB5A_MOUSE;RAB5B_MOUSE;RAB5C_MOUSE	Rab5a;Rab5b;Rab5c
P35278;PVU97261.1;P61021;Q9CQD1	P35278;P61021;Q9CQD1;PVU97261.1	RAB5A_MOUSE;RAB5B_MOUSE;RAB5C_MOUSE;hypothetical	Rab5a;Rab5b;Rab5c;hypothetical
P35279	P35279	RAB6A_MOUSE	Rab6a
P35279;P61294	P35279;P61294	RAB6A_MOUSE;RAB6B_MOUSE	Rab6a;Rab6b
P35282	P35282	RAB21_MOUSE	Rab21
P35283	P35283	RAB12_MOUSE	Rab12
P35293	P35293	RAB18_MOUSE	Rab18
P35343	P35343	CXCR2_MOUSE	Cxcr2
P35428	P35428	HES1_MOUSE	Hes1
P35441	P35441	TSP1_MOUSE	Thbs1
P35459	P35459	LY6D_MOUSE	Ly6d
P35486	P35486	ODPA_MOUSE	Pdha1
P35492	P35492	HUTH_MOUSE	Hal
P35550;Q80WS3	P35550;Q80WS3	FBLL1_MOUSE;FBRL_MOUSE	Fbl;Fbll1
P35564	P35564	CALX_MOUSE	Canx
P35569	P35569	IRS1_MOUSE	Irs1
P35601	P35601	RFC1_MOUSE	Rfc1
P35700	P35700	PRDX1_MOUSE	Prdx1
P35700;CAE6455567.1	P35700;CAE6455567.1	PRDX1_MOUSE;unnamed	Prdx1;unnamed
P35700;WP_175283263.1;CAE6455567.1	P35700;WP_175283263.1;CAE6455567.1	PRDX1_MOUSE;peroxiredoxin,;unnamed	Prdx1;peroxiredoxin,;unnamed
P35846	P35846	FOLR1_MOUSE	Folr1
P35922	P35922	FMR1_MOUSE	Fmr1
P35951	P35951	LDLR_MOUSE	Ldlr
P35979	P35979	RL12_MOUSE	Rpl12
P35979;OAA64541.1	P35979;OAA64541.1	RL12_MOUSE;Sec23/Sec24,	Rpl12;Sec23/Sec24,
P35980	P35980	RL18_MOUSE	Rpl18
P35980;WP_318072163.1	P35980;WP_318072163.1	RL18_MOUSE;hypothetical	Rpl18;hypothetical
P36423	P36423	THAS_MOUSE	Tbxas1
P36552	P36552	HEM6_MOUSE	Cpox
P36552;MGYG000329730_01826	MGYG000329730_01826;P36552	HEM6_MOUSE;Oxygen-dependent	Cpox;Oxygen-dependent
P36552;TKA45220.1	P36552;TKA45220.1	HEM6_MOUSE;hypothetical	Cpox;hypothetical
P36895	P36895	BMR1A_MOUSE	Bmpr1a
P37040	P37040	NCPR_MOUSE	Por
P37172	P37172	ACVR1_MOUSE	Acvr1
P37804	P37804	TAGL_MOUSE	Tagln
P37913	P37913	DNLI1_MOUSE	Lig1
P38060	P38060	HMGCL_MOUSE	Hmgcl
P38585	P38585	TTL_MOUSE	Ttl
P38647	P38647	GRP75_MOUSE	Hspa9
P38647;CAG8487106.1	P38647;CAG8487106.1	14720_t:CDS:2;GRP75_MOUSE	14720_t:CDS:2;Hspa9
P38647;CAG8487106.1;XP_037225066.1;KAF8974865.1	P38647;XP_037225066.1;CAG8487106.1;KAF8974865.1	14720_t:CDS:2;GRP75_MOUSE;Stress-70;putative	14720_t:CDS:2;Hspa9;Stress-70;putative
P38647;EFR58722.1	P38647;EFR58722.1	GRP75_MOUSE;chaperone	Hspa9;chaperone
P38647;MGYG000353965_00696;MGYG000353828_01019;MGYG000344417_00337;MGYG000396669_01145;MGYG000354326_01932;XP_028051245.1;MGYG000431609_00409;MGYG000324805_00029;MGYG000390548_00640;MGYG000322714_00359;WP_329630126.1;MGYG000394190_01344;MGYG000405530_01329;MGYG000424851_00690;MGYG000398460_00093;MGYG000329218_00526;TFK85754.1;MGYG000354458_00217;MGYG000356893_02088;MGYG000432306_01262;MGYG0003217…	MGYG000321782_02860;MGYG000322435_00563;MGYG000323251_00189;MGYG000323320_01027;MGYG000324805_00029;MGYG000325013_01382;MGYG000327368_00470;MGYG000327559_00072;MGYG000327943_00575;MGYG000328312_01877;MGYG000329162_03061;MGYG000329322_02296;MGYG000330103_01501;MGYG000330154_00304;MGYG000330223_00744;MGYG000332752_01713;MGYG000332772_00919;MGYG000340511_01633;MGYG000342164_02869;MGYG000344116_01669…	Chaperone;GRP75_MOUSE;Heat;MAG:;MULTISPECIES:;Stress-70;chaperone;glycoside;heat;hsp7-like;hsp70-like;hypothetical;molecular;putative	Chaperone;Heat;Hspa9;MAG:;MULTISPECIES:;Stress-70;chaperone;glycoside;heat;hsp7-like;hsp70-like;hypothetical;molecular;putative
P39039	P39039	MBL1_MOUSE	Mbl1
P39053	P39053	DYN1_MOUSE	Dnm1
P39053;P39054	P39053;P39054	DYN1_MOUSE;DYN2_MOUSE	Dnm1;Dnm2
P39053;P39054;Q8BZ98	P39053;P39054;Q8BZ98	DYN1_MOUSE;DYN2_MOUSE;DYN3_MOUSE	Dnm1;Dnm2;Dnm3
P39054	P39054	DYN2_MOUSE	Dnm2
P39447	P39447	ZO1_MOUSE	Tjp1
P39654	P39654	LOX15_MOUSE	Alox15
P39688;P05480;Q04736	P05480;P06240;P39688;Q04736	FYN_MOUSE;SRC_MOUSE;YES_MOUSE	Fyn;Src;Yes1
P40124	P40124	CAP1_MOUSE	Cap1
P40124;Q9CYT6	P40124;Q9CYT6	CAP1_MOUSE;CAP2_MOUSE	Cap1;Cap2
P40142	P40142	TKT_MOUSE	Tkt
P40142;OGD92335.1	P40142;OGD92335.1	MAG:;TKT_MOUSE	MAG:;Tkt
P40201	P40201	CHD1_MOUSE	Chd1
P40237	P40237	CD82_MOUSE	Cd82
P40240	P40240	CD9_MOUSE	Cd9
P40336	P40336	VP26A_MOUSE	Vps26a
P41105	P41105	RL28_MOUSE	Rpl28
P41209	P41209	CETN1_MOUSE	Cetn1
P41216	P41216	ACSL1_MOUSE	Acsl1
P41216;Q8JZR0	P41216;Q8JZR0	ACSL1_MOUSE;ACSL5_MOUSE	Acsl1;Acsl5
P41230	P41230	KDM5C_MOUSE	Kdm5c
P41233	P41233	ABCA1_MOUSE	Abca1
P41234	P41234	ABCA2_MOUSE	Abca2
P41241	P41241	CSK_MOUSE	Csk
P41245	P41245	MMP9_MOUSE	Mmp9
P41317	P41317	MBL2_MOUSE	Mbl2
P41438	P41438	S19A1_MOUSE	Slc19a1
P41539	P41539	TKN1_MOUSE	Tac1
P41731	P41731	CD63_MOUSE	Cd63
P41969	P41969	ELK1_MOUSE	Elk1
P42125	P42125	ECI1_MOUSE	Eci1
P42208	P42208	SEPT2_MOUSE	Septin2
P42227	P42227	STAT3_MOUSE	Stat3
P42230;P42232	P42230;P42232	STA5A_MOUSE;STA5B_MOUSE	Stat5a;Stat5b
P42232	P42232	STA5B_MOUSE	Stat5b
P42669	P42669	PURA_MOUSE	Pura
P42932	P42932	TCPQ_MOUSE	Cct8
P43025	P43025	TETN_MOUSE	Clec3b
P43137	P43137	LIT1_MOUSE	Reg1
P43274	P43274	H14_MOUSE	H1-4
P43274;P15864;P43277;Q07133	P15864;P43274;P43277;Q07133	H12_MOUSE;H13_MOUSE;H14_MOUSE;H1T_MOUSE	H1-2;H1-3;H1-4;H1-6
P43274;P43275;P15864;P43277	P15864;P43274;P43275;P43277	H11_MOUSE;H12_MOUSE;H13_MOUSE;H14_MOUSE	H1-1;H1-2;H1-3;H1-4
P43276	P43276	H15_MOUSE	H1-5
P43404	P43404	ZAP70_MOUSE	Zap70
P43406	P43406	ITAV_MOUSE	Itgav
P43406;WP_248809867.1	P43406;WP_248809867.1	ITAV_MOUSE;integrin	Itgav;integrin
P45376	P45376	ALDR_MOUSE	Akr1b1
P45377	P45377	ALD2_MOUSE	Akr1b8
P45591;P18760;TJX55623.1	P18760;P45591;TJX55623.1	COF1_MOUSE;COF2_MOUSE;hypothetical	Cfl1;Cfl2;hypothetical
P45700	P45700	MA1A1_MOUSE	Man1a1
P45700;P39098	P39098;P45700	MA1A1_MOUSE;MA1A2_MOUSE	Man1a1;Man1a2
P45878	P45878	FKBP2_MOUSE	Fkbp2
P45952	P45952	ACADM_MOUSE	Acadm
P46412	P46412	GPX3_MOUSE	Gpx3
P46460	P46460	NSF_MOUSE	Nsf
P46467	P46467	VPS4B_MOUSE	Vps4b
P46467;Q8VEJ9;TCD71423.1	P46467;Q8VEJ9;TCD71423.1	VPS4A_MOUSE;VPS4B_MOUSE;Vacuolar	Vacuolar;Vps4a;Vps4b
P46471	P46471	PRS7_MOUSE	Psmc2
P46638;ORX78242.1;P62492	P46638;P62492;ORX78242.1	RB11A_MOUSE;RB11B_MOUSE;Rab11-1c	Rab11-1c;Rab11a;Rab11b
P46638;P62492	P46638;P62492	RB11A_MOUSE;RB11B_MOUSE	Rab11a;Rab11b
P46735	P46735	MYO1B_MOUSE	Myo1b
P46938	P46938	YAP1_MOUSE	Yap1
P46978	P46978	STT3A_MOUSE	Stt3a
P46978;Q3TDQ1	P46978;Q3TDQ1	STT3A_MOUSE;STT3B_MOUSE	Stt3a;Stt3b
P46978;QFT27744.1	P46978;QFT27744.1	STT3A_MOUSE;hypothetical	Stt3a;hypothetical
P47738	P47738	ALDH2_MOUSE	Aldh2
P47738;KAA0219878.1	P47738;KAA0219878.1	ALDH2_MOUSE;MAG:	Aldh2;MAG:
P47738;KAF3144483.1	P47738;KAF3144483.1	ALDH2_MOUSE;hypothetical	Aldh2;hypothetical
P47739	P47739	AL3A1_MOUSE	Aldh3a1
P47740	P47740	AL3A2_MOUSE	Aldh3a2
P47740;MGYG000329221_01790;KAJ3570930.1;MGYG000328315_01190;P47739;WP_320911790.1	MGYG000328315_01190;MGYG000329221_01790;P47739;P47740;KAJ3570930.1;WP_320911790.1	AL3A1_MOUSE;AL3A2_MOUSE;Formamidase;aldehyde;hypothetical	Aldh3a1;Aldh3a2;Formamidase;aldehyde;hypothetical
P47740;MGYG000410110_02317;KAJ2480252.1	MGYG000410110_02317;P47740;KAJ2480252.1	AL3A2_MOUSE;hypothetical	Aldh3a2;hypothetical
P47740;P47739	P47739;P47740	AL3A1_MOUSE;AL3A2_MOUSE	Aldh3a1;Aldh3a2
P47753	P47753	CAZA1_MOUSE	Capza1
P47754	P47754	CAZA2_MOUSE	Capza2
P47754;P47753	P47754;P47753	CAZA1_MOUSE;CAZA2_MOUSE	Capza1;Capza2
P47757	P47757	CAPZB_MOUSE	Capzb
P47758	P47758	SRPRB_MOUSE	Srprb
P47791	P47791	GSHR_MOUSE	Gsr
P47791;MGYG000321834_01200;KAJ1668255.1	MGYG000321834_01200;P47791;KAJ1668255.1	GSHR_MOUSE;Glutathione	Glutathione;Gsr
P47802	P47802	MTX1_MOUSE	Mtx1
P47811	P47811	MK14_MOUSE	Mapk14
P47856	P47856	GFPT1_MOUSE	Gfpt1
P47856;KAJ2967870.1	P47856;KAJ2967870.1	GFPT1_MOUSE;hypothetical	Gfpt1;hypothetical
P47856;MGYG000329462_00349;Q9Z2Z9;CAH1202021.1	MGYG000329462_00349;P47856;Q9Z2Z9;CAH1202021.1	GFPT1_MOUSE;GFPT2_MOUSE;Glutamine--fructose-6-phosphate;L-glutamine--D-fructose-6-phosphate	Gfpt1;Gfpt2;Glutamine--fructose-6-phosphate;L-glutamine--D-fructose-6-phosphate
P47856;OLL23778.1;Q9Z2Z9	P47856;Q9Z2Z9;OLL23778.1	GFPT1_MOUSE;GFPT2_MOUSE;Glutamine--fructose-6-phosphate	Gfpt1;Gfpt2;Glutamine--fructose-6-phosphate
P47856;Q9Z2Z9	P47856;Q9Z2Z9	GFPT1_MOUSE;GFPT2_MOUSE	Gfpt1;Gfpt2
P47857	P47857	PFKAM_MOUSE	Pfkm
P47911	P47911	RL6_MOUSE	Rpl6
P47911;WP_234446346.1	P47911;WP_234446346.1	RL6_MOUSE;hypothetical	Rpl6;hypothetical
P47915	P47915	RL29_MOUSE	Rpl29
P47930	P47930	FOSL2_MOUSE	Fosl2
P47941	P47941	CRKL_MOUSE	Crkl
P47955	P47955	RLA1_MOUSE	Rplp1
P47962	P47962	RL5_MOUSE	Rpl5
P47963;QHG80030.1	P47963;QHG80030.1	RL13_MOUSE;hypothetical	Rpl13;hypothetical
P47964	P47964	RL36_MOUSE	Rpl36
P47968	P47968	RPIA_MOUSE	Rpia
P48025	P48025	KSYK_MOUSE	Syk
P48031	P48031	GBX2_MOUSE	Gbx2
P48036	P48036	ANXA5_MOUSE	Anxa5
P48299	P48299	EDN3_MOUSE	Edn3
P48301	P48301	TEAD2_MOUSE	Tead2
P48356	P48356	LEPR_MOUSE	Lepr
P48379	P48379	RFX2_MOUSE	Rfx2
P48432;P53783;Q04892;Q811W0	P48432;P53783;Q811W0;Q04892	SOX14_MOUSE;SOX1_MOUSE;SOX21_MOUSE;SOX2_MOUSE	Sox1;Sox14;Sox2;Sox21
P48678	P48678	LMNA_MOUSE	Lmna
P48678;P14733;P21619	P14733;P21619;P48678	LMNA_MOUSE;LMNB1_MOUSE;LMNB2_MOUSE	Lmna;Lmnb1;Lmnb2
P48725	P48725	PCNT_MOUSE	Pcnt
P48758	P48758	CBR1_MOUSE	Cbr1
P48771	P48771	CX7A2_MOUSE	Cox7a2
P48774	P48774	GSTM5_MOUSE	Gstm5
P48962	P48962	ADT1_MOUSE	Slc25a4
P48962;P51881	P48962;P51881	ADT1_MOUSE;ADT2_MOUSE	Slc25a4;Slc25a5
P48962;P51881;PWS23289.1	P48962;P51881;PWS23289.1	ADT1_MOUSE;ADT2_MOUSE;hypothetical	Slc25a4;Slc25a5;hypothetical
P48962;P51881;PWS23289.1;CAE6454948.1	P48962;P51881;PWS23289.1;CAE6454948.1	ADT1_MOUSE;ADT2_MOUSE;hypothetical;unnamed	Slc25a4;Slc25a5;hypothetical;unnamed
P48962;PWS23289.1	P48962;PWS23289.1	ADT1_MOUSE;hypothetical	Slc25a4;hypothetical
P48962;Q3V132;P51881;PWS23289.1;CAE6454948.1	P48962;P51881;Q3V132;PWS23289.1;CAE6454948.1	ADT1_MOUSE;ADT2_MOUSE;ADT4_MOUSE;hypothetical;unnamed	Slc25a31;Slc25a4;Slc25a5;hypothetical;unnamed
P48964	P48964	MPIP1_MOUSE	Cdc25a
P48967	P48967	MPIP3_MOUSE	Cdc25c
P48986;O09105	O09105;P48986	NDF4_MOUSE;NDF6_MOUSE	Neurod4;Neurod6
P48999	P48999	LOX5_MOUSE	Alox5
P49025	P49025	CTRO_MOUSE	Cit
P49182	P49182	HEP2_MOUSE	Serpind1
P49183	P49183	DNAS1_MOUSE	Dnase1
P49290	P49290	PERE_MOUSE	Epx
P49312	P49312	ROA1_MOUSE	Hnrnpa1
P49443	P49443	PPM1A_MOUSE	Ppm1a
P49446	P49446	PTPRE_MOUSE	Ptpre
P49722	P49722;QIW97200.1	PSA2_MOUSE	Psma2
P49769	P49769	PSN1_MOUSE	Psen1
P49769;Q61144	P49769;Q61144	PSN1_MOUSE;PSN2_MOUSE	Psen1;Psen2
P49935	P49935	CATH_MOUSE	Ctsh
P50171	P50171	DHB8_MOUSE	Hsd17b8
P50228	P50228	CXCL5_MOUSE	Cxcl5
P50247	P50247	SAHH_MOUSE	Ahcy
P50247;KAF0217468.1;GIR64259.1;MGYG000331025_00329	MGYG000331025_00329;P50247;GIR64259.1;KAF0217468.1	Adenosylhomocysteinase;MAG:;SAHH_MOUSE	Adenosylhomocysteinase;Ahcy;MAG:
P50247;KAJ3365154.1;KAI9775638.1;KAG1631928.1;KAA0875524.1;MGYG000326979_01933;KAJ9236606.1;WP_183720293.1;MGYG000325376_00600;MGYG000324359_00727;RIH63829.1;CDD24996.1;MGYG000329361_00658;PCI27202.1;UCD76909.1;MGYG000328081_04760;KAJ3414761.1;MGYG000331025_00329;EDZ64705.1;WP_304751118.1	MGYG000324359_00727;MGYG000328081_04760;MGYG000331025_00329;MGYG000329361_00658;MGYG000325376_00600;MGYG000326979_01933;P50247;WP_183720293.1;KAJ9236606.1;EDZ64705.1;WP_304751118.1;RIH63829.1;PCI27202.1;KAI9775638.1;KAJ3365154.1;KAA0875524.1;CDD24996.1;UCD76909.1;KAG1631928.1;KAJ3414761.1	Adenosylhomocysteinase;MAG:;S-adenosyl-L-homocysteine;S-inosyl-L-homocysteine;SAHH_MOUSE;adenosylhomocysteinase;adenosylhomocysteinase,;hypothetical	Adenosylhomocysteinase;Ahcy;MAG:;S-adenosyl-L-homocysteine;S-inosyl-L-homocysteine;adenosylhomocysteinase;adenosylhomocysteinase,;hypothetical
P50247;KAJ3365154.1;KAI9775638.1;KAG1631928.1;KAA0875524.1;MGYG000377960_01621;MGYG000406415_00493;MGYG000326979_01933;KAJ9236606.1;WP_183720293.1;WP_164100968.1;MGYG000325376_00600;MGYG000324359_00727;RIH63829.1;EKE15565.1;MGYG000331120_00165;APR77252.1;CDD24996.1;MGYG000329361_00658;PCI27202.1;WP_080808746.1;GIR64259.1;KRO38110.1;MGYG000368940_04064;MGYG000328081_04760;KAJ3414761.1;MGYG00033102…	MGYG000324359_00727;MGYG000328081_04760;MGYG000331120_00165;MGYG000406415_00493;MGYG000331025_00329;MGYG000329361_00658;MGYG000368940_04064;MGYG000325376_00600;MGYG000377960_01621;MGYG000326979_01933;P50247;WP_183720293.1;WP_164100968.1;APR77252.1;KAJ9236606.1;EDZ64705.1;KRO38110.1;WP_304751118.1;GIR64259.1;RIH63829.1;EKE15565.1;PCI27202.1;KAI9775638.1;KAJ3365154.1;WP_080808746.1;OHE24010.1;KAA08…	Adenosylhomocysteinase;MAG:;S-adenosyl-L-homocysteine;S-inosyl-L-homocysteine;SAHH_MOUSE;adenosylhomocysteinase;adenosylhomocysteinase,;hypothetical	Adenosylhomocysteinase;Ahcy;MAG:;S-adenosyl-L-homocysteine;S-inosyl-L-homocysteine;adenosylhomocysteinase;adenosylhomocysteinase,;hypothetical
P50247;KAJ3365154.1;KAI9775638.1;KAG1631928.1;MGYG000326979_01933;KAJ9236606.1;WP_183720293.1;MGYG000325376_00600;MGYG000324359_00727;RIH63829.1;CDD24996.1;MGYG000329361_00658;PCI27202.1;MGYG000328081_04760;KAJ3414761.1;MGYG000331025_00329;EDZ64705.1;WP_304751118.1	MGYG000324359_00727;MGYG000328081_04760;MGYG000331025_00329;MGYG000329361_00658;MGYG000325376_00600;MGYG000326979_01933;P50247;WP_183720293.1;KAJ9236606.1;EDZ64705.1;WP_304751118.1;RIH63829.1;PCI27202.1;KAI9775638.1;KAJ3365154.1;CDD24996.1;KAG1631928.1;KAJ3414761.1	Adenosylhomocysteinase;MAG:;S-adenosyl-L-homocysteine;S-inosyl-L-homocysteine;SAHH_MOUSE;adenosylhomocysteinase;hypothetical	Adenosylhomocysteinase;Ahcy;MAG:;S-adenosyl-L-homocysteine;S-inosyl-L-homocysteine;adenosylhomocysteinase;hypothetical
P50247;KAJ3365154.1;KAJ3414761.1	P50247;KAJ3365154.1;KAJ3414761.1	S-adenosyl-L-homocysteine;SAHH_MOUSE	Ahcy;S-adenosyl-L-homocysteine
P50247;KAJ3365154.1;KAJ9236606.1;MGYG000331120_00165;KAJ3414761.1	MGYG000331120_00165;P50247;KAJ9236606.1;KAJ3365154.1;KAJ3414761.1	Adenosylhomocysteinase;S-adenosyl-L-homocysteine;SAHH_MOUSE;hypothetical	Adenosylhomocysteinase;Ahcy;S-adenosyl-L-homocysteine;hypothetical
P50247;KAJ9236606.1;PCI27202.1;MGYG000328081_04760	MGYG000328081_04760;P50247;KAJ9236606.1;PCI27202.1	Adenosylhomocysteinase;MAG:;SAHH_MOUSE;hypothetical	Adenosylhomocysteinase;Ahcy;MAG:;hypothetical
P50247;MGYG000397335_00843;GIS35079.1	MGYG000397335_00843;P50247;GIS35079.1	Adenosylhomocysteinase;MAG:;SAHH_MOUSE	Adenosylhomocysteinase;Ahcy;MAG:
P50396	P50396	GDIA_MOUSE	Gdi1
P50427	P50427	STS_MOUSE	Sts
P50428	P50428	ARSA_MOUSE	Arsa
P50429	P50429	ARSB_MOUSE	Arsb
P50431	P50431	GLYC_MOUSE	Shmt1
P50431;KAJ8118864.1	MGYG000328091_00872;P50431;KAJ8118864.1	GLYC_MOUSE;hypothetical	Shmt1;hypothetical
P50431;Q9CZN7	P50431;Q9CZN7	GLYC_MOUSE;GLYM_MOUSE	Shmt1;Shmt2
P50446	P50446	K2C6A_MOUSE	Krt6a
P50516	P50516	VATA_MOUSE	Atp6v1a
P50516;KAI4224053.1;KAF4313865.1;WP_085543462.1;CEN60595.1;GCE98822.1;KAF7552138.1	P50516;CEN60595.1;GCE98822.1;KAF7552138.1;WP_085543462.1;KAI4224053.1;KAF4313865.1	H(+)-transporting;MAG:;Putative;V-type;VATA_MOUSE;hypothetical	Atp6v1a;H(+)-transporting;MAG:;Putative;V-type;hypothetical
P50543	P50543	S10AB_MOUSE	S100a11
P50544	P50544	ACADV_MOUSE	Acadvl
P50580	P50580	PA2G4_MOUSE	Pa2g4
P50608	P50608	FMOD_MOUSE	Fmod
P50704;P50709;P50713;Q5G865	P50704;P50707;P50709;P50713;Q5G865	DEFA6_MOUSE;DFA11_MOUSE;DFA15_MOUSE;DFA24_MOUSE	Defa11;Defa15;Defa24;Defa6
P50705;P50706	P28309;P28310;P50705;P50706;P50711;P50714	DEFA7_MOUSE;DEFA8_MOUSE	Defa7;Defa8
P50752	P50752	TNNT2_MOUSE	Tnnt2
P51141;Q60838;Q61062	P51141;Q60838;Q61062	DVL1_MOUSE;DVL2_MOUSE;DVL3_MOUSE	Dvl1;Dvl2;Dvl3
P51150	P51150	RAB7A_MOUSE	Rab7a
P51162	P51162	FABP6_MOUSE	Fabp6
P51162;MGYG000322923_02885	MGYG000322923_02885;P51162	FABP6_MOUSE;putative	Fabp6;putative
P51162;WP_270866060.1	P51162;WP_270866060.1	FABP6_MOUSE;LeoA/HP0731	Fabp6;LeoA/HP0731
P51174	P51174	ACADL_MOUSE	Acadl
P51174;WP_290743996.1	P51174;WP_290743996.1	ACADL_MOUSE;acyl-CoA	Acadl;acyl-CoA
P51410	P51410	RL9_MOUSE	Rpl9
P51410;KAF5321910.1	P51410;KAF5321910.1	RL9_MOUSE;hypothetical	Rpl9;hypothetical
P51432	P51432	PLCB3_MOUSE	Plcb3
P51569	P51569	AGAL_MOUSE	Gla
P51658	P51658	DHB2_MOUSE	Hsd17b2
P51660	P51660	DHB4_MOUSE	Hsd17b4
P51661	P51661	DHI2_MOUSE	Hsd11b2
P51661;WP_190943562.1	P51661;WP_190943562.1	DHI2_MOUSE;amino	Hsd11b2;amino
P51670	P51670	CCL9_MOUSE	Ccl9
P51807	P51807	DYLT1_MOUSE	Dynlt1
P51829	P51829	ADCY7_MOUSE	Adcy7
P51855	P51855	GSHB_MOUSE	Gss
P51863	P51863	VA0D1_MOUSE	Atp6v0d1
P51879	P51879	ONCO_MOUSE	Ocm
P51881	P51881	ADT2_MOUSE	Slc25a5
P51881;CAE6454948.1	P51881;CAE6454948.1	ADT2_MOUSE;unnamed	Slc25a5;unnamed
P51881;PWS23289.1;CAE6454948.1	P51881;PWS23289.1;CAE6454948.1;WP_282130208.1	ADT2_MOUSE;hypothetical;unnamed	Slc25a5;hypothetical;unnamed
P51906	P51906	EAA3_MOUSE	Slc1a1
P51910	P51910	APOD_MOUSE	Apod
P51912	P51912	AAAT_MOUSE	Slc1a5
P51944	P51944	CCNF_MOUSE	Ccnf
P52019	P52019	ERG1_MOUSE	Sqle
P52196	P52196	THTR_MOUSE	Tst
P52479	P52479	UBP10_MOUSE	Usp10
P52480	P52480	KPYM_MOUSE	Pkm
P52480;P53657;MGYG000323236_00058;GET29559.1	MGYG000323236_00058;P52480;P53657;GET29559.1	KPYM_MOUSE;KPYR_MOUSE;Pyruvate;pyruvate	Pklr;Pkm;Pyruvate;pyruvate
P52480;TXL74048.1	P52480;TXL74048.1	KPYM_MOUSE;pyruvate	Pkm;pyruvate
P52503	P52503	NDUS6_MOUSE	Ndufs6
P52623	P52623	UCK1_MOUSE	Uck1
P52624	P52624	UPP1_MOUSE	Upp1
P52624;Q8CGR7	P52624;Q8CGR7	UPP1_MOUSE;UPP2_MOUSE	Upp1;Upp2
P52787	P52787	IF_MOUSE	Cblif
P52800	P52800	EFNB2_MOUSE	Efnb2
P52825	P52825	CPT2_MOUSE	Cpt2
P52840	P52840	ST1A1_MOUSE	Sult1a1
P52850	P52850	NDST2_MOUSE	Ndst2
P52963	P52963	E41LA_MOUSE	Epb41l4a
P53026	P53026	RL10A_MOUSE	Rpl10a
P53026;WP_279739914.1	P53026;WP_279739914.1	RL10A_MOUSE;hypothetical	Rpl10a;hypothetical
P53395	P53395	ODB2_MOUSE	Dbt
P53569	P53569	CEBPZ_MOUSE	Cebpz
P53657	P53657	KPYR_MOUSE	Pklr
P53810	P53810	PIPNA_MOUSE	Pitpna
P53810;P53811	P53810;P53811	PIPNA_MOUSE;PIPNB_MOUSE	Pitpna;Pitpnb
P53810;P53811;WP_220152733.1	P53810;P53811;WP_220152733.1	PIPNA_MOUSE;PIPNB_MOUSE;hypothetical	Pitpna;Pitpnb;hypothetical
P53810;WP_220152733.1	P53810;WP_220152733.1	PIPNA_MOUSE;hypothetical	Pitpna;hypothetical
P53811	P53811	PIPNB_MOUSE	Pitpnb
P53986	P53986	MOT1_MOUSE	Slc16a1
P53994	P53994	RAB2A_MOUSE	Rab2a
P53994;P59279	P53994;P59279	RAB2A_MOUSE;RAB2B_MOUSE	Rab2a;Rab2b
P54071	P54071	IDHP_MOUSE	Idh2
P54071;KAI1880449.1	P54071;KAI1880449.1	IDHP_MOUSE;hypothetical	Idh2;hypothetical
P54071;MGYG000376356_02000;WP_158344338.1;EDM63964.1;MEE0603137.1	MGYG000376356_02000;P54071;WP_158344338.1;XP_057058958.1;MEE0603137.1;EDM63964.1	IDHP_MOUSE;Isocitrate;MAG:;NADP-dependent;isocitrate	Idh2;Isocitrate;MAG:;NADP-dependent;isocitrate
P54071;WP_291526251.1;WP_191746131.1;WP_093259108.1	P54071;WP_093259108.1;WP_191746131.1;WP_291526251.1	IDHP_MOUSE;MULTISPECIES:;NADP-dependent	Idh2;MULTISPECIES:;NADP-dependent
P54116	P54116	STOM_MOUSE	Stom
P54116;WP_149193486.1	P54116;WP_149193486.1	STOM_MOUSE;beta-N-acetylhexosaminidase	Stom;beta-N-acetylhexosaminidase
P54265	P54265	DMPK_MOUSE	Dmpk
P54726	P54726	RD23A_MOUSE	Rad23a
P54763	P54763	EPHB2_MOUSE	Ephb2
P54818	P54818	GALC_MOUSE	Galc
P54822	P54822	PUR8_MOUSE	Adsl
P54823	P54823	DDX6_MOUSE	Ddx6
P54869	P54869	HMCS2_MOUSE	Hmgcs2
P54869;Q8JZK9	P54869;Q8JZK9	HMCS1_MOUSE;HMCS2_MOUSE	Hmgcs1;Hmgcs2
P54923	P54923	ADPRH_MOUSE	Adprh
P55014	P55014	S12A1_MOUSE	Slc12a1
P55050	P55050	FABPI_MOUSE	Fabp2
P55065	P55065	PLTP_MOUSE	Pltp
P55066	P55066	NCAN_MOUSE	Ncan
P55088	P55088	AQP4_MOUSE	Aqp4
P55096	P55096	ABCD3_MOUSE	Abcd3
P55200	P55200	KMT2A_MOUSE	Kmt2a
P55249	P55249	LX12E_MOUSE	Alox12e
P55258	P55258	RAB8A_MOUSE	Rab8a
P55264	P55264	ADK_MOUSE	Adk
P55292	P55292	DSC2_MOUSE	Dsc2
P55937	P55937	GOGA3_MOUSE	Golga3
P56135	P56135	ATPK_MOUSE	Atp5mf
P56198	P56198	CIDEC_MOUSE	Cidec
P56375	P56375	ACYP2_MOUSE	Acyp2
P56379	P56379	ATP68_MOUSE	Atp5mpl
P56382	P56382	ATP5E_MOUSE	Atp5f1e
P56389	P56389	CDD_MOUSE	Cda
P56389;MGYG000377605_01642	MGYG000377605_01642;P56389	CDD_MOUSE;Cytidine	Cda;Cytidine
P56391	P56391	CX6B1_MOUSE	Cox6b1
P56392	P56392	CX7A1_MOUSE	Cox7a1
P56393	P56393	COX7B_MOUSE	Cox7b
P56394	P56394	COX17_MOUSE	Cox17
P56404	P56404	AQP8_MOUSE	Aqp8
P56480	P56480	ATPB_MOUSE	Atp5f1b
P56480;MGYG000329730_05424;WP_260904496.1	MGYG000329730_05424;P56480;WP_260904496.1	ATP;ATPB_MOUSE;F0F1	ATP;Atp5f1b;F0F1
P56480;MGYG000415777_01954	MGYG000415777_01954;P56480	ATP;ATPB_MOUSE	ATP;Atp5f1b
P56480;WP_022397540.1;WP_160792409.1;WP_078809462.1;MGYG000415777_01954;WP_015328046.1;WP_313914737.1;WP_014500718.1	MGYG000415777_01954;P56480;WP_015328046.1;WP_313914737.1;WP_160792409.1;WP_078809462.1;WP_244016246.1;WP_022397540.1;WP_014500718.1	ATP;ATPB_MOUSE;F0F1;MULTISPECIES:	ATP;Atp5f1b;F0F1;MULTISPECIES:
P56485	P56485	ACKR3_MOUSE	Ackr3
P56501	P56501	UCP3_MOUSE	Ucp3
P56528	P56528	CD38_MOUSE	Cd38
P56542	P56542	DNS2A_MOUSE	Dnase2
P56567	P56567	CYTA_MOUSE	Csta
P56654	P56654	CP237_MOUSE	Cyp2c37
P56654;P56655	P56654;P56655	CP237_MOUSE;CP238_MOUSE	Cyp2c37;Cyp2c38
P56677	P56677	ST14_MOUSE	St14
P56716	P56716	RP1_MOUSE	Rp1
P56818	P56818	BACE1_MOUSE	Bace1
P56873	P56873	ZNRD2_MOUSE	Znrd2
P56960	P56960	EXOSX_MOUSE	Exosc10
P57016	P57016	LAD1_MOUSE	Lad1
P57096	P57096	PSCA_MOUSE	Psca
P57716	P57716	NICA_MOUSE	Ncstn
P57746	P57746	VATD_MOUSE	Atp6v1d
P57759	P57759	ERP29_MOUSE	Erp29
P57776	P57776	EF1D_MOUSE	Eef1d
P57780	P57780	ACTN4_MOUSE	Actn4
P57780;KAI0615747.1	P57780;KAI0615747.1	ACTN4_MOUSE;efhand	Actn4;efhand
P57780;Q7TPR4	P57780;Q7TPR4	ACTN1_MOUSE;ACTN4_MOUSE	Actn1;Actn4
P57780;Q7TPR4;O88990	O88990;P57780;Q7TPR4	ACTN1_MOUSE;ACTN3_MOUSE;ACTN4_MOUSE	Actn1;Actn3;Actn4
P57780;Q7TPR4;Q9JI91	P57780;Q7TPR4;Q9JI91	ACTN1_MOUSE;ACTN2_MOUSE;ACTN4_MOUSE	Actn1;Actn2;Actn4
P57780;Q7TPR4;Q9JI91;O88990	O88990;P57780;Q7TPR4;Q9JI91	ACTN1_MOUSE;ACTN2_MOUSE;ACTN3_MOUSE;ACTN4_MOUSE	Actn1;Actn2;Actn3;Actn4
P57780;Q7TPR4;Q9JI91;OZJ03938.1;O88990	O88990;P57780;Q7TPR4;Q9JI91;OZJ03938.1;KAH3619682.1	ACTN1_MOUSE;ACTN2_MOUSE;ACTN3_MOUSE;ACTN4_MOUSE;hypothetical	Actn1;Actn2;Actn3;Actn4;hypothetical
P57780;Q9JI91	P57780;Q9JI91	ACTN2_MOUSE;ACTN4_MOUSE	Actn2;Actn4
P58021	P58021	TM9S2_MOUSE	Tm9sf2
P58022	P58022	LOXL2_MOUSE	Loxl2
P58043	P58043	SESN2_MOUSE	Sesn2
P58044	P58044	IDI1_MOUSE	Idi1
P58158	P58158	B3GA3_MOUSE	B3gat3
P58242	P58242	ASM3B_MOUSE	Smpdl3b
P58252	P58252	EF2_MOUSE	Eef2
P58252;BDA96957.1	P58252;BDA96957.1	EF2_MOUSE;hypothetical	Eef2;hypothetical
P58252;KAB1093844.1	P58252;KAB1093844.1	EF2_MOUSE;hypothetical	Eef2;hypothetical
P58252;KAF8204431.1;THH05168.1	P58252;KAF8204431.1;THH05168.1	EF2_MOUSE;hypothetical	Eef2;hypothetical
P58252;KAI9164556.1;KAF8204431.1;XP_058342414.1;ORZ03559.1;THH05168.1	P58252;KAF8204431.1;THH05168.1;ORZ03559.1;KAI9164556.1;XP_058342414.1	EF2_MOUSE;elongation;hypothetical;translation	Eef2;elongation;hypothetical;translation
P58252;O08810	O08810;P58252	EF2_MOUSE;U5S1_MOUSE	Eef2;Eftud2
P58252;ORZ03559.1	P58252;ORZ03559.1	EF2_MOUSE;elongation	Eef2;elongation
P58281	P58281	OPA1_MOUSE	Opa1
P58308	P58308	OX2R_MOUSE	Hcrtr2
P58389	P58389	PTPA_MOUSE	Ptpa
P58391	P58391	KCNN3_MOUSE	Kcnn3
P58750	P58750	PIM3_MOUSE	Pim3
P58771	P58771	TPM1_MOUSE	Tpm1
P58802	P58802	TB10A_MOUSE	Tbc1d10a
P58854	P58854	GCP3_MOUSE	Tubgcp3
P59108	P59108	CPNE2_MOUSE	Cpne2
P59113	P59113	FERM1_MOUSE	Fermt1
P59178	P59178	LMBL2_MOUSE	L3mbtl2
P59235	P59235	NUP43_MOUSE	Nup43
P59242	P59242	CING_MOUSE	Cgn
P59279	P59279	RAB2B_MOUSE	Rab2b
P59281	P59281	RHG39_MOUSE	Arhgap39
P59326	P59326	YTHD1_MOUSE	Ythdf1
P59383	P59383	LRRN4_MOUSE	Lrrn4
P59384	P59384	ATS15_MOUSE	Adamts15
P59470	P59470	RPC2_MOUSE	Polr3b
P59644	P59644	PI5PA_MOUSE	Inpp5j
P59672	P59672	ANS1A_MOUSE	Anks1a
P59708	P59708	SF3B6_MOUSE	Sf3b6
P59764	P59764	DOCK4_MOUSE	Dock4
P59808	P59808	SASH1_MOUSE	Sash1
P59997	P59997	KDM2A_MOUSE	Kdm2a
P59999	P59999	ARPC4_MOUSE	Arpc4
P59999;XP_025340611.1;RLV83498.1	P59999;RLV83498.1;XP_025340611.1	ARPC4_MOUSE;Actin-related;hypothetical	Actin-related;Arpc4;hypothetical
P60041	P60041	SMS_MOUSE	Sst
P60122	P60122	RUVB1_MOUSE	Ruvbl1
P60335	P60335	PCBP1_MOUSE	Pcbp1
P60335;Q61990;P57722	P60335;Q61990;P57722	PCBP1_MOUSE;PCBP2_MOUSE;PCBP3_MOUSE	Pcbp1;Pcbp2;Pcbp3
P60469	P60469	LIPA3_MOUSE	Ppfia3
P60710;P63260	P60710;P63260	ACTB_MOUSE;ACTG_MOUSE	Actb;Actg1
P60710;P63260;P68134;P68033	P60710;P62737;P63260;P63268;P68033;P68134;WP_046002922.1	ACTB_MOUSE;ACTC_MOUSE;ACTG_MOUSE;ACTS_MOUSE	Acta1;Actb;Actc1;Actg1
P60710;P63260;WP_103230885.1	P60710;P63260;WP_103230885.1	ACTB_MOUSE;ACTG_MOUSE;actin	Actb;Actg1;actin
P60710;P63260;WP_103230885.1;NP_001136108.1	P60710;P63260;NP_001136108.1;WP_103230885.1;WP_046002922.1	ACTB_MOUSE;ACTG_MOUSE;actin	Actb;Actg1;actin
P60766	P60766	CDC42_MOUSE	Cdc42
P60766;KAF5373073.1	P60766;KAF5373073.1	CDC42_MOUSE;hypothetical	Cdc42;hypothetical
P60766;KAF5373073.1;P84096;P63001;P60764	P60764;P60766;P63001;P84096;Q05144;Q8R527;Q9ER71;KAF5373073.1	CDC42_MOUSE;RAC1_MOUSE;RAC3_MOUSE;RHOG_MOUSE;hypothetical	Cdc42;Rac1;Rac3;Rhog;hypothetical
P60843	P60843	IF4A1_MOUSE	Eif4a1
P60843;P10630	P60843;P10630	IF4A1_MOUSE;IF4A2_MOUSE	Eif4a1;Eif4a2
P60843;PWS23137.1;P10630	P60843;P10630;PWS23137.1	IF4A1_MOUSE;IF4A2_MOUSE;hypothetical	Eif4a1;Eif4a2;hypothetical
P60867	P60867	RS20_MOUSE	Rps20
P60879	P60879	SNP25_MOUSE	Snap25
P60879;O09044	O09044;P60879	SNP23_MOUSE;SNP25_MOUSE	Snap23;Snap25
P60904	P60904	DNJC5_MOUSE	Dnajc5
P61022	P61022	CHP1_MOUSE	Chp1
P61027	P61027	RAB10_MOUSE	Rab10
P61079;P62838;Q6ZWY6	P61079;P62838;Q6ZWY6	U2D2B_MOUSE;UB2D2_MOUSE;UB2D3_MOUSE	Ube2d2;Ube2d2b;Ube2d3
P61082	P61082	UBC12_MOUSE	Ube2m
P61089	P61089	UBE2N_MOUSE	Ube2n
P61161	P61161	ARP2_MOUSE	Actr2
P61164;Q8R5C5	P61164;Q8R5C5	ACTY_MOUSE;ACTZ_MOUSE	Actr1a;Actr1b
P61211	P61211	ARL1_MOUSE	Arl1
P61237	P61237	YPEL3_MOUSE	Ypel3
P61255	P61255	RL26_MOUSE	Rpl26
P61255;OIC53282.1	P61255;OIC53282.1	50S;RL26_MOUSE	50S;Rpl26
P61327	P61327	MGN_MOUSE	Magoh
P61358	P61358	RL27_MOUSE	Rpl27
P61375;P63006	P61375;P63006	LHX1_MOUSE;LHX5_MOUSE	Lhx1;Lhx5
P61458	P61458	PHS_MOUSE	Pcbd1
P61514	P61514	RL37A_MOUSE	Rpl37a
P61620	P61620	S61A1_MOUSE	Sec61a1
P61620;Q9JLR1	P61620;Q9JLR1	S61A1_MOUSE;S61A2_MOUSE	Sec61a1;Sec61a2
P61750	P61750	ARF4_MOUSE	Arf4
P61804	P61804	DAD1_MOUSE	Dad1
P61809	P61809	CD5R1_MOUSE	Cdk5r1
P61922	P61922	GABT_MOUSE	Abat
P61924	P61924	COPZ1_MOUSE	Copz1
P61961	P61961	UFM1_MOUSE	Ufm1
P61965	P61965	WDR5_MOUSE	Wdr5
P61967	P61967	AP1S1_MOUSE	Ap1s1
P61971	P61971	NTF2_MOUSE	Nutf2
P61979	P61979	HNRPK_MOUSE	Hnrnpk
P61982	P61982	1433G_MOUSE	Ywhag
P61982;P68510	P61982;P68510	1433F_MOUSE;1433G_MOUSE	Ywhag;Ywhah
P61982;Q9CQV8	P61982;Q9CQV8;XP_027210306.1	1433B_MOUSE;1433G_MOUSE	Ywhab;Ywhag
P62071	P62071	RRAS2_MOUSE	Rras2
P62071;P10833	P10833;P62071	RRAS2_MOUSE;RRAS_MOUSE	Rras;Rras2
P62082	P62082	RS7_MOUSE	Rps7
P62137	P62137	PP1A_MOUSE	Ppp1ca
P62137;P62141;KAJ3209257.1;KAF7313050.1;P63087	P62137;P62141;P63087;KAI8613716.1;KAJ3209257.1;KAJ7264542.1;KAF7313050.1	PP1A_MOUSE;PP1B_MOUSE;PP1G_MOUSE;Serine/threonine-protein	Ppp1ca;Ppp1cb;Ppp1cc;Serine/threonine-protein
P62137;P62141;P63087	P62137;P62141;P63087	PP1A_MOUSE;PP1B_MOUSE;PP1G_MOUSE	Ppp1ca;Ppp1cb;Ppp1cc
P62141	P62141	PP1B_MOUSE	Ppp1cb
P62196	P62196	PRS8_MOUSE	Psmc5
P62196;MGYG000335386_01852;WP_327440886.1;WP_035878047.1;KAG9045134.1;UQA79094.1;MGYG000323295_00816;WP_194423193.1;WP_027005838.1;WP_083858417.1	MGYG000335386_01852;MGYG000323295_00816;P62196;WP_027005838.1;WP_035878047.1;WP_194423193.1;WP_327440886.1;AOW05770.1;UQA79094.1;WP_083858417.1;KAG9045134.1	AAA;ATP-dependent;CDC48;DNA;PRS8_MOUSE	AAA;ATP-dependent;CDC48;DNA;Psmc5
P62242;NP_001003.1	P62242;NP_001003.1;CAG8546142.1	RS8_MOUSE;small	Rps8;small
P62245;XP_036284779.2	P62245;XP_036284779.2	40S;RS15A_MOUSE	40S;Rps15a
P62254	P62254	UB2G1_MOUSE	Ube2g1
P62257	P62257	UBE2H_MOUSE	Ube2h
P62259	P62259	1433E_MOUSE	Ywhae
P62259;OIC63235.1;KAI8865859.1	P62259;OIC63235.1;KAI8865859.1	14-3-3;1433E_MOUSE;hypothetical	14-3-3;Ywhae;hypothetical
P62259;OIC63235.1;KAJ2799101.1	P62259;OIC63235.1;KAJ2799101.1	14-3-3;1433E_MOUSE;hypothetical	14-3-3;Ywhae;hypothetical
P62259;P63101;O70456;CRK46173.1;P68254;P61982;Q9CQV8;P68510;OIC63235.1;KAJ2799101.1	O70456;P61982;P62259;P63101;P68254;P68510;Q9CQV8;OIC63235.1;CRK46173.1;KAJ2799101.1;XP_027210306.1	14-3-3;1433B_MOUSE;1433E_MOUSE;1433F_MOUSE;1433G_MOUSE;1433S_MOUSE;1433T_MOUSE;1433Z_MOUSE;hypothetical	14-3-3;Sfn;Ywhab;Ywhae;Ywhag;Ywhah;Ywhaq;Ywhaz;hypothetical
P62259;P63101;O70456;P68254;P61982;Q9CQV8;P68510;KAJ2799101.1	O70456;P61982;P62259;P63101;P68254;P68510;Q9CQV8;KAJ2799101.1;XP_027210306.1	14-3-3;1433B_MOUSE;1433E_MOUSE;1433F_MOUSE;1433G_MOUSE;1433S_MOUSE;1433T_MOUSE;1433Z_MOUSE	14-3-3;Sfn;Ywhab;Ywhae;Ywhag;Ywhah;Ywhaq;Ywhaz
P62259;P63101;O70456;P68254;P61982;Q9CQV8;P68510;OIC63235.1;KAE8156211.1	O70456;P61982;P62259;P63101;P68254;P68510;Q9CQV8;OIC63235.1;KAE8156211.1;XP_027210306.1	14-3-3;1433B_MOUSE;1433E_MOUSE;1433F_MOUSE;1433G_MOUSE;1433S_MOUSE;1433T_MOUSE;1433Z_MOUSE;hypothetical	14-3-3;Sfn;Ywhab;Ywhae;Ywhag;Ywhah;Ywhaq;Ywhaz;hypothetical
P62264	P62264	RS14_MOUSE	Rps14
P62267;WP_108998554.1	P62267;WP_108998554.1	30S;RS23_MOUSE	30S;Rps23
P62270	P62270	RS18_MOUSE	Rps18
P62274	P62274	RS29_MOUSE	Rps29
P62281	P62281	RS11_MOUSE	Rps11
P62281;KAB1703331.1;RFS87992.1	P62281;KAB1703331.1;RFS87992.1	30S;RS11_MOUSE	30S;Rps11
P62301	P62301	RS13_MOUSE	Rps13
P62305;KAG0055947.1	P62305;KAG0055947.1	RUXE_MOUSE;hypothetical	Snrpe;hypothetical
P62307	P62307	RUXF_MOUSE	Snrpf
P62309	P62309	RUXG_MOUSE	Snrpg
P62311	P62311	LSM3_MOUSE	Lsm3
P62313	P62313	LSM6_MOUSE	Lsm6
P62315	P62315	SMD1_MOUSE	Snrpd1
P62317	P62317	SMD2_MOUSE	Snrpd2
P62317;WP_320504390.1	P62317;WP_320504390.1	SMD2_MOUSE;small	Snrpd2;small
P62320	P62320	SMD3_MOUSE	Snrpd3
P62331	P62331	ARF6_MOUSE	Arf6
P62334	P62334	PRS10_MOUSE	Psmc6
P62342	P62342	SELT_MOUSE	Selenot
P62500	P62500	T22D1_MOUSE	Tsc22d1
P62631;P10126;WP_087674308.1	P10126;P62631;WP_087674308.1	EF1A1_MOUSE;EF1A2_MOUSE;translation	Eef1a1;Eef1a2;translation
P62702	P62702	RS4X_MOUSE	Rps4x
P62717	P62717	RL18A_MOUSE	Rpl18a
P62743	P62743	AP2S1_MOUSE	Ap2s1
P62746	P62746	RHOB_MOUSE	Rhob
P62748	P62748	HPCL1_MOUSE	Hpcal1
P62748;P84075	P84075;P62748	HPCA_MOUSE;HPCL1_MOUSE	Hpca;Hpcal1
P62754	P62754	RS6_MOUSE	Rps6
P62821	P62821	RAB1A_MOUSE	Rab1A
P62823	P62823	RAB3C_MOUSE	Rab3c
P62830	P62830	RL23_MOUSE	Rpl23
P62830;XP_015078273.1	P62830;XP_015078273.1	60S;RL23_MOUSE	60S;Rpl23
P62835	P62835	RAP1A_MOUSE	Rap1a
P62835;Q99JI6	P62835;Q99JI6	RAP1A_MOUSE;RAP1B_MOUSE	Rap1a;Rap1b
P62843	P62843	RS15_MOUSE	Rps15
P62849	P62849	RS24_MOUSE	Rps24
P62852	P62852	RS25_MOUSE	Rps25
P62855	P62855	RS26_MOUSE	Rps26
P62858	P62858	RS28_MOUSE	Rps28
P62862	P62862	RS30_MOUSE	Fau
P62874	P62874	GBB1_MOUSE	Gnb1
P62880	P62880	GBB2_MOUSE	Gnb2
P62880;P29387	P62880;P29387	GBB2_MOUSE;GBB4_MOUSE	Gnb2;Gnb4
P62880;P29387;P62874	P62874;P62880;P29387	GBB1_MOUSE;GBB2_MOUSE;GBB4_MOUSE	Gnb1;Gnb2;Gnb4
P62880;P29387;P62874;Q61011	P62874;P62880;P29387;Q61011	GBB1_MOUSE;GBB2_MOUSE;GBB3_MOUSE;GBB4_MOUSE	Gnb1;Gnb2;Gnb3;Gnb4
P62880;P62874	P62874;P62880;RYL94995.1	GBB1_MOUSE;GBB2_MOUSE	Gnb1;Gnb2
P62880;P62874;TXT15956.1;Q61011;OAJ45038.1	P62874;P62880;Q61011;TXT15956.1;OAJ45038.1	GBB1_MOUSE;GBB2_MOUSE;GBB3_MOUSE;guanine;hypothetical	Gnb1;Gnb2;Gnb3;guanine;hypothetical
P62889;PWS23055.1	P62889;PWS23055.1	50S;RL30_MOUSE	50S;Rpl30
P62897	P99999;CYC_HUMAN;P62897	CYC_MOUSE	Cycs
P62897;CYC_HORSE	P99999;CYC_HUMAN;CYC_HORSE;P62897	CYC_MOUSE	Cycs
P62897;CYC_HORSE;P00015	CYC_HORSE;P00015;P62897	CYC2_MOUSE;CYC_MOUSE	Cycs;Cyct
P62900;WP_289465138.1	P62900;WP_289465138.1	60S;RL31_MOUSE	60S;Rpl31
P62908	P62908	RS3_MOUSE	Rps3
P62908;KAF5356208.1;KAJ3414663.1;OAL63441.1;RPA79735.1	P62908;RPA79735.1;OAL63441.1;KAF5356208.1;KAJ3414663.1	Chitin;RS3_MOUSE;cytoplasmic;hypothetical	Chitin;Rps3;cytoplasmic;hypothetical
P62908;KAF5356208.1;OAL63441.1;RPA79735.1	P62908;RPA79735.1;OAL63441.1;KAF5356208.1	RS3_MOUSE;cytoplasmic;hypothetical	Rps3;cytoplasmic;hypothetical
P62908;KAJ3414663.1	P62908;KAJ3414663.1	Chitin;RS3_MOUSE	Chitin;Rps3
P62911;WP_318072226.1	P62911;WP_318072226.1	RL32_MOUSE;eL32	Rpl32;eL32
P62915	P62915	TF2B_MOUSE	Gtf2b
P62918	P62918	RL8_MOUSE	Rpl8
P62932	P62932	FBX40_MOUSE	Fbxo40
P62960	P62960	YBOX1_MOUSE	Ybx1
P62962;NP_035202.1	P62962;NP_035202.1	PROF1_MOUSE;profilin-1	Pfn1;profilin-1
P62983	P62983	RS27A_MOUSE	Rps27a
P62984	P62984	RL40_MOUSE	Uba52
P63001	P63001	RAC1_MOUSE	Rac1
P63001;P60764	P60764;P63001	RAC1_MOUSE;RAC3_MOUSE	Rac1;Rac3
P63002	P63002	TLE5_MOUSE	Tle5
P63005	P63005	LIS1_MOUSE	Pafah1b1
P63013	P63013	PRRX1_MOUSE	Prrx1
P63017	P63017;WP_072663838.1	HSP7C_MOUSE	Hspa8
P63017;KAI5807427.1	P63017;WP_072663838.1;KAI5807427.1	HSP7C_MOUSE;heat	Hspa8;heat
P63017;P17156	P17156;P63017;WP_072663838.1	HSP72_MOUSE;HSP7C_MOUSE	Hspa2;Hspa8
P63017;P17156;KAG0837255.1	P17156;P63017;WP_072663838.1;KAG0837255.1	HSP72_MOUSE;HSP7C_MOUSE;hypothetical	Hspa2;Hspa8;hypothetical
P63028	P63028	TCTP_MOUSE	Tpt1
P63030	P63030	MPC1_MOUSE	Mpc1
P63037	P63037	DNJA1_MOUSE	Dnaja1
P63038	P63038	CH60_MOUSE	Hspd1
P63038;OJA21137.1	P63038;OJA21137.1	CH60_MOUSE;hypothetical	Hspd1;hypothetical
P63044;P63024	P63024;P63044	VAMP2_MOUSE;VAMP3_MOUSE	Vamp2;Vamp3
P63072	P63072	UBD_MOUSE	Ubd
P63082	P63082	VATL_MOUSE	Atp6v0c
P63087	P63087	PP1G_MOUSE	Ppp1cc
P63101	P63101	1433Z_MOUSE	Ywhaz
P63101;P68254;Q9CQV8	P63101;P68254;Q9CQV8	1433B_MOUSE;1433T_MOUSE;1433Z_MOUSE	Ywhab;Ywhaq;Ywhaz
P63158	P63158	HMGB1_MOUSE	Hmgb1
P63163;P27048	P27048;P63163	RSMB_MOUSE;RSMN_MOUSE	Snrpb;Snrpn
P63168;Q9D0M5	P63168;Q9D0M5	DYL1_MOUSE;DYL2_MOUSE	Dynll1;Dynll2
P63242	P63242	IF5A1_MOUSE	Eif5a
P63242;Q8BGY2	P63242;Q8BGY2	IF5A1_MOUSE;IF5A2_MOUSE	Eif5a;Eif5a2
P63248	P63248	IPKA_MOUSE	Pkia
P63254;PWS22815.1	P63254;PWS22815.1	CRIP1_MOUSE;hypothetical	Crip1;hypothetical
P63260	P63260	ACTG_MOUSE	Actg1
P63276	P63276	RS17_MOUSE	Rps17
P63321	P63321	RALA_MOUSE	Rala
P63321;Q9JIW9	P63321;Q9JIW9	RALA_MOUSE;RALB_MOUSE	Rala;Ralb
P63323	P63323	RS12_MOUSE	Rps12
P63323;KAJ8296207.1	P63323;KAJ8296207.1	40S;RS12_MOUSE	40S;Rps12
P63325	P63325	RS10_MOUSE	Rps10
P63328;P48453	P48453;P63328	PP2BA_MOUSE;PP2BB_MOUSE	Ppp3ca;Ppp3cb
P63330	P63330	PP2AA_MOUSE	Ppp2ca
P63330;P62715	P62715;P63330	PP2AA_MOUSE;PP2AB_MOUSE	Ppp2ca;Ppp2cb
P67778	P67778	PHB1_MOUSE	Phb1
P67871	P67871	CSK2B_MOUSE	Csnk2b
P67984;WP_318096997.1	P67984;WP_318096997.1	60S;RL22_MOUSE	60S;Rpl22
P68033	P62737;P63268;P68033	ACTC_MOUSE	Actc1
P68040	P68040	RACK1_MOUSE	Rack1
P68040;PWS23280.1	P68040;PWS23280.1	RACK1_MOUSE;hypothetical	Rack1;hypothetical
P68134;P68033	P62737;P63268;P68033;P68134	ACTC_MOUSE;ACTS_MOUSE	Acta1;Actc1
P68181	P68181	KAPCB_MOUSE	Prkacb
P68254	P68254	1433T_MOUSE	Ywhaq
P68368	P68368	TBA4A_MOUSE	Tuba4a
P68368;KAJ1343710.1;KAJ3081887.1;Q9JJZ2;P68369;P68373	P05213;P05214;P68368;P68369;P68373;Q9JJZ2;KAJ1343710.1;KAJ3081887.1	TBA1A_MOUSE;TBA1C_MOUSE;TBA4A_MOUSE;TBA8_MOUSE;hypothetical;tubulin	Tuba1a;Tuba1c;Tuba4a;Tuba8;hypothetical;tubulin
P68368;KAJ3081887.1;Q3UX10;P68369;P68373	P05213;P68368;P68369;P68373;Q3UX10;KAJ3081887.1	TBA1A_MOUSE;TBA1C_MOUSE;TBA4A_MOUSE;TBAL3_MOUSE;hypothetical	Tuba1a;Tuba1c;Tuba4a;Tubal3;hypothetical
P68368;KAJ3081887.1;Q9JJZ2;P68369;P68373	MGYG000409157_01210;P05213;P05214;P68368;P68369;P68373;Q9JJZ2;AXQ73450.1;KAJ3081887.1	TBA1A_MOUSE;TBA1C_MOUSE;TBA4A_MOUSE;TBA8_MOUSE;hypothetical	Tuba1a;Tuba1c;Tuba4a;Tuba8;hypothetical
P68368;P68369;P68373	P05213;P68368;P68369;P68373	TBA1A_MOUSE;TBA1C_MOUSE;TBA4A_MOUSE	Tuba1a;Tuba1c;Tuba4a
P68369;P68373	P05213;P68369;P68373	TBA1A_MOUSE;TBA1C_MOUSE	Tuba1a;Tuba1c
P68372	P68372	TBB4B_MOUSE	Tubb4b
P68372;P99024;Q9ERD7	P68372;P99024;Q9ERD7	TBB3_MOUSE;TBB4B_MOUSE;TBB5_MOUSE	Tubb3;Tubb4b;Tubb5
P68372;Q7TMM9;Q9CWF2	P68372;Q7TMM9;Q9CWF2	TBB2A_MOUSE;TBB2B_MOUSE;TBB4B_MOUSE	Tubb2a;Tubb2b;Tubb4b
P68510	P68510	1433F_MOUSE	Ywhah
P68510;WP_311757298.1	P68510;WP_311757298.1	14-3-3;1433F_MOUSE	14-3-3;Ywhah
P69566	P69566	RANB9_MOUSE	Ranbp9
P69744	P69744	TRPV5_MOUSE	Trpv5
P70124	P70124	SPB5_MOUSE	Serpinb5
P70158	P70158	ASM3A_MOUSE	Smpdl3a
P70160	P70160	CALC_MOUSE	Calca
P70168	P70168	IMB1_MOUSE	Kpnb1
P70169	P70169	DOC2B_MOUSE	Doc2b
P70172	P70172	NTCP2_MOUSE	Slc10a2
P70174	P70174	HRH1_MOUSE	Hrh1
P70181	P70181	PI51B_MOUSE	Pip5k1b
P70194	P70194	CLC4F_MOUSE	Clec4f
P70195	P70195	PSB7_MOUSE	Psmb7
P70202	P70202	LXN_MOUSE	Lxn
P70206	P70206	PLXA1_MOUSE	Plxna1
P70227	P70227	ITPR3_MOUSE	Itpr3
P70245	P70245	EBP_MOUSE	Ebp
P70248	P70248	MYO1F_MOUSE	Myo1f
P70263	P70263	PD2R_MOUSE	Ptgdr
P70265	P70265	F262_MOUSE	Pfkfb2
P70288	P70288	HDAC2_MOUSE	Hdac2
P70296	P70296	PEBP1_MOUSE	Pebp1
P70296;Q8VIN1	P70296;Q8VIN1	PEBP1_MOUSE;PEBP2_MOUSE	Pbp2;Pebp1
P70302	P70302	STIM1_MOUSE	Stim1
P70303	P70303	PYRG2_MOUSE	Ctps2
P70312	P70312	HYAS2_MOUSE	Has2
P70315	P70315	WASP_MOUSE	Was
P70327	P70327	TBX6_MOUSE	Tbx6
P70331	P70331	MDFI_MOUSE	Mdfi
P70333;O35737	O35737;P70333	HNRH1_MOUSE;HNRH2_MOUSE	Hnrnph1;Hnrnph2
P70336	P70336	ROCK2_MOUSE	Rock2
P70345	P70345	B2CL2_MOUSE	Bcl2l2
P70347	P70347	TANK_MOUSE	Tank
P70349	P70349	HINT1_MOUSE	Hint1
P70362	P70362	UFD1_MOUSE	Ufd1
P70365	P70365	NCOA1_MOUSE	Ncoa1
P70388	P70388	RAD50_MOUSE	Rad50
P70404	P70404	IDHG1_MOUSE	Idh3g
P70412	P70412	CUZD1_MOUSE	Cuzd1
P70414	P70414	NAC1_MOUSE	Slc8a1
P70419	P70419	GALT3_MOUSE	Galnt3
P70423	P70423	CTR3_MOUSE	Slc7a3
P70425	P70425	RIT2_MOUSE	Rit2
P70426	P70426	RIT1_MOUSE	Rit1
P70434	P70434	IRF7_MOUSE	Irf7
P70441	P70441	NHRF1_MOUSE	Nherf1
P70460	P70460	VASP_MOUSE	Vasp
P70665	P70665	SIAE_MOUSE	Siae
P70669	P70669	PHEX_MOUSE	Phex
P70670	P70670	NACAM_MOUSE	Naca
P70670;Q60817	P70670;Q60817	NACAM_MOUSE;NACA_MOUSE	Naca
P70677	P70677	CASP3_MOUSE	Casp3
P70695	P70695	F16P2_MOUSE	Fbp2
P70696	P70696	H2B1A_MOUSE	H2bc1
P70698	P70698	PYRG1_MOUSE	Ctps1
P70700;XP_003686698.1	P70700;XP_003686698.1	RPA2_MOUSE;hypothetical	Polr1b;hypothetical
P70701	P70701	WN10A_MOUSE	Wnt10a
P80313	P80313	TCPH_MOUSE	Cct7
P80314	P80314	TCPB_MOUSE	Cct2
P80315	P80315	TCPD_MOUSE	Cct4
P80315;WP_154779984.1	P80315;WP_154779984.1	TCPD_MOUSE;penicillin-binding	Cct4;penicillin-binding
P80316	P80316	TCPE_MOUSE	Cct5
P80317	P80317	TCPZ_MOUSE	Cct6a
P80317;Q61390	P80317;Q61390	TCPW_MOUSE;TCPZ_MOUSE	Cct6a;Cct6b
P80318	P80318	TCPG_MOUSE	Cct3
P81122	P81122	IRS2_MOUSE	Irs2
P82976	P82976	GBX1_MOUSE	Gbx1
P83510;Q9JM52;P97820	P83510;P97820;Q9JM52	M4K4_MOUSE;MINK1_MOUSE;TNIK_MOUSE	Map4k4;Mink1;Tnik
P83882	P83882	RL36A_MOUSE	Rpl36a
P84084	P84084	ARF5_MOUSE	Arf5
P84084;KAF9182675.1;KAJ3118934.1;Q8BSL7;P61750;P61205;P84078	P61750;P84078;P84084;P61205;Q8BSL7;KAF9182675.1;KAJ3118934.1	ARF1_MOUSE;ARF2_MOUSE;ARF3_MOUSE;ARF4_MOUSE;ARF5_MOUSE;hypothetical	Arf1;Arf2;Arf3;Arf4;Arf5;hypothetical
P84084;KAF9182675.1;KAJ3118934.1;Q8BSL7;P61750;XP_022584295.1;P61205;P84078	P61750;P84078;P84084;P61205;Q8BSL7;KAF9182675.1;XP_022584295.1;KAJ3118934.1	ARF1_MOUSE;ARF2_MOUSE;ARF3_MOUSE;ARF4_MOUSE;ARF5_MOUSE;hypothetical	Arf1;Arf2;Arf3;Arf4;Arf5;hypothetical
P84084;P61205;P84078	P84078;P84084;P61205	ARF1_MOUSE;ARF3_MOUSE;ARF5_MOUSE	Arf1;Arf3;Arf5
P84084;P61750	P61750;P84084	ARF4_MOUSE;ARF5_MOUSE	Arf4;Arf5
P84091	P84091	AP2M1_MOUSE	Ap2m1
P84096	P84096	RHOG_MOUSE	Rhog
P84099	P84099	RL19_MOUSE	Rpl19
P86049;Q91WT8;Q5YD48	Q5YD48;Q91WT8;P86049	A1CF_MOUSE;RBM46_MOUSE;RBM47_MOUSE	A1cf;Rbm46;Rbm47
P86448	P86448	TR43B_MOUSE	Trim43b
P97288	P97288	5HT4R_MOUSE	Htr4
P97290	P97290	IC1_MOUSE	Serping1
P97291	P97291	CADH8_MOUSE	Cdh8
P97300	P97300	NPTN_MOUSE	Nptn
P97313	P97313	PRKDC_MOUSE	Prkdc
P97315	P97315	CSRP1_MOUSE	Csrp1
P97318	P97318	DAB1_MOUSE	Dab1
P97350	P97350	PKP1_MOUSE	Pkp1
P97351	P97351	RS3A_MOUSE	Rps3a
P97351;BDA96935.1	P97351;BDA96935.1	RS3A_MOUSE;hypothetical	Rps3a;hypothetical
P97352	P97352	S10AD_MOUSE	S100a13
P97360	P97360	ETV6_MOUSE	Etv6
P97363	P97363	SPTC2_MOUSE	Sptlc2
P97367	P97367	MEIS2_MOUSE	Meis2
P97371	P97371	PSME1_MOUSE	Psme1
P97372	P97372	PSME2_MOUSE	Psme2
P97384	P97384	ANX11_MOUSE	Anxa11
P97384;MGYG000428040_02329	MGYG000428040_02329;P97384	ANX11_MOUSE;hypothetical	Anxa11;hypothetical
P97384;WP_024098773.1	P97384;WP_024098773.1	ANX11_MOUSE;winged	Anxa11;winged
P97401	P97401	SFRP3_MOUSE	Frzb
P97412	P97412	LYST_MOUSE	Lyst
P97428	P97428	RGS16_MOUSE	Rgs16
P97429	P97429	ANXA4_MOUSE	Anxa4
P97429;KAA2222616.1	P97429;KAA2222616.1	ANXA4_MOUSE;hypothetical	Anxa4;hypothetical
P97429;KAF7975425.1;KAA2222616.1	P97429;KAA2222616.1;KAF7975425.1	ANXA4_MOUSE;hypothetical	Anxa4;hypothetical
P97429;P14824	P14824;P97429	ANXA4_MOUSE;ANXA6_MOUSE	Anxa4;Anxa6
P97430	P97430	SLPI_MOUSE	Slpi
P97433	P97433	ARG28_MOUSE	Arhgef28
P97435	P97435	ENTK_MOUSE	Tmprss15
P97440	P97440	SLBP_MOUSE	Slbp
P97445	P97445	CAC1A_MOUSE	Cacna1a
P97447	P97447	FHL1_MOUSE	Fhl1
P97449	P97449	AMPN_MOUSE	Anpep
P97450	P97450	ATP5J_MOUSE	Atp5pf
P97452	P97452	BOP1_MOUSE	Bop1
[truncated: 3,455 more rows]

## Sheet: Microbiota_Peptides
StrippedSequence	Protein.Group	Protein.Ids	Protein.Names	Genes
AAAAAAIWDNIEVGKR	MGYG000391466_01694;MGYG000346740_00255;MGYG000322234_01348;MGYG000325423_00227	MGYG000346740_00255;MGYG000325423_00227;MGYG000391466_01694;MGYG000322234_01348	4-hydroxy-3-methylbut-2-enyl	4-hydroxy-3-methylbut-2-enyl
AAAAAELSAATK	MGYG000341074_00207	MGYG000341074_00207	30S	30S
AAAAAEVWANIEAGK	MGYG000329219_00256	MGYG000329219_00256	4-hydroxy-3-methylbut-2-enyl	4-hydroxy-3-methylbut-2-enyl
AAAAAEVWANIEAGKR	MGYG000329219_00256	MGYG000329219_00256	4-hydroxy-3-methylbut-2-enyl	4-hydroxy-3-methylbut-2-enyl
AAAAAEVWANIEVGKR	MGYG000426203_00264;MGYG000357845_00591;MGYG000388284_01755;MGYG000410326_00503	MGYG000410326_00503;MGYG000426203_00264;MGYG000357845_00591;MGYG000388284_01755	4-hydroxy-3-methylbut-2-enyl	4-hydroxy-3-methylbut-2-enyl
AAAAAGDITSPLPGTILK	MGYG000424808_00849	MGYG000376482_00495;MGYG000424808_00849	Glutaconyl-CoA	Glutaconyl-CoA
AAAAAIEAMK	MGYG000431103_01379;MGYG000336461_01380;MGYG000410991_00373;MGYG000411240_01416;RKI67344.1	MGYG000410991_00373;MGYG000411209_01785;MGYG000431103_01379;MGYG000411240_01416;MGYG000336461_01380;USF26024.1;RKI67344.1	60;chaperonin	60;chaperonin
AAAAARTLEESVIMPGSAGAGSAEVHGPVK	RKI71807.1	RKI71807.1	bifunctional	bifunctional
AAAADDGYECDIAAFPVATAK	MGYG000431639_00975	MGYG000431639_00975	PTS	PTS
AAAADTDGFTQAQADAINTAMGQGVK	MGYG000431207_01736;WP_243152380.1	MGYG000431207_01736;WP_243152380.1	flagellin;hypothetical	flagellin;hypothetical
AAAADVSVQLQPDK	MGYG000345828_00289	MGYG000345828_00289	hypothetical	hypothetical
AAAAGCPDAAAAIDK	KAI4445543.1;MGYG000355070_01012	MGYG000355070_01012;KAI4445543.1	Pyruvate:ferredoxin	Pyruvate:ferredoxin
AAAAGCPDAAAAIDKK	KAI4445543.1;MGYG000355070_01012	MGYG000355070_01012;KAI4445543.1	Pyruvate:ferredoxin	Pyruvate:ferredoxin
AAAAGCPDAK	MGYG000392784_01806;SDI95533.1;WP_154427712.1;OLA56825.1;WP_118638918.1;WP_288944175.1;WP_303152476.1;WP_281854303.1;CDB89369.1;WP_055941590.1	MGYG000392784_01806;WP_215678277.1;WP_288944175.1;WP_118638918.1;WP_055941590.1;OLA56825.1;WP_281854303.1;CDB89369.1;WP_154427712.1;WP_303152476.1;WP_249304590.1;WP_075681642.1;SDI95533.1	MAG:;MULTISPECIES:;Pyruvate:ferredoxin;pyruvate-ferredoxin/flavodoxin;pyruvate-flavodoxin;pyruvate:ferredoxin	MAG:;MULTISPECIES:;Pyruvate:ferredoxin;pyruvate-ferredoxin/flavodoxin;pyruvate-flavodoxin;pyruvate:ferredoxin
AAAAGCPDAQAALEK	MGYG000378815_00194	MGYG000378815_00194	Pyruvate:ferredoxin	Pyruvate:ferredoxin
AAAAGCSGAQAALDK	GFI25560.1;MGYG000412529_02349	MGYG000412529_02349;GFI25560.1	Pyruvate:ferredoxin;pyruvate	Pyruvate:ferredoxin;pyruvate
AAAAGEKEEWDVLYR	WP_148468026.1;WP_299222581.1;MGYG000386879_00104	MGYG000386879_00104;WP_299222581.1;WP_148468026.1	Rubrerythrin;rubrerythrin	Rubrerythrin;rubrerythrin
AAAAGVVVDYK	MGYG000381414_00376;WP_016317570.1	MGYG000381414_00376;WP_016317570.1	50S;MULTISPECIES:	50S;MULTISPECIES:
AAAAHEGPVYLR	MGYG000330620_01098	MGYG000330620_01098	Apulose-4-phosphate	Apulose-4-phosphate
AAAALDPVEK	MCX4272850.1	MGYG000403633_01633;MCX4272850.1	MAG:	MAG:
AAAALFEENLR	MGYG000428950_02178;WP_300834664.1;WP_296486668.1	MGYG000428950_02178;WP_300834664.1;WP_296486668.1	L-fucose	L-fucose
AAAALNSACILQVSK	MGYG000406188_01994	MGYG000406188_01994	Fructose-bisphosphate	Fructose-bisphosphate
AAAAMLDR	WSG58785.1	WSG58785.1	alpha/beta	alpha/beta
AAAANIDGIFTINVPEGK	WP_290392877.1;MGYG000325798_01296	MGYG000325798_01296;WP_290392877.1	Vitamin;carboxypeptidase-like	Vitamin;carboxypeptidase-like
AAAANIIPSSTGAAK	PKP41247.1;MGYG000329823_01228;OFY44101.1;XP_014656921.1;MGYG000410423_01195;Q9C136.1;MGYG000380064_00672	MGYG000380064_00672;MGYG000410423_01195;MGYG000329823_01228;WP_250278588.1;XP_014656921.1;Q9C136.1;PKP41247.1;OFY44101.1	G3P1_MUCCL;Glyceraldehyde-3-phosphate;MAG:;glyceraldehyde	Glyceraldehyde-3-phosphate;MAG:;glyceraldehyde
AAAANIVPNSTGAAK	ERJ78319.1;MGYG000322916_00154;MGYG000321735_01001;WP_027293850.1;WP_052569608.1	MGYG000321735_01001;MGYG000330056_04004;MGYG000322916_00154;ERJ78319.1;WP_099447875.1;WP_027293850.1;WP_052569608.1	Glyceraldehyde-3-phosphate;MULTISPECIES:;glyceraldehyde-3-phosphate;type	Glyceraldehyde-3-phosphate;MULTISPECIES:;glyceraldehyde-3-phosphate;type
AAAANSTFLVGSDTK	MGYG000392576_02149	MGYG000392576_02149	hypothetical	hypothetical
AAAANVSFDMDVTK	MGYG000426572_00384	MGYG000426572_00384	hypothetical	hypothetical
AAAAQESGAFDAEIVPVMVK	WP_117781522.1	WP_117781522.1	MULTISPECIES:	MULTISPECIES:
AAAASGEAAPAPAATEAPK	MGYG000398890_02721	MGYG000398890_02721	hypothetical	hypothetical
AAAASGNENYK	WP_297301491.1	MGYG000380074_00767;WP_297301491.1	sugar	sugar
AAAATPEEIAALSSLIATYEK	MGYG000412711_01231	MGYG000412711_01231	hypothetical	hypothetical
AAAATYSEDGQR	MGYG000323024_01443	MGYG000323024_01443	LL-diaminopimelate	LL-diaminopimelate
AAAAVSIIGGADGPTSIFLAGK	WP_316645744.1	MGYG000406290_00971;WP_316645744.1	sodium	sodium
AAAAYEGPVYMR	MCI8571400.1	MCI8571400.1	MAG:	MAG:
AAACESFGYNEDPIVSSDVIGMK	MGYG000382926_00446	MGYG000382926_00446	Glyceraldehyde-3-phosphate	Glyceraldehyde-3-phosphate
AAACESFGYNEDPIVSSDVIGMR	MGYG000378376_00882	MGYG000378376_00882	Glyceraldehyde-3-phosphate	Glyceraldehyde-3-phosphate
AAACQSYFAAK	MGYG000376992_02362;RKJ73723.1	MGYG000376992_02362;RKJ73723.1	Putative;ribose	Putative;ribose
AAACSIVPNSTGAAK	MCI9139711.1;MGYG000343236_01671	MGYG000343236_01671;MCI5788402.1;MCI9139711.1	Glyceraldehyde-3-phosphate;MAG:	Glyceraldehyde-3-phosphate;MAG:
AAADADNDVEGLAVK	MGYG000385391_01981;MGYG000321994_01399	MGYG000321994_01399;MGYG000385391_01981	hypothetical	hypothetical
AAADALFEALR	MGYG000340867_00334;WP_297416254.1	MGYG000340867_00334;WP_297416254.1	DUF349;hypothetical	DUF349;hypothetical
AAADAVAGIGDGSIQIQK	MGYG000425125_01135;MGYG000329712_00921	MGYG000425125_01135;MGYG000322040_00056;MGYG000329712_00921	hypothetical	hypothetical
AAADAVGCNILEFAHGTEAYLK	MGYG000366051_00899	MGYG000366051_00899	hypothetical	hypothetical
AAADEKPEIGTK	MGYG000357907_03342;MGYG000336511_02854;MGYG000405833_00827	MGYG000336511_02854;MGYG000357907_03342;MGYG000405833_00827	hypothetical	hypothetical
AAADELVELLK	MGYG000410859_02269	MGYG000410859_02269	hypothetical	hypothetical
AAADESFGYTEDELVSSDIVGIR	MGYG000322956_02702	MGYG000322956_02702	Glyceraldehyde-3-phosphate	Glyceraldehyde-3-phosphate
AAADFEEENDLAAK	MGYG000324638_02549	MGYG000324638_02549	hypothetical	hypothetical
AAADFEEIIYNK	MGYG000385564_00358	MGYG000385564_00358	hypothetical	hypothetical
AAADGDFDTTAGIATALAAEMNK	MGYG000378894_01556	MGYG000378894_01556	hypothetical	hypothetical
AAADGLLPGEVLYR	MGYG000358509_01720;EOS26065.1	MGYG000358509_01720;EOS26065.1	Asparagine;asparagine	Asparagine;asparagine
AAADGTVDTLDK	MGYG000335322_00044;MGYG000428205_00019	MGYG000335322_00044;MGYG000428205_00019	hypothetical	hypothetical
AAADGYTLTITDADSNAK	MGYG000321793_01138	MGYG000321793_01138	hypothetical	hypothetical
AAADKFVETK	MGYG000392784_01806	MGYG000392784_01806	Pyruvate:ferredoxin	Pyruvate:ferredoxin
AAADLGESVSDINDSSK	MGYG000421306_01697	MGYG000421306_01697	hypothetical	hypothetical
AAADLGESVSDINSSSR	WP_003647707.1;MGYG000345910_00998	MGYG000345910_00998;WP_003647707.1	MULTISPECIES:;hypothetical	MULTISPECIES:;hypothetical
AAADLGQCNIGLASGSEAR	MGYG000364624_00020	MGYG000359020_00445;MGYG000364624_00020	hypothetical	hypothetical
AAADLLVLAYHR	MGYG000410859_03753;EDS08617.1	MGYG000410859_03753;EDS08617.1	50S;dTDP-glucose	50S;dTDP-glucose
AAADNATGAAGTADYTEVTNIAFTK	MGYG000329096_00326;MGYG000349726_00483;MGYG000330692_00001	MGYG000329096_00326;MGYG000330692_00001;MGYG000349726_00483	hypothetical	hypothetical
AAADQFAADSDSR	MGYG000325666_00222;WP_300113961.1	MGYG000325666_00222;WP_300113961.1	SIMPL;hypothetical	SIMPL;hypothetical
AAADQFAADSESK	MGYG000325696_01695;ROT19101.1	MGYG000325696_01695;ROT19101.1;WP_280123076.1	SIMPL;hypothetical	SIMPL;hypothetical
AAADQFAADSESR	WP_289159307.1	MGYG000411556_02064;MGYG000340800_00436;WP_289159307.1	SIMPL	SIMPL
AAADQNSEQLGSVAK	EOS27482.1;MGYG000335576_00799	MGYG000335576_00799;EOS27482.1	hypothetical	hypothetical
AAADTLTEIFHK	MCI9210158.1;MGYG000333387_01590	MGYG000333387_01590;MCI9210158.1	Chaperone;MAG:	Chaperone;MAG:
AAADYFGMPLYR	MGYG000332949_01395;WP_295907007.1;WP_010264899.1;MGYG000377072_01265;WP_148468719.1	MGYG000332949_01395;MGYG000377072_01265;MGYG000349993_00371;WP_295907007.1;WP_010264899.1;WP_299100352.1;WP_148468719.1;WP_091536259.1	Enolase;phosphopyruvate	Enolase;phosphopyruvate
AAADYLDEPLYK	MGYG000388872_01312	MGYG000388872_01312	Enolase	Enolase
AAADYLDLPLYK	MGYG000331224_01305;MGYG000368602_01498;WP_290430359.1;MGYG000382703_01810;CCX46719.1;MGYG000332471_00996;WP_280121870.1;WP_303032153.1;WP_303332288.1;MGYG000339347_00983;WP_107032307.1;WP_300925798.1;MGYG000384574_00521;RXE74158.1;WP_288316769.1;WP_289823199.1;MCX4260598.1;MGYG000361806_01320;WP_135045129.1;WP_297070244.1	MGYG000322111_01176;MGYG000333571_01873;MGYG000339347_00983;MGYG000361806_01320;MGYG000368602_01498;MGYG000379195_01103;MGYG000382703_01810;MGYG000384574_00521;MGYG000396110_01646;MGYG000403663_01169;MGYG000331224_01305;MGYG000353663_01263;MGYG000338590_01259;MGYG000415612_01716;MGYG000345479_02278;MGYG000332471_00996;MGYG000332497_02058;WP_300925798.1;WP_301345028.1;ROT05469.1;CCX46719.1;RXE7415…	Enolase;MAG:;enolase;phosphopyruvate	Enolase;MAG:;enolase;phosphopyruvate
AAADYLDMPLYK	MGYG000354133_00504	MGYG000354133_00504	Enolase	Enolase
AAADYLDQPLYK	MGYG000393679_00625	MGYG000393679_00625;MGYG000360520_01079	Enolase	Enolase
AAADYLGLPLYK	MGYG000376062_00839;MGYG000408178_01637;WP_135984739.1	MGYG000376062_00839;MGYG000408178_01637;MGYG000322087_01125;WP_135984739.1	Enolase;phosphopyruvate	Enolase;phosphopyruvate
AAAEAAALDAGDFQQFLR	MGYG000374535_01042	MGYG000374535_01042	Galactokinase	Galactokinase
AAAEAAEFHTK	MGYG000346111_01801	MGYG000346111_01801	Sialic	Sialic
AAAEALGMPLYNYIGGCNAK	MCI8880662.1;MGYG000409419_02471	MGYG000409419_02471;MCI8880662.1	Enolase;MAG:	Enolase;MAG:
AAAEALQDGEIILLENTR	MGYG000321949_02532;WP_004068435.1	MGYG000321949_02532;WP_004068435.1	Phosphoglycerate;phosphoglycerate	Phosphoglycerate;phosphoglycerate
AAAEALQPILDQVGGISQIR	MGYG000412246_00837;WP_104404974.1	MGYG000412246_00837;WP_104404974.1	Glucokinase;ROK	Glucokinase;ROK
AAAEANPDQK	MGYG000406156_01070;MGYG000343300_01209;RKJ43901.1	MGYG000343300_01209;MGYG000406156_01070;MGYG000329698_01055;RKJ43901.1;WP_293289017.1	BMP;Membrane	BMP;Membrane
AAAEANPDVK	MGYG000333042_02055	MGYG000333042_02055	Membrane	Membrane
AAAEATGQSLYNYIGGVNAK	MBS5689212.1	MBS5689212.1	MAG:	MAG:
AAAEAVADGSCEK	MGYG000364510_00885	MGYG000364510_00885	Putative	Putative
AAAEAVADGTCDK	MGYG000330714_00401	MGYG000330714_00401	Ribose-5-phosphate	Ribose-5-phosphate
AAAEDKSPVILQVSK	MGYG000416929_00372;WP_303329234.1	MGYG000416929_00372;WP_303329234.1	Fructose-bisphosphate;class	Fructose-bisphosphate;class
AAAEEGIIAGGGSAFVHAAEK	MGYG000413171_02229	MGYG000413171_02229	60	60
AAAEEGIIAGGGSAYIHAAK	EOS31181.1;MGYG000401196_01969	MGYG000401196_01969;MGYG000367645_02539;EOS31181.1	60;chaperonin	60;chaperonin
AAAEEGIIAGGGSAYIHASK	MGYG000390641_02804;MGYG000360360_00886;MGYG000346250_01650	MGYG000360360_00886;MGYG000390641_02804;MGYG000331825_01355;MGYG000337254_01954;MGYG000346250_01650;MCI8932197.1	60	60
AAAEEGIISGGGSAYIHAAK	MGYG000345701_00925;MGYG000344531_00091;MGYG000375478_00651	MGYG000344531_00091;MGYG000375478_00651;MGYG000345701_00925	60	60
AAAEEQLAAAK	MGYG000325300_01094;MGYG000332189_01466	MGYG000325300_01094;MGYG000332189_01466	hypothetical	hypothetical
AAAEEWLAGK	WP_172345403.1	WP_172345403.1;WP_288318875.1	pyruvate:ferredoxin	pyruvate:ferredoxin
AAAEEWLAGKDDADASK	WP_172345403.1	WP_172345403.1;WP_288318875.1	pyruvate:ferredoxin	pyruvate:ferredoxin
AAAEFINEHYTK	MGYG000346547_01396	MGYG000346547_01396	hypothetical	hypothetical
AAAEGEEPMEFTTSSDMWTVK	MGYG000371302_01810;MGYG000322858_01949	MGYG000322858_01949;MGYG000371302_01810	hypothetical	hypothetical
AAAEIACLNNATGSDSR	MGYG000338159_03090;EOS71686.1	MGYG000338159_03090;EOS71686.1	Glycine/sarcosine/betaine;hypothetical	Glycine/sarcosine/betaine;hypothetical
AAAEIAGFTNATGSDVR	MGYG000330548_01804;MGYG000408552_00812	MGYG000330548_01804;MGYG000408552_00812	Glycine/sarcosine/betaine	Glycine/sarcosine/betaine
AAAEIAGLNNATGSDSR	MGYG000374047_00445;EFE92039.1;MCI8667822.1;WP_159750767.1	MGYG000374047_00445;MCI8667822.1;WP_159750767.1;EFE92039.1	Glycine/sarcosine/betaine;MAG:;glycine;glycine/sarcosine/betaine	Glycine/sarcosine/betaine;MAG:;glycine;glycine/sarcosine/betaine
AAAEIAGLSAATGSDTR	MGYG000411209_01729	MGYG000411209_01729	Glycine/sarcosine/betaine	Glycine/sarcosine/betaine
AAAEIAGYTSASGSDTR	MCI8755922.1;MGYG000410507_01227	MGYG000410507_01227;MCI8755922.1	Glycine/sarcosine/betaine;MAG:	Glycine/sarcosine/betaine;MAG:
AAAEKEPQVATVR	MGYG000329018_00853;MGYG000333011_01069;WP_300798187.1	MGYG000333011_01069;MGYG000329018_00853;WP_300798187.1	Na(+)-translocating;RnfABCDGE	Na(+)-translocating;RnfABCDGE
AAAELISSTLK	MGYG000348503_00353	MGYG000348503_00353	L-fucose	L-fucose
AAAELSELFVYNIPLR	MGYG000325322_00065;MGYG000334825_01962;WP_303030323.1	MGYG000334825_01962;MGYG000325322_00065;WP_303030323.1	Xylulose;xylulokinase	Xylulose;xylulokinase
AAAELSGAANGK	MGYG000426993_03015	MGYG000426993_03015	hypothetical	hypothetical
AAAENIENADMK	MGYG000372083_01978	MGYG000372083_01978	Methylmalonyl-CoA	Methylmalonyl-CoA
AAAENIIPHTTGSAK	WP_013854435.1;WP_110561023.1	MGYG000326944_00971;WP_110561023.1;WP_013854435.1	type	type
AAAENMAGIDTVYEKPYPFK	MGYG000418962_00134	MGYG000418962_00134	Nitrite	Nitrite
AAAENTIPHSTGAAK	WP_010580755.1	WP_010580755.1	type	type
AAAEPADTTDDK	MGYG000409980_00248	MGYG000409980_00248	Beta-galactosidase	Beta-galactosidase
AAAEQCGAYYINNR	MGYG000381075_00823;WP_023275477.1	MGYG000381075_00823;WP_023275477.1	30S	30S
AAAESCGLPLYR	MGYG000357244_00577;WP_242348795.1	MGYG000357244_00577;WP_242348795.1	Enolase;phosphopyruvate	Enolase;phosphopyruvate
AAAESLGTSLYNYIGGVNAK	WP_204888377.1;MGYG000329737_00403;WP_087292802.1;MGYG000323386_00184;WP_294753882.1;WP_213037088.1;WP_294549728.1;WP_186877361.1	MGYG000329737_00403;MGYG000323386_00184;MGYG000324456_01521;WP_294753882.1;WP_213037088.1;WP_186877361.1;WP_294549728.1;WP_204882280.1;WP_087292802.1;WP_294522380.1;WP_204888377.1	Enolase;phosphopyruvate	Enolase;phosphopyruvate
AAAESLGVSLYNYIGGVNAK	MGYG000366413_00005;RKI65813.1;WP_297716486.1	MGYG000366413_00005;MGYG000330115_00901;WP_297716486.1;RKI65813.1	Enolase;phosphopyruvate	Enolase;phosphopyruvate
AAAESMGTSLYNYIGGVNAK	MGYG000397310_00886	MGYG000397310_00886	Enolase	Enolase
AAAESMIPTTTGAAK	MGYG000322917_02482;WP_141993894.1;MGYG000328968_00824;WP_005807370.1	MGYG000328968_00824;MGYG000322917_02482;WP_005807370.1;WP_141993894.1	Glyceraldehyde-3-phosphate;MULTISPECIES:;type	Glyceraldehyde-3-phosphate;MULTISPECIES:;type
AAAETDAYTSGVK	MGYG000369210_01059	MGYG000369210_01059	hypothetical	hypothetical
AAAEVAGLVNASGSDLR	RHO55711.1;MGYG000411065_00551	MGYG000411065_00551;RHO55711.1	Glycine/sarcosine/betaine;glycine	Glycine/sarcosine/betaine;glycine
AAAEVCAANGIHVR	WP_325213747.1;WP_308526556.1;MGYG000411304_00301;WP_228738056.1;MGYG000410101_01897;MGYG000358556_00465	MGYG000411304_00301;MGYG000410101_01897;MGYG000358556_00465;WP_308544191.1;WP_308526556.1;WP_325213747.1;WP_228738056.1;WP_297300754.1	Phosphoglucomutase;phospho-sugar	Phosphoglucomutase;phospho-sugar
AAAEYIMEVCR	MGYG000427584_02041	MGYG000427584_02041	hypothetical	hypothetical
AAAEYLAMPLYQYLGGFNGK	MGYG000364140_00359	MGYG000364140_00359	Enolase	Enolase
AAAEYLDMPLYK	MGYG000345537_00034	MGYG000345537_00034	Enolase	Enolase
AAAEYLGQPLYK	MGYG000347321_00371	MGYG000347321_00371	Enolase	Enolase
AAAEYVGPVYLR	GFI48507.1;WP_087307237.1;MGYG000369531_01728	MGYG000369531_01728;GFI48507.1;WP_087307237.1	1-deoxy-D-xylulose-5-phosphate;transketolase	1-deoxy-D-xylulose-5-phosphate;transketolase
AAAFGCSVSDPQATEGMVK	EOS46229.1;MGYG000371877_01986	MGYG000371877_01986;EOS46229.1	3-oxoacyl-[acyl-carrier-protein]	3-oxoacyl-[acyl-carrier-protein]
AAAFIAEAEK	MGYG000340313_03018;WP_123482270.1	MGYG000340313_03018;WP_123482270.1	Pyruvate:ferredoxin;pyruvate:ferredoxin	Pyruvate:ferredoxin;pyruvate:ferredoxin
AAAFLNLVR	MGYG000427251_01218;MGYG000325459_00368	MGYG000427251_01218;MGYG000325459_00368	SusD-like;hypothetical	SusD-like;hypothetical
AAAFMMDVVADVK	MGYG000342767_00895	MGYG000342767_00895	50S	50S
AAAFSNLNNDSAK	MGYG000369289_01700	MGYG000369289_01700	hypothetical	hypothetical
AAAGAGSIQVK	MGYG000325282_00564;WP_227187494.1	MGYG000325282_00564;WP_227187494.1	Glutaconyl-CoA;biotin/lipoyl-containing	Glutaconyl-CoA;biotin/lipoyl-containing
AAAGANATVDVK	MGYG000329886_02288	MGYG000329886_02288	hypothetical	hypothetical
AAAGASNADKNELDETELGK	MGYG000403948_01934	MGYG000403948_01934	Flagellin	Flagellin
AAAGDILVVDGLHLDAIK	MGYG000413740_01278	MGYG000413740_01278	50S	50S
AAAGDQLAEWAHR	EOS37090.1;MGYG000324630_02991	MGYG000324630_02991;EOS37090.1	Signal;signal	Signal;signal
AAAGDVATGER	MGYG000343078_01006;MGYG000433116_00755	MGYG000343078_01006;MGYG000433116_00755	hypothetical	hypothetical
AAAGEIIVVDTVNFEAPK	MGYG000349329_01435;WP_172481749.1	MGYG000349329_01435;WP_172481749.1	50S	50S
AAAGETTATNR	MGYG000381937_00713	MGYG000381937_00713	ATP-dependent	ATP-dependent
AAAGEVDYTDEGLIAAADK	MGYG000342411_01683;WP_016296370.1	MGYG000342411_01683;WP_016296370.1	ABC;hypothetical	ABC;hypothetical
AAAGFLMEK	MGYG000339310_01566	MGYG000339310_01566	Phosphoglycerate	Phosphoglycerate
AAAGGQLAEWANR	MGYG000328377_02821	MGYG000328377_02821	Signal	Signal
AAAGITTEVGTPR	MGYG000347416_00460	MGYG000347416_00460	hypothetical	hypothetical
AAAGNIIPSSTGAAK	MGYG000323127_01193;MGYG000339558_00988;MGYG000324846_01729;MGYG000343715_00047;MGYG000325016_00292;WP_091648171.1;MGYG000356158_00210;MGYG000382763_00835;MGYG000425267_00127;WP_237784218.1;WP_104403732.1;USF26906.1;MGYG000393250_00690;MGYG000359118_01872;WP_132084900.1;WRS26604.1;GHU70812.1;WP_306695992.1;MGYG000350532_01218;WP_124930858.1;MGYG000330436_01276;WP_294141043.1;WP_019001191.1;WP_251…	MGYG000324846_01729;MGYG000331893_01257;MGYG000343715_00047;MGYG000353936_01071;MGYG000359118_01872;MGYG000387687_00725;MGYG000393250_00690;MGYG000425267_00127;MGYG000331241_01064;MGYG000362860_01229;MGYG000323127_01193;MGYG000323366_00700;MGYG000350532_01218;MGYG000325016_00292;MGYG000330436_01276;MGYG000356158_00210;MGYG000339558_00988;MGYG000382763_00835;WP_124930858.1;WP_135043835.1;WRS26604.…	Glyceraldehyde-3-phosphate;MAG:;MULTISPECIES:;glyceraldehyde-3-phosphate;type	Glyceraldehyde-3-phosphate;MAG:;MULTISPECIES:;glyceraldehyde-3-phosphate;type
AAAGNLNYLLGK	MGYG000369978_00701	MGYG000369978_00701	hypothetical	hypothetical
AAAGNTPIVFINNAPK	MGYG000368242_03261	MGYG000368242_03261	hypothetical	hypothetical
AAAGNVLVVDK	MGYG000322380_02788	MGYG000322380_02788;WP_300751254.1	50S	50S
AAAGQIVVVEDVNFEAPK	MGYG000386083_00812	MGYG000386083_00812	50S	50S
AAAGSVTAYDTIASSSGNYADTSNIK	MGYG000330740_02853;MGYG000376179_00045	MGYG000330740_02853;MGYG000376179_00045	hypothetical	hypothetical
AAAGTAGEAADVGAGEAHAVLDNAAYNK	MGYG000394920_00065	MGYG000394920_00065	hypothetical	hypothetical
AAAGTGIIAGGPAR	MGYG000337346_01867	MGYG000360314_01420;MGYG000337346_01867	30S	30S
AAAGTTPVYIK	MGYG000432159_01480;MGYG000322133_01326;MGYG000411075_03790	MGYG000322133_01326;MGYG000411075_03790;MGYG000432159_01480	hypothetical	hypothetical
AAAGVIIITTK	WP_244978135.1;EEO47626.2;MGYG000393080_00920;WP_302457914.1;MGYG000398408_01760;WP_123395436.1;MGYG000335294_00605;RGV55497.1	MGYG000398408_01760;MGYG000335294_00605;MGYG000393080_00920;WP_244978135.1;RGV55497.1;WP_289865996.1;EEO47626.2;WP_302457914.1;WP_123395436.1	SusC/RagA;TonB-dependent;TonB-linked;Vitamin	SusC/RagA;TonB-dependent;TonB-linked;Vitamin
AAAGVILITTK	MGYG000342743_01553;MGYG000325590_00050;WP_270770015.1;WP_308849038.1	MGYG000342743_01553;MGYG000325590_00050;WP_270770015.1;WP_308849038.1	TonB-dependent	TonB-dependent
AAAGYAAQFPQER	WP_300896968.1;MGYG000341937_00113	MGYG000341937_00113;WP_300896968.1	Protein;protein	Protein;protein
AAAGYSSYGNQIGLATTHVR	WP_288170492.1;MGYG000323249_02165;MGYG000384496_00628;MGYG000361979_00681;WP_304953728.1;MGYG000396356_00812;MGYG000384497_00969;WP_135985464.1;MGYG000366601_01976;ROT24597.1	MGYG000361979_00681;MGYG000366601_01976;MGYG000396356_00812;MGYG000323249_02165;MGYG000384497_00969;MGYG000384496_00628;WP_288170492.1;WP_304953728.1;WP_135985464.1;ROT24597.1	Phosphoribosylformylglycinamidine;phosphoribosylformylglycinamidine	Phosphoribosylformylglycinamidine;phosphoribosylformylglycinamidine
AAAGYYNAK	EOS74398.1;MCI8937976.1;WP_120469057.1;MGYG000331380_01992;MCI8571464.1;MGYG000382811_01594;MGYG000330624_00752;PWL52031.1	MGYG000330624_00752;MGYG000331380_01992;MGYG000382811_01594;WP_120469057.1;EOS74398.1;MCI8571464.1;GFI69156.1;PWL52031.1;MCI8937976.1	Glycogen;MAG:;glycogen/starch/alpha-glucan	Glycogen;MAG:;glycogen/starch/alpha-glucan
AAAHGSHVETEIIGTK	MGYG000362025_02533;WP_306856290.1;MCI8879468.1	MGYG000362025_02533;WP_306856290.1;MCI8879468.1	Gfo/Idh/MocA;Inositol;MAG:	Gfo/Idh/MocA;Inositol;MAG:
AAAHIIGIGNYSGTVSK	MGYG000411057_02243;MGYG000393469_00608;MGYG000403061_01029;EOS48376.1;MGYG000350402_01875;MGYG000327268_00103	MGYG000405782_00854;MGYG000411057_02243;MGYG000403061_01029;MGYG000327268_00103;MGYG000350402_01875;MGYG000393469_00608;MGYG000422610_00423;EOS48376.1	hypothetical	hypothetical
AAAHLMNQPVEDLDASGGIIR	WP_235101152.1	WP_235101152.1	xanthine	xanthine
AAAHMVEEVRR	MGYG000376693_01863	MGYG000376693_01863	Putative	Putative
AAAHPAEVIGEEIR	MGYG000342857_01035	MGYG000342857_01035	Ketol-acid	Ketol-acid
AAAHSVDAARPEFVR	MGYG000338806_00879	MGYG000338806_00879	Pyruvate:ferredoxin	Pyruvate:ferredoxin
AAAHTWENDVCK	MGYG000328777_01107	MGYG000328777_01107	hypothetical	hypothetical
AAAHYYTYMDNEIR	WP_304806641.1;MGYG000329407_01771	MGYG000329407_01771;WP_304806641.1	RagB/SusD;hypothetical	RagB/SusD;hypothetical
AAAIADEVIAGR	MGYG000340671_00355;MGYG000384978_00665	MGYG000340671_00355;MGYG000384978_00665	hypothetical	hypothetical
AAAIATGFK	WP_290081971.1;MGYG000336272_00493;MGYG000334640_01576;MGYG000322171_01342;WP_123613607.1;MCI6394495.1;MGYG000359657_01553;WP_290097078.1	MGYG000359657_01553;MGYG000336272_00493;MGYG000334640_01576;MGYG000322171_01342;WP_290097078.1;WP_123613607.1;MCI6394495.1;WP_290081971.1	2-oxoacid:ferredoxin;2-oxoglutarate;MAG:;MULTISPECIES:	2-oxoacid:ferredoxin;2-oxoglutarate;MAG:;MULTISPECIES:
AAAICGADMK	WP_270600093.1;WP_216279051.1;WP_009003129.1;WP_101879731.1;EHM47369.1;WP_278663069.1;MGYG000321970_01545;MCI8684171.1;EDK25006.1;MGYG000323248_01966;WP_216696957.1;SVY41969.1;WP_117022384.1;WP_206059934.1	MGYG000323248_01966;MGYG000323319_01125;MGYG000321970_01545;EFA4797415.1;EDK25006.1;WP_101879731.1;SVY41969.1;WP_023209892.1;EHM47369.1;WP_117022384.1;WP_216279051.1;WP_278663069.1;WP_206059934.1;WP_216696957.1;WP_009003129.1;WP_270600093.1;MCI8684171.1	D-arabitol-phosphate;GroES-like;MAG:;oxidoreductase;zinc-binding	D-arabitol-phosphate;GroES-like;MAG:;oxidoreductase;zinc-binding
AAAICGADMKHYNVDSGSDEFNSIR	WP_117022384.1;WP_206059934.1	EFA4797415.1;WP_117022384.1;WP_206059934.1	zinc-binding	zinc-binding
AAAIDEDYNAYGIYAGAVER	MGYG000348068_01196	MGYG000348068_01196	hypothetical	hypothetical
AAAIEQLEEWGR	MGYG000374566_01570;WP_303036232.1;WP_271711872.1;MGYG000342350_01125	MGYG000342350_01125;MGYG000374566_01570;WP_303036232.1;WP_271711872.1	Signal;signal	Signal;signal
AAAIEQLTEWANR	WP_027347724.1;MGYG000400068_00984	MGYG000400068_00984;WP_027347724.1	Signal;signal	Signal;signal
AAAIEYLESHGYK	WP_066535875.1	MGYG000406172_02151;MGYG000332665_02385;WP_066535875.1	ABC	ABC
AAAIIAEIDAAYGATFATTEVK	MGYG000340185_00322;MGYG000425088_00426	MGYG000340185_00322;MGYG000425088_00426	hypothetical	hypothetical
AAAIICDNAGADATVEAVK	MGYG000321811_00568	MGYG000321811_00568;MGYG000431454_00562;EOS71106.1	hypothetical	hypothetical
AAAIICDNAGADATVEAVKK	MGYG000321811_00568	MGYG000321811_00568;MGYG000431454_00562;EOS71106.1	hypothetical	hypothetical
AAAIICDNAGADATVEAVQK	MGYG000326890_02950	MGYG000326890_02950;WP_132379276.1	hypothetical	hypothetical
AAAIIGGPWLVPGIK	WP_125125929.1	WP_125125929.1	extracellular	extracellular
AAAIIGGPWLVPGIR	MGYG000329077_03540	MGYG000329077_03540	Cyclodextrin-binding	Cyclodextrin-binding
AAAILAQADNLEFYK	MGYG000410975_00364	MGYG000410975_00364	hypothetical	hypothetical
AAAINIIPHSTGAAK	WP_048686376.1	MGYG000391562_01278;MGYG000412224_01345;WP_048686376.1	MULTISPECIES:	MULTISPECIES:
AAAINIVPNSTGAAK	MGYG000328890_01345;MGYG000334894_01209;MGYG000324204_02519;MGYG000411470_02595;MGYG000330706_02029;WP_087164360.1;MGYG000328990_00283;KXG90814.1;WP_132549082.1;MCI9624665.1;MGYG000427537_00909;WP_075669546.1;MGYG000431826_02201;MDD5967341.1	MGYG000411470_02595;MGYG000427537_00909;MGYG000354612_01401;MGYG000328890_01345;MGYG000321752_02182;MGYG000324204_02519;MGYG000330706_02029;MGYG000431826_02201;MGYG000334894_01209;MGYG000328990_00283;WP_132549082.1;WP_075669546.1;KXG90814.1;CDA16653.1;MCI9624665.1;WP_054258559.1;WP_087164360.1;MDD5967341.1;MBP3492648.1	Glyceraldehyde-3-phosphate;MAG:;MULTISPECIES:;glyceraldehyde-3-phosphate;type	Glyceraldehyde-3-phosphate;MAG:;MULTISPECIES:;glyceraldehyde-3-phosphate;type
AAAINMPYVIER	MGYG000346790_01386	MGYG000346790_01386;WP_255027878.1	hypothetical	hypothetical
AAAINTAITR	MGYG000340387_01679;MGYG000358077_01685	MGYG000340387_01679;MGYG000358077_01685	hypothetical	hypothetical
AAAINTGAVGNLGQAAAK	WP_123405451.1;MGYG000349600_01545	MGYG000349600_01545;WP_123405451.1	dTDP-4-dehydrorhamnose	dTDP-4-dehydrorhamnose
AAAINTTITQEGANQSTGNPFDLK	MGYG000357791_01647;MGYG000399337_03135;MGYG000377868_00810;MGYG000384923_02093;MGYG000347087_03183;MGYG000393376_00667;MGYG000347058_01513;MGYG000368242_01102;MGYG000365452_00029;MGYG000324634_00193;GFI21915.1	MGYG000347058_01513;MGYG000357791_01647;MGYG000368242_01102;MGYG000384923_02093;MGYG000399337_03135;MGYG000365452_00029;MGYG000393376_00667;MGYG000347087_03183;MGYG000377868_00810;MGYG000324634_00193;GFI21915.1	flagellar;hypothetical	flagellar;hypothetical
AAAIQPITGVSDYLEGDNK	MGYG000328521_02041	MGYG000328521_02041;MGYG000379614_00243	Diacetylchitobiose	Diacetylchitobiose
AAAISAGDEAVGELVADAMEK	MGYG000395395_00961	MGYG000395395_00961	60	60
AAAISVEGASTPDYPLQK	MGYG000323596_01495	MGYG000323596_01495	Asparagine--tRNA	Asparagine--tRNA
AAAIVPNSTGAAK	MGYG000360685_01733	MGYG000360685_01733	Glyceraldehyde-3-phosphate	Glyceraldehyde-3-phosphate
AAAIYAQSIYELIK	MGYG000347771_00669;WP_004048437.1	MGYG000347771_00669;WP_004048437.1	Beta-Ala-Xaa;dipeptidase	Beta-Ala-Xaa;dipeptidase
AAAKALSMPLYR	WP_300786862.1	WP_300786862.1	phosphopyruvate	phosphopyruvate
AAALDIQTICPLHGPILK	MGYG000411665_02631;MGYG000371042_00120;WP_055302065.1	MGYG000411665_02631;MGYG000371042_00120;WP_055302065.1	Flavo-diiron;FprA	Flavo-diiron;FprA
AAALDIQTICPLHGPVLR	MGYG000425327_01361	MGYG000425327_01361;WP_325286259.1	Flavo-diiron	Flavo-diiron
AAALFEGNTTAVIPAVDGDK	MGYG000411062_02094	MGYG000411062_02094	hypothetical	hypothetical
AAALHIYDK	MGYG000324692_01510;MGYG000348420_00456;MGYG000405677_01078;MGYG000326028_01318	MGYG000324692_01510;MGYG000326028_01318;MGYG000348420_00456;MGYG000405677_01078	hypothetical	hypothetical
AAALISGAAK	MGYG000324944_01001;WP_300749155.1;MGYG000411176_00383;WP_297996941.1;WP_325186760.1	MGYG000324944_01001;MGYG000411176_00383;WP_325186760.1;WP_300749155.1;WP_297996941.1	flagellin;hypothetical	flagellin;hypothetical
AAALKPGEILLLENTR	WP_325200619.1;WP_297294575.1;WP_300689754.1	MGYG000375747_00599;MGYG000368671_00162;WP_300689754.1;WP_297294575.1;WP_325200619.1	phosphoglycerate	phosphoglycerate
AAALKPGEILLLQNTR	MGYG000391466_01606;WP_295734312.1	MGYG000391466_01606;MGYG000332704_00830;WP_295734312.1	Phosphoglycerate;phosphoglycerate	Phosphoglycerate;phosphoglycerate
AAALKPGEVLLLENLR	MCX4260698.1;MGYG000375673_00931	MGYG000375673_00931;MCX4260698.1	MAG:;Phosphoglycerate	MAG:;Phosphoglycerate
AAALLDKPYESLK	MGYG000323439_00417	MGYG000323439_00417	Acetate	Acetate
AAALLDTIQTEMYETAK	MGYG000350385_01951;EOS34070.1;MGYG000379868_01155	MGYG000350385_01951;MGYG000379868_01155;EOS34070.1	Proline--tRNA;prolyl-tRNA	Proline--tRNA;prolyl-tRNA
AAALLGEDYPALAAAEK	MGYG000335225_00590	MGYG000335225_00590	hypothetical	hypothetical
AAALLNIPENAVLVGSTGVIGK	EOS51939.1;MGYG000351647_01580	MGYG000351647_01580;EOS51939.1	Arginine;glutamate	Arginine;glutamate
AAALNDGDVMIIENIR	WP_120426265.1;MGYG000354178_02212	MGYG000354178_02212;WP_120426265.1	Phosphoglycerate;phosphoglycerate	Phosphoglycerate;phosphoglycerate
AAALNIIPTSTGAAQAVAK	MGYG000349742_00416;MGYG000368471_01681	MGYG000368471_01681;MGYG000349742_00416	Glyceraldehyde-3-phosphate	Glyceraldehyde-3-phosphate
AAALNIVPNSTGAAK	EFW28728.1;ACF30925.1	ACF30925.1;EFW28728.1	GapC;glyceraldehyde-3-phosphate	GapC;glyceraldehyde-3-phosphate
AAALNIVPTSTGAAK	WJY99960.1	WJY99960.1	Glyceraldehyde-3-phosphate	Glyceraldehyde-3-phosphate
AAALNSFAK	MGYG000387285_00636	MGYG000387285_00636	hypothetical	hypothetical
AAALQPGEALMLENLR	WP_280673068.1	WP_280673068.1	MULTISPECIES:	MULTISPECIES:
AAALQPGEVLLLENLR	MGYG000360820_02558;UVV55317.1;WP_106828240.1;MGYG000388739_00475;MGYG000344585_00874;WP_113740855.1	MGYG000344585_00874;MGYG000360820_02558;MGYG000388739_00475;WP_106828240.1;WP_136010777.1;UVV55317.1;WP_113740855.1	MULTISPECIES:;Phosphoglycerate;phosphoglycerate	MULTISPECIES:;Phosphoglycerate;phosphoglycerate
AAALQPGQILLLENTR	MGYG000431835_00752;WP_308541188.1;MGYG000378008_00135;WP_204832933.1	MGYG000323300_01143;MGYG000431835_00752;MGYG000378008_00135;WP_204832933.1;WP_308541188.1;WP_204884001.1;WP_298029005.1	Phosphoglycerate;phosphoglycerate	Phosphoglycerate;phosphoglycerate
AAALQPGQIMLLENTR	WP_204876770.1;WP_006570680.1;WP_294756931.1	WP_294756931.1;WP_006570680.1;WP_204876770.1	phosphoglycerate	phosphoglycerate
AAALQPGQVLLLENTR	MGYG000337578_00054;MGYG000404092_01161;WP_262669703.1	MGYG000337578_00054;MGYG000404092_01161;WP_262669703.1;WP_302658337.1	Phosphoglycerate;phosphoglycerate	Phosphoglycerate;phosphoglycerate
AAALRDMIAVEALDR	WP_121481343.1	WP_121481343.1	hypothetical	hypothetical
AAALSAYTTESLQK	MGYG000390185_00645;MGYG000369210_02483	MGYG000369210_02483;MGYG000390185_00645	hypothetical	hypothetical
AAALSEVQWTLPQNK	MGYG000339323_00302	MGYG000339323_00302	hypothetical	hypothetical
AAALSEYTTACLTQLK	MGYG000330841_01672	MGYG000330841_01672	hypothetical	hypothetical
AAALSQDDK	MGYG000379832_02109;WP_118647881.1;WP_330415058.1;MGYG000330616_00009;WP_055226450.1	MGYG000379832_02109;MGYG000330616_00009;WP_055226450.1;WP_118647881.1;WP_330415058.1	Corrinoid/iron-sulfur;MULTISPECIES:;acetyl-CoA	Corrinoid/iron-sulfur;MULTISPECIES:;acetyl-CoA
AAALTDSQLGSLGEGLINAK	MGYG000377294_00039;WP_107035994.1	MGYG000377294_00039;WP_107035994.1	M48;Metalloprotease	M48;Metalloprotease
AAALTESQLGALGSSLIDAK	WP_287117798.1;MGYG000331968_01133	MGYG000331968_01133;WP_287117798.1	MULTISPECIES:;Metalloprotease	MULTISPECIES:;Metalloprotease
AAAMAVATGECDR	MGYG000359681_00040	MGYG000359681_00040	Ribose-5-phosphate	Ribose-5-phosphate
AAAMAVCK	WP_180341685.1;EOS59124.1;MGYG000381937_01078	MGYG000358464_00953;MGYG000381937_01078;WP_180341685.1;EOS59124.1	Fructose-bisphosphate;class;fructose-1,6-bisphosphate	Fructose-bisphosphate;class;fructose-1,6-bisphosphate
AAAMCYIK	MGYG000395997_02361	MGYG000395997_02361	hypothetical	hypothetical
AAAMEGADFVVLR	MGYG000410899_01692	MGYG000410899_01692	Corrinoid/iron-sulfur	Corrinoid/iron-sulfur
AAAMEVKENNLSIWLAPAMNIHR	MGYG000385095_01926	MGYG000385095_01926	hypothetical	hypothetical
AAAMLGKPIEELK	WP_050623571.1;MGYG000410541_00562	MGYG000410541_00562;WP_050623571.1	Acetate;MULTISPECIES:	Acetate;MULTISPECIES:
AAAMLGKPIEEVK	MGYG000424869_01569	MGYG000424869_01569	Acetate	Acetate
AAAMLGKPLEELK	WP_207752376.1	WP_207752376.1	acetate/propionate	acetate/propionate
AAAMLSGLVLMEVDPADGTIK	MGYG000328183_02492	MGYG000328183_02492	hypothetical	hypothetical
AAAMLSGLVLMEVDPSDGTIK	MGYG000357386_03824	MGYG000357386_03824;RKI98273.1	hypothetical	hypothetical
AAAMPGADFVCLK	MGYG000379832_02109;MGYG000392981_00298	MGYG000379832_02109;MGYG000392981_00298	Corrinoid/iron-sulfur	Corrinoid/iron-sulfur
AAAMSMLPTTTGAAK	WP_045218236.1	WP_045218236.1	type	type
AAAMTFVK	MGYG000362608_00200;MGYG000390003_01223	MGYG000362608_00200;MGYG000390003_01223	hypothetical	hypothetical
AAAMTGDLAQIK	WP_300974127.1	WP_300974127.1	cytochrome	cytochrome
AAAMVFVK	MGYG000417449_00392;MGYG000361893_03128;MGYG000373795_00033;MGYG000329275_01416;WP_306719146.1;MGYG000325820_02144;MGYG000326008_02444;WP_031392207.1;MCI8324659.1;MGYG000325395_00326	MGYG000326008_02444;MGYG000329275_01416;MGYG000361893_03128;MGYG000417449_00392;MGYG000325820_02144;MGYG000373795_00033;MGYG000325395_00326;GFI15036.1;WP_031392207.1;WP_306719146.1;MCI8324659.1	ABC;MAG:;hypothetical	ABC;MAG:;hypothetical
AAANAEIILEGNGASR	MGYG000350361_01116	MGYG000350361_01116	hypothetical	hypothetical
AAANALGTSLYNYIGGVNAK	MGYG000424150_01044;MGYG000330282_00862;WP_251318445.1	MGYG000330282_00862;MGYG000424150_01044;WP_251318445.1	Enolase;phosphopyruvate	Enolase;phosphopyruvate
AAANESFGYNDEEIVSSDIVGMR	CCZ40711.1	CCZ40711.1	glyceraldehyde-3-phosphate	glyceraldehyde-3-phosphate
AAANESFGYNEDEIVSSDIIGMK	MGYG000413718_02404	MGYG000413718_02404	Glyceraldehyde-3-phosphate	Glyceraldehyde-3-phosphate
AAANESFGYNEDEIVSSDIIGMR	MGYG000353870_02442	MGYG000353870_02442	Glyceraldehyde-3-phosphate	Glyceraldehyde-3-phosphate
AAANESFGYNEDEIVSSDIVGMK	MGYG000330172_01859;MGYG000358788_00581;MGYG000327534_00382;MGYG000372451_00676;EOS42764.1	MGYG000327534_00382;MGYG000330172_01859;MGYG000384360_00655;MGYG000358788_00581;MGYG000372451_00676;EOS42764.1	Glyceraldehyde-3-phosphate;glyceraldehyde-3-phosphate	Glyceraldehyde-3-phosphate;glyceraldehyde-3-phosphate
AAANESFGYNEDEIVSSDIVGMR	MGYG000339888_01913;MGYG000330604_01267;MGYG000346153_00268;MGYG000336491_02037;RKI22420.1	MGYG000330604_01267;MGYG000336491_02037;MGYG000339888_01913;MGYG000346153_00268;MGYG000401917_00709;MCI8785138.1;ACR75276.1;RKI22420.1;EOS22743.1	Glyceraldehyde-3-phosphate;type	Glyceraldehyde-3-phosphate;type
AAANESFGYNEDEIVSSDVIGMR	MGYG000370581_01152;MGYG000326851_00872;MGYG000325401_01208;RAZ09019.1;MGYG000357621_01919	MGYG000325401_01208;MGYG000326851_00872;MGYG000370581_01152;MGYG000357621_01919;MGYG000322490_02338;RAZ09019.1;EOS29590.1	Glyceraldehyde-3-phosphate;type	Glyceraldehyde-3-phosphate;type
AAANESFGYNEEEIVSSDVIGMR	MGYG000326032_01890	MGYG000326032_01890	Glyceraldehyde-3-phosphate	Glyceraldehyde-3-phosphate
AAANESFGYNTDEIVSSDIVGMR	EOS81767.1	MGYG000346519_00376;MGYG000343458_00411;WP_154475625.1;EOS81767.1	glyceraldehyde-3-phosphate	glyceraldehyde-3-phosphate
AAANESFGYNTDEIVSSDVVGMR	MGYG000370259_02003	MGYG000370259_02003;RKJ43241.1	Glyceraldehyde-3-phosphate	Glyceraldehyde-3-phosphate
AAANESSQLAQAK	MGYG000395990_01243	MGYG000395990_01243	Protein	Protein
AAANESYGYNEDEIVSSDVIGMR	MGYG000327466_00850	MGYG000327466_00850	Glyceraldehyde-3-phosphate	Glyceraldehyde-3-phosphate
AAANESYGYNEDQIVSSDIIGMR	MGYG000354439_02678	MGYG000354439_02678	Glyceraldehyde-3-phosphate	Glyceraldehyde-3-phosphate
AAANGEGDQPSAK	MGYG000333543_00697;MGYG000355110_01404	MGYG000355110_01404;MGYG000333543_00697	hypothetical	hypothetical
AAANNIVPNSTGAAK	OOB79700.1	OOB79700.1	MAG:	MAG:
AAANNSWFK	MGYG000321937_01286	MGYG000321937_01286	hypothetical	hypothetical
AAANSLGMCLYR	MGYG000325969_01091	MGYG000325969_01091	Enolase	Enolase
AAANSLGVSLYNYIGGVNAK	MGYG000322870_01898	MGYG000322870_01898	Enolase	Enolase
AAANTLEGYNAAVASVMNNDLAAAK	MGYG000385044_00615;WP_296006581.1	MGYG000385044_00615;WP_304582514.1;WP_296006581.1;WP_304954001.1	hypothetical	hypothetical
AAANYLDIPLYR	GAE22452.1;WP_258976733.1;WP_087338430.1;MGYG000323246_00222	MGYG000323246_00222;WP_087338430.1;GAE22452.1;WP_258976733.1	Enolase;enolase;phosphopyruvate	Enolase;enolase;phosphopyruvate
AAANYLDLPLYK	WP_289871982.1;WP_304487434.1;MGYG000346993_02104;MGYG000422510_00663;GFI12611.1	MGYG000422510_00663;MGYG000346993_02104;GFI12611.1;WP_304487434.1;WP_289871982.1	Enolase;enolase;phosphopyruvate	Enolase;enolase;phosphopyruvate
AAANYLDMPLYR	WP_290463517.1;MGYG000336007_01449;WP_204457331.1	MGYG000336007_01449;WP_290463517.1;WP_204457331.1	Enolase;phosphopyruvate	Enolase;phosphopyruvate
AAAPAAGAGSIQVK	WP_009249289.1	WP_009249289.1	biotin/lipoyl-containing	biotin/lipoyl-containing
AAAPAAGGAAGSVK	MGYG000366793_02039	MGYG000366793_02039	hypothetical	hypothetical
AAAPAEAAAEAPK	MGYG000398510_01663;WP_123404999.1	MGYG000398510_01663;WP_123404999.1	MULTISPECIES:;hypothetical	MULTISPECIES:;hypothetical
AAAPAGAQGAVAVSAPMPGK	MGYG000330167_00772	MGYG000330167_00772	Glutaconyl-CoA	Glutaconyl-CoA
AAAPAGGAGAVK	MGYG000369681_02376	MGYG000369681_02376	Glutaconyl-CoA	Glutaconyl-CoA
AAAPAPAAAAPK	MGYG000369289_01025	MGYG000369289_01025	hypothetical	hypothetical
AAAPAPAPAAAPAAGGAGSVK	MGYG000383110_01564	MGYG000383110_01564	Glutaconyl-CoA	Glutaconyl-CoA
AAAPAPATAAPK	MGYG000344095_00418	MGYG000344095_00418	Glutaconyl-CoA	Glutaconyl-CoA
AAAPAPGAVK	MGYG000348155_01357	MGYG000348155_01357	Crotonobetainyl-CoA	Crotonobetainyl-CoA
AAAPATAVPAQTAVSEDFEK	EOS30264.1	EOS30264.1	hypothetical	hypothetical
AAAPDAVENVK	GFI13231.1;MGYG000341169_00141	MGYG000341169_00141;GFI13231.1	hypothetical;putative	hypothetical;putative
AAAPELVIK	WP_280122916.1	MGYG000335216_00945;MGYG000326414_02188;WP_280122916.1	collagen-like	collagen-like
AAAPMIPFMAEDIYR	MGYG000353487_01570;MGYG000324171_01202;MGYG000378630_01231	MGYG000324171_01202;MGYG000353487_01570;MGYG000378630_01231	Isoleucine--tRNA;mupirocin-resistant	Isoleucine--tRNA;mupirocin-resistant
AAAPMIPFMTEDIYR	MGYG000323266_01575;MGYG000383873_00115;MGYG000363523_00031;MGYG000327292_00388;EOS23736.1;MGYG000326099_01739;MGYG000353792_01822;GFI23034.1;EOS43063.1;MGYG000389515_00553	MGYG000363523_00031;MGYG000389515_00553;MGYG000383873_00115;MGYG000322522_02247;MGYG000323266_01575;MGYG000327292_00388;MGYG000353792_01822;MGYG000326099_01739;GFI23034.1;EOS43063.1;EOS23736.1	hypothetical;isoleucine--tRNA;isoleucine-tRNA;mupirocin-resistant	hypothetical;isoleucine--tRNA;isoleucine-tRNA;mupirocin-resistant
AAAPMVPFMTEDIYR	MGYG000425686_01920	MGYG000425686_01920	mupirocin-resistant	mupirocin-resistant
AAAPPMVIDTAR	WP_082642559.1	WP_082642559.1	RHS	RHS
AAAPSGAAGAVK	MGYG000340708_02015	MGYG000340708_02015	Glutaconyl-CoA	Glutaconyl-CoA
AAAPSLATIR	MGYG000321884_01861	MGYG000321884_01861	hypothetical	hypothetical
AAAPSVTAEITAK	MGYG000352438_00761;WP_289737970.1	MGYG000352438_00761;WP_289737970.1	hypothetical	hypothetical
AAAPTEDTTAFSATAVANSNTEVR	MGYG000347531_01446;MGYG000323440_00127;MGYG000331201_00426	MGYG000323440_00127;MGYG000331201_00426;MGYG000347531_01446	hypothetical	hypothetical
AAAPVAAPAAAPAPAAGGAGSVK	MGYG000346385_01247	MGYG000346385_01247	Glutaconyl-CoA	Glutaconyl-CoA
AAAPVVYDAQATTTVELSSFAVTK	MGYG000411832_01335	MGYG000411832_01335	hypothetical	hypothetical
AAAQAALIAATTEIDK	MGYG000323916_00728	MGYG000323916_00728	30S	30S
AAAQAALLAATSEIDK	MGYG000378888_01496;WP_021905348.1	MGYG000378888_01496;WP_021905348.1	30S;MULTISPECIES:	30S;MULTISPECIES:
AAAQAALPVAIGEISK	MGYG000395457_01333	MGYG000395457_01333	30S	30S
AAAQAALVAATSEIDK	MGYG000427815_01123	MGYG000427815_01123	30S	30S
AAAQACLVNAISEIDK	MGYG000352049_02020	MGYG000352049_02020	30S	30S
AAAQANLVNAISEIEK	MGYG000359079_00047	MGYG000359079_00047	30S	30S
AAAQAQLQAAISTIAK	MGYG000324626_01841	MGYG000324626_01841	30S	30S
AAAQASLVNAISEIDK	MGYG000428403_00877	MGYG000428403_00877	30S	30S
AAAQATYGR	MGYG000409390_00459;MGYG000384477_00911;WP_251493756.1;WP_227032243.1	MGYG000384477_00911;MGYG000409390_00459;WP_251493756.1;WP_227032243.1	Pyruvate:ferredoxin;pyruvate:ferredoxin	Pyruvate:ferredoxin;pyruvate:ferredoxin
AAAQEALPK	MGYG000362367_00047	MGYG000362367_00047	30S	30S
AAAQEWLDGK	WP_060544226.1;WP_315347592.1;WP_104369896.1;MGYG000367339_00581;WP_172173291.1	MGYG000367339_00581;WP_172173291.1;WP_060544226.1;WP_104369896.1;WP_315347592.1	Pyruvate:ferredoxin;pyruvate:ferredoxin	Pyruvate:ferredoxin;pyruvate:ferredoxin
AAAQEWLDGKDNADASK	WP_060544226.1;MGYG000367339_00581;WP_172173291.1	MGYG000367339_00581;WP_172173291.1;WP_060544226.1	Pyruvate:ferredoxin;pyruvate:ferredoxin	Pyruvate:ferredoxin;pyruvate:ferredoxin
AAAQEYLDTYNVGAENGTATDK	MGYG000326345_00879	MGYG000326345_00879	Pyruvate:ferredoxin	Pyruvate:ferredoxin
AAAQGASQQQVTQPVK	MGYG000369737_00891;WP_297063228.1;MGYG000406949_00028;WP_123613498.1	MGYG000406949_00028;MGYG000369737_00891;WP_297063228.1;WP_123613498.1	Protein;preprotein	Protein;preprotein
AAAQLGYPVILR	MGYG000373236_00201	MGYG000373236_00201	Carbamoyl-phosphate	Carbamoyl-phosphate
AAAQNTIPHSTGAAK	EFZ35000.1;MGYG000360997_00923;WP_178197672.1;WP_025022102.1;WP_003706554.1;WP_081510889.1	MGYG000360997_00923;WP_010689278.1;WP_081510889.1;WP_003706554.1;EFZ35000.1;WP_025022102.1;WP_178197672.1;WP_050611680.1	MULTISPECIES:;Phosphoglycerate;glyceraldehyde-3-phosphate;type	MULTISPECIES:;Phosphoglycerate;glyceraldehyde-3-phosphate;type
AAAQQELIAATSTIGK	MGYG000425060_00080	MGYG000425060_00080	30S	30S
AAAQSAELEIDDFDITR	MGYG000362025_00610	MGYG000362025_00610	Ribosome	Ribosome
AAAQSALLAATSAIDK	MGYG000402626_01339;RKI77731.1	MGYG000402626_01339;MGYG000331343_00188;RKI77731.1	30S	30S
AAAQSILNELVELGLANR	MGYG000361025_01676	MGYG000361025_01676	hypothetical	hypothetical
AAAQSLGTSLYNYIGGVNAK	WP_087369863.1	WP_087369863.1	MULTISPECIES:	MULTISPECIES:
AAAQSMVGDMNK	MGYG000325802_01726;MGYG000396515_01965;MCI8324437.1	MGYG000325802_01726;MGYG000423374_01276;MGYG000396515_01965;MCI8324437.1	MAG:;hypothetical	MAG:;hypothetical
AAAQTGMNAQAEGVGGK	MGYG000337822_00979	MGYG000337822_00979	hypothetical	hypothetical
AAAQVEVSFTDAR	MGYG000357280_01144	MGYG000357280_01144	Phosphate	Phosphate
AAASAAEAPAAEEAPK	MGYG000428750_00426	MGYG000428750_00426	hypothetical	hypothetical
AAASAALLAATSTIDK	EOS31059.1;MGYG000400114_02363	MGYG000400114_02363;EOS31059.1	30S;ribosomal	30S;ribosomal
AAASAISQAK	MGYG000381130_00274;MGYG000433995_01820	MGYG000381130_00274;MGYG000433995_01820	Urocanate	Urocanate
AAASASFGYNEDPIVSSDVIGMK	MGYG000388817_01982	MGYG000388817_01982	Glyceraldehyde-3-phosphate	Glyceraldehyde-3-phosphate
AAASASFGYNEDPIVSSDVIGMR	MBS6463030.1;MGYG000330962_00621	MGYG000330962_00621;MBD9070520.1;MBS6463030.1	Glyceraldehyde-3-phosphate;MAG:	Glyceraldehyde-3-phosphate;MAG:
AAASASFGYNEEEIVSSDVIGMK	MGYG000424004_02058	MGYG000424004_02058	Glyceraldehyde-3-phosphate	Glyceraldehyde-3-phosphate
AAASASYGYNEDPIVSSDVIGMK	MGYG000411431_00724;MGYG000340270_01305	MGYG000340270_01305;MGYG000411431_00724;NBH73905.1	Glyceraldehyde-3-phosphate	Glyceraldehyde-3-phosphate
AAASASYGYNEDPIVSSDVVGMR	MGYG000406510_01832	MGYG000406510_01832	Glyceraldehyde-3-phosphate	Glyceraldehyde-3-phosphate
AAASAVCAMGLAGELAWSR	MGYG000328305_01757	MGYG000328305_01757	Hydroxyethylthiazole	Hydroxyethylthiazole
AAASESFGYNEDAIVSSDVIGMR	MGYG000410648_01174	MGYG000410648_01174	Glyceraldehyde-3-phosphate	Glyceraldehyde-3-phosphate
AAASESFGYNEDPIVSSDVIGMK	WP_028505401.1	MGYG000347175_00556;WP_028505401.1;SEP89351.1	type	type
AAASESFGYNEDPIVSSDVIGMR	RHQ13194.1;MGYG000365960_00643;WP_118720206.1;WP_186833851.1	MGYG000364483_02116;MGYG000365960_00643;SDB30917.1;RHQ13194.1;WP_186833851.1;WP_118720206.1	Glyceraldehyde-3-phosphate;MULTISPECIES:;type	Glyceraldehyde-3-phosphate;MULTISPECIES:;type
AAASESFGYNEDQIVSSDVIGMK	MGYG000369978_01003;WP_028510079.1	MGYG000369978_01003;WP_028510079.1	Glyceraldehyde-3-phosphate;type	Glyceraldehyde-3-phosphate;type
AAASESFGYNEDQIVSSDVIGMR	WP_321093098.1;WP_296611906.1;WP_130434458.1;WP_329972037.1	MGYG000345039_02442;MGYG000331372_01272;WP_329972037.1;WP_296611906.1;WP_321093098.1;WP_087218478.1;CDE21448.1;MBS6587406.1;CCY19789.1;WP_130434458.1	type	type
AAASESFGYNEEPIVSSDVIGMR	SNU05665.1	SNU05665.1	glyceraldehyde	glyceraldehyde
AAASESFGYTEDEIVSSDVIGMK	WP_208099815.1	WP_208099815.1	type	type
AAASESYGYNEDAIVSSDVIGMK	WP_078766398.1;MGYG000388428_02720	MGYG000388428_02720;WP_078766398.1	Glyceraldehyde-3-phosphate;MULTISPECIES:	Glyceraldehyde-3-phosphate;MULTISPECIES:
AAASESYGYNEDPIVSSDVIGMK	WP_276853908.1	MGYG000327273_03666;WP_276853908.1	type	type
AAASESYGYNEDQIVSSDVIGMK	MGYG000337964_00100	MGYG000337964_00100	Glyceraldehyde-3-phosphate	Glyceraldehyde-3-phosphate
AAASESYGYNEEQIVSSDVIGMR	MGYG000348622_01404	MGYG000348622_01404	Glyceraldehyde-3-phosphate	Glyceraldehyde-3-phosphate
AAASGLSAAMGLR	XP_044720168.1	XP_044720168.1	endonuclease-reverse	endonuclease-reverse
AAASGSYSTGVK	MGYG000341764_01967	MGYG000341764_01967	hypothetical	hypothetical
AAASMPFNDPFLPK	MGYG000345747_00312	MGYG000345747_00312	hypothetical	hypothetical
AAASNDFGMVPEFVSFK	MGYG000405334_02932;MGYG000388747_01442;WP_288840550.1;WP_229076353.1	MGYG000388747_01442;MGYG000405334_02932;WP_288840550.1;WP_229076353.1	DUF4988;hypothetical	DUF4988;hypothetical
AAASNIIPSSTGAAK	WP_300688113.1	WP_300688113.1	type	type
AAASNSDGNPNEER	MGYG000421520_01270;WP_251353555.1	MGYG000421520_01270;WP_251353555.1	LamG-like;hypothetical	LamG-like;hypothetical
AAASPFYTYTNESDALTVQNK	MGYG000429640_00356	MGYG000409907_00880;MGYG000429640_00356	hypothetical	hypothetical
AAASQSYGYNEDPIVSSDVIGMK	RKJ06621.1	RKJ06621.1	type	type
AAASTALTAATSAIHK	MGYG000343637_01349	MGYG000343637_01349	30S	30S
AAASTALVNAVK	MGYG000430656_00445	MGYG000430656_00445	30S	30S
AAASTEATFADTVK	MGYG000410606_00989;MGYG000324939_01275	MGYG000324939_01275;MGYG000410606_00989	hypothetical	hypothetical
AAASVVSNNNIVNYQGK	WP_257586779.1	MGYG000335535_00953;WP_257586779.1	lysine--tRNA	lysine--tRNA
AAATAELSAATK	MGYG000324573_03379	MGYG000324573_03379	30S	30S
AAATAEQAGADMPR	TMG61129.1	TMG61129.1	MAG:	MAG:
AAATAMYPGITK	WP_025831580.1	MGYG000336935_00703;WP_025831580.1	30S	30S
AAATEAANVGTSIK	MGYG000322572_01700	MGYG000322572_01700	hypothetical	hypothetical
AAATEAGWSEAVVNK	MGYG000376871_00238	MGYG000376871_00238	hypothetical	hypothetical
AAATESFGYNEDEIVSSDIVGIR	MGYG000324252_00081;WP_251493042.1	MGYG000324252_00081;WP_251493042.1	Glyceraldehyde-3-phosphate;type	Glyceraldehyde-3-phosphate;type
AAATESFGYNEEEIVSSDIVGMR	SFK46416.1	SFK46416.1	glyceraldehyde	glyceraldehyde
AAATESFGYNTDEIVSSDIIGMR	EOS69706.1;MGYG000424681_02379	MGYG000424681_02379;EOS69706.1	Glyceraldehyde-3-phosphate;glyceraldehyde-3-phosphate	Glyceraldehyde-3-phosphate;glyceraldehyde-3-phosphate
AAATESFGYNTDEIVSSDIVGMR	MGYG000384860_01583;MGYG000403701_01634;MGYG000343722_01197;WP_120482296.1	MGYG000343722_01197;MGYG000384860_01583;MGYG000403701_01634;MEE0627709.1;WP_111919296.1;EET59266.1;WP_120482296.1	Glyceraldehyde-3-phosphate;type	Glyceraldehyde-3-phosphate;type
AAATESFGYNTDEIVSSDVIGMR	MGYG000362760_02314;MGYG000417051_02471;MBS7276279.1;MGYG000333051_02895;MCI8318382.1	MGYG000333051_02895;MGYG000362760_02314;MGYG000417051_02471;MCI8318382.1;MBS7276279.1	Glyceraldehyde-3-phosphate;MAG:	Glyceraldehyde-3-phosphate;MAG:
AAATESFGYTEEQLVSSDVIGMR	WP_008537950.1	WP_008537950.1	MULTISPECIES:	MULTISPECIES:
AAATESYGYTEDEIVSSDIIGMR	MGYG000360685_01733	MGYG000360685_01733;MGYG000354612_01401	Glyceraldehyde-3-phosphate	Glyceraldehyde-3-phosphate
AAATESYGYTEDEIVSSDIVGMR	MCI9624665.1	MCI9624665.1	MAG:	MAG:
AAATEYLTSHGYQLK	MGYG000427638_01565;WP_291503195.1	MGYG000427638_01565;WP_291503195.1;WP_300685820.1	ABC;hypothetical	ABC;hypothetical
AAATFDALLEK	MGYG000332325_00924;WP_289732946.1	MGYG000332325_00924;WP_289732946.1	hypothetical;lipopolysaccharide	hypothetical;lipopolysaccharide
AAATPATAYWTGNR	MGYG000432897_03134;MGYG000433116_03883;MGYG000433234_03465;MGYG000343078_02525	MGYG000343078_02525;MGYG000432897_03134;MGYG000433116_03883;MGYG000433234_03465	hypothetical	hypothetical
AAATSSAVPVSYK	MGYG000334658_00067	MGYG000334658_00067	hypothetical	hypothetical
AAATTEYTAK	MGYG000328822_00026	MGYG000328822_00026	Flagellin	Flagellin
AAATVGNAPDTTK	MGYG000336694_00740	MGYG000336694_00740	Flagellin	Flagellin
AAATYSDGTVVER	MGYG000367195_02406	MGYG000367195_02406;MGYG000334105_01198	hypothetical	hypothetical
AAAVATGFK	MGYG000331801_01165	MGYG000331801_01165	2-oxoglutarate	2-oxoglutarate
AAAVAVDKDDTK	MGYG000386786_00259	MGYG000386786_00259	hypothetical	hypothetical
AAAVEMMDK	MGYG000434452_02065;MGYG000392035_00061	MGYG000392035_00061;MGYG000434452_02065	O-acetyl-L-homoserine	O-acetyl-L-homoserine
AAAVGGAMLAVAK	MGYG000381034_00672	MGYG000381034_00672	hypothetical	hypothetical
AAAVNIVPNSTGAAK	MGYG000331087_00293;ACD30639.1;MGYG000339888_01913;MGYG000330172_01859;MGYG000364177_00501;MGYG000321887_00149;MGYG000370581_01152;MGYG000358788_00581;MGYG000362760_02314;MGYG000322956_02702;MGYG000349471_00494;WP_147617980.1;MGYG000327466_00850;MGYG000330604_01267;MGYG000346153_00268;MGYG000321800_00484;MGYG000336491_02037;MDR4080168.1;MGYG000334628_01056;MGYG000346351_00874;MGYG000329935_00456;…	MGYG000321887_00149;MGYG000322956_02702;MGYG000323303_01716;MGYG000325401_01208;MGYG000326851_00872;MGYG000327534_00382;MGYG000329043_00887;MGYG000330172_01859;MGYG000330604_01267;MGYG000331087_00293;MGYG000332144_00491;MGYG000336491_02037;MGYG000339888_01913;MGYG000346064_02234;MGYG000346153_00268;MGYG000346351_00874;MGYG000346519_00376;MGYG000353870_02442;MGYG000354484_00562;MGYG000362760_02314…	D-erythrose-4-phosphate;Glyceraldehyde-3-phosphate;MAG:;MULTISPECIES:;fusion;glyceraldehyde-3-phosphate;putative;type	D-erythrose-4-phosphate;Glyceraldehyde-3-phosphate;MAG:;MULTISPECIES:;fusion;glyceraldehyde-3-phosphate;putative;type
AAAVNMPYVIER	MGYG000386029_01363	MGYG000386029_01363;PWL62599.1	30S	30S
AAAVQDALK	MGYG000342460_00816	MGYG000342460_00816;MGYG000334019_00875	hypothetical	hypothetical
AAAVSMIPTSTGAAK	OGS45238.1;KAF0126438.1;WP_076653952.1	MGYG000430800_01460;OGS45238.1;WP_076653952.1;KAF0126438.1	MAG:;type	MAG:;type
AAAVSMVPSSTGAAK	WP_154512699.1	WP_154512699.1	type	type
AAAVVEPISCAMHGVDLLETHPYQK	WP_229392909.1;MGYG000375003_01031	MGYG000375003_01031;WP_229392909.1	L-threonine;zinc-dependent	L-threonine;zinc-dependent
AAAWNTLNNICYK	MGYG000373236_00719;WP_172175579.1	MGYG000373236_00719;WP_172175579.1	hypothetical	hypothetical
AAAYAEQMGLEGVEGLEQQYGEK	MGYG000364059_00419;WP_120484671.1	MGYG000364059_00419;WP_120484671.1	Trigger;trigger	Trigger;trigger
AAAYDALQLSAVSAAR	MGYG000416303_01989	MGYG000416303_01989	Propionyl-CoA	Propionyl-CoA
AAAYEAAQELQR	MGYG000421986_01559	MGYG000421986_01559	30S	30S
AAAYEALQGSVQAAAAR	MGYG000330875_02492	MGYG000330875_02492	Propionyl-CoA	Propionyl-CoA
AAAYLDVDNDR	MGYG000413912_01168	MGYG000413912_01168	hypothetical	hypothetical
AAAYVADETGK	MGYG000386786_00091	MGYG000386786_00091	hypothetical	hypothetical
AACAGEVDGETVDLR	WP_072848967.1;MGYG000333910_02403;MGYG000341671_00219;WP_120483884.1	MGYG000341671_00219;MGYG000333910_02403;WP_120483884.1;WP_072848967.1	Threonine--tRNA;threonine--tRNA	Threonine--tRNA;threonine--tRNA
AACAGEVDGEVVDLR	EDM52319.1;MGYG000323233_00598	MGYG000323233_00598;EDM52319.1	Threonine--tRNA;threonine--tRNA	Threonine--tRNA;threonine--tRNA
AACAGEVDGK	MGYG000337151_02535;MGYG000325709_03293;RKI78151.1	MGYG000325709_03293;MGYG000337151_02535;RKI78151.1	Threonine--tRNA;threonine--tRNA	Threonine--tRNA;threonine--tRNA
AACAGEVDGQVVDLR	MGYG000427089_01026	MGYG000427089_01026	Threonine--tRNA	Threonine--tRNA
AACDADVSAQTGLLK	MGYG000370627_00932	MGYG000370627_00932	Glutamine	Glutamine
AACDADVSVQTELLK	MGYG000383242_00743;EOS27587.1	MGYG000383242_00743;EOS27587.1	Glutamine;glutamine	Glutamine;glutamine
AACDNVLAK	MGYG000411810_00063	MGYG000411810_00063	hypothetical	hypothetical
AACEPLEK	WP_262395652.1	WP_262395652.1	50S	50S
AACEYLEK	MGYG000331287_00370	MGYG000331287_00370	50S	50S
AACGMQETGTEATAK	MGYG000373160_01463	MGYG000373160_01463	hypothetical	hypothetical
AACNCLK	KAA1167633.1	KAA1167633.1	hypothetical	hypothetical
AACPVINDKPDYR	MGYG000330620_01098	MGYG000330620_01098	Apulose-4-phosphate	Apulose-4-phosphate
AACPVINDRPDYK	MGYG000369407_01247;GFI48507.1;MGYG000369531_01728	MGYG000369407_01247;MGYG000369531_01728;GFI48507.1	1-deoxy-D-xylulose-5-phosphate	1-deoxy-D-xylulose-5-phosphate
AACPVINDRPDYQFEIGK	MGYG000327919_01697	MGYG000327919_01697	Apulose-4-phosphate	Apulose-4-phosphate
AACPYDAISK	WP_288174846.1;MGYG000323195_00260	MGYG000323195_00260;WP_288174846.1	4Fe-4S;Ion-translocating	4Fe-4S;Ion-translocating
AACQCPEFLK	MGYG000342312_01020;MGYG000324065_00361;WP_033167136.1	MGYG000342312_01020;MGYG000324065_00361;WP_033167136.1	hypothetical;transcriptional	hypothetical;transcriptional
AACTGTASCPNK	MGYG000325407_01698	MGYG000325407_01698	hypothetical	hypothetical
AACTLDNTTDK	MGYG000357923_00118	MGYG000357923_00118	hypothetical	hypothetical
AACTQILPVGK	MGYG000428722_01575;MGYG000390721_01129	MGYG000390721_01129;MGYG000428722_01575	30S;hypothetical	30S;hypothetical
AADAAAAIGEGLQAFCIPGSVADHR	MGYG000348705_00968;MGYG000410125_00374;MGYG000381828_00754;WP_055162699.1;MGYG000334738_01073;EOS44741.1;MGYG000376449_00832;MCI8785244.1;WP_117999010.1	MGYG000334738_01073;MGYG000344000_01479;MGYG000348705_00968;MGYG000376449_00832;MGYG000381828_00754;MGYG000385095_01983;MGYG000410125_00374;WP_302628428.1;KAI4445730.1;WP_117999010.1;CCY70692.1;WP_158423914.1;WP_055162699.1;MCI8785244.1;EOS44741.1;MCI8681889.1;WP_296966055.1	MAG:;MULTISPECIES:;hypothetical	MAG:;MULTISPECIES:;hypothetical
AADAAAAIGEGLQAFCIPGSVADHRK	MGYG000348705_00968;MGYG000410125_00374;MGYG000381828_00754;WP_055162699.1;MGYG000334738_01073;EOS44741.1;MGYG000376449_00832;MCI8785244.1;WP_117999010.1	MGYG000334738_01073;MGYG000344000_01479;MGYG000348705_00968;MGYG000376449_00832;MGYG000381828_00754;MGYG000385095_01983;MGYG000410125_00374;WP_302628428.1;KAI4445730.1;WP_117999010.1;CCY70692.1;WP_055162699.1;MCI8785244.1;EOS44741.1;MCI8681889.1;WP_296966055.1	MAG:;MULTISPECIES:;hypothetical	MAG:;MULTISPECIES:;hypothetical
AADAAAAIGEGLQAFCIPGSVADNR	EOS37859.1;MGYG000387309_02162;WP_289146006.1	MGYG000387309_02162;WP_289146006.1;GFI22780.1;EOS37859.1	GGGtGRT;hypothetical	GGGtGRT;hypothetical
AADAAAAIGEGLQAFCIPGSVADNRK	EOS37859.1;MGYG000387309_02162;WP_289146006.1	MGYG000387309_02162;WP_289146006.1;GFI22780.1;EOS37859.1	GGGtGRT;hypothetical	GGGtGRT;hypothetical
AADAAAAIGEGLQAFCIPGSVADQR	TAH69730.1;MGYG000361074_00782;MGYG000347633_00583;MGYG000322223_01936;WP_021869788.1;WP_024836781.1;MGYG000348475_00699;MGYG000322950_01695;WP_058257541.1	MGYG000322950_01695;MGYG000326840_00768;MGYG000336629_02279;MGYG000348475_00699;MGYG000415131_02181;MGYG000322223_01936;MGYG000347633_00583;MGYG000377596_00560;MGYG000361074_00782;WP_021869788.1;CCY20784.1;RGE09203.1;WP_028529865.1;MCI9139003.1;WP_058257541.1;MCI9162532.1;WP_002850583.1;WP_197660790.1;EEG49252.1;WP_298481679.1;TAH69730.1;WP_024836781.1;WP_289002566.1	GGGtGRT;MAG:;MULTISPECIES:;hypothetical	GGGtGRT;MAG:;MULTISPECIES:;hypothetical
AADAAAAIGEGLQAFCIPGSVADTR	MGYG000346979_01971;MGYG000331882_01780;MGYG000326976_00806;MBQ9334304.1;MGYG000390578_02585;GFH94943.1;WP_321002814.1;EOS32214.1;NBH81726.1;MGYG000384284_01874;MGYG000427476_00204;EOS78474.1;WP_120481164.1;MGYG000334713_00353;MGYG000354860_02050;WP_300678058.1	MGYG000331882_01780;MGYG000334713_00353;MGYG000346979_01971;MGYG000354860_02050;MGYG000384284_01874;MGYG000390578_02585;MGYG000427476_00204;MGYG000326976_00806;MGYG000330629_00731;MGYG000357500_01315;WP_300678058.1;MBO5175209.1;WP_302746934.1;GFH94943.1;NBH81726.1;WP_120481164.1;WP_275205077.1;WP_274422919.1;MCI8572225.1;EOS78474.1;WP_321002814.1;MCI6036330.1;EOS32214.1;MBQ9334304.1	GGGtGRT;Glyceraldehyde-3-phosphate;MAG:;hypothetical	GGGtGRT;Glyceraldehyde-3-phosphate;MAG:;hypothetical
AADAAAAIGEGLQAFCIPGSVADTRK	MGYG000346979_01971;MGYG000331882_01780;MGYG000326976_00806;MBQ9334304.1;MGYG000390578_02585;GFH94943.1;WP_321002814.1;EOS32214.1;NBH81726.1;MGYG000384284_01874;MGYG000427476_00204;EOS78474.1;MGYG000334713_00353;MGYG000354860_02050;WP_300678058.1	MGYG000331882_01780;MGYG000334713_00353;MGYG000346979_01971;MGYG000354860_02050;MGYG000384284_01874;MGYG000390578_02585;MGYG000427476_00204;MGYG000326976_00806;MGYG000330629_00731;MGYG000357500_01315;WP_300678058.1;MBO5175209.1;WP_302746934.1;GFH94943.1;NBH81726.1;WP_275205077.1;WP_274422919.1;MCI8572225.1;EOS78474.1;WP_321002814.1;MCI6036330.1;EOS32214.1;MBQ9334304.1	GGGtGRT;Glyceraldehyde-3-phosphate;MAG:;hypothetical	GGGtGRT;Glyceraldehyde-3-phosphate;MAG:;hypothetical
AADAAAAIGEGLQAFCVPGSVADNR	EOS46491.1;MGYG000322112_02120	MGYG000322112_02120;EOS46491.1	hypothetical	hypothetical
AADAAAAIGEGLQAFCVPGSVADNRK	EOS46491.1;MGYG000322112_02120	MGYG000322112_02120;EOS46491.1	hypothetical	hypothetical
AADAAAAIGEGLQSFCIPGSVADNRK	MGYG000346782_03385	MGYG000346782_03385	hypothetical	hypothetical
AADAAAAIGEGLQSFCIPGSVADQR	MGYG000376803_00464;WP_072854771.1;WP_308779120.1	MGYG000376803_00464;WP_072854771.1;WP_308779120.1	GGGtGRT;MULTISPECIES:;hypothetical	GGGtGRT;MULTISPECIES:;hypothetical
AADAAAAIGEGLQSFCIPGSVADTR	MGYG000382383_01659;WP_022026170.1;WP_118506380.1	MGYG000382383_01659;WP_022026170.1;WP_118506380.1	GGGtGRT;MULTISPECIES:;hypothetical	GGGtGRT;MULTISPECIES:;hypothetical
AADAAAAIGIGLQSFCIPGSVAENR	MGYG000387264_00077;MGYG000325677_00442	MGYG000325677_00442;MGYG000387264_00077	hypothetical	hypothetical
AADAAAALGIGLQSFCIPGSVADQR	PWM70365.1	PWM70365.1	MAG:	MAG:
AADAAIIVCSAK	RKI64131.1;WP_235229386.1;WP_235370052.1;MGYG000431093_00472;WP_325213746.1;WP_325216999.1;WP_325179272.1;WP_021751393.1;WP_087397232.1;WP_118641525.1;WP_187332382.1;WP_216559266.1;WP_251318969.1;MGYG000330681_00446;WP_326185745.1;WP_308527009.1;WP_320844487.1;MGYG000411389_01277;MGYG000395151_01073;MGYG000330291_00310;WP_297870210.1	MGYG000330291_00310;MGYG000330681_00446;MGYG000395151_01073;MGYG000411389_01277;MGYG000431093_00472;WP_216559266.1;WP_087397232.1;WP_187332382.1;WP_021751393.1;WP_325179272.1;WP_251318969.1;WP_118641525.1;WP_326185745.1;WP_320844487.1;WP_295751680.1;WP_235370052.1;WP_235229386.1;RKI64131.1;WP_325216999.1;WP_325213746.1;WP_308527009.1;WP_297870210.1	Elongation;MULTISPECIES:;elongation	Elongation;MULTISPECIES:;elongation
AADAAVEAIAEMSEPITSK	AAZ84733.1	AAZ84733.1	60	60
AADAAVEAIAEMSEPITSKEQMAR	AAZ84733.1	AAZ84733.1	60	60
AADAAVIVCSAK	WP_325302196.1;MGYG000433557_00510;WP_295580692.1;WP_308540868.1;WP_326158275.1	MGYG000433557_00510;WP_308540868.1;WP_325302196.1;WP_295580692.1;WP_326158275.1	Elongation;elongation	Elongation;elongation
AADAAVQEAGK	WP_135975080.1;WP_251352888.1	MGYG000352421_01346;WP_135975080.1;WP_251352888.1	endo-alpha-N-acetylgalactosaminidase	endo-alpha-N-acetylgalactosaminidase
AADAEAMANR	WP_305150174.1	MGYG000322053_02111;WP_305150174.1	electron	electron
AADAFGLAFAQK	MGYG000362586_03383;MGYG000323596_00150	MGYG000323596_00150;MGYG000362586_03383	Fructosamine;hypothetical	Fructosamine;hypothetical
AADAGEAVADK	MGYG000432907_00686;WP_294632610.1	MGYG000432907_00686;WP_294632610.1	YtxH;hypothetical	YtxH;hypothetical
AADAGNNVTWMNITEANWGADSK	MGYG000332309_00700	MGYG000332309_00700	hypothetical	hypothetical
AADAINPCDYSIDK	MGYG000342160_00083	MGYG000342160_00083	Imidazolonepropionase	Imidazolonepropionase
AADALKWTGSFTMGTAWEGK	MGYG000360036_02666	MGYG000360036_02666	hypothetical	hypothetical
AADAMAAGK	WP_160638304.1	WP_160638304.1	acetyl-CoA	acetyl-CoA
AADAMEAGKFDDEIVPVMIK	MGYG000322535_00552;WP_160662687.1	MGYG000322535_00552;WP_160662687.1	Acetyl-CoA;acetyl-CoA	Acetyl-CoA;acetyl-CoA
AADANQAALAAAK	MGYG000332023_00421	MGYG000332023_00421	hypothetical	hypothetical
AADAPAAPNLTDPTVK	MGYG000330171_01619;MGYG000392635_00989	MGYG000330171_01619;MGYG000392635_00989	hypothetical	hypothetical
AADAPMVIPVADR	MGYG000408445_00396	MGYG000408445_00396	hypothetical	hypothetical
AADAPMVIPVADRETILK	MGYG000408445_00396	MGYG000408445_00396	hypothetical	hypothetical
AADAQFMVGEGHMAAALK	PCI36698.1	PCI36698.1	MAG:	MAG:
AADASSDYYYTLGGGTAK	MGYG000381356_01789	MGYG000381356_01789	hypothetical	hypothetical
AADASSNYYYTLSSSAAK	MGYG000331220_00254	MGYG000331220_00254	hypothetical	hypothetical
AADAVQQGADK	MGYG000327755_02013;WP_136411031.1	MGYG000327755_02013;WP_136411031.1	hypothetical	hypothetical
AADAVTETVTVDPTK	MGYG000324230_00942;MGYG000329712_00865;MGYG000415504_01681	MGYG000324230_00942;MGYG000415504_01681;MGYG000329712_00865	hypothetical	hypothetical
AADAVTETVTVDPTKENALTFESGK	MGYG000324230_00942;MGYG000415504_01681	MGYG000324230_00942;MGYG000415504_01681	hypothetical	hypothetical
AADAYGHYYLGK	MGYG000373647_01004;WP_016214480.1	MGYG000373647_01004;WP_016214480.1	Glycerol;glycerol	Glycerol;glycerol
AADAYTVDLYCNDIK	MGYG000341489_00775;WP_172176838.1	MGYG000341489_00775;WP_289220903.1;WP_172176838.1	CARDB;hypothetical	CARDB;hypothetical
AADCEGAFIDMLR	MGYG000324519_00907	MGYG000324519_00907	hypothetical	hypothetical
AADDAAAGASVPETFK	MGYG000384483_00888	MGYG000384483_00888	hypothetical	hypothetical
AADDAAAGTAIPETFK	MGYG000433244_00306	MGYG000433244_00306	hypothetical	hypothetical
AADDAAGLAISEK	EOS25850.1;MGYG000324288_00896;MGYG000347595_01420;MGYG000380172_00851;MGYG000350471_01202;MGYG000432688_01822;MGYG000384524_02854;MGYG000391085_00955;MGYG000327806_01869;MGYG000354601_00421;MGYG000342352_04153;MGYG000365244_03592;MGYG000322384_00607;MGYG000406185_00862;MGYG000327803_00334;MGYG000323137_00801;MGYG000338738_01265;MGYG000331209_03137;MGYG000328822_00026;MGYG000382361_00034;MGYG0004…	MGYG000321874_02691;MGYG000322009_01646;MGYG000322384_00607;MGYG000322636_02942;MGYG000323137_00801;MGYG000324288_00896;MGYG000325587_00103;MGYG000325712_02984;MGYG000325937_01321;MGYG000326852_02087;MGYG000327023_01749;MGYG000327071_00652;MGYG000327366_01756;MGYG000327560_01799;MGYG000327712_02146;MGYG000327803_00334;MGYG000328360_03327;MGYG000328766_00580;MGYG000328822_00026;MGYG000329205_01528…	A-type;B-type;Flagellar;Flagellin;MAG:;MULTISPECIES:;Phase;bacterial;flagellar;flagellin;flagellin,;flagellinolysin;hypothetical	A-type;B-type;Flagellar;Flagellin;MAG:;MULTISPECIES:;Phase;bacterial;flagellar;flagellin;flagellin,;flagellinolysin;hypothetical
AADDAAGLAISEKMR	EOS25850.1;MGYG000324288_00896;MGYG000347595_01420;MGYG000380172_00851;MGYG000350471_01202;MGYG000432688_01822;MGYG000384524_02854;MGYG000391085_00955;MGYG000327806_01869;MGYG000354601_00421;MGYG000342352_04153;MGYG000365244_03592;MGYG000322384_00607;MGYG000406185_00862;MGYG000327803_00334;MGYG000323137_00801;MGYG000338738_01265;MGYG000331209_03137;MGYG000328822_00026;MGYG000382361_00034;MGYG0004…	MGYG000321874_02691;MGYG000322009_01646;MGYG000322384_00607;MGYG000322636_02942;MGYG000323137_00801;MGYG000324288_00896;MGYG000325587_00103;MGYG000325712_02984;MGYG000325937_01321;MGYG000326852_02087;MGYG000327023_01749;MGYG000327071_00652;MGYG000327366_01756;MGYG000327560_01799;MGYG000327712_02146;MGYG000327803_00334;MGYG000328360_03327;MGYG000328766_00580;MGYG000328822_00026;MGYG000329205_01528…	A-type;B-type;Flagellar;Flagellin;MAG:;MULTISPECIES:;Phase;bacterial;flagellar;flagellin;flagellin,;flagellinolysin;hypothetical	A-type;B-type;Flagellar;Flagellin;MAG:;MULTISPECIES:;Phase;bacterial;flagellar;flagellin;flagellin,;flagellinolysin;hypothetical
AADDAAGLALSEK	WP_214746725.1	WP_214746725.1;WP_023469253.1	MULTISPECIES:	MULTISPECIES:
AADDAAGLAMSEK	EOS75972.1;MGYG000411608_01928	MGYG000411608_01928;EOS75972.1	Flagellin;hypothetical	Flagellin;hypothetical
AADDAAGLGISEK	MGYG000327290_01374;MGYG000393859_00117;MGYG000411438_01187;WP_202954524.1	MGYG000327290_01374;MGYG000393859_00117;MGYG000411438_01187;WP_202954524.1	flagellin;hypothetical	flagellin;hypothetical
AADDAAGLK	MGYG000361398_00257;MGYG000349276_01069;MGYG000332308_01093;MGYG000345438_00780;MGYG000338955_02571;MGYG000410098_01303;MGYG000327502_01603;MGYG000325711_00161;MGYG000331207_00334;MGYG000393467_00816;WP_297703666.1;WP_135987752.1;MGYG000323075_00191;SFQ23800.1;MGYG000380497_01899	MGYG000323075_00191;MGYG000330172_00762;MGYG000332308_01093;MGYG000338955_02571;MGYG000345438_00780;MGYG000349276_01069;MGYG000361398_00257;MGYG000380497_01899;MGYG000410098_01303;MGYG000331207_00334;MGYG000393467_00816;MGYG000327502_01603;MGYG000325711_00161;WP_135987752.1;SFQ23800.1;WP_297703666.1	A-type;Flagellar;Flagellin;flagellin	A-type;Flagellar;Flagellin;flagellin
AADDAAGLSISEK	MGYG000334148_00639;MGYG000403948_01934;MGYG000372699_03527;MGYG000386347_03205;MGYG000372699_03526;MGYG000405900_02401;MGYG000323305_02184;MGYG000423935_00447;MGYG000389779_02002;MGYG000324286_00537;MGYG000376179_01327;MGYG000384923_03505;MGYG000352761_00038;MGYG000423386_00765;MGYG000329516_03183;MGYG000391091_01532;MGYG000421851_01600;MGYG000383574_03909;MGYG000396285_01841;MGYG000331284_00284…	MGYG000323359_00585;MGYG000323423_03804;MGYG000323430_01879;MGYG000323768_01158;MGYG000324146_02085;MGYG000324286_00537;MGYG000324848_01314;MGYG000324920_01885;MGYG000325258_03093;MGYG000325626_05050;MGYG000327277_02097;MGYG000327486_01037;MGYG000328172_01131;MGYG000328383_02250;MGYG000329146_01808;MGYG000330062_02594;MGYG000331284_00284;MGYG000332199_03246;MGYG000334148_00639;MGYG000334684_02594…	A-type;Fla2;Fla3;Flagellar;Flagellin;MAG:;MULTISPECIES:;Phase;fla1;flagellin;hypothetical	A-type;Fla2;Fla3;Flagellar;Flagellin;MAG:;MULTISPECIES:;Phase;fla1;flagellin;hypothetical
AADDAAGLSISEKMR	MGYG000334148_00639;MGYG000403948_01934;MGYG000372699_03527;MGYG000386347_03205;MGYG000372699_03526;MGYG000405900_02401;MGYG000323305_02184;MGYG000423935_00447;MGYG000389779_02002;MGYG000324286_00537;MGYG000376179_01327;MGYG000384923_03505;MGYG000352761_00038;MGYG000423386_00765;MGYG000329516_03183;MGYG000391091_01532;MGYG000421851_01600;MGYG000383574_03909;MGYG000396285_01841;MGYG000331284_00284…	MGYG000323359_00585;MGYG000323423_03804;MGYG000323430_01879;MGYG000323768_01158;MGYG000324146_02085;MGYG000324286_00537;MGYG000324848_01314;MGYG000324920_01885;MGYG000325258_03093;MGYG000325626_05050;MGYG000327277_02097;MGYG000327486_01037;MGYG000328172_01131;MGYG000328383_02250;MGYG000329146_01808;MGYG000330062_02594;MGYG000331284_00284;MGYG000332199_03246;MGYG000334148_00639;MGYG000334684_02594…	A-type;Fla2;Fla3;Flagellar;Flagellin;MAG:;MULTISPECIES:;Phase;fla1;flagellin;hypothetical	A-type;Fla2;Fla3;Flagellar;Flagellin;MAG:;MULTISPECIES:;Phase;fla1;flagellin;hypothetical
AADDAAGLSISESMR	MGYG000417455_03376;WP_229692210.1	MGYG000417455_03376;WP_229692210.1	Flagellin;flagellin	Flagellin;flagellin
AADDAAGLSISQK	WP_026881235.1;WP_135988603.1	WP_135988603.1;WP_026881235.1	flagellin	flagellin
AADDAAGLSMSEKLR	MGYG000322435_00069;RKI43242.1	MGYG000322435_00069;RKI43242.1	hypothetical	hypothetical
AADDAAGLSVSEK	MGYG000407878_02810;MGYG000327326_00230;MGYG000364250_01608;GFH90214.1;MGYG000321992_01961;MGYG000371873_01098;MGYG000413626_01022;MGYG000328790_02637	MGYG000327326_00230;MGYG000328790_02637;MGYG000413626_01022;MGYG000371873_01098;MGYG000321992_01961;MGYG000364250_01608;MGYG000407878_02810;EOS29482.1;GFH90214.1	Flagellin;flagellin;hypothetical	Flagellin;flagellin;hypothetical
AADDAAGLTISEK	MGYG000432792_00080;MGYG000323114_00984;WP_287558416.1;WP_288626545.1;MGYG000372426_00048;MGYG000322880_01412;MGYG000324920_02975;WP_135989488.1;EOS26420.1;WP_118562033.1;MGYG000323474_00420;MGYG000324730_01415;MGYG000329879_01322;RHF83310.1;MGYG000376502_00375;WP_118390328.1;MGYG000382626_01711;WP_308668380.1;MGYG000323114_02466;GFI29855.1;WP_118203859.1;MGYG000323266_02289;EEG95601.1;WP_3151020…	MGYG000323114_00984;MGYG000323114_02466;MGYG000323266_02289;MGYG000324920_02975;MGYG000329879_01322;MGYG000372426_00048;MGYG000382626_01711;MGYG000398996_00189;MGYG000432792_00080;MGYG000322880_01412;MGYG000323474_00420;MGYG000324730_01415;MGYG000323363_00716;MGYG000376502_00375;MGYG000325401_00354;GFI29855.1;MCB1188040.1;WP_118203859.1;WP_288626545.1;EEG95601.1;ETT14153.1;RHF83310.1;WP_307878197…	Flagellin;bacterial;flagellin;flagellin,;hypothetical	Flagellin;bacterial;flagellin;flagellin,;hypothetical
AADDAASGAAVPETFK	WP_251317020.1	WP_251317020.1	CoA	CoA
AADDALFVIENTR	MGYG000433015_01198	MGYG000433015_01198	SusD-like	SusD-like
AADDASGMAIADSLR	MGYG000327101_00271;MGYG000322015_01597;WP_013163626.1	MGYG000322015_01597;MGYG000327101_00271;WP_013163626.1	Flagellin;flagellin	Flagellin;flagellin
AADDASTTAPESIVGMR	MGYG000386173_01321	MGYG000386173_01321	hypothetical	hypothetical
AADDAVPDLK	MGYG000334709_01025;WP_172344294.1	MGYG000334709_01025;WP_172344294.1	Tol-Pal;biopolymer	Tol-Pal;biopolymer
AADDDHVAAYIGSK	MGYG000331196_00361;MGYG000434486_01371	MGYG000331196_00361;MGYG000434486_01371	hypothetical	hypothetical
AADDEVLDVSQLR	WP_300944541.1	WP_300944541.1	hypothetical	hypothetical
AADDFPDGQLFLGMRGFDPGQR	WP_088986450.1	WP_088986450.1	BTAD	BTAD
AADDGQPIIGILK	MGYG000334290_02086	MGYG000334290_02086	hypothetical	hypothetical
AADDSKPELK	WP_016314918.1;MGYG000348776_00811;MGYG000353935_00161	MGYG000353935_00161;MGYG000348776_00811;WP_016314918.1	hypothetical;polymer-forming	hypothetical;polymer-forming
AADDSTVSATDAETGEK	MGYG000380221_01143	MGYG000380221_01143	Chaperone	Chaperone
AADDTSTFEDQVR	MGYG000328639_00237;MGYG000327498_00365	MGYG000327498_00365;MGYG000328639_00237	hypothetical	hypothetical
AADDVWEIVAK	MGYG000411230_00534	MGYG000411230_00534	putative	putative
AADEADASYTK	MGYG000410991_00927	MGYG000410991_00927	hypothetical	hypothetical
AADEAIEDAGLEGEGVDK	MGYG000406931_00545;WP_123403064.1	MGYG000406931_00545;WP_123403064.1	3-oxoacyl-[acyl-carrier-protein];MULTISPECIES:	3-oxoacyl-[acyl-carrier-protein];MULTISPECIES:
AADEAIEDAGLEGEGVDKNR	MGYG000406931_00545;WP_123403064.1	MGYG000406931_00545;WP_123403064.1	3-oxoacyl-[acyl-carrier-protein];MULTISPECIES:	3-oxoacyl-[acyl-carrier-protein];MULTISPECIES:
AADECCGLAIQDAEDLK	MGYG000329202_01941	MGYG000329202_01941	Methylmalonyl-CoA	Methylmalonyl-CoA
AADEGDTGEMVILTR	WP_251495526.1	MGYG000346222_00621;WP_251495526.1	6-phosphofructokinase	6-phosphofructokinase
AADEGETGKMPVIER	MGYG000330495_00295;MGYG000426202_00985;GFI27470.1;MGYG000392560_00656	MGYG000330495_00295;MGYG000392560_00656;MGYG000426202_00985;GFI27470.1	Pyrophosphate--fructose;pyrophosphate--fructose	Pyrophosphate--fructose;pyrophosphate--fructose
AADEHHIGYEER	MGYG000359493_01904	MGYG000359493_01904	Lysine--tRNA	Lysine--tRNA
AADEINDVIR	MGYG000329817_00113	MGYG000329817_00113	hypothetical	hypothetical
AADEINDVIRK	MGYG000329817_00113	MGYG000329817_00113	hypothetical	hypothetical
AADELEWGNNEADMK	WP_115497655.1	WP_115497655.1	VWA	VWA
AADELGIQVQYLESK	MGYG000343300_01209;RKJ43901.1	MGYG000343300_01209;RKJ43901.1	BMP;Membrane	BMP;Membrane
AADEMLEYGDSGQSVMEMSHR	MGYG000345185_01211	MGYG000345185_01211	Phosphoserine	Phosphoserine
AADEPTMVFEVVNNDLVK	WP_288098148.1;WP_305149849.1;WP_290044444.1;MGYG000430527_01109;WP_304638011.1;WP_302068373.1	MGYG000430527_01109;WP_305149849.1;WP_304638011.1;WP_302068373.1;WP_288098148.1;WP_290044444.1	hypothetical	hypothetical
AADEPTMVFEVVNNDLVKPVSK	WP_288098148.1;WP_305149849.1;WP_290044444.1;MGYG000430527_01109;WP_304638011.1;WP_302068373.1	MGYG000430527_01109;WP_305149849.1;WP_304638011.1;WP_302068373.1;WP_288098148.1;WP_290044444.1	hypothetical	hypothetical
AADESGLEIVSRPEIGVEQIEK	WP_016214018.1	WP_016214018.1	trigger	trigger
AADEVTALK	WP_135976059.1	MGYG000356649_01136;MGYG000381479_01131;NBH97752.1;WP_135976059.1	glycoside	glycoside
AADEYVVSNK	MGYG000329219_01492	MGYG000329219_01492	hypothetical	hypothetical
AADFADEATTK	MGYG000378305_00942;MGYG000324500_00581	MGYG000324500_00581;MGYG000378305_00942	hypothetical	hypothetical
AADFAEIVK	MGYG000374789_01664;WP_016316398.1	MGYG000381011_01552;MGYG000374789_01664;WP_016316398.1	MULTISPECIES:;Triosephosphate	MULTISPECIES:;Triosephosphate
AADFATEATEK	MGYG000397403_00091	MGYG000397403_00091;GFH94731.1	hypothetical	hypothetical
AADFDDLYPFIR	MGYG000365086_00451	MGYG000365086_00451	Acetolactate	Acetolactate
AADFDLGTATLEK	MGYG000352931_02342;WP_288146345.1	MGYG000352931_02342;WP_288146345.1	hypothetical	hypothetical
AADFIETYEANER	MGYG000373950_00536;WP_302020183.1	MGYG000373950_00536;WP_302020183.1	hypothetical;insulinase	hypothetical;insulinase
AADFLDGIK	MGYG000401659_02575;MGYG000378404_00905	MGYG000401659_02575;MGYG000378404_00905;EDO55513.1	DNA-directed	DNA-directed
AADFNDAAYTAGQEK	MGYG000396285_01841	MGYG000396285_01841	hypothetical	hypothetical
AADFVSIHVPLTPETK	MBR9944218.1	MBR9944218.1	D-2-hydroxyacid	D-2-hydroxyacid
AADGADLSYQQAQK	MGYG000415861_00124	MGYG000415861_00124	hypothetical	hypothetical
AADGAFYEYFAVAK	MGYG000434606_01235	MGYG000434606_01235	hypothetical	hypothetical
AADGASNADKNELDAADLEK	MGYG000386347_03205	MGYG000386347_03205	Flagellin	Flagellin
AADGATPLSGGLILAESDGNIPAPEK	MGYG000381507_02784;WP_123612376.1	MGYG000381507_02784;WP_289872789.1;WP_123612376.1	MULTISPECIES:;hypothetical	MULTISPECIES:;hypothetical
AADGEYRDIAHPINSQTR	MGYG000362552_00563	MGYG000322856_01425;MGYG000362552_00563	Putative	Putative
AADGGAAVCEFR	MGYG000427059_00377;MGYG000404037_01280	MGYG000404037_01280;MGYG000427059_00377	hypothetical	hypothetical
AADGGHPGAWCDVGR	EOS45019.1;MGYG000327268_00329	MGYG000327268_00329;EOS45019.1	hypothetical	hypothetical
AADGGTAFCEFR	MGYG000393556_01033;MGYG000389932_00812	MGYG000389932_00812;MGYG000384383_01020;MGYG000393556_01033;EOS25298.1	hypothetical	hypothetical
AADGLPINMGFLSKGNSSVR	MGYG000325431_00769	MGYG000325431_00769	Urease	Urease
AADGNTVCDYDPEEIKR	WP_325213746.1	WP_325213746.1	elongation	elongation
AADGNTVCDYDPEETKR	WP_325216999.1;WP_325179272.1;WP_326185745.1;MGYG000395151_01073	MGYG000395151_01073;WP_325179272.1;WP_326185745.1;WP_295751680.1;WP_325216999.1	Elongation;elongation	Elongation;elongation
AADGNTVCDYDPEEVKR	WP_118641525.1;MGYG000330291_00310;WP_297870210.1	MGYG000330291_00310;WP_118641525.1;WP_297870210.1	Elongation;elongation	Elongation;elongation
AADGNVAFVR	KAI9703022.1	KAI9703022.1	MAG:	MAG:
AADGSDGVQIVSYNYK	MGYG000349309_01157	MGYG000349309_01157	hypothetical	hypothetical
AADGSFEEVDVANDK	MGYG000426920_02759	MGYG000426920_02759	hypothetical	hypothetical
AADGSIVTAGSIIYR	MGYG000335736_01243;UFK69386.1	MGYG000335736_01243;UFK69386.1	50S	50S
AADGSSTAFSGK	MGYG000411735_00227;WP_084274117.1	MGYG000411735_00227;WP_084274117.1	fimbria;hypothetical	fimbria;hypothetical
AADGSVTTPPTTSGAVALK	MGYG000427359_00500	MGYG000427359_00500	hypothetical	hypothetical
AADGSVTTPPTTSGAVALKK	MGYG000427359_00500	MGYG000427359_00500	hypothetical	hypothetical
AADGSYYFTASVPAYDR	MGYG000397403_00086;MCI9322230.1	MGYG000376656_00241;MGYG000397403_00086;MCI9322230.1	MAG:;hypothetical	MAG:;hypothetical
AADGTELNPSLVK	MGYG000333182_00744	MGYG000333182_00744	hypothetical	hypothetical
AADGTEYIVNK	MGYG000324810_02035	MGYG000324810_02035	hypothetical	hypothetical
AADGTFTDTPFISVLGALNSK	MGYG000325251_00791;MGYG000433081_00783;WP_325239448.1	MGYG000325251_00791;MGYG000433081_00783;WP_325239448.1	hypothetical	hypothetical
AADGTGIIAGGPAR	MGYG000423375_00637	MGYG000423375_00637	30S	30S
AADGTHDTTAANNDAIR	MGYG000427406_00586	MGYG000427406_00586	hypothetical	hypothetical
AADGTHIVNWAAGYIK	MGYG000329817_00113	MGYG000329817_00113	hypothetical	hypothetical
AADGTITTQTVTYDPQNK	MGYG000335833_00408	MGYG000335833_00408	hypothetical	hypothetical
AADGTNILQYTYK	MGYG000334713_00815	MGYG000395891_01295;MGYG000334713_00815	hypothetical	hypothetical
AADGTSMAEYSTSTK	MGYG000357097_02643	MGYG000357097_02643	hypothetical	hypothetical
AADGTTIHMADGTTHVVGDK	MGYG000411767_01835;WP_253945850.1	MGYG000411767_01835;WP_253945850.1	autotransporter-associated;hypothetical	autotransporter-associated;hypothetical
AADGTVVDEK	MGYG000380118_00481;MGYG000357553_00261	MGYG000380118_00481;MGYG000357553_00261	hypothetical	hypothetical
AADGVILVTTK	SEK79251.1;WP_243481550.1	SEK79251.1;WP_243481550.1	TonB-dependent;TonB-linked	TonB-dependent;TonB-linked
AADGVTDLYGVMWK	MGYG000358523_00060	MGYG000358523_00060	hypothetical	hypothetical
AADGWYVSK	MGYG000325741_00052;MGYG000357738_00226;WP_277613454.1	MGYG000357738_00226;MGYG000325741_00052;NBH97384.1;WP_277613454.1	InlB;hypothetical	InlB;hypothetical
AADGYEYTVYGNNGK	MGYG000362842_02038	MGYG000362842_02038	hypothetical	hypothetical
AADIDTFADLVSYSR	MGYG000331551_00079;OKZ03795.1	MGYG000331551_00079;OKZ03795.1	DNA-directed;MAG:	DNA-directed;MAG:
AADIEDELLTIK	MGYG000373214_00007;WP_135991322.1	MGYG000373214_00007;WP_135991322.1	S8;hypothetical	S8;hypothetical
AADIINAAERPMIISGHGVMISGAER	MGYG000363261_00560	MGYG000363261_00560	Acetolactate	Acetolactate
AADILAEGK	MGYG000362321_02391	MGYG000362321_02391	hypothetical	hypothetical
AADILINQNVTSIK	MGYG000390185_00645	MGYG000390185_00645	hypothetical	hypothetical
AADIPIIVAINK	MGYG000322966_00069	MGYG000322966_00069	Translation	Translation
AADKLPLEILLEIFAFAAMPPSPASPK	KDQ14193.1	KDQ14193.1	hypothetical	hypothetical
AADLDAIHDTVHEMAK	MGYG000323330_01871	MGYG000330056_04515;MGYG000323330_01871;WP_092559800.1;MEE0570075.1	Reverse	Reverse
AADLDAIHDTVHEMAR	WP_161285692.1	MGYG000328663_01746;WP_161285692.1	MULTISPECIES:	MULTISPECIES:
AADLDALADSIIESMK	MGYG000394547_01472	MGYG000394547_01472	Nitric	Nitric
AADLDALADSIIESMKK	MGYG000394547_01472	MGYG000394547_01472	Nitric	Nitric
AADLDINHTQEGTIGAAGR	MGYG000426905_01931;MGYG000404509_00641	MGYG000404509_00641;MGYG000426905_01931	hypothetical	hypothetical
AADLEVYSK	MGYG000410577_00772	MGYG000410577_00772	hypothetical	hypothetical
AADLGMNFR	MGYG000341993_01760	MGYG000341993_01760	hypothetical	hypothetical
AADLGVGNEAALDK	MGYG000406928_01072	MGYG000406928_01072	Flagellar	Flagellar
AADLKEDIEQGAEK	MGYG000323622_01551;WP_010689638.1	MGYG000323622_01551;WP_010689638.1	CsbD;hypothetical	CsbD;hypothetical
AADLLAEGK	MGYG000330498_00162	MGYG000330498_00162	hypothetical	hypothetical
AADLLGEALAITESTGR	WP_303029355.1;WP_285822865.1;MGYG000345373_00931;WP_301710701.1	MGYG000345373_00931;MGYG000346249_00238;WP_285822865.1;WP_301710701.1;WP_303029355.1	RagB/SusD;hypothetical	RagB/SusD;hypothetical
AADLLPIDWDK	WP_218456438.1;MGYG000326115_00651;MGYG000332362_01108	MGYG000332362_01108;MGYG000326115_00651;WP_218456438.1;WP_288349313.1	RagB/SusD;hypothetical	RagB/SusD;hypothetical
AADLLQSFALK	MGYG000380270_00461	MGYG000380270_00461	Solute-binding	Solute-binding
AADLMMEK	MGYG000339211_01315;WP_302062261.1	MGYG000339211_01315;WP_302062261.1	Ribose-phosphate;ribose-phosphate	Ribose-phosphate;ribose-phosphate
AADLNTYAVMNNK	MGYG000410780_02549	MGYG000410780_02549	50S	50S
AADLPIILYNVPSR	MGYG000390071_02467	MGYG000390071_02467	4-hydroxy-tetrahydrodipicolinate	4-hydroxy-tetrahydrodipicolinate
AADLPSGAVK	WP_280119194.1;MGYG000393327_01005;ROS85832.1	MGYG000393327_01005;MGYG000334896_00491;WP_280119194.1;ROT18954.1;ROS85832.1	SurA;hypothetical	SurA;hypothetical
AADLPWGK	MGYG000330832_00383	MGYG000330832_00383	Glyceraldehyde-3-phosphate	Glyceraldehyde-3-phosphate
AADLQAAADTAK	MGYG000408247_00805	MGYG000408247_00805	hypothetical	hypothetical
AADLSEALAGGGDGAAVSGSAK	MGYG000325687_01207	MGYG000325687_01207	hypothetical	hypothetical
AADLSGDFAK	MGYG000378746_01675;MGYG000349810_00020	MGYG000378746_01675;MGYG000349810_00020	50S;NADP-reducing	50S;NADP-reducing
AADLSGDFAQLMELAAK	WP_148469605.1	WP_148469605.1	pyruvate,	pyruvate,
AADLSGDFGK	MGYG000349972_00465;MGYG000368006_01688;WP_129651709.1;WP_289065087.1	MGYG000368006_01688;MGYG000349972_00465;WP_289065087.1;WP_129651709.1	Isoleucine--tRNA;MULTISPECIES:;Propionyl-CoA;pyruvate,	Isoleucine--tRNA;MULTISPECIES:;Propionyl-CoA;pyruvate,
AADLTPLQR	MGYG000339495_00789;WP_128702082.1	MGYG000339495_00789;WP_128702082.1	Chaperone;molecular	Chaperone;molecular
AADMADQLK	SMC48280.1	SMC48280.1	phage	phage
AADMCNYGSQLMAIK	MGYG000377949_00387;MGYG000431855_01241	MGYG000377949_00387;MGYG000431855_01241	hypothetical	hypothetical
AADMITGPYR	MGYG000338113_00094	MGYG000338113_00094	1-pyrroline-5-carboxylate	1-pyrroline-5-carboxylate
AADMITGPYRK	MGYG000338113_00094	MGYG000338113_00094	1-pyrroline-5-carboxylate	1-pyrroline-5-carboxylate
AADMITGSYR	WP_296455500.1;WP_289766872.1;MGYG000329226_00554	MGYG000329226_00554;WP_296455500.1;WP_289766872.1	1-pyrroline-5-carboxylate;L-glutamate	1-pyrroline-5-carboxylate;L-glutamate
AADMNILEESVFVNTK	MGYG000330360_00949;MGYG000344778_00299;WP_305116938.1	MGYG000330360_00949;MGYG000344778_00299;WP_305116938.1	S-layer;hypothetical	S-layer;hypothetical
AADNAAGLAISEK	EOS52822.1;MGYG000394645_01970;MGYG000396260_00462;EOS52820.1;MGYG000422573_01662;MGYG000324749_01194;MGYG000357124_00124;EOS52952.1;MGYG000407814_01122;MGYG000358942_02245;MGYG000376690_00083;MGYG000409764_02336;EOS52818.1;MGYG000387394_03013;MGYG000426959_02900;MGYG000383043_00203;MGYG000343838_02848;MGYG000326662_00715;MGYG000348816_03295;MGYG000428122_03145;EOS44014.1;MGYG000431541_00424;MGYG…	MGYG000325626_05387;MGYG000326662_00715;MGYG000343838_02848;MGYG000358462_01326;MGYG000358942_02245;MGYG000376690_00083;MGYG000387394_03013;MGYG000394645_01970;MGYG000396260_00462;MGYG000402624_00614;MGYG000407814_01122;MGYG000409764_02336;MGYG000422573_01662;MGYG000422856_01683;MGYG000423183_00006;MGYG000426959_02900;MGYG000428122_03145;MGYG000431541_00424;MGYG000395353_02921;MGYG000322193_00270…	Flagellin;flagellin;flagellin,;hypothetical	Flagellin;flagellin;flagellin,;hypothetical
AADNAAGLSISEK	MGYG000341809_01784;MGYG000326597_01256;MGYG000388067_03089;MGYG000326597_01255;MGYG000328383_00278;MGYG000382519_02905;MGYG000326597_01260;MGYG000385805_00650;MGYG000434217_00694;MGYG000423788_03036;MGYG000373553_01612;MGYG000353670_02156;MGYG000381980_01894;MGYG000333314_02841;MGYG000334875_03841	MGYG000326597_01255;MGYG000326597_01256;MGYG000326597_01260;MGYG000328383_00278;MGYG000333314_02841;MGYG000334875_03841;MGYG000341809_01784;MGYG000353670_02156;MGYG000373553_01612;MGYG000381980_01894;MGYG000382519_02905;MGYG000385805_00650;MGYG000388067_03089;MGYG000423788_03036;MGYG000434217_00694;MGYG000338869_04300	Flagellin;Phase;hypothetical	Flagellin;Phase;hypothetical
AADNAAGLTISEGMR	MGYG000411448_00602	MGYG000411448_00602	hypothetical	hypothetical
AADNNLTAPMYLR	MGYG000378419_00589	MGYG000378419_00589	Cell	Cell
AADNNVEITTNNK	MGYG000326224_00009	MGYG000326224_00009	hypothetical	hypothetical
AADNPTVMLTVENNAQYNK	EOS51540.1;MGYG000398355_00775	MGYG000398355_00775;EOS51540.1	hypothetical	hypothetical
AADNTCMTSHGK	MGYG000400795_00243	MGYG000400795_00243	hypothetical	hypothetical
AADPEIPGLVLK	MGYG000434592_00944	MGYG000434592_00944	hypothetical	hypothetical
AADPSVEDVAFSATAAANSNTEVR	MGYG000386741_00474	MGYG000386741_00474	hypothetical	hypothetical
AADQAMARLAYEGAADLYDR	OBF92202.1	OBF92202.1	regulator	regulator
AADQLPLYGMSR	GIV55346.1	GIV55346.1	MAG:	MAG:
AADQMEAIILER	MGYG000333189_02263	MGYG000333189_02263	Carbon	Carbon
AADQVLLANESR	EOS46667.1;MGYG000343452_01814	MGYG000343452_01814;EOS46667.1	hypothetical	hypothetical
AADRWEMTEQLR	MGYG000392022_01801;WP_136011179.1	MGYG000392022_01801;WP_136011179.1	MULTISPECIES:;hypothetical	MULTISPECIES:;hypothetical
AADSAEDAYK	MGYG000408481_01146;MGYG000398345_00550;RKI82288.1	MGYG000398345_00550;MGYG000408481_01146;RKI82288.1	hypothetical;methyl-accepting	hypothetical;methyl-accepting
AADSEIVTDVK	MGYG000321897_01159;WP_016322500.1	MGYG000321897_01159;WP_016322500.1;WP_016322748.1	S-layer;hypothetical	S-layer;hypothetical
AADSELGTNLALNAK	MGYG000330841_01348	MGYG000330841_01348	hypothetical	hypothetical
AADSTETIPAVLLNR	MGYG000329013_00902	MGYG000329013_00902	hypothetical	hypothetical
AADTFGELLDLVER	MGYG000332362_01108	MGYG000332362_01108;WP_288349313.1	hypothetical	hypothetical
AADTLDGVEEDTEIK	MGYG000405670_01815	MGYG000405670_01815	hypothetical	hypothetical
AADTQQVQVSGK	MGYG000385163_01182	MGYG000385163_01182	hypothetical	hypothetical
AADTSVVMEGFEVGK	MGYG000335833_00408	MGYG000335833_00408	hypothetical	hypothetical
AADVAGTPASAEIK	MGYG000324619_02478	MGYG000324619_02478	hypothetical	hypothetical
AADVDTLGDLVQYNK	WP_172174075.1	WP_172174075.1	DNA-directed	DNA-directed
AADVDTVGDLVK	MGYG000427359_00004;WP_304582398.1;MGYG000345586_00372;MGYG000421662_01127;UKI17474.1;WP_287923564.1	MGYG000345586_00372;MGYG000421662_01127;MGYG000427359_00004;WP_004329493.1;WP_287923564.1;WP_304582398.1;UKI17474.1;WP_290526368.1	DNA-directed;MAG:;MULTISPECIES:	DNA-directed;MAG:;MULTISPECIES:
AADVETLGDLVQFNK	WP_290377493.1;WP_279210170.1;MGYG000354125_01856;MGYG000387492_00493;WP_007567386.1	MGYG000354125_01856;MGYG000387492_00493;WP_007567386.1;WP_290377493.1;WP_279210170.1;WP_321084275.1	DNA-directed;MULTISPECIES:	DNA-directed;MULTISPECIES:
AADVETLGDLVQYNK	MGYG000331419_01818;WP_288281026.1;WP_274289887.1	MGYG000331419_01818;WP_274289887.1;WP_288281026.1	DNA-directed	DNA-directed
AADVGADLVGK	MGYG000376693_01863;TPW09658.1;MGYG000322236_00168;MGYG000321819_01548;RYG49279.1;WSZ75342.1;WP_077532400.1;MGYG000328652_01697;MGYG000328211_00950;KXB53675.1;PJF22487.1;CDD82154.1	MGYG000328652_01697;MGYG000376693_01863;MGYG000322236_00168;MGYG000321885_00549;MGYG000328211_00950;MGYG000321819_01548;WSZ75342.1;KXB53675.1;TPW09658.1;PJF22487.1;WP_077532400.1;CDD82154.1;RYG49279.1	MAG:;Putative;V-type;putative;sodium-translocating	MAG:;Putative;V-type;putative;sodium-translocating
AADVGTAGKEWENIIK	MGYG000411893_00892;MGYG000330291_02047;WP_297871901.1	MGYG000411893_00892;MGYG000330291_02047;WP_297871901.1	flagellin;hypothetical	flagellin;hypothetical
AADVIMVLIPDEKQK	WP_287940941.1	WP_287940941.1	ketol-acid	ketol-acid
AADVIVCDGQGYPVPLTENPR	MGYG000321813_00753	MGYG000321813_00753	hypothetical	hypothetical
AADVPCDWDPSK	MGYG000352394_01790	MGYG000352394_01790	hypothetical	hypothetical
AADVQAIVTPLIYR	MGYG000373483_02167	MGYG000373483_02167	N-acetylneuraminate	N-acetylneuraminate
AADVVLPASK	MGYG000329953_02051	MGYG000329953_02051	hypothetical	hypothetical
AADVWEFLPSLPDNAK	MGYG000402272_01338;WP_300775259.1	MGYG000402272_01338;WP_300775259.1	extracellular;hypothetical	extracellular;hypothetical
AADYEATANAGLIAACR	MGYG000328268_01716	MGYG000328268_01716	hypothetical	hypothetical
AADYEFSWK	MGYG000374913_00045	MGYG000374913_00045	Dipeptide-binding	Dipeptide-binding
AADYFTGSK	MGYG000341034_02996	MGYG000341034_02996	hypothetical	hypothetical
AADYRPETASGDLVNWTSK	MGYG000338842_01548	MGYG000338842_01548	hypothetical	hypothetical
AADYVDEATR	MGYG000353994_00069;WP_055944075.1	MGYG000353994_00069;WP_055944075.1	ABC;hypothetical	ABC;hypothetical
AADYVIYIPQTNR	MGYG000324866_00710	MGYG000324866_00710	Glutamine--fructose-6-phosphate	Glutamine--fructose-6-phosphate
AADYVIYIPR	MGYG000390231_00109;MGYG000336727_01346;MGYG000338831_00717;EOS25410.1	MGYG000390231_00109;MGYG000336727_01346;MGYG000338831_00717;EOS25410.1	Glutamine--fructose-6-phosphate;glutamine-fructose-6-phosphate	Glutamine--fructose-6-phosphate;glutamine-fructose-6-phosphate
AADYWIK	MGYG000431434_00792	MGYG000431434_00792	hypothetical	hypothetical
AAEAAAALKPGEVLLLENLR	WP_118526421.1;MGYG000326536_00623	MGYG000326536_00623;WP_118526421.1	Phosphoglycerate;phosphoglycerate	Phosphoglycerate;phosphoglycerate
AAEAAEETFDCTGSDGK	EOS49596.1;MGYG000390604_00088	MGYG000390604_00088;EOS49596.1	hypothetical	hypothetical
AAEAAGADALSMINTITGMK	MGYG000331420_00272;WP_330373231.1	MGYG000331420_00272;WP_330373231.1	3-isopropylmalate;dihydroorotate	3-isopropylmalate;dihydroorotate
AAEAAGSDALSLINTLTGMK	MGYG000322589_01068;MGYG000324374_00716	MGYG000324374_00716;MGYG000322589_01068;WP_117780966.1	Chaperone;Superoxide	Chaperone;Superoxide
AAEAAYAGTQAPVEK	WP_136009708.1	WP_136009708.1	pyridoxal	pyridoxal
AAEAAYTGSQECVAEMNK	WP_300933731.1	MGYG000348337_00713;WP_300933731.1;WP_303027168.1	pyridoxal	pyridoxal
AAEAAYTGSQECVEEMRK	MGYG000324890_01278;MGYG000325316_01328;WP_123394993.1	MGYG000345952_01830;MGYG000324890_01278;MGYG000325316_01328;WP_123394993.1	Aspartate/prephenate;MULTISPECIES:	Aspartate/prephenate;MULTISPECIES:
AAEAAYTGSQQCVAEMNK	WP_160631512.1	MGYG000389223_00622;WP_160631512.1	pyridoxal	pyridoxal
AAEADIAILDVAPR	MGYG000331990_00104	MGYG000331990_00104	hypothetical	hypothetical
AAEADSEYIVK	MGYG000376688_01433	MGYG000376688_01433	hypothetical	hypothetical
AAEADYQENVNK	EOS47050.1	MGYG000422687_00670;EOS47050.1	hypothetical	hypothetical
AAEADYQENVNKDFK	EOS47050.1	MGYG000422687_00670;EOS47050.1	hypothetical	hypothetical
AAEAEAVNAAEPAAEPVK	MGYG000326274_03157;RKJ05936.1	MGYG000326274_03157;RKJ05936.1	30S;S1	30S;S1
AAEAEVQAEAK	EOS45198.1;MGYG000351060_02663	MGYG000351060_02663;MGYG000326662_01955;EOS45198.1	hypothetical	hypothetical
AAEAEVQAEAKPAPK	EOS45198.1;MGYG000351060_02663	MGYG000351060_02663;MGYG000326662_01955;EOS45198.1	hypothetical	hypothetical
AAEAFGEEEK	MGYG000333778_00818	MGYG000333778_00818	hypothetical	hypothetical
AAEAFGELLTLVEK	WP_136014149.1	MGYG000383614_00332;WP_136014149.1	RagB/SusD	RagB/SusD
AAEAFGPHDPDQVAR	MGYG000376197_00761;WP_289734049.1	MGYG000376197_00761;WP_289734049.1	hypothetical;peptidylprolyl	hypothetical;peptidylprolyl
AAEAGCDEAVLHR	WP_251319651.1	MGYG000329569_01231;WP_251319651.1	aminotransferase	aminotransferase
AAEAGLFDR	MGYG000332189_00184;MGYG000330818_01520;MGYG000420064_00155;MGYG000331664_00415;MGYG000390836_00760;MGYG000323763_00172;MGYG000324847_01176	MGYG000323763_00172;MGYG000324847_01176;MGYG000330818_01520;MGYG000332189_00184;MGYG000390836_00760;MGYG000420064_00155;MGYG000434050_00274;MGYG000331664_00415;MGYG000425125_00006	hypothetical	hypothetical
AAEAGVTPK	MGYG000380281_00512;MGYG000370706_02259;MGYG000385351_00300;MGYG000430875_03061;MGYG000325661_00153;WP_294527001.1;MGYG000322193_00151;EOS24684.1;MBS4995501.1	MGYG000380281_00512;MGYG000430875_03061;MGYG000370706_02259;MGYG000325661_00153;MGYG000385351_00300;MGYG000322193_00151;WP_294527001.1;EOS24684.1;MBS4995501.1	MAG:;Methionine--tRNA;methionine--tRNA;methionine-tRNA	MAG:;Methionine--tRNA;methionine--tRNA;methionine-tRNA
AAEAIAGGVILANADNAAMHAAENR	MGYG000379878_00103	MGYG000379878_00103;WP_287923454.1	hypothetical	hypothetical
AAEAISNYTSAER	MGYG000341770_00241;MGYG000367096_00071;WP_304584831.1	MGYG000367096_00071;MGYG000341770_00241;WP_304584831.1	SpaA;hypothetical	SpaA;hypothetical
AAEAKPADTVK	MGYG000343900_00446	MGYG000343900_00446	Chemotaxis	Chemotaxis
AAEALDGR	MGYG000425430_02145;WP_120482134.1	MGYG000425430_02145;WP_120482134.1	Corrinoid/iron-sulfur;acetyl-CoA	Corrinoid/iron-sulfur;acetyl-CoA
AAEALSDAQDAIIK	MGYG000368838_01026	MGYG000368838_01026	hypothetical	hypothetical
AAEALYADADEETK	MGYG000433016_00652;WP_304953685.1	MGYG000433016_00652;WP_304953685.1	RagB/SusD;hypothetical	RagB/SusD;hypothetical
AAEATAEAYTAAQK	MGYG000326872_00459;WP_104403964.1	MGYG000326872_00459;WP_104403964.1	Gfo/Idh/MocA;Glycosyl	Gfo/Idh/MocA;Glycosyl
AAEAVEEQIK	MGYG000332205_02728	MGYG000332205_02728	Translation	Translation
AAEAYGSTHVK	WP_304479896.1	MGYG000348337_01928;WP_304479896.1	CTP	CTP
AAEDAGYNIR	EOS46730.1;MGYG000381800_00942	MGYG000381800_00942;EOS46730.1	Phosphate;phosphate	Phosphate;phosphate
AAEDAQDAAELAYQNAK	MGYG000381062_01504	MGYG000381062_01504	Beta-galactosidase	Beta-galactosidase
AAEDDGEGIQTLDISK	MGYG000328268_00101;WP_289706653.1	MGYG000328268_00101;WP_289706653.1	Glucarate;enolase	Glucarate;enolase
AAEDGSGTVFR	MGYG000381880_00285	MGYG000381880_00285	hypothetical	hypothetical
AAEDLGFDNDICGYAR	MGYG000330085_00632	MGYG000330085_00632	Elongation	Elongation
AAEDMVLK	MGYG000432894_01485;WP_161875930.1	MGYG000432894_01485;MGYG000354167_00950;WP_161875930.1	hypothetical;tetratricopeptide	hypothetical;tetratricopeptide
AAEDTIPATCTHPEQMHK	MGYG000357923_01719	MGYG000357923_01719	hypothetical	hypothetical
AAEDVIVK	MGYG000404290_02578;EOS49596.1;MGYG000390604_00088	MGYG000390604_00088;MGYG000404290_02578;EOS49596.1	hypothetical	hypothetical
AAEEAGADVVGDADLVTK	MEE0128876.1;MGYG000386164_00071	MGYG000386164_00071;MEE0128876.1	50S;MAG:	50S;MAG:
AAEEAPALQQPSIEK	MGYG000342897_00587	MGYG000342897_00587	30S	30S
AAEEAVAALPETATAEEVKDELGK	MGYG000321836_01761	MGYG000321836_01761	hypothetical	hypothetical
AAEEDHVAAYIGSK	MGYG000424113_01729;MGYG000330244_01074;MGYG000412256_01607	MGYG000330244_01074;MGYG000412256_01607;MGYG000424113_01729	hypothetical	hypothetical
AAEEDIPLFAIGDIDELASVEK	MGYG000322123_00851	MGYG000322123_00851	Protein-glutamate	Protein-glutamate
AAEEDRHDFVR	MGYG000348047_01483	MGYG000348047_01483	Glucose-1-phosphate	Glucose-1-phosphate
AAEEGGCVIVGR	MGYG000328401_02263;MGYG000327499_02628	MGYG000328401_02263;MGYG000327499_02628	Cytidylate	Cytidylate
AAEEGNCVIVGR	MGYG000394646_02332;RKI80331.1	MGYG000394646_02332;RKI80331.1	Cytidylate;cytidylate	Cytidylate;cytidylate
AAEEHAAELAQMAVEETGFGK	MGYG000393029_00467;MGYG000363325_01089;EOS72648.1;MGYG000324860_02009	MGYG000363325_01089;MGYG000393029_00467;MGYG000324860_02009;EOS72648.1	Aldehyde-alcohol;Gamma-glutamyl;acetaldehyde	Aldehyde-alcohol;Gamma-glutamyl;acetaldehyde
AAEEIVFDTVTTGASNDIEK	RKJ46911.1;MGYG000323534_01642;WP_025488328.1	MGYG000323534_01642;RKJ46911.1;WP_025488328.1	ATP-dependent	ATP-dependent
AAEELFLTQPTISMQIK	WP_028084410.1;WP_104387030.1	WP_028084410.1;WP_104387030.1	LysR	LysR
AAEELGLGAQFGGK	MGYG000369990_03239;MGYG000423819_01735;MGYG000333317_01145	MGYG000369990_03239;MGYG000423819_01735;MGYG000333317_01145;GFI13464.1	30S;50S;hypothetical	30S;50S;hypothetical
AAEEMLDYKGSGQSVMEMSHR	WP_283110339.1	WP_283110339.1	3-phosphoserine/phosphohydroxythreonine	3-phosphoserine/phosphohydroxythreonine
AAEENVEELTAEIK	MGYG000322376_00509;EOS46127.1	MGYG000322376_00509;EOS46127.1	Cell;cell	Cell;cell
AAEEQTITELK	EOS35611.1;MGYG000372678_02079	MGYG000372678_02079;EOS35611.1	Stage;stage	Stage;stage
AAEESAEEVSSALK	MGYG000321987_04476;WP_159751900.1	MGYG000321987_04476;WP_159751900.1	Cell;cell	Cell;cell
AAEESERTAGMVADVAER	WP_059436898.1	WP_059436898.1	methyl-accepting	methyl-accepting
AAEESFVLLK	MGYG000422568_00628;WP_262653540.1;MGYG000393717_01797;WP_226837860.1;WP_066214919.1;GFI22662.1	MGYG000422568_00628;MGYG000393717_01797;GFI22662.1;WP_226837860.1;WP_262653540.1;WP_066214919.1	Beta-hexosaminidase;Beta-xylosidase;MULTISPECIES:;glycoside;xylan	Beta-hexosaminidase;Beta-xylosidase;MULTISPECIES:;glycoside;xylan
AAEESLVLLK	MGYG000325337_01239;MGYG000323350_01678;WP_289222237.1;WP_308760994.1;MGYG000324890_00953	MGYG000323350_01678;MGYG000325337_01239;MGYG000324890_00953;WP_289222237.1;WP_308760994.1	Beta-glucosidase;Thermostable;glycoside	Beta-glucosidase;Thermostable;glycoside
AAEESSEEIAQAIK	WP_118725958.1	WP_118725958.1	cell	cell
AAEESSEEISQAIR	MGYG000322995_01844	MGYG000322995_01844	Cell	Cell
AAEESSEELAQALK	MGYG000328462_01398;MGYG000324807_00304;MCI5653929.1	MGYG000324807_00304;MGYG000328462_01398;MCI5653929.1	Cell;MAG:	Cell;MAG:
AAEESSEEVAQALK	MGYG000323430_01610;RKI84447.1	MGYG000323430_01610;RKI84447.1	Cell;cell	Cell;cell
AAEETPVLTTPLEK	WP_280121858.1	MGYG000324403_00464;WP_280121858.1	30S	30S
AAEEYPMNLGFYGK	MGYG000331738_01346	MGYG000331738_01346	Urease	Urease
AAEFAAQSGTEAAAAR	CDE70099.1;MGYG000335437_01851	MGYG000335437_01851;CDE70099.1	Propionyl-CoA;propionyl-CoA	Propionyl-CoA;propionyl-CoA
AAEFAAQSSTEAAAAR	MGYG000342987_01545	MGYG000342987_01545	Propionyl-CoA	Propionyl-CoA
AAEFASQSNTQAAAAR	MGYG000329017_01641	MGYG000329017_01641	Propionyl-CoA	Propionyl-CoA
AAEFHAPLAVETDETR	MGYG000340289_03171	MGYG000340289_03171	2-succinylbenzoate--CoA	2-succinylbenzoate--CoA
AAEFIAENAK	MGYG000384635_01988;RKI83004.1	MGYG000384635_01988;RKI83004.1	Trigger;trigger	Trigger;trigger
AAEFVAENAK	MGYG000426843_01260;MGYG000350619_00889	MGYG000426843_01260;MGYG000350619_00889	Trigger	Trigger
AAEGAATQSVADQEEIKK	MGYG000428524_00412;WP_136009291.1	MGYG000428524_00412;WP_136009291.1;KAB4009360.1	MULTISPECIES:;Pyrophosphate--fructose	MULTISPECIES:;Pyrophosphate--fructose
AAEGANASAGIEYYK	MGYG000327933_00771	MGYG000327933_00771	hypothetical	hypothetical
AAEGATMTFSTVK	MGYG000412204_02263;MGYG000434486_01584	MGYG000434486_01584;MGYG000412204_02263	hypothetical	hypothetical
AAEGCLVVIDAIK	WP_300607655.1	MGYG000386387_01941;WP_300607655.1	50S	50S
AAEGDSVTIK	MGYG000330491_00861	MGYG000330491_00861	hypothetical	hypothetical
AAEGEGNPTLELK	MGYG000336141_01614	MGYG000336141_01614;GAY31688.1	hypothetical	hypothetical
AAEGGMDALIEAAK	MGYG000385553_00986	MGYG000385553_00986	hypothetical	hypothetical
AAEGIFELAAQMAGEGHK	MGYG000348721_00663	MGYG000348721_00663;EOS48570.1	hypothetical	hypothetical
AAEGILTVR	MGYG000329712_01402;PWJ71572.1;WP_027437447.1	MGYG000329712_01402;WP_027437447.1;PWJ71572.1	Glycogen;pyruvate;pyruvate,	Glycogen;pyruvate;pyruvate,
AAEGNVVVIDSIK	MGYG000431813_01590	MGYG000431813_01590	50S	50S
AAEGQIFHR	MGYG000354963_00880;WP_128707157.1	MGYG000354963_00880;WP_204457144.1;WP_128707157.1	Cytosol;aminoacyl-histidine	Cytosol;aminoacyl-histidine
AAEGQLEEVQK	MCX4272711.1;MGYG000362222_00157;MGYG000431481_01419	MGYG000431481_01419;MGYG000362222_00157;MCX4272711.1	MAG:;hypothetical	MAG:;hypothetical
AAEGSNPAGAPAYSTDGK	MGYG000329671_00666	MGYG000329671_00666	hypothetical	hypothetical
AAEGSTQNDNFR	MGYG000418201_01577	MGYG000418201_01577	50S	50S
AAEGSVHSDNFR	MGYG000323363_02436	MGYG000323363_02436;MGYG000323266_00358;WP_317351245.1	50S	50S
AAEGTDFAALDPHLEGPTAIAVSK	RKJ05084.1	MGYG000399945_01275;MGYG000416120_02542;RKJ05084.1	50S	50S
AAEGVDLSADK	MGYG000353828_01019;MGYG000354326_01932	MGYG000354326_01932;MGYG000353828_01019	Chaperone	Chaperone
AAEHDNYNNATWATIEK	MGYG000367908_00081	MGYG000367908_00081	hypothetical	hypothetical
AAEHFSEEVGK	MGYG000350707_02829	MGYG000350707_02829	Ketol-acid	Ketol-acid
AAEHNNYNNATWATIEK	MGYG000366051_00899;MGYG000353054_01780	MGYG000353054_01780;MGYG000366051_00899	hypothetical	hypothetical
AAEHPAEK	WP_173472622.1	WP_173472622.1	ketol-acid	ketol-acid
AAEHPAESIGK	MGYG000424974_02597	MGYG000424974_02597	Ketol-acid	Ketol-acid
AAEHPSEEVGK	KAI4447408.1;WP_216554856.1	KAI4447408.1;WP_216554856.1	Ketol-acid;ketol-acid	Ketol-acid;ketol-acid
AAEHPSEK	WP_195530638.1	WP_195530638.1	ketol-acid	ketol-acid
AAEIAGAASIIAEVDDSR	USF26856.1;MGYG000410703_02051;WP_325286664.1;MGYG000330455_02528	MGYG000330455_02528;MGYG000410703_02051;USF26856.1;WP_325286664.1	Urocanate;urocanate	Urocanate;urocanate
AAEIAGAASIIAEVDDSRIETR	USF26856.1;MGYG000410703_02051;WP_325286664.1;MGYG000330455_02528	MGYG000330455_02528;MGYG000410703_02051;USF26856.1;WP_325286664.1	Urocanate;urocanate	Urocanate;urocanate
AAEIEANRYDLTK	MGYG000408539_01352;WP_297863734.1;WP_296474585.1	MGYG000408539_01352;MGYG000408563_02952;WP_296458665.1;WP_297863734.1;WP_296474585.1;WP_300834244.1	ABC;hypothetical	ABC;hypothetical
AAEIEAYLK	EOS51647.1;MGYG000343452_01190	MGYG000343452_01190;EOS51647.1	Beta-galactosidase;hypothetical	Beta-galactosidase;hypothetical
AAEIFAEGAK	MGYG000390792_02348;MGYG000325688_00817;MGYG000323228_01839	MGYG000323228_01839;MGYG000325688_00817;MGYG000390792_02348	hypothetical	hypothetical
AAEIGLVHR	MGYG000323302_01650	MGYG000323302_01650	Threonine--tRNA	Threonine--tRNA
AAEILDKPLEELK	MGYG000392883_00892	MGYG000392883_00892	Acetate	Acetate
AAEILEASDEIWGCAETAFTEEKSMK	MGYG000428033_01461	MGYG000428033_01461	p-aminobenzoyl-glutamate	p-aminobenzoyl-glutamate
AAEILGNR	MGYG000322815_02012	MGYG000322815_02012	hypothetical	hypothetical
AAEILLEAAVK	MGYG000419010_01485	MGYG000419010_01485	Aldehyde-alcohol	Aldehyde-alcohol
AAEILVVPDEEVKEEIK	MGYG000352215_01167;WP_290143355.1	MGYG000352215_01167;WP_290143355.1	energy;hypothetical	energy;hypothetical
AAEIMDIWQR	MGYG000324288_01415	MGYG000324288_01415	3'3'-cGAMP-specific	3'3'-cGAMP-specific
AAEIPDAIR	MGYG000354651_00298;WP_004034752.1;GFI61668.1;CAB1129931.1	MGYG000354651_00298;CAB1129931.1;GFI61668.1;WP_066047622.1;WP_004034752.1	30S;ribosomal	30S;ribosomal
AAEIPDAIRK	MGYG000354651_00298;WP_004034752.1;GFI61668.1;CAB1129931.1	MGYG000354651_00298;CAB1129931.1;GFI61668.1;WP_066047622.1;WP_004034752.1	30S;ribosomal	30S;ribosomal
AAEIPEAIR	MGYG000380587_02683;MGYG000346843_01499;WP_120483080.1;MGYG000367071_01180;MGYG000382699_01845;WP_015542259.1;WP_274941438.1;MGYG000349250_00158;MGYG000425170_00041;MGYG000362482_00617;WP_216556058.1;WP_300913028.1;WP_031544150.1;WP_278494694.1;WP_161837433.1;WP_022432678.1;OAD87576.1;WP_304281388.1;WP_154458209.1;MGYG000378922_00356;WP_130180617.1;WP_226394380.1	MGYG000346843_01499;MGYG000349223_00588;MGYG000349250_00158;MGYG000350612_02171;MGYG000362482_00617;MGYG000372550_02857;MGYG000378922_00356;MGYG000382699_01845;MGYG000425170_00041;MGYG000367071_01180;MGYG000391297_00729;MGYG000380587_02683;WP_031544150.1;KAI4451562.1;WP_161837433.1;WP_008372554.1;WP_120483080.1;WP_022432678.1;WP_130180617.1;ACR71352.1;WP_274941438.1;WP_226394380.1;WP_278494694.1;…	30S;MULTISPECIES:;hypothetical;ribosomal	30S;MULTISPECIES:;hypothetical;ribosomal
AAEIPEAIRK	MGYG000380587_02683;MGYG000346843_01499;WP_120483080.1;MGYG000367071_01180;MGYG000382699_01845;WP_015542259.1;WP_274941438.1;MGYG000349250_00158;MGYG000425170_00041;MGYG000362482_00617;WP_216556058.1;WP_300913028.1;WP_031544150.1;WP_278494694.1;WP_161837433.1;WP_022432678.1;OAD87576.1;WP_304281388.1;WP_154458209.1;MGYG000378922_00356;WP_130180617.1;WP_226394380.1	MGYG000346843_01499;MGYG000349223_00588;MGYG000349250_00158;MGYG000350612_02171;MGYG000362482_00617;MGYG000372550_02857;MGYG000378922_00356;MGYG000382699_01845;MGYG000425170_00041;MGYG000367071_01180;MGYG000391297_00729;MGYG000380587_02683;WP_031544150.1;KAI4451562.1;WP_161837433.1;WP_008372554.1;WP_120483080.1;WP_022432678.1;WP_130180617.1;ACR71352.1;WP_274941438.1;WP_226394380.1;WP_278494694.1;…	30S;MULTISPECIES:;hypothetical;ribosomal	30S;MULTISPECIES:;hypothetical;ribosomal
AAEIYADNAK	MGYG000322035_00959;MGYG000325094_01352;MCI9322845.1	MGYG000325094_01352;MGYG000322035_00959;MCI9322845.1	MAG:;hypothetical	MAG:;hypothetical
AAEIYAEGAK	MGYG000337035_00396;MGYG000325198_01953;MGYG000326703_02564;MGYG000325962_01943;MGYG000330063_01328;RKI79430.1;RKI85839.1	MGYG000325962_01943;MGYG000337035_00396;MGYG000326703_02564;MGYG000330063_01328;MGYG000325371_02485;MGYG000325815_01319;MGYG000325558_00625;MGYG000325198_01953;RKI85839.1;RKI79430.1	hypothetical;polymer-forming	hypothetical;polymer-forming
AAEIYAEGAR	MGYG000345135_01145;MGYG000426602_01811	MGYG000426602_01811;MGYG000345135_01145;MGYG000327980_01647	hypothetical	hypothetical
AAEIYAESAK	MGYG000325347_00528;MGYG000322004_03272	MGYG000325347_00528;MGYG000322004_03272	hypothetical	hypothetical
AAEIYAQDHEGFK	MGYG000323307_01114;WP_117801878.1;WP_160559789.1	MGYG000328328_00089;MGYG000323307_01114;WP_117801878.1;WP_120467012.1;WP_160559789.1	ABC;Lactose-binding;MULTISPECIES:	ABC;Lactose-binding;MULTISPECIES:
AAELAEQFGDAAR	MGYG000392381_01488;WP_303409087.1	MGYG000392381_01488;WP_303409087.1	hypothetical;lipopolysaccharide	hypothetical;lipopolysaccharide
AAELAGKPYDAMK	EOS68972.1;MGYG000403830_01591	MGYG000403830_01591;EOS68972.1	Acetate;acetate	Acetate;acetate
AAELAGKPYDQVK	MGYG000400676_01782;EOS81626.1	MGYG000400676_01782;MGYG000349784_01107;EOS81626.1	Acetate;acetate	Acetate;acetate
AAELALGYSHTR	EOS28260.1;MGYG000374138_01442	MGYG000374138_01442;EOS28260.1	hypothetical	hypothetical
AAELAQLHTAYR	MGYG000427104_01046;WP_191905409.1;OUP52895.1	MGYG000427104_01046;WP_191905409.1;OUP52895.1	S-layer;hypothetical	S-layer;hypothetical
AAELAVCK	MGYG000416334_01691;MGYG000333087_00113;MGYG000360267_00218;SEW07593.1	MGYG000333087_00113;MGYG000360267_00218;MGYG000416334_01691;MGYG000406862_01554;SEW07593.1;MCI8324644.1	Fructose-bisphosphate;fructose-bisphosphate	Fructose-bisphosphate;fructose-bisphosphate
AAELFDKAEAASAAR	MGYG000324703_02225;MGYG000408337_01455;RKJ76833.1	MGYG000324703_02225;MGYG000408337_01455;RKJ76833.1	Pyruvate:ferredoxin;pyruvate:ferredoxin	Pyruvate:ferredoxin;pyruvate:ferredoxin
AAELGLVHR	KXB91929.1;MGYG000424989_00129;MGYG000357649_00786;MGYG000332734_00767	MGYG000332734_00767;MGYG000357649_00786;MGYG000424989_00129;KXB91929.1	Threonine--tRNA;threonine--tRNA	Threonine--tRNA;threonine--tRNA
AAELGYIDEIIEPSVTRPK	MGYG000343334_00271;MGYG000355195_02093;WP_023276793.1	MGYG000355195_02093;MGYG000343334_00271;WP_023276793.1	Propionyl-CoA;acyl-CoA	Propionyl-CoA;acyl-CoA
AAELIAVPDDR	EOS27310.1;MGYG000354083_03038;MGYG000354321_00679;MGYG000324390_01832;WP_016216561.1;MGYG000353143_00109	MGYG000353143_00109;MGYG000354083_03038;MGYG000324390_01832;MGYG000354321_00679;WP_016216561.1;EOS46990.1;EOS27310.1	Propanediol;diol;hypothetical	Propanediol;diol;hypothetical
AAELIAVPDER	MGYG000428055_01206;MGYG000322966_01767;MGYG000406569_01370;WP_209345462.1;WP_204883347.1	MGYG000406569_01370;MGYG000428055_01206;MGYG000322966_01767;WP_209345462.1;WP_204883347.1	Propanediol;diol	Propanediol;diol
AAELIDMR	MGYG000388839_00823;MGYG000329106_01902;WP_294720602.1;MGYG000427294_01138;MGYG000325569_01416;WP_123407575.1;EFR57126.1;WP_288351831.1;MGYG000323638_00666;WP_300886846.1	MGYG000323638_00666;MGYG000356942_01402;MGYG000427294_01138;MGYG000329106_01902;MGYG000388839_00823;MGYG000325569_01416;EFR57126.1;WP_300886846.1;WP_123407575.1;WP_294720602.1;WP_288351831.1	glutamate;hypothetical	glutamate;hypothetical
AAELIGRPIEELR	MGYG000329796_00439	MGYG000329796_00439	Acetate	Acetate
AAELLEKPYDQVK	WP_159751114.1	WP_159751114.1	acetate	acetate
AAELLETIQK	EOS49600.1;KAK0715281.1	MGYG000377949_01964;KAK0715281.1;EOS49600.1	hypothetical;prolyl-tRNA	hypothetical;prolyl-tRNA
AAELLGVDEDK	WP_135974409.1	MGYG000372401_00986;WP_135974409.1	glycoside	glycoside
AAELLPIDWDNTATGNR	MGYG000325686_02152;WP_297677302.1	MGYG000325686_02152;WP_297677302.1	RagB/SusD;hypothetical	RagB/SusD;hypothetical
AAELLVASGK	MGYG000365985_02161;MGYG000371826_00029	MGYG000371826_00029;MGYG000365985_02161	hypothetical	hypothetical
AAELPEADFVCIR	MGYG000371907_00884;MGYG000423175_00097	MGYG000423175_00097;MGYG000371907_00884	Corrinoid/iron-sulfur;hypothetical	Corrinoid/iron-sulfur;hypothetical
AAELQYGR	MGYG000369150_01504;MGYG000323439_01504;MGYG000321703_01685;MGYG000321824_02711;EEG74659.1;MGYG000433808_03799;MGYG000339127_01777;MGYG000322178_00744;WP_024292070.1;MGYG000329879_01016;GFI27858.1;WP_288175240.1;MGYG000327900_00048;WP_297210837.1;MGYG000321916_02595;WP_307251948.1	MGYG000369150_01504;MGYG000323439_01504;MGYG000321916_02595;MGYG000322178_00744;MGYG000327900_00048;MGYG000339127_01777;MGYG000321703_01685;MGYG000321824_02711;MGYG000329879_01016;MGYG000433808_03799;WP_024292070.1;EEG74659.1;WP_288175240.1;WP_297210837.1;WP_087159602.1;GFI27858.1;WP_307251948.1	ATP-dependent;Chaperone;chaperone	ATP-dependent;Chaperone;chaperone
AAELSGDFADLMK	MCS2853241.1;TWV11208.1	MCS2853241.1;TWV11208.1	pyruvate,	pyruvate,
AAELSGDFAELMDLADKYTK	MGYG000341518_01440	MGYG000341518_01440;WP_234134818.1	30S	30S
AAELSGDFAELMTLADK	MGYG000340443_01787;WP_302323728.1	MGYG000340443_01787;WP_302323728.1	Elongation;pyruvate,	Elongation;pyruvate,
AAELSGDFK	MGYG000325596_00947;MGYG000346980_01368;MGYG000330883_01968;MGYG000325412_00637;WP_302301377.1;WP_091826718.1;WP_308238643.1;MGYG000329469_00217;WP_125234473.1;CCZ14612.1	MGYG000325596_00947;MGYG000330883_01968;MGYG000346980_01368;MGYG000329469_00217;MGYG000325412_00637;WP_308238643.1;WP_125234473.1;WP_302301377.1;WP_104369426.1;WP_118526975.1;WP_091826718.1;WP_302817239.1;CCZ14612.1	Acetate;Elongation;Propionyl-CoA;Ribonuclease;hypothetical;pyruvate;pyruvate,	Acetate;Elongation;Propionyl-CoA;Ribonuclease;hypothetical;pyruvate;pyruvate,
AAELSYGK	MGYG000371931_03529;MGYG000321992_01386;EOS34896.1;MGYG000323358_01358	MGYG000371931_03529;MGYG000321992_01386;MGYG000323358_01358;EOS34896.1	ATP-dependent;Chaperone	ATP-dependent;Chaperone
AAELTAMNK	WP_308648350.1	WP_308648350.1	flagellin	flagellin
AAELTEIALK	MGYG000371273_00684	MGYG000371273_00684	2-dehydro-3-deoxygluconokinase	2-dehydro-3-deoxygluconokinase
AAELVGKPYGELK	MGYG000431443_02208	MGYG000431443_02208;EOS41928.1	Acetate	Acetate
AAEMAAHAQELK	MGYG000413732_00009	MGYG000413732_00009	Pyruvate:ferredoxin	Pyruvate:ferredoxin
AAEMDTAANGGGFK	MGYG000332734_02483	MGYG000332734_02483	hypothetical	hypothetical
AAEMGVCK	MGYG000335136_01647	MGYG000335136_01647	Fructose-bisphosphate	Fructose-bisphosphate
AAEMIAAMK	GFI68874.1	GFI68874.1	2-oxoglutarate	2-oxoglutarate
AAEMIAQAQER	MGYG000378419_00589	MGYG000378419_00589	Cell	Cell
AAEMILADNR	WP_007750795.1	WP_007750795.1	GMC	GMC
AAEMIVNNCAPALDKAADAGTK	WP_243149423.1	WP_243149423.1	methyl-accepting	methyl-accepting
AAEMLDMGKNEGGK	WP_308625215.1	WP_308625215.1	response	response
AAEMNVGDVVK	MGYG000412183_00726;MGYG000326866_02495	MGYG000326866_02495;MGYG000412183_00726	50S	50S
AAEMPGADFVCLK	RHO83923.1;WP_087154012.1	RHO83923.1;WP_087154012.1	acetyl-CoA	acetyl-CoA
AAEMSVGDVVK	MGYG000330387_01383	MGYG000330387_01383	50S	50S
AAEMYLAYAEAK	WP_302605247.1;WP_304581728.1;MGYG000349972_01727	MGYG000349972_01727;WP_302998147.1;WP_302605247.1;WP_304581728.1	RagB/SusD;Starch-binding	RagB/SusD;Starch-binding
AAEMYLIAAEASYQK	MGYG000329403_01871;GFI35149.1	MGYG000329403_01871;GFI35149.1	hypothetical	hypothetical
AAENAILVVDGLELAEVK	MGYG000367680_00126	MGYG000367680_00126	50S	50S
AAENAVLTCR	MGYG000338338_01727	MGYG000338338_01727	Polyribonucleotide	Polyribonucleotide
AAENLASSTLFAQNSK	MGYG000375487_01132	MGYG000375487_01132	hypothetical	hypothetical
AAENLDGISSGFSGSFGK	MGYG000342348_00600	MGYG000342348_00600	hypothetical	hypothetical
AAENLLETAEK	MGYG000405011_01588	MGYG000405011_01588	Pyruvate:ferredoxin	Pyruvate:ferredoxin
AAENLSINDQDYPR	MGYG000411070_01176	MGYG000411070_01176	hypothetical	hypothetical
AAENVIFSALLK	MGYG000371103_00098;MGYG000323207_00937;WP_288862652.1;MGYG000403069_00858	MGYG000403069_00858;MGYG000323207_00937;MGYG000371103_00098;WP_288862652.1	Tryptophanase;Tyrosine;tryptophanase	Tryptophanase;Tyrosine;tryptophanase
AAENVLFSALIK	PVX52578.1;WP_116678480.1	PVX52578.1;WP_116678480.1	tryptophanase	tryptophanase
AAENVLFSALVK	MGYG000354191_01749;MGYG000350503_01417;TAJ11968.1;MGYG000328052_02291	MGYG000350503_01417;MGYG000354191_01749;MGYG000328052_02291;TAJ11968.1	Tryptophanase;Tyrosine;aminotransferase	Tryptophanase;Tyrosine;aminotransferase
AAENVLFSHLVK	MGYG000323278_01421;MGYG000361220_00440;MGYG000342256_00789;MGYG000326972_00914;EGQ17241.1;MGYG000322401_02374;MGYG000433100_01251;WP_124029660.1	MGYG000326972_00914;MGYG000433100_01251;MGYG000342256_00789;MGYG000361220_00440;MGYG000323278_01421;MGYG000322401_02374;WP_124029660.1;EGQ17241.1	Tryptophanase;Tyrosine;tryptophan;tryptophanase	Tryptophanase;Tyrosine;tryptophan;tryptophanase
AAENVLFSHLVKPGDIVPGNSHFDTTK	MGYG000361220_00440	MGYG000361220_00440	Tryptophanase	Tryptophanase
AAENVLYSTIIK	WP_195457953.1	WP_195457953.1	tryptophanase	tryptophanase
AAENYALLDSK	MGYG000395055_02664;MGYG000348271_01809	MGYG000395055_02664;MGYG000348271_01809	hypothetical	hypothetical
AAEPGTAFVDQAK	MGYG000324337_01265	MGYG000324337_01265	hypothetical	hypothetical
AAEPMAALQKAFPDQVAYK	ERS98163.1	ERS98163.1	hypothetical	hypothetical
AAEQADLVINGR	MGYG000337351_00368	MGYG000337351_00368;WP_304582644.1;WP_304953178.1	hypothetical	hypothetical
AAEQDVTTASEAATNAQK	MGYG000372660_00135	MGYG000372660_00135	hypothetical	hypothetical
AAEQFAEEDK	MGYG000321791_01578;WP_235322359.1	MGYG000321791_01578;WP_235322359.1	Chaperone;molecular	Chaperone;molecular
AAEQLATVEAPPVFTKEMAEK	QQS02680.1	QQS02680.1	MAG:	MAG:
AAEQMLQR	WP_120167511.1	WP_120167511.1	anaerobic	anaerobic
AAEQTATLK	MGYG000399977_03200;MGYG000393552_00950;MGYG000331145_01393	MGYG000393552_00950;MGYG000331145_01393;MGYG000399977_03200	hypothetical	hypothetical
AAESFEGR	MGYG000376388_02178;MCI9484425.1;MGYG000405277_00769	MGYG000376388_02178;MGYG000405277_00769;MCI9484425.1	30S;MAG:	30S;MAG:
AAESGLGTNLALTAK	MGYG000337292_00789	MGYG000337292_00789	hypothetical	hypothetical
AAESPVVDTGAK	MCI9363382.1;MGYG000405670_01304	MGYG000405670_01304;MCI9363382.1	MAG:;hypothetical	MAG:;hypothetical
AAESSLPLKEQLQR	MGYG000334273_02384	MGYG000334273_02384	hypothetical	hypothetical
AAESVLFEIVK	MGYG000328549_01333;RKJ78662.1	MGYG000328549_01333;RKJ78662.1	Tryptophanase;tryptophanase	Tryptophanase;tryptophanase
AAESVLFEIVKK	MGYG000328549_01333;RKJ78662.1	MGYG000328549_01333;RKJ78662.1	Tryptophanase;tryptophanase	Tryptophanase;tryptophanase
AAESVLFELVK	WP_075660096.1	WP_075660096.1	tryptophanase	tryptophanase
AAESVLMEIVK	WP_324823896.1;MGYG000327846_00302;EDS09996.1;MGYG000321783_00774;MGYG000392657_01628;ERI81345.1;MGYG000327784_01001;WP_325199237.1;WP_325253293.1	MGYG000327846_00302;MGYG000392657_01628;MGYG000327784_01001;MGYG000321783_00774;EDS09996.1;WP_325253293.1;WP_325199237.1;WP_324823896.1;WP_325179249.1;ERI81345.1;WJE88246.1	Beta-eliminating;Tryptophanase;tryptophanase	Beta-eliminating;Tryptophanase;tryptophanase
AAESVLMEIVKK	WP_324823896.1;MGYG000327846_00302;MGYG000321783_00774;MGYG000392657_01628;ERI81345.1;MGYG000327784_01001;WP_325199237.1;WP_325253293.1	MGYG000327846_00302;MGYG000392657_01628;MGYG000327784_01001;MGYG000321783_00774;WP_325253293.1;WP_325199237.1;WP_324823896.1;WP_325179249.1;ERI81345.1;WJE88246.1	Beta-eliminating;Tryptophanase;tryptophanase	Beta-eliminating;Tryptophanase;tryptophanase
AAESVLMELVK	EOS67252.1;WP_300561756.1	EOS67252.1;WP_300561756.1	tryptophanase	tryptophanase
AAETAAAPAIEK	MGYG000376797_01722;WP_204457879.1	MGYG000376797_01722;WP_204457879.1	30S	30S
AAETANTSMSVGK	MGYG000385095_00609	MGYG000385095_00609	hypothetical	hypothetical
AAETAVENSK	MGYG000330217_00439;WP_300565360.1	MGYG000330217_00439;WP_300565360.1	hypothetical	hypothetical
AAETEIEIPAAGYK	MGYG000369002_01521	MGYG000369002_01521	hypothetical	hypothetical
AAETLEPLEK	MGYG000376746_01369;MGYG000371531_00036	MGYG000371531_00036;MGYG000376746_01369	hypothetical	hypothetical
AAETLEPLEKK	MGYG000376746_01369;MGYG000371531_00036	MGYG000371531_00036;MGYG000376746_01369	hypothetical	hypothetical
AAETQMQELK	ARE60774.1;MGYG000418969_00580	MGYG000418969_00580;ARE60774.1	hypothetical	hypothetical
AAETSFTGAK	MGYG000347368_00040	MGYG000347368_00040	hypothetical	hypothetical
AAETTATTTTTEDK	MGYG000341581_01107	MGYG000341581_01107	hypothetical	hypothetical
AAETTFTMPAANVELKATYTK	WP_325195120.1	WP_325195120.1	S-layer	S-layer
AAETTIENLGDFDVIAK	MGYG000338631_01393	MGYG000338631_01393	hypothetical	hypothetical
AAEVAAWFENK	MGYG000364521_01290;WP_123482125.1	MGYG000364521_01290;WP_123482125.1	Transketolase;transketolase	Transketolase;transketolase
AAEVAEAIR	MGYG000359861_00958;MGYG000330390_00998;WP_300765026.1;MGYG000356195_01327;WP_300751280.1	MGYG000330390_00998;MGYG000359861_00958;MGYG000356195_01327;WP_300751280.1;WP_300765026.1	30S;hypothetical	30S;hypothetical
AAEVAEAIRK	MGYG000359861_00958;MGYG000330390_00998;WP_300765026.1;MGYG000356195_01327;WP_300751280.1	MGYG000330390_00998;MGYG000359861_00958;MGYG000356195_01327;WP_300751280.1;WP_300765026.1	30S;hypothetical	30S;hypothetical
AAEVAEALVAYVK	MGYG000350034_01222	MGYG000350034_01222	Fused	Fused
AAEVAGKPYEDLK	MGYG000330290_00494;RGE17609.1	MGYG000330290_00494;RGE17609.1	Acetate;acetate	Acetate;acetate
AAEVAVPALVVK	MGYG000433529_02574;WP_289855750.1	MGYG000433529_02574;WP_289855750.1;WP_289640504.1	hypothetical	hypothetical
AAEVFGDQLPQFQAHAK	MGYG000433071_00611;MGYG000404092_01326;WP_160636664.1	MGYG000404092_01326;MGYG000433071_00611;WP_160636664.1	Pyruvate:ferredoxin;pyruvate:ferredoxin	Pyruvate:ferredoxin;pyruvate:ferredoxin
AAEVGVLVCASK	MGYG000401583_02286;MGYG000427541_01403;MGYG000393952_01201;MGYG000341768_01605;MGYG000410776_00858;MGYG000328884_00549	MGYG000328884_00549;MGYG000341768_01605;MGYG000393952_01201;MGYG000401583_02286;MGYG000427541_01403;MGYG000410776_00858;MGYG000423136_01823	Elongation	Elongation
AAEVHLVER	MGYG000432461_01864;MGYG000344000_02356	MGYG000432461_01864;MGYG000344000_02356	Major;hypothetical	Major;hypothetical
AAEVIDMTK	MGYG000337694_00364;USF26854.1;MGYG000331133_01436;WP_087364115.1;WP_251317624.1	MGYG000337694_00364;MGYG000406671_00972;MGYG000331133_01436;WP_087364115.1;WP_251317624.1;USF26854.1	Glutamate;glutamate	Glutamate;glutamate
AAEVIQANLK	MGYG000405651_00812;MGYG000338546_00395;RHT69598.1;WP_204752070.1	MGYG000405651_00812;MGYG000338546_00395;WP_204752070.1;RHT69598.1	ABC;Heme-binding	ABC;Heme-binding
AAEVLGVPYESLK	GFH96503.1	MGYG000387896_00880;GFH96503.1	acetate	acetate
AAEVNADVLLVSQTVTQK	WP_191434845.1;MGYG000348276_00880;WP_009258626.1	MGYG000348276_00880;WP_009258626.1;WP_191434845.1	MULTISPECIES:;NAD-specific;OAM	MULTISPECIES:;NAD-specific;OAM
AAEVPAEVK	MGYG000322961_01069	MGYG000322961_01069	Bifunctional	Bifunctional
AAEVPDAIR	MGYG000382862_01206;MGYG000363946_02058;MCI8880822.1;MGYG000408788_01578;WP_161472212.1	MGYG000382862_01206;MGYG000408788_01578;MGYG000324357_00190;MGYG000363946_02058;MCI8880822.1;WP_161472212.1	30S;MAG:;MULTISPECIES:	30S;MAG:;MULTISPECIES:
AAEVPDAIRK	MGYG000382862_01206;MGYG000363946_02058;MCI8880822.1;MGYG000408788_01578;WP_161472212.1	MGYG000382862_01206;MGYG000408788_01578;MGYG000324357_00190;MGYG000363946_02058;MCI8880822.1;WP_161472212.1	30S;MAG:;MULTISPECIES:	30S;MAG:;MULTISPECIES:
AAEVPDVVMAALR	MGYG000385044_00759;WP_304953381.1	MGYG000385044_00759;WP_304953381.1	PepSY-like;hypothetical	PepSY-like;hypothetical
AAEVPEAIR	MGYG000381726_01474;MGYG000345178_01746;MGYG000370026_01503;WP_320844224.1;MGYG000327236_01271;WP_295762466.1;MGYG000409611_00590;MGYG000360464_00697;WP_251491222.1;RKI70097.1;SCW37111.1;ERI74997.1;WP_033116896.1;WP_304115858.1;WP_087343126.1	MGYG000322535_02355;MGYG000324145_00832;MGYG000327236_01271;MGYG000345178_01746;MGYG000360464_00697;MGYG000370026_01503;MGYG000381726_01474;MGYG000409611_00590;ERI74997.1;WP_008396313.1;WP_304115858.1;WP_251445490.1;WP_295762466.1;WP_251491222.1;WP_033116896.1;WP_009258087.1;WP_320844224.1;SCW37111.1;WP_245739807.1;RKI70097.1;WP_087343126.1;WP_297716856.1	30S;MULTISPECIES:;ribosomal;small	30S;MULTISPECIES:;ribosomal;small
AAEVPEAIRK	MGYG000381726_01474;MGYG000345178_01746;MGYG000370026_01503;WP_320844224.1;MGYG000327236_01271;WP_295762466.1;MGYG000409611_00590;MGYG000360464_00697;WP_251491222.1;RKI70097.1;SCW37111.1;ERI74997.1;WP_033116896.1;WP_304115858.1;WP_087343126.1	MGYG000322535_02355;MGYG000324145_00832;MGYG000327236_01271;MGYG000345178_01746;MGYG000360464_00697;MGYG000370026_01503;MGYG000381726_01474;MGYG000409611_00590;ERI74997.1;WP_008396313.1;WP_304115858.1;WP_251445490.1;WP_295762466.1;WP_251491222.1;WP_033116896.1;WP_009258087.1;WP_320844224.1;SCW37111.1;WP_245739807.1;RKI70097.1;WP_087343126.1;WP_297716856.1	30S;MULTISPECIES:;ribosomal;small	30S;MULTISPECIES:;ribosomal;small
AAEVQAIVTPLIYR	RHO87409.1;MGYG000387783_01203	MGYG000387783_01203;RHO87409.1	N-acetylneuraminate	N-acetylneuraminate
AAEVQDPATGR	EOS51247.1;MGYG000396392_00342	MGYG000396392_00342;EOS51247.1	Aldose;hypothetical	Aldose;hypothetical
AAEVQDPATGRK	EOS51247.1;MGYG000396392_00342	MGYG000396392_00342;EOS51247.1	Aldose;hypothetical	Aldose;hypothetical
AAEVTAAEEVKPAEEPK	MGYG000342420_01691	MGYG000342420_01691	hypothetical	hypothetical
AAEVTADEAVSAK	MGYG000413264_01840	MGYG000413264_01840	hypothetical	hypothetical
AAEVTLIGTEK	EOS32626.1	EOS32626.1	propanediol	propanediol
AAEVTLVGTEK	OUN35012.1;CUQ41076.1;WP_016296390.1	MGYG000393961_03660;MGYG000345409_01125;WP_016296390.1;CUQ41076.1;OUN35012.1	BMC;Propanediol;ethanolamine	BMC;Propanediol;ethanolamine
AAEVTVEIPSLEVKPGTAPDK	EOS48378.1;MGYG000363890_01666;MGYG000431004_02379	MGYG000431004_02379;MGYG000363890_01666;EOS48378.1	hypothetical	hypothetical
AAEVVAFLNK	WP_117118807.1	WP_117118807.1	MULTISPECIES:	MULTISPECIES:
AAEVVLGVTGADINDLYDTTAAIEK	MGYG000333334_00168	MGYG000333334_00168	Corrinoid/iron-sulfur	Corrinoid/iron-sulfur
AAEVVLIGTEK	MGYG000322871_02218;MGYG000416376_00027	MGYG000322871_02218;MGYG000416376_00027	Propanediol	Propanediol
AAEVWENIEAEKR	MGYG000412989_00119	MGYG000412989_00119	4-hydroxy-3-methylbut-2-enyl	4-hydroxy-3-methylbut-2-enyl
AAEVWENIEDGK	MGYG000328333_00591	MGYG000328333_00591	4-hydroxy-3-methylbut-2-enyl	4-hydroxy-3-methylbut-2-enyl
AAEYAALQTSAAGAAK	MGYG000347202_02596;MGYG000324200_01474;MGYG000327306_00041	MGYG000327306_00041;MGYG000347202_02596;MGYG000324200_01474	Propionyl-CoA	Propionyl-CoA
AAEYAALQTSAMGAAK	MGYG000411970_01222	MGYG000411970_01222	Propionyl-CoA	Propionyl-CoA
AAEYAALQTSATGAAR	MGYG000330135_01571;EOS33491.1;EOS45530.1;MGYG000370135_01321	MGYG000330135_01571;MGYG000370135_01321;EOS33491.1;EOS45530.1	Propionyl-CoA;hypothetical	Propionyl-CoA;hypothetical
AAEYAAQQTSAQGAAR	MGYG000394311_01863;GFH93903.1	MGYG000394311_01863;GFH93903.1	Propionyl-CoA;propionyl-CoA	Propionyl-CoA;propionyl-CoA
AAEYAGDVIDNSGR	MGYG000373613_00009	MGYG000373613_00009	SusD-like	SusD-like
AAEYAGLQSNVTSAAK	MGYG000371757_01999;WP_251353312.1	MGYG000371757_01999;WP_251353312.1	Propionyl-CoA;acyl-CoA	Propionyl-CoA;acyl-CoA
AAEYDALNASAGSAAR	MGYG000357685_01925	MGYG000357685_01925	Propionyl-CoA	Propionyl-CoA
AAEYDALNCSAGSAAR	WP_296437753.1	WP_296437753.1	acyl-CoA	acyl-CoA
AAEYDALQLGALSAAR	MGYG000391783_03344	MGYG000391783_03344	Propionyl-CoA	Propionyl-CoA
AAEYDALQLSAGSAAR	MGYG000404977_00961	MGYG000404977_00961	Propionyl-CoA	Propionyl-CoA
AAEYDAQNCSAGSAAR	MGYG000428087_00458;WP_300840396.1	MGYG000428087_00458;WP_300840396.1	Propionyl-CoA;acyl-CoA	Propionyl-CoA;acyl-CoA
AAEYEALQGSVK	MGYG000332354_01511;MGYG000411211_00909;MGYG000326308_01780;MGYG000410488_01844	MGYG000332354_01511;MGYG000410488_01844;MGYG000411211_00909;MGYG000326308_01780	Propionyl-CoA	Propionyl-CoA
AAEYGELQSSAQAAAR	MGYG000348271_00630	MGYG000348271_00630	Methylmalonyl-CoA	Methylmalonyl-CoA
AAEYIYQELDK	MGYG000406162_01171	MGYG000406162_01171	hypothetical	hypothetical
AAEYLEAAK	MGYG000410551_00182	MGYG000410551_00182	50S	50S
AAEYPIHYDWGK	MGYG000374910_01517;WP_087418372.1;WP_242647759.1	MGYG000374910_01517;WP_103227318.1;RHQ19854.1;WP_087418372.1;WP_242647759.1	Fructosamine;SIS	Fructosamine;SIS
AAEYPVEK	WP_102375222.1;WP_242166270.1;PWL79549.1	WP_102375222.1;WP_242166270.1;PWL79549.1	MAG:;molybdopterin-dependent	MAG:;molybdopterin-dependent
AAEYSLMQAYYATSEAR	MGYG000370982_00249;WP_148467943.1	MGYG000370982_00249;WP_148467943.1	Outer;efflux	Outer;efflux
AAFAADPIITEDIVAR	MGYG000338159_03090	MGYG000338159_03090	Glycine/sarcosine/betaine	Glycine/sarcosine/betaine
AAFAALAEK	MGYG000329374_01152	MGYG000329374_01152	50S	50S
AAFAGIDLASVPVQVAAGASAK	MGYG000329202_01941	MGYG000329202_01941	Methylmalonyl-CoA	Methylmalonyl-CoA
AAFALHHAFSEK	WP_124030878.1;MGYG000385005_00953	MGYG000385005_00953;WP_124030878.1	Propionyl-CoA:succinate;succinate	Propionyl-CoA:succinate;succinate
AAFANMNAGR	WP_256623894.1	WP_256623894.1	penicillin-binding	penicillin-binding
AAFAQAEASYVSAK	WP_288055341.1;MGYG000421539_01172	MGYG000421539_01172;WP_288055341.1	Toluene;efflux	Toluene;efflux
AAFDGSGSFDAECFK	MGYG000354725_00337	MGYG000354725_00337	Multiple	Multiple
AAFDHNYAK	MGYG000321977_00858;MGYG000327710_01650;MGYG000370010_00535;MGYG000366905_01149;MGYG000333842_01691;MGYG000344547_01112;MGYG000328298_00137;WP_303743654.1;MGYG000333497_02347;WP_136421722.1;WP_289159088.1;WP_289859862.1;MGYG000382508_01690;WP_123407061.1;MGYG000404163_00772;WP_290463917.1;WP_289688071.1	MGYG000327710_01650;MGYG000333497_02347;MGYG000344547_01112;MGYG000369221_00635;MGYG000370010_00535;MGYG000382508_01690;MGYG000404163_00772;MGYG000333842_01691;MGYG000366905_01149;MGYG000328298_00137;MGYG000321977_00858;WP_123407061.1;WP_290463917.1;WP_303743654.1;WP_289859862.1;WP_136421722.1;WP_008140410.1;WP_289159088.1;WP_300171028.1;WP_289688071.1	MULTISPECIES:;hypothetical;inositol-3-phosphate	MULTISPECIES:;hypothetical;inositol-3-phosphate
AAFDKDYAK	WP_301204223.1;WP_304422161.1	MGYG000403698_00705;WP_304422161.1;WP_302574483.1;WP_301204223.1	inositol-3-phosphate	inositol-3-phosphate
AAFDKYPEYR	EOS73485.1;MGYG000385894_01371	MGYG000385894_01371;EOS73485.1	hypothetical	hypothetical
AAFDLGIPEVGYK	MGYG000371302_01810;MGYG000322858_01949	MGYG000322858_01949;MGYG000371302_01810	hypothetical	hypothetical
AAFDSFATNYEK	MGYG000329219_01943	MGYG000329219_01943	hypothetical	hypothetical
AAFEAANPGVTVELTVDK	MGYG000360928_00218;WP_120482406.1	MGYG000325741_00538;MGYG000360928_00218;WP_120482406.1	Diacetylchitobiose;carbohydrate	Diacetylchitobiose;carbohydrate
AAFEAGADHATHLYNAMPPLAHR	MGYG000403777_00539;WP_325219020.1	MGYG000403777_00539;WP_325219020.1	N-acetylglucosamine-6-phosphate	N-acetylglucosamine-6-phosphate
AAFEAGVR	MGYG000410776_01435;MGYG000353279_01239;MGYG000350941_01989	MGYG000353279_01239;MGYG000410776_01435;MGYG000350941_01989	Carbon	Carbon
AAFEAGWR	MGYG000385635_00184	MGYG000385635_00184	Carbon	Carbon
AAFEDESGK	MGYG000330670_01318	MGYG000330670_01318	Pyrophosphate--fructose	Pyrophosphate--fructose
AAFEDLLAR	MGYG000323339_01194	MGYG000323339_01194	hypothetical	hypothetical
AAFEEAEHAAK	MGYG000411841_01198;KAI4451453.1;MGYG000390093_00129;MGYG000388214_00518;MCI9139231.1;OOB78975.1;MCI9277793.1;MGYG000366379_00666;MGYG000325645_01825;WP_090421570.1;MGYG000392062_02325;WP_300713898.1;ETI88971.1;MGYG000323167_01151	MGYG000366379_00666;MGYG000388214_00518;MGYG000392062_02325;MGYG000411841_01198;MGYG000390093_00129;MGYG000410713_01630;MGYG000325645_01825;MGYG000323889_00615;MGYG000323167_01151;MGYG000325720_02827;CDC39782.1;KAI4451453.1;WP_296442013.1;MCI9139231.1;EFY05962.1;ETI88971.1;OPZ21623.1;OOB78975.1;WP_300713898.1;WP_090421570.1;RDB60592.1;MCI9277793.1	MAG:;NADH;Reverse;hypothetical;rubredoxin-like	MAG:;NADH;Reverse;hypothetical;rubredoxin-like
AAFEEQTGAK	MGYG000434032_00926	MGYG000434032_00926	hypothetical	hypothetical
AAFEFHNAFNETGDMR	MGYG000357350_00600	MGYG000357350_00600	Propionyl-CoA:succinate	Propionyl-CoA:succinate
AAFEGDTGK	EOS48356.1;MGYG000394524_00293	MGYG000394524_00293;EOS48356.1	6-phosphofructokinase;Pyrophosphate--fructose	6-phosphofructokinase;Pyrophosphate--fructose
AAFEGETAK	MGYG000327547_00126;RHQ13602.1	MGYG000327547_00126;RHQ13602.1	6-phosphofructokinase;Pyrophosphate--fructose	6-phosphofructokinase;Pyrophosphate--fructose
AAFEGETGK	WP_302599989.1;WP_308451134.1;MGYG000366379_01889;MGYG000325176_02482;WP_318704112.1;MGYG000363866_01937;MBD9304584.1;MGYG000330771_00699;WP_320923735.1	MGYG000366379_01889;MGYG000325176_02482;MGYG000330771_00699;MGYG000363866_01937;WP_302599989.1;WP_308451134.1;MBD9304584.1;WP_320923735.1;CVI70267.1;WP_318704112.1	6-phosphofructokinase;MAG:;Pyrophosphate--fructose	6-phosphofructokinase;MAG:;Pyrophosphate--fructose
AAFEGLDQNTVR	MGYG000422854_00277;MGYG000391701_01246	MGYG000391701_01246;MGYG000422854_00277	Short-chain-enoyl-CoA	Short-chain-enoyl-CoA
AAFEGNLHK	WP_302141828.1;MGYG000356097_00012	MGYG000356097_00012;WP_302141828.1	4Fe-4S;Ion-translocating	4Fe-4S;Ion-translocating
AAFEINGEK	MGYG000327289_00092;MGYG000390596_00512	MGYG000327289_00092;MGYG000390596_00512	hypothetical	hypothetical
AAFENLGDESNDFVR	MGYG000325672_01329	MGYG000325672_01329	Phosphoenolpyruvate	Phosphoenolpyruvate
AAFEQSFQQIEK	MGYG000345165_00102	MGYG000345165_00102	hypothetical	hypothetical
AAFESGQTTK	WP_251209052.1;MGYG000407172_01114	MGYG000407172_01114;WP_251209052.1	extracellular;hypothetical	extracellular;hypothetical
AAFETNILGTDDSK	MGYG000431640_01064;MGYG000330923_01749	MGYG000330923_01749;MGYG000431640_01064	hypothetical	hypothetical
AAFEVQADGSVK	MGYG000334001_00734	MGYG000334001_00734	hypothetical	hypothetical
AAFEVQTSETK	MGYG000321856_01637	MGYG000321856_01637	hypothetical	hypothetical
AAFFNLK	MGYG000399657_02360	MGYG000399657_02360	Enolase	Enolase
AAFGEDYAAIAQHYIDYGRK	MGYG000423400_01898	MGYG000423400_01898	hypothetical	hypothetical
AAFGNDANAAYNHYLTYGIK	MGYG000403007_00971	MGYG000403007_00971	hypothetical	hypothetical
AAFGVILITTK	MGYG000382507_00619;MGYG000369007_01798;MGYG000342161_00546;MGYG000387407_01600;MGYG000369481_00390;MGYG000368521_00611;WP_289877489.1;MGYG000408490_00341;MGYG000345317_01126;GFI14250.1;CDE57485.1;MGYG000328238_02206;SCD20819.1;WP_160375365.1;MGYG000378872_01672;WP_166116522.1;MGYG000335452_00933;EFI14359.1;WP_087880596.1;MGYG000361281_00979;MGYG000325801_00572;WP_277783422.1;WP_117462164.1;GFI12…	MGYG000335452_00933;MGYG000342161_00546;MGYG000361281_00979;MGYG000368521_00611;MGYG000369481_00390;MGYG000378872_01672;MGYG000382507_00619;MGYG000408490_00341;MGYG000387407_01600;MGYG000328238_02206;MGYG000325801_00572;MGYG000369007_01798;MGYG000345317_01126;WP_297931324.1;SCD20819.1;WP_166116522.1;WP_277783422.1;WP_160375365.1;EFI14359.1;WP_289877489.1;CDE57485.1;WP_087880596.1;GFI14250.1;GFI12…	MULTISPECIES:;SusC/RagA;TonB-dependent;hypothetical;outer;putative	MULTISPECIES:;SusC/RagA;TonB-dependent;hypothetical;outer;putative
AAFGVILVTTK	MGYG000368766_01628;GFI39211.1;WP_081021410.1;KAA5180836.1;WP_091133348.1;MGYG000433413_01178;MGYG000325343_00489;WP_165877858.1;WP_118400242.1;RGC87113.1;MGYG000323156_00715	MGYG000368766_01628;MGYG000433413_01178;MGYG000323156_00715;MGYG000325343_00489;WP_165877858.1;WP_118400242.1;GFI39211.1;WP_091133348.1;RGC87113.1;WP_081021410.1;KAA5180836.1	SusC/RagA;TonB-dependent;hypothetical	SusC/RagA;TonB-dependent;hypothetical
AAFGVLLITTK	WP_270419623.1	WP_270419623.1	TonB-dependent	TonB-dependent
AAFGVVLITTK	WP_207422396.1;MGYG000366796_01267;UKI24465.1;GGH26211.1;WP_312330019.1;WP_073400616.1	MGYG000366796_01267;GGH26211.1;WP_207422396.1;WP_073400616.1;WP_312330019.1;UKI24465.1	MAG:;SusC/RagA;TonB-dependent	MAG:;SusC/RagA;TonB-dependent
AAFIEPTYEDGNK	MGYG000407016_02400;WP_257939838.1	MGYG000407016_02400;WP_257939838.1	RagB/SusD;hypothetical	RagB/SusD;hypothetical
AAFIGQVMTGKYTGR	WP_311376860.1	WP_311376860.1	helicase-related	helicase-related
AAFIQQYLIIK	MGYG000331047_00597	MGYG000331047_00597	Choline	Choline
AAFKVSTQEAMASTEITFK	MGYG000326675_00278	MGYG000326675_00278	hypothetical	hypothetical
AAFLEQIKPQAQK	EOS52183.1	MGYG000385453_01196;EOS52183.1	trigger	trigger
AAFMVDYVK	MGYG000404615_01683;MGYG000337083_00595	MGYG000404615_01683;MGYG000337083_00595	hypothetical	hypothetical
AAFNEALGELLR	MGYG000366403_00801	MGYG000366403_00801	hypothetical	hypothetical
AAFNPGYHYNFK	MGYG000427359_00500;WP_304953300.1	MGYG000427359_00500;WP_304953300.1	BF2992;hypothetical	BF2992;hypothetical
AAFPSITSVSNTLPGAGQK	WP_304510348.1	WP_304510348.1	glycan-binding	glycan-binding
AAFQVQGSWEYEGLK	MGYG000428317_00088;MGYG000426957_00361;MGYG000328385_00359	MGYG000426957_00361;MGYG000428317_00088;MGYG000328385_00359	hypothetical	hypothetical
AAFSALAEK	MGYG000430204_01783	MGYG000430204_01783	50S	50S
AAFSLDSK	MGYG000377140_00848;MGYG000345246_00187;MGYG000322836_01637;WP_016215252.1;WP_070042566.1;WP_158426328.1;MGYG000375890_00599;WP_283229386.1;WP_073106077.1;EOS41900.1;WP_135990701.1;MCI8682659.1;EOS21469.1;WP_216553889.1	MGYG000322836_01637;MGYG000345246_00187;MGYG000375890_00599;MGYG000377140_00848;MGYG000390488_00501;WP_283229386.1;WP_216553889.1;WP_075718698.1;WP_070042566.1;EOS21469.1;MCI8682659.1;WP_073106077.1;EOS41900.1;WP_016215252.1;WP_135990701.1;WP_158426328.1	MAG:;Pyruvate:ferredoxin;pyruvate:ferredoxin	MAG:;Pyruvate:ferredoxin;pyruvate:ferredoxin
AAFSLDSKEPTGDYK	MGYG000375890_00599;EOS41900.1	MGYG000375890_00599;MGYG000390488_00501;EOS41900.1	Pyruvate:ferredoxin;pyruvate:ferredoxin	Pyruvate:ferredoxin;pyruvate:ferredoxin
AAFSNIIPSSTGAAK	PDH50666.1	PDH50666.1	MAG:	MAG:
AAFSPNLEMGYALAEVIR	WP_239839089.1	WP_239839089.1	RHS	RHS
AAFSPTVTLGWNLAK	WP_294633544.1;MGYG000325686_02151;WP_291554245.1	MGYG000325686_02151;WP_294633544.1;WP_291554245.1;WP_007666417.1	SusC/RagA;TonB-dependent	SusC/RagA;TonB-dependent
AAFSVRDMR	CDC75349.1	CDC75349.1	cation-transporting	cation-transporting
AAFTDTGTWAHNAIK	MGYG000430400_01576	MGYG000430400_01576	Phosphoserine	Phosphoserine
AAFTGAASVLDGEVIDK	WP_304735219.1;MGYG000413569_01224;WP_217939179.1;MGYG000332602_00955;WP_300131947.1;WP_300171491.1	MGYG000332602_00955;MGYG000413569_01224;WP_304735219.1;WP_300131947.1;WP_217939179.1;WP_300171491.1	TonB-dependent	TonB-dependent
AAFTGAASVLDGEVIDKK	WP_304735219.1;MGYG000413569_01224;WP_217939179.1;MGYG000332602_00955;WP_300131947.1;WP_300171491.1	MGYG000332602_00955;MGYG000413569_01224;WP_304735219.1;WP_300131947.1;WP_217939179.1;WP_300171491.1	TonB-dependent	TonB-dependent
AAFTGAASVVDGDVVDR	WP_290380372.1;WP_304709113.1;MGYG000343165_00389	MGYG000411778_00103;MGYG000343165_00389;WP_290380372.1;WP_289733366.1;WP_304709113.1	TonB-dependent	TonB-dependent
AAFTQLTDTAK	MGYG000413740_00629;WP_160636171.1	MGYG000374949_01124;MGYG000413740_00629;WP_160636171.1	50S	50S
AAFTQLTDTAKK	MGYG000413740_00629;WP_160636171.1	MGYG000374949_01124;MGYG000413740_00629;WP_160636171.1	50S	50S
AAFTQLTEIAK	MGYG000364722_00531;MGYG000339938_00946	MGYG000364722_00531;MGYG000339938_00946	50S;hypothetical	50S;hypothetical
AAFTQLTELAK	WP_033119236.1	WP_033119236.1	MULTISPECIES:	MULTISPECIES:
AAFTQLTQTAK	MCI8552533.1	MCI8552533.1	MAG:	MAG:
AAFVASGHR	MGYG000327175_01460;MGYG000352374_00406;MGYG000330346_00163	MGYG000352374_00406;MGYG000330346_00163;MGYG000327175_01460;KAI4449836.1	hypothetical	hypothetical
AAFVDNWAAEK	MGYG000322942_02179;MGYG000434592_01459;MGYG000354732_00480;MGYG000329404_01812;MGYG000376295_00215;USF27320.1;MGYG000407690_00543;WP_304964901.1;WP_325224514.1;WP_325253147.1	MGYG000325877_00820;MGYG000354732_00480;MGYG000376295_00215;MGYG000396271_00833;MGYG000329404_01812;MGYG000434592_01459;MGYG000407690_00543;MGYG000322942_02179;WP_325253147.1;WP_325217974.1;USF27320.1;WP_325224514.1;WP_304964901.1	ABC;hypothetical	ABC;hypothetical
AAFWNAYQDGK	MGYG000388312_00835	MGYG000388312_00835	hypothetical	hypothetical
AAFYLAEACR	MGYG000335338_01219	MGYG000335338_01219	hypothetical	hypothetical
AAGAADFTEDQAK	MGYG000413912_01512	MGYG000413912_01512	hypothetical	hypothetical
AAGAAIGSSR	MGYG000350587_01204;MGYG000390836_00989;WP_128117808.1;MGYG000344784_01034;MGYG000364225_01197;MGYG000426518_01893;MGYG000324818_02796;RKJ78985.1;WP_235220878.1;WPK67866.1;WP_217212257.1;WP_204738868.1;MCI8872737.1;MGYG000323474_01451	MGYG000323474_01451;MGYG000344784_01034;MGYG000364225_01197;MGYG000426518_01893;MGYG000390836_00989;MGYG000324818_02796;MGYG000350587_01204;MGYG000385163_01860;KAI4446818.1;WP_217212257.1;WP_128117808.1;RKJ78985.1;WPK67866.1;WP_281672698.1;MCI8872737.1;WP_235220878.1;WP_204738868.1	Crotonobetainyl-CoA;MAG:;acyl-CoA	Crotonobetainyl-CoA;MAG:;acyl-CoA
AAGAAIGSSRPVAETLK	MGYG000390836_00989;WP_128117808.1;MGYG000344784_01034;MGYG000364225_01197;MGYG000324818_02796;WPK67866.1;WP_217212257.1;WP_204738868.1;MCI8872737.1;MGYG000323474_01451	MGYG000323474_01451;MGYG000344784_01034;MGYG000364225_01197;MGYG000390836_00989;MGYG000324818_02796;MGYG000385163_01860;KAI4446818.1;WP_217212257.1;WP_128117808.1;WPK67866.1;MCI8872737.1;WP_204738868.1	Crotonobetainyl-CoA;MAG:;acyl-CoA	Crotonobetainyl-CoA;MAG:;acyl-CoA
AAGAALGSSR	ERT63374.1	ERT63374.1	rubredoxin	rubredoxin
AAGAAVGSSRPVAETHK	MGYG000329335_00548	MGYG000329335_00548	Crotonobetainyl-CoA	Crotonobetainyl-CoA
AAGAAVGSSRPVAETLK	MGYG000324837_00599;MGYG000330312_00999;WP_297171471.1;WP_325184640.1;WP_297984018.1;WP_251319607.1;WP_294471242.1;WP_256274000.1;USF26053.1;WP_160664008.1;WP_326153445.1;RKI69412.1;MGYG000374005_01676;WP_325200540.1;WP_087241364.1	MGYG000374005_01676;MGYG000433528_02095;MGYG000424899_00520;MGYG000324837_00599;MGYG000342250_00733;MGYG000330312_00999;RKI69412.1;WP_297984018.1;WP_326153445.1;WP_160664008.1;WP_087241364.1;USF26053.1;WP_294471242.1;WP_251319607.1;WP_325200540.1;WP_297171471.1;WP_256274000.1;WP_325184640.1	Crotonobetainyl-CoA;acyl-CoA	Crotonobetainyl-CoA;acyl-CoA
AAGAAVNVAGSSVK	MGYG000340151_00948;MGYG000412791_02353;WP_304972957.1	MGYG000412791_02353;MGYG000340151_00948;WP_304972957.1	hypothetical	hypothetical
AAGADFVGDMDMVEK	MGYG000323387_00351;MGYG000352512_00743;WP_087232488.1	MGYG000323387_00351;MGYG000352512_00743;WP_087232488.1	50S;MULTISPECIES:;hypothetical	50S;MULTISPECIES:;hypothetical
AAGADFVGEMDLVEK	RKI71175.1	RKI71175.1	50S	50S
AAGADFVGEMDMVEK	MGYG000365837_00600;MGYG000410715_00374;WP_317325089.1	MGYG000410715_00374;MGYG000365837_00600;WP_317325089.1	50S	50S
AAGADFVGLDEYVEK	MGYG000364531_01511;WP_279183007.1	MGYG000364531_01511;MGYG000383402_00535;WP_279183007.1	50S	50S
AAGADIVGDDDLVEQIK	MGYG000389234_01603	MGYG000389234_01603	50S	50S
AAGADQAVLTLK	MGYG000364047_01124;MGYG000321797_02831	MGYG000364047_01124;MGYG000321797_02831	hypothetical;putative	hypothetical;putative
AAGADQYIDLTTR	MGYG000334216_02999	MGYG000334216_02999	hypothetical	hypothetical
AAGADSVGAEDLVAQVK	MGYG000408108_00417	MGYG000408108_00417	50S	50S
AAGADYLIAIGGGSSMDTAK	OKZ94649.1	OKZ94649.1	MAG:	MAG:
AAGADYVADNDTVAK	MGYG000345039_00960	MGYG000345039_00960	50S	50S
AAGADYVGEMDLVEK	MGYG000352142_00970;WP_204789385.1;PWL92528.1;WP_147571060.1	MGYG000333468_01399;MGYG000352142_00970;PWL92528.1;BDF67983.1;WP_304634880.1;WP_147571060.1;WP_204789385.1	50S;MAG:;MULTISPECIES:	50S;MAG:;MULTISPECIES:
AAGADYVGEMDMVEK	MGYG000323391_01264	MGYG000323391_01264	50S	50S
AAGADYVGGDELIPK	MGYG000353042_00319;WP_289301546.1;EOS81049.1	MGYG000353042_00319;WP_109732728.1;WP_289301546.1;EOS81049.1	50S	50S
AAGADYVGLDEYIDK	MGYG000381585_00502;MGYG000341039_01656;MGYG000363924_02031;WP_073002652.1	MGYG000363924_02031;MGYG000378839_02108;MGYG000381585_00502;MGYG000341039_01656;WP_300169089.1;WP_303741881.1;WP_073002652.1;WP_123395284.1	50S	50S
AAGADYVGLDEYIDKIK	MGYG000381585_00502;MGYG000341039_01656;MGYG000363924_02031;WP_073002652.1	MGYG000363924_02031;MGYG000378839_02108;MGYG000381585_00502;MGYG000341039_01656;WP_300169089.1;WP_303741881.1;WP_073002652.1;WP_123395284.1	50S	50S
AAGADYVGLDEYIEK	WP_128713619.1;MGYG000377908_01648;MGYG000383458_01266;WP_285821654.1;MGYG000419857_00316;WP_289771289.1;MGYG000401587_01621;MGYG000325477_02185;MGYG000325561_00787;MGYG000325431_01226;MGYG000425649_01770;MGYG000433915_00674;MGYG000402794_01489;WP_136420993.1;MGYG000350972_01450;WP_087394683.1;WP_315181812.1;MGYG000386233_01911;WP_123613570.1	MGYG000386233_01911;MGYG000401587_01621;MGYG000402794_01489;MGYG000419857_00316;MGYG000377908_01648;MGYG000383458_01266;MGYG000325561_00787;MGYG000325354_01239;MGYG000433915_00674;MGYG000350972_01450;MGYG000425649_01770;MGYG000325431_01226;MGYG000325477_02185;WP_121699966.1;WP_304423401.1;WP_136420993.1;WP_285821654.1;WP_289771289.1;WP_087394683.1;WP_128713619.1;WP_315181812.1;WP_300911756.1;WP_1…	50S;MULTISPECIES:	50S;MULTISPECIES:
AAGADYVGLDEYVDK	MGYG000333122_01727;WP_147638866.1	MGYG000333122_01727;WP_147638866.1	50S	50S
AAGADYVGLDEYVDKIK	MGYG000333122_01727;WP_147638866.1	MGYG000333122_01727;WP_147638866.1	50S	50S
AAGADYVGLDEYVEKIK	MGYG000326771_00968;WP_173038672.1;WP_300723570.1	MGYG000326771_00968;WP_173038672.1;WP_300723570.1	50S	50S
AAGAEMKYEVGTMIEVPR	WP_308460141.1	WP_308460141.1	pyruvate,	pyruvate,
AAGAENDFR	GFI38272.1;MGYG000424091_00317	MGYG000424091_00317;GFI38272.1	Fused;methylmalonyl-CoA	Fused;methylmalonyl-CoA
AAGAGLGGVLTPTGVGTIIADGK	MGYG000410376_01295;WP_293283607.1	MGYG000410376_01295;WP_293283607.1	Acetate;CoA	Acetate;CoA
AAGAMPFNDPYLPK	ROT23393.1;ROS84508.1;MGYG000433020_00426	MGYG000433020_00426;MGYG000337754_00361;ROT23393.1;ROS84508.1	choice-of-anchor;hypothetical	choice-of-anchor;hypothetical
AAGAPVTSIAGSEDFTK	MGYG000364801_01195	MGYG000364801_01195	hypothetical	hypothetical
[truncated: 209,110+ more rows]

## Sheet: Microbiota_Proteins
ProteinGroup	Protein.Ids
[truncated: 118,937 more rows]
