# Supplementary material for: Ultra-sensitive metaproteomics redefines the dark metaproteome, uncovering host-microbiome interactions and drug targets in intestinal diseases
Source: Nat Commun. 2025 Jul 18;16:6644. doi: 10.1038/s41467-025-61977-7 (PMC12274446; doi:10.1038/s41467-025-61977-7)
Supplement: Supplementary file 5 — Supplementary Data 3 [file 41467_2025_61977_MOESM5_ESM.xlsx]

## Sheet: L.Murinus_Heavy_PSMs
Spectrum	Spectrum File	Peptide	Modified Peptide	Extended Peptide	Prev AA	Next AA	Peptide Length	Charge	Retention	Observed Mass	Calibrated Observed Mass	Observed M/Z	Calibrated Observed M/Z	Calculated Peptide Mass	Calculated M/Z	Delta Mass	SpectralSim	RTScore	Expectation	Hyperscore	Nextscore	PeptideProphet Probability	Number of Enzymatic Termini	Number of Missed Cleavages	Protein Start	Protein End	Intensity	Assigned Modifications	Observed Modifications	Ion Mobility	Purity	Is Unique	Protein	Protein ID	Entry Name	Gene	Protein Description	Mapped Genes	Mapped Proteins
5187_Murinus-SILAC-Heavy_7-19-2023.01149.01149.2	E:\DDA-PASEF\20230717_Microbiology_culture_proteome\Murinus.L\Output1\Murinus_Heavy\interact-5187_Murinus-SILAC-Heavy_7-19-2023.pep.xml	LDGHAQR	LDGHAQR[166]	VVPEINGK.LDGHAQR.VPVITGSI	K	V	7	2	176.763	805.409	805.411	403.712	403.713	805.407	403.711	0.0037	0.6878	0.0174	0.00636429	10.285	0	0.9935	2	0	229	235	0	7R(10.0083)		0.7323	0	TRUE	tr|A0A0R2BF54|A0A0R2BF54_9LACO	A0A0R2BF54	A0A0R2BF54_9LACO	FC48_GL000513	Glyceraldehyde-3-phosphate dehydrogenase
5187_Murinus-SILAC-Heavy_7-19-2023.01384.01384.2	E:\DDA-PASEF\20230717_Microbiology_culture_proteome\Murinus.L\Output1\Murinus_Heavy\interact-5187_Murinus-SILAC-Heavy_7-19-2023.pep.xml	LDGHAQR	LDGHAQR[166]	VVPEINGK.LDGHAQR.VPVITGSI	K	V	7	2	220.074	805.408	805.41	403.711	403.712	805.407	403.711	0.0026	0.8904	-0.082	0.00424131	13.99	0	1	2	0	229	235	14600.8	7R(10.0083)		0.7455	0	TRUE	tr|A0A0R2BF54|A0A0R2BF54_9LACO	A0A0R2BF54	A0A0R2BF54_9LACO	FC48_GL000513	Glyceraldehyde-3-phosphate dehydrogenase
5187_Murinus-SILAC-Heavy_7-19-2023.01393.01393.2	E:\DDA-PASEF\20230717_Microbiology_culture_proteome\Murinus.L\Output1\Murinus_Heavy\interact-5187_Murinus-SILAC-Heavy_7-19-2023.pep.xml	AQAHVEAGAK	AQAHVEAGAK[136]	GFYTSPEK.AQAHVEAGAK.KVIVSAPA	K	K	10	2	222.31	988.514	988.515	495.264	495.265	988.518	495.266	-0.0027	0.8356	-0.2104	7.3918e-05	26.025	14.054	1	2	0	108	117	4663.42	10K(8.0142)		0.7805	0	TRUE	tr|A0A0R2BF54|A0A0R2BF54_9LACO	A0A0R2BF54	A0A0R2BF54_9LACO	FC48_GL000513	Glyceraldehyde-3-phosphate dehydrogenase
5187_Murinus-SILAC-Heavy_7-19-2023.01395.01395.2	E:\DDA-PASEF\20230717_Microbiology_culture_proteome\Murinus.L\Output1\Murinus_Heavy\interact-5187_Murinus-SILAC-Heavy_7-19-2023.pep.xml	ADHPYEK	ADHPYEK[136]	VVVTPETR.ADHPYEK.CAAKIGET	R	C	7	2	222.31	866.404	866.406	434.209	434.21	866.401	434.208	0.0045	0.842	0.0367	0.0185247	13.429	0	0.9997	2	0	163	169	10106.4	7K(8.0142)		0.7701	0	TRUE	tr|A0A0R2B3C2|A0A0R2B3C2_9LACO	A0A0R2B3C2	A0A0R2B3C2_9LACO	ddl	D-alanine--D-alanine ligase
5187_Murinus-SILAC-Heavy_7-19-2023.01424.01424.3	E:\DDA-PASEF\20230717_Microbiology_culture_proteome\Murinus.L\Output1\Murinus_Heavy\interact-5187_Murinus-SILAC-Heavy_7-19-2023.pep.xml	DDIHHDPNAK	DDIHHDPNAK[136]	EIDISIYR.DDIHHDPNAK.HEPVVKDS	R	H	10	3	231.034	1168.54	1168.54	390.52	390.521	1168.54	390.519	0.0046	0.6831	-0.2125	0.00245047	11.943	0	0.9981	2	0	72	81	2527.87	10K(8.0142)		0.683	0	TRUE	tr|A0A0R2B1C9|A0A0R2B1C9_9LACO	A0A0R2B1C9	A0A0R2B1C9_9LACO	FC48_GL001810	Bifunctional pyrimidine regulatory protein PyrR uracil phosphoribosyltransferase
5187_Murinus-SILAC-Heavy_7-19-2023.01431.01431.2	E:\DDA-PASEF\20230717_Microbiology_culture_proteome\Murinus.L\Output1\Murinus_Heavy\interact-5187_Murinus-SILAC-Heavy_7-19-2023.pep.xml	HDNADLR	HDNADLR[166]	AEYRIIIR.HDNADLR.LTEIGHDI	R	L	7	2	231.779	849.395	849.396	425.705	425.705	849.397	425.706	-0.0004	0.9315	0.1008	0.086447	11.753	0	0.9977	2	0	449	455	9531.72	7R(10.0083)		0.7747	0	TRUE	tr|A0A0R2BLH3|A0A0R2BLH3_9LACO	A0A0R2BLH3	A0A0R2BLH3_9LACO	mnmG	tRNA uridine 5-carboxymethylaminomethyl modification enzyme MnmG
5187_Murinus-SILAC-Heavy_7-19-2023.01441.01441.2	E:\DDA-PASEF\20230717_Microbiology_culture_proteome\Murinus.L\Output1\Murinus_Heavy\interact-5187_Murinus-SILAC-Heavy_7-19-2023.pep.xml	KDIEQER	K[136]DIEQER[166]	STIKKNAK.KDIEQER.QEAISNVK	K	Q	7	2	236.036	934.478	934.48	468.246	468.247	934.484	468.249	-0.004	0.9778	0.074	0.0702668	10.113	0	0.9912	2	1	119	125	4533.34	1K(8.0142),7R(10.0083)		0.7838	0	TRUE	tr|A0A0R2B139|A0A0R2B139_9LACO	A0A0R2B139	A0A0R2B139_9LACO	atpF	ATP synthase subunit b
5187_Murinus-SILAC-Heavy_7-19-2023.01449.01449.2	E:\DDA-PASEF\20230717_Microbiology_culture_proteome\Murinus.L\Output1\Murinus_Heavy\interact-5187_Murinus-SILAC-Heavy_7-19-2023.pep.xml	KDFASQR	K[136]DFASQR[166]	NEHVRSHK.KDFASQR.GIMKKIGH	K	G	7	2	239.334	868.453	868.454	435.234	435.234	868.452	435.233	0.0021	0.9838	0.2602	0.0256892	10.861	0	0.9968	2	1	48	54	12631.8	1K(8.0142),7R(10.0083)		0.7636	0	TRUE	tr|A0A0R2B219|A0A0R2B219_9LACO	A0A0R2B219	A0A0R2B219_9LACO	rpsO	30S ribosomal protein S15
5187_Murinus-SILAC-Heavy_7-19-2023.01585.01585.2	E:\DDA-PASEF\20230717_Microbiology_culture_proteome\Murinus.L\Output1\Murinus_Heavy\interact-5187_Murinus-SILAC-Heavy_7-19-2023.pep.xml	AQAHVEAGAK	AQAHVEAGAK[136]	GFYTSPEK.AQAHVEAGAK.KVIVSAPA	K	K	10	2	274.128	988.515	988.517	495.265	495.266	988.518	495.266	-0.0014	0.8901	-0.3293	3.3458e-05	26.402	18.435	1	2	0	108	117	7353.34	10K(8.0142)		0.7814	0	TRUE	tr|A0A0R2BF54|A0A0R2BF54_9LACO	A0A0R2BF54	A0A0R2BF54_9LACO	FC48_GL000513	Glyceraldehyde-3-phosphate dehydrogenase
5187_Murinus-SILAC-Heavy_7-19-2023.01598.01598.2	E:\DDA-PASEF\20230717_Microbiology_culture_proteome\Murinus.L\Output1\Murinus_Heavy\interact-5187_Murinus-SILAC-Heavy_7-19-2023.pep.xml	DDIHHDPNAK	DDIHHDPNAK[136]	EIDISIYR.DDIHHDPNAK.HEPVVKDS	R	H	10	2	279.448	1168.54	1168.54	585.276	585.276	1168.54	585.275	0.0025	0.9641	-0.3236	0.000156946	16.717	0	1	2	0	72	81	0	10K(8.0142)		0.8377	0	TRUE	tr|A0A0R2B1C9|A0A0R2B1C9_9LACO	A0A0R2B1C9	A0A0R2B1C9_9LACO	FC48_GL001810	Bifunctional pyrimidine regulatory protein PyrR uracil phosphoribosyltransferase
5187_Murinus-SILAC-Heavy_7-19-2023.01600.01600.3	E:\DDA-PASEF\20230717_Microbiology_culture_proteome\Murinus.L\Output1\Murinus_Heavy\interact-5187_Murinus-SILAC-Heavy_7-19-2023.pep.xml	DDIHHDPNAK	DDIHHDPNAK[136]	EIDISIYR.DDIHHDPNAK.HEPVVKDS	R	H	10	3	279.448	1168.53	1168.53	390.517	390.518	1168.54	390.519	-0.0035	0.8595	-0.3236	0.00155776	18.73	0	1	2	0	72	81	0	10K(8.0142)		0.685	0	TRUE	tr|A0A0R2B1C9|A0A0R2B1C9_9LACO	A0A0R2B1C9	A0A0R2B1C9_9LACO	FC48_GL001810	Bifunctional pyrimidine regulatory protein PyrR uracil phosphoribosyltransferase
5187_Murinus-SILAC-Heavy_7-19-2023.01610.01610.2	E:\DDA-PASEF\20230717_Microbiology_culture_proteome\Murinus.L\Output1\Murinus_Heavy\interact-5187_Murinus-SILAC-Heavy_7-19-2023.pep.xml	HDNADLR	HDNADLR[166]	AEYRIIIR.HDNADLR.LTEIGHDI	R	L	7	2	280.228	849.395	849.397	425.705	425.706	849.397	425.706	-0.0002	0.9408	-0.0104	0.000536105	14.583	0	1	2	0	449	455	0	7R(10.0083)		0.7708	0	TRUE	tr|A0A0R2BLH3|A0A0R2BLH3_9LACO	A0A0R2BLH3	A0A0R2BLH3_9LACO	mnmG	tRNA uridine 5-carboxymethylaminomethyl modification enzyme MnmG
5187_Murinus-SILAC-Heavy_7-19-2023.01623.01623.2	E:\DDA-PASEF\20230717_Microbiology_culture_proteome\Murinus.L\Output1\Murinus_Heavy\interact-5187_Murinus-SILAC-Heavy_7-19-2023.pep.xml	LVHAQDDR	LVHAQDDR[166]	SDEEIEKK.LVHAQDDR.LFYIAEAF	K	L	8	2	282.25	962.478	962.479	482.246	482.247	962.481	482.248	-0.0015	0.783	-0.0368	0.115345	11.252	0	0.9973	2	0	424	431	0	8R(10.0083)		0.8192	0	TRUE	tr|A0A0R2ATQ2|A0A0R2ATQ2_9LACO	A0A0R2ATQ2	A0A0R2ATQ2_9LACO	carB	Carbamoyl-phosphate synthase large chain
5187_Murinus-SILAC-Heavy_7-19-2023.01624.01624.2	E:\DDA-PASEF\20230717_Microbiology_culture_proteome\Murinus.L\Output1\Murinus_Heavy\interact-5187_Murinus-SILAC-Heavy_7-19-2023.pep.xml	KDFASQR	K[136]DFASQR[166]	NEHVRSHK.KDFASQR.GIMKKIGH	K	G	7	2	282.25	868.449	868.451	435.232	435.233	868.452	435.233	-0.0012	0.9981	0.1617	0.0031787	15.491	0	0.9999	2	1	48	54	34199.1	1K(8.0142),7R(10.0083)		0.7636	0	TRUE	tr|A0A0R2B219|A0A0R2B219_9LACO	A0A0R2B219	A0A0R2B219_9LACO	rpsO	30S ribosomal protein S15
5187_Murinus-SILAC-Heavy_7-19-2023.01626.01626.2	E:\DDA-PASEF\20230717_Microbiology_culture_proteome\Murinus.L\Output1\Murinus_Heavy\interact-5187_Murinus-SILAC-Heavy_7-19-2023.pep.xml	EELEHGGR	EELEHGGR[166]	GEITAVVK.EELEHGGR.IVEFEYDG	K	I	8	2	282.25	935.433	935.434	468.724	468.724	935.434	468.724	0.0004	0.8177	-0.0927	0.00546701	10.549	0	0.9993	2	0	129	136	0	8R(10.0083)		0.7732	0	TRUE	tr|A0A0R2BCE9|A0A0R2BCE9_9LACO	A0A0R2BCE9	A0A0R2BCE9_9LACO	queA	S-adenosylmethionine:tRNA ribosyltransferase-isomerase
5187_Murinus-SILAC-Heavy_7-19-2023.01628.01628.2	E:\DDA-PASEF\20230717_Microbiology_culture_proteome\Murinus.L\Output1\Murinus_Heavy\interact-5187_Murinus-SILAC-Heavy_7-19-2023.pep.xml	KDFASQR	K[136]DFASQR[166]	NEHVRSHK.KDFASQR.GIMKKIGH	K	G	7	2	283.421	868.451	868.453	435.233	435.234	868.452	435.233	0.0005	0.9887	0.159	0.177113	8.507	0	0.9879	2	1	48	54	35052.5	1K(8.0142),7R(10.0083)		0.7608	0	TRUE	tr|A0A0R2B219|A0A0R2B219_9LACO	A0A0R2B219	A0A0R2B219_9LACO	rpsO	30S ribosomal protein S15
5187_Murinus-SILAC-Heavy_7-19-2023.01634.01634.2	E:\DDA-PASEF\20230717_Microbiology_culture_proteome\Murinus.L\Output1\Murinus_Heavy\interact-5187_Murinus-SILAC-Heavy_7-19-2023.pep.xml	RVDYSGR	R[166]VDYSGR[166]	FRQNIIGK.RVDYSGR.SVIDVGPK	K	S	7	2	284.805	871.44	871.441	436.727	436.728	871.442	436.728	-0.0002	0.9379	0.1653	0.00837529	16.808	10.009	0.9952	2	1	335	341	17978.8	1R(10.0083),7R(10.0083)		0.7837	0	TRUE	tr|A0A0R2B6F9|A0A0R2B6F9_9LACO	A0A0R2B6F9	A0A0R2B6F9_9LACO	rpoC	DNA-directed RNA polymerase subunit beta'
5187_Murinus-SILAC-Heavy_7-19-2023.01637.01637.2	E:\DDA-PASEF\20230717_Microbiology_culture_proteome\Murinus.L\Output1\Murinus_Heavy\interact-5187_Murinus-SILAC-Heavy_7-19-2023.pep.xml	RVDYSGR	R[166]VDYSGR[166]	FRQNIIGK.RVDYSGR.SVIDVGPK	K	S	7	2	284.805	871.444	871.446	436.729	436.73	871.442	436.728	0.004	0.9076	0.1653	0.0174181	14.536	0	0.9973	2	1	335	341	18882.8	1R(10.0083),7R(10.0083)		0.7635	0	TRUE	tr|A0A0R2B6F9|A0A0R2B6F9_9LACO	A0A0R2B6F9	A0A0R2B6F9_9LACO	rpoC	DNA-directed RNA polymerase subunit beta'
5187_Murinus-SILAC-Heavy_7-19-2023.01639.01639.2	E:\DDA-PASEF\20230717_Microbiology_culture_proteome\Murinus.L\Output1\Murinus_Heavy\interact-5187_Murinus-SILAC-Heavy_7-19-2023.pep.xml	YIEEGKDK	YIEEGK[136]DK[136]	AFAEATRK.YIEEGKDK.EGKGYDPR	K	E	8	2	285.656	996.508	996.509	499.261	499.262	996.51	499.262	-0.0006	0.9292	-0.04	0.022182	14.116	9.973	0.9851	2	1	246	253	72260.3	6K(8.0142),8K(8.0142)		0.8403	0	TRUE	tr|A0A0R2B5L3|A0A0R2B5L3_9LACO	A0A0R2B5L3	A0A0R2B5L3_9LACO	FC48_GL000497	Fructose-bisphosphate aldolase
5187_Murinus-SILAC-Heavy_7-19-2023.01643.01643.2	E:\DDA-PASEF\20230717_Microbiology_culture_proteome\Murinus.L\Output1\Murinus_Heavy\interact-5187_Murinus-SILAC-Heavy_7-19-2023.pep.xml	YIEEGKDK	YIEEGK[136]DK[136]	AFAEATRK.YIEEGKDK.EGKGYDPR	K	E	8	2	286.613	996.508	996.51	499.261	499.262	996.51	499.262	-0.0003	0.9457	-0.0422	0.0237684	12.996	9.002	0.9959	2	1	246	253	74628	6K(8.0142),8K(8.0142)		0.8395	0	TRUE	tr|A0A0R2B5L3|A0A0R2B5L3_9LACO	A0A0R2B5L3	A0A0R2B5L3_9LACO	FC48_GL000497	Fructose-bisphosphate aldolase
5187_Murinus-SILAC-Heavy_7-19-2023.01644.01644.2	E:\DDA-PASEF\20230717_Microbiology_culture_proteome\Murinus.L\Output1\Murinus_Heavy\interact-5187_Murinus-SILAC-Heavy_7-19-2023.pep.xml	YIEEGKDK	YIEEGK[136]DK	AFAEATRK.YIEEGKDK.EGKGYDPR	K	E	8	2	286.613	988.495	988.496	495.255	495.255	988.496	495.255	0.0007	0.9329	-0.0422	0.0408554	12.055	10.235	0.9913	2	1	246	253	6056.88	6K(8.0142)		0.8402	0	TRUE	tr|A0A0R2B5L3|A0A0R2B5L3_9LACO	A0A0R2B5L3	A0A0R2B5L3_9LACO	FC48_GL000497	Fructose-bisphosphate aldolase
5187_Murinus-SILAC-Heavy_7-19-2023.01660.01660.2	E:\DDA-PASEF\20230717_Microbiology_culture_proteome\Murinus.L\Output1\Murinus_Heavy\interact-5187_Murinus-SILAC-Heavy_7-19-2023.pep.xml	HGEFDSR	HGEFDSR[166]	DFKEEIDK.HGEFDSR.AITIGHVQ	K	A	7	2	292.253	856.366	856.368	429.19	429.191	856.37	429.192	-0.0024	0.9179	0.1605	0.00230941	12.046	0	0.9997	2	0	237	243	12253.4	7R(10.0083)		0.7608	0	TRUE	tr|A0A0R2BD56|A0A0R2BD56_9LACO	A0A0R2BD56	A0A0R2BD56_9LACO	pfkA	ATP-dependent 6-phosphofructokinase
5187_Murinus-SILAC-Heavy_7-19-2023.01876.01876.2	E:\DDA-PASEF\20230717_Microbiology_culture_proteome\Murinus.L\Output1\Murinus_Heavy\interact-5187_Murinus-SILAC-Heavy_7-19-2023.pep.xml	HMQESAK	HMQESAK[136]	PINEKEIK.HMQESAK.TIKEVITN	K	T	7	2	352.015	837.389	837.39	419.702	419.702	837.389	419.702	0.0004	0.7149	-0.5591	0.0206657	8.239	0	0.8865	2	0	299	305	5431.99	7K(8.0142)		0.7706	0	TRUE	tr|A0A0R2BPC8|A0A0R2BPC8_9LACO	A0A0R2BPC8	A0A0R2BPC8_9LACO	ldh	L-lactate dehydrogenase
5187_Murinus-SILAC-Heavy_7-19-2023.01936.01936.2	E:\DDA-PASEF\20230717_Microbiology_culture_proteome\Murinus.L\Output1\Murinus_Heavy\interact-5187_Murinus-SILAC-Heavy_7-19-2023.pep.xml	AHDENNEAK	AHDENNEAK[136]	VKYSKKYK.AHDENNEAK.VGDIVKIM	K	V	9	2	367.229	1034.45	1034.45	518.232	518.232	1034.45	518.233	-0.0009	0.8842	-0.3683	0.000815643	13.854	0	0.9999	2	0	49	57	13123.6	9K(8.0142)		0.7964	0	TRUE	tr|A0A0R2BFR9|A0A0R2BFR9_9LACO	A0A0R2BFR9	A0A0R2BFR9_9LACO	rpsQ	30S ribosomal protein S17
5187_Murinus-SILAC-Heavy_7-19-2023.01941.01941.2	E:\DDA-PASEF\20230717_Microbiology_culture_proteome\Murinus.L\Output1\Murinus_Heavy\interact-5187_Murinus-SILAC-Heavy_7-19-2023.pep.xml	HQNQASAQR	HQNQASAQR[166]	ARNNNHSK.HQNQASAQR.NNERHSGK	K	N	9	2	369.888	1048.5	1048.5	525.258	525.258	1048.5	525.259	-0.0014	0.9488	-0.4257	0.00175894	17.519	0	1	2	0	92	100	67649.9	9R(10.0083)		0.8423	0	TRUE	tr|A0A0R2AUQ8|A0A0R2AUQ8_9LACO	A0A0R2AUQ8	A0A0R2AUQ8_9LACO	infB	Translation initiation factor IF-2
5187_Murinus-SILAC-Heavy_7-19-2023.01957.01957.2	E:\DDA-PASEF\20230717_Microbiology_culture_proteome\Murinus.L\Output1\Murinus_Heavy\interact-5187_Murinus-SILAC-Heavy_7-19-2023.pep.xml	HQNQASAQR	HQNQASAQR[166]	ARNNNHSK.HQNQASAQR.NNERHSGK	K	N	9	2	375.025	1048.5	1048.5	525.258	525.259	1048.5	525.259	-0.0012	0.9567	-0.414	0.00782979	14.925	0	1	2	0	92	100	95138.2	9R(10.0083)		0.8428	0	TRUE	tr|A0A0R2AUQ8|A0A0R2AUQ8_9LACO	A0A0R2AUQ8	A0A0R2AUQ8_9LACO	infB	Translation initiation factor IF-2
5187_Murinus-SILAC-Heavy_7-19-2023.01968.01968.2	E:\DDA-PASEF\20230717_Microbiology_culture_proteome\Murinus.L\Output1\Murinus_Heavy\interact-5187_Murinus-SILAC-Heavy_7-19-2023.pep.xml	HMQESAK	HMQESAK[136]	PINEKEIK.HMQESAK.TIKEVITN	K	T	7	2	377.931	837.385	837.386	419.7	419.7	837.389	419.702	-0.0029	0.7065	-0.6186	0.00105682	13.404	0	0.9986	2	0	299	305	0	7K(8.0142)		0.7749	0	TRUE	tr|A0A0R2BPC8|A0A0R2BPC8_9LACO	A0A0R2BPC8	A0A0R2BPC8_9LACO	ldh	L-lactate dehydrogenase
5187_Murinus-SILAC-Heavy_7-19-2023.01972.01972.2	E:\DDA-PASEF\20230717_Microbiology_culture_proteome\Murinus.L\Output1\Murinus_Heavy\interact-5187_Murinus-SILAC-Heavy_7-19-2023.pep.xml	QGTHAVK	QGTHAVK[136]	IMQRASIR.QGTHAVK.NRSAVRGG	R	N	7	2	379.1	747.412	747.413	374.713	374.714	747.412	374.713	0.0011	0.856	-0.5856	0.031989	11.48	0	0.9987	2	0	46	52	26611	7K(8.0142)		0.7233	0	TRUE	tr|A0A0R2B6A3|A0A0R2B6A3_9LACO	A0A0R2B6A3	A0A0R2B6A3_9LACO	rplD	50S ribosomal protein L4
5187_Murinus-SILAC-Heavy_7-19-2023.01980.01980.2	E:\DDA-PASEF\20230717_Microbiology_culture_proteome\Murinus.L\Output1\Murinus_Heavy\interact-5187_Murinus-SILAC-Heavy_7-19-2023.pep.xml	RVTGTSAK	R[166]VTGTSAK[136]	ERGKIIPR.RVTGTSAK.NQRKITVA	R	N	8	2	380.91	836.484	836.485	419.249	419.25	836.484	419.249	0.0019	0.8855	-0.5864	0.131978	14.018	9.178	0.9888	2	1	47	54	11257.4	1R(10.0083),8K(8.0142)		0.7595	0	TRUE	tr|A0A0R2BHD1|A0A0R2BHD1_9LACO	A0A0R2BHD1	A0A0R2BHD1_9LACO	rpsR	30S ribosomal protein S18
5187_Murinus-SILAC-Heavy_7-19-2023.02000.02000.2	E:\DDA-PASEF\20230717_Microbiology_culture_proteome\Murinus.L\Output1\Murinus_Heavy\interact-5187_Murinus-SILAC-Heavy_7-19-2023.pep.xml	HMQESAK	HMQESAK[136]	PINEKEIK.HMQESAK.TIKEVITN	K	T	7	2	388.041	837.388	837.389	419.701	419.702	837.389	419.702	-0.0004	0.7119	-0.6418	0.00055847	14.512	0	0.9995	2	0	299	305	1.88873e+06	7K(8.0142)		0.7783	0	TRUE	tr|A0A0R2BPC8|A0A0R2BPC8_9LACO	A0A0R2BPC8	A0A0R2BPC8_9LACO	ldh	L-lactate dehydrogenase
5187_Murinus-SILAC-Heavy_7-19-2023.02009.02009.2	E:\DDA-PASEF\20230717_Microbiology_culture_proteome\Murinus.L\Output1\Murinus_Heavy\interact-5187_Murinus-SILAC-Heavy_7-19-2023.pep.xml	HMQESAK		PINEKEIK.HMQESAK.TIKEVITN	K	T	7	2	389.993	829.373	829.375	415.694	415.695	829.375	415.695	-0.0006	0.8581	-0.6463	0.00394912	16.114	0	0.9999	2	0	299	305	77884			0.7788	0	TRUE	tr|A0A0R2BPC8|A0A0R2BPC8_9LACO	A0A0R2BPC8	A0A0R2BPC8_9LACO	ldh	L-lactate dehydrogenase
5187_Murinus-SILAC-Heavy_7-19-2023.02014.02014.2	E:\DDA-PASEF\20230717_Microbiology_culture_proteome\Murinus.L\Output1\Murinus_Heavy\interact-5187_Murinus-SILAC-Heavy_7-19-2023.pep.xml	HMQESAK	HMQESAK[136]	PINEKEIK.HMQESAK.TIKEVITN	K	T	7	2	391.163	837.388	837.389	419.701	419.702	837.389	419.702	-0.0001	0.9111	-0.6447	0.00170412	16.574	0	1	2	0	299	305	1.9654e+06	7K(8.0142)		0.7814	0	TRUE	tr|A0A0R2BPC8|A0A0R2BPC8_9LACO	A0A0R2BPC8	A0A0R2BPC8_9LACO	ldh	L-lactate dehydrogenase
5187_Murinus-SILAC-Heavy_7-19-2023.02015.02015.2	E:\DDA-PASEF\20230717_Microbiology_culture_proteome\Murinus.L\Output1\Murinus_Heavy\interact-5187_Murinus-SILAC-Heavy_7-19-2023.pep.xml	AMHGTTR	AMHGTTR[166]	SSDDKKAK.AMHGTTR.ANFHNMVV	K	A	7	2	391.163	782.375	782.376	392.195	392.195	782.373	392.194	0.0026	0.8193	-0.5017	0.0206182	8.243	0	0.995	2	0	63	69	181310	7R(10.0083)		0.7329	0	TRUE	tr|A0A0R2B742|A0A0R2B742_9LACO	A0A0R2B742	A0A0R2B742_9LACO	rplF	50S ribosomal protein L6
5187_Murinus-SILAC-Heavy_7-19-2023.02016.02016.2	E:\DDA-PASEF\20230717_Microbiology_culture_proteome\Murinus.L\Output1\Murinus_Heavy\interact-5187_Murinus-SILAC-Heavy_7-19-2023.pep.xml	QTAEIHKK	QTAEIHK[136]K[136]	KIEIAEIK.QTAEIHKK.AISEIKEE	K	A	8	2	391.163	969.562	969.563	485.788	485.789	969.558	485.786	0.0055	0.8687	-0.5424	0.0250899	14.902	0	0.9999	2	1	136	143	10817.8	7K(8.0142),8K(8.0142)		0.7993	0	TRUE	tr|A0A0R2B1V5|A0A0R2B1V5_9LACO	A0A0R2B1V5	A0A0R2B1V5_9LACO	ezrA	Septation ring formation regulator EzrA
5187_Murinus-SILAC-Heavy_7-19-2023.02018.02018.2	E:\DDA-PASEF\20230717_Microbiology_culture_proteome\Murinus.L\Output1\Murinus_Heavy\interact-5187_Murinus-SILAC-Heavy_7-19-2023.pep.xml	MREEQQK	MR[166]EEQQK[136]	RDVESMQK.MREEQQK.LYAEAGVN	K	L	7	2	392.014	965.466	965.467	483.74	483.741	965.472	483.743	-0.0047	0.8471	-0.6249	0.0506407	11.682	0	0.9957	2	1	115	121	94479.6	2R(10.0083),7K(8.0142)		0.7933	0	TRUE	tr|A0A0R2BAG9|A0A0R2BAG9_9LACO	A0A0R2BAG9	A0A0R2BAG9_9LACO	yidC	Membrane protein insertase YidC
5187_Murinus-SILAC-Heavy_7-19-2023.02025.02025.2	E:\DDA-PASEF\20230717_Microbiology_culture_proteome\Murinus.L\Output1\Murinus_Heavy\interact-5187_Murinus-SILAC-Heavy_7-19-2023.pep.xml	HMQESAK		PINEKEIK.HMQESAK.TIKEVITN	K	T	7	2	393.184	829.372	829.373	415.693	415.694	829.375	415.695	-0.0024	0.8582	-0.6401	0.000641948	14.27	0	0.9996	2	0	299	305	91536.4			0.7802	0	TRUE	tr|A0A0R2BPC8|A0A0R2BPC8_9LACO	A0A0R2BPC8	A0A0R2BPC8_9LACO	ldh	L-lactate dehydrogenase
5187_Murinus-SILAC-Heavy_7-19-2023.02026.02026.2	E:\DDA-PASEF\20230717_Microbiology_culture_proteome\Murinus.L\Output1\Murinus_Heavy\interact-5187_Murinus-SILAC-Heavy_7-19-2023.pep.xml	AMHGTTR	AMHGTTR[166]	SSDDKKAK.AMHGTTR.ANFHNMVV	K	A	7	2	393.184	782.372	782.373	392.193	392.194	782.373	392.194	0	0.8288	-0.5063	0.00387481	11.147	0	0.9996	2	0	63	69	228846	7R(10.0083)		0.7329	0	TRUE	tr|A0A0R2B742|A0A0R2B742_9LACO	A0A0R2B742	A0A0R2B742_9LACO	rplF	50S ribosomal protein L6
5187_Murinus-SILAC-Heavy_7-19-2023.02028.02028.3	E:\DDA-PASEF\20230717_Microbiology_culture_proteome\Murinus.L\Output1\Murinus_Heavy\interact-5187_Murinus-SILAC-Heavy_7-19-2023.pep.xml	AMHGTTR	AMHGTTR[166]	SSDDKKAK.AMHGTTR.ANFHNMVV	K	A	7	3	393.184	782.371	782.373	261.798	261.798	782.373	261.798	-0.0003	0.9164	-0.5063	0.0226074	8.083	0	0.9993	2	0	63	69	14924.3	7R(10.0083)		0.6301	0	TRUE	tr|A0A0R2B742|A0A0R2B742_9LACO	A0A0R2B742	A0A0R2B742_9LACO	rplF	50S ribosomal protein L6
5187_Murinus-SILAC-Heavy_7-19-2023.02029.02029.2	E:\DDA-PASEF\20230717_Microbiology_culture_proteome\Murinus.L\Output1\Murinus_Heavy\interact-5187_Murinus-SILAC-Heavy_7-19-2023.pep.xml	KPANVEK	K[136]PANVEK[136]	YRITGTYK.KPANVEK.TGGITGIA	K	T	7	2	393.184	800.47	800.471	401.242	401.243	800.473	401.244	-0.0016	0.8918	-0.6122	0.0115478	14.25	0	0.9999	2	0	53	59	18426.8	1K(8.0142),7K(8.0142)		0.7421	0	TRUE	tr|A0A0R2BHY4|A0A0R2BHY4_9LACO	A0A0R2BHY4	A0A0R2BHY4_9LACO	ftsH	ATP-dependent zinc metalloprotease FtsH
5187_Murinus-SILAC-Heavy_7-19-2023.02032.02032.2	E:\DDA-PASEF\20230717_Microbiology_culture_proteome\Murinus.L\Output1\Murinus_Heavy\interact-5187_Murinus-SILAC-Heavy_7-19-2023.pep.xml	DHLANHQK	DHLANHQK[136]	IYGAAIAK.DHLANHQK.	K	-	8	2	394.249	969.492	969.493	485.753	485.754	969.487	485.751	0.0055	0.9014	-0.4181	0.000671429	20.192	0	1	2	0	259	266	35416.1	8K(8.0142)		0.8022	0	TRUE	tr|A0A0R2BFX2|A0A0R2BFX2_9LACO	A0A0R2BFX2	A0A0R2BFX2_9LACO	FC48_GL000580	ABC transporter permease protein
5187_Murinus-SILAC-Heavy_7-19-2023.02038.02038.3	E:\DDA-PASEF\20230717_Microbiology_culture_proteome\Murinus.L\Output1\Murinus_Heavy\interact-5187_Murinus-SILAC-Heavy_7-19-2023.pep.xml	DHLANHQK	DHLANHQK[136]	IYGAAIAK.DHLANHQK.	K	-	8	3	395.418	969.482	969.484	324.168	324.169	969.487	324.17	-0.0032	0.6606	-0.4154	0.0297338	13.607	0	0.9986	2	0	259	266	21204.4	8K(8.0142)		0.6364	0	TRUE	tr|A0A0R2BFX2|A0A0R2BFX2_9LACO	A0A0R2BFX2	A0A0R2BFX2_9LACO	FC48_GL000580	ABC transporter permease protein
5187_Murinus-SILAC-Heavy_7-19-2023.02044.02044.2	E:\DDA-PASEF\20230717_Microbiology_culture_proteome\Murinus.L\Output1\Murinus_Heavy\interact-5187_Murinus-SILAC-Heavy_7-19-2023.pep.xml	HMQESAK	HMQESAK[136]	PINEKEIK.HMQESAK.TIKEVITN	K	T	7	2	396.27	840.394	840.395	421.204	421.205	837.389	419.702	3.0055	0.5238	-0.633	0.00886646	9.709	0	0.6355	2	0	299	305	1999945	7K(8.0142)		0.7835	0	TRUE	tr|A0A0R2BPC8|A0A0R2BPC8_9LACO	A0A0R2BPC8	A0A0R2BPC8_9LACO	ldh	L-lactate dehydrogenase
5187_Murinus-SILAC-Heavy_7-19-2023.02060.02060.2	E:\DDA-PASEF\20230717_Microbiology_culture_proteome\Murinus.L\Output1\Murinus_Heavy\interact-5187_Murinus-SILAC-Heavy_7-19-2023.pep.xml	HQNQASAQR	HQNQASAQR[166]	ARNNNHSK.HQNQASAQR.NNERHSGK	K	N	9	2	399.782	1048.51	1048.51	525.261	525.261	1048.5	525.259	0.0043	0.9191	-0.3571	0.00672977	14.188	0	1	2	0	92	100	65038.7	9R(10.0083)		0.8386	0	TRUE	tr|A0A0R2AUQ8|A0A0R2AUQ8_9LACO	A0A0R2AUQ8	A0A0R2AUQ8_9LACO	infB	Translation initiation factor IF-2
5187_Murinus-SILAC-Heavy_7-19-2023.02064.02064.2	E:\DDA-PASEF\20230717_Microbiology_culture_proteome\Murinus.L\Output1\Murinus_Heavy\interact-5187_Murinus-SILAC-Heavy_7-19-2023.pep.xml	EMHDSGEK	EMHDSGEK[136]	PKTQIITK.EMHDSGEK.IEQPFDYP	K	I	8	2	399.782	939.385	939.386	470.7	470.7	939.385	470.7	0.0007	0.9152	-0.592	0.018376	8.443	0	0.9982	2	0	146	153	6765.82	8K(8.0142)		0.7903	0	TRUE	tr|A0A0R2B9G0|A0A0R2B9G0_9LACO	A0A0R2B9G0	A0A0R2B9G0_9LACO	FC48_GL001988	ATP-grasp domain-containing protein
5187_Murinus-SILAC-Heavy_7-19-2023.02067.02067.3	E:\DDA-PASEF\20230717_Microbiology_culture_proteome\Murinus.L\Output1\Murinus_Heavy\interact-5187_Murinus-SILAC-Heavy_7-19-2023.pep.xml	DHLANHQK	DHLANHQK[136]	IYGAAIAK.DHLANHQK.	K	-	8	3	400.951	969.485	969.487	324.169	324.17	969.487	324.17	0.0001	0.7102	-0.4027	0.0508745	12.674	0	0.9979	2	0	259	266	0	8K(8.0142)		0.6194	0	TRUE	tr|A0A0R2BFX2|A0A0R2BFX2_9LACO	A0A0R2BFX2	A0A0R2BFX2_9LACO	FC48_GL000580	ABC transporter permease protein
5187_Murinus-SILAC-Heavy_7-19-2023.02074.02074.2	E:\DDA-PASEF\20230717_Microbiology_culture_proteome\Murinus.L\Output1\Murinus_Heavy\interact-5187_Murinus-SILAC-Heavy_7-19-2023.pep.xml	LDGHAQR	LDGHAQR[166]	VVPEINGK.LDGHAQR.VPVITGSI	K	V	7	2	402.121	805.404	805.406	403.709	403.71	805.407	403.711	-0.0012	0.7682	-0.4997	0.0056008	10.507	0	0.9987	2	0	229	235	10169.1	7R(10.0083)		0.7516	0	TRUE	tr|A0A0R2BF54|A0A0R2BF54_9LACO	A0A0R2BF54	A0A0R2BF54_9LACO	FC48_GL000513	Glyceraldehyde-3-phosphate dehydrogenase
5187_Murinus-SILAC-Heavy_7-19-2023.02090.02090.2	E:\DDA-PASEF\20230717_Microbiology_culture_proteome\Murinus.L\Output1\Murinus_Heavy\interact-5187_Murinus-SILAC-Heavy_7-19-2023.pep.xml	MIHETKK	MIHETK[136]K[136]	GYSHEEWK.MIHETKK.IMQGDMND	K	I	7	2	405.633	901.498	901.499	451.756	451.757	901.503	451.759	-0.0032	0.7598	-0.618	0.184183	8.439	0	0.8863	2	1	221	227	7793.25	6K(8.0142),7K(8.0142)		0.7766	0	TRUE	tr|A0A0R2BC68|A0A0R2BC68_9LACO	A0A0R2BC68	A0A0R2BC68_9LACO	asd	Aspartate-semialdehyde dehydrogenase
5187_Murinus-SILAC-Heavy_7-19-2023.02092.02092.2	E:\DDA-PASEF\20230717_Microbiology_culture_proteome\Murinus.L\Output1\Murinus_Heavy\interact-5187_Murinus-SILAC-Heavy_7-19-2023.pep.xml	EHGVGDK	EHGVGDK[136]	ETMINWIK.EHGVGDK.KVNYRIRD	K	K	7	2	405.633	749.374	749.376	375.694	375.695	748.36	375.187	1.0161	0.7013	-0.5398	0.0172683	8.551	0	0.87	2	0	400	406	4491.55	7K(8.0142)		0.7073	0	TRUE	tr|A0A0R2B202|A0A0R2B202_9LACO	A0A0R2B202	A0A0R2B202_9LACO	leuS	Leucine--tRNA ligase
5187_Murinus-SILAC-Heavy_7-19-2023.02098.02098.3	E:\DDA-PASEF\20230717_Microbiology_culture_proteome\Murinus.L\Output1\Murinus_Heavy\interact-5187_Murinus-SILAC-Heavy_7-19-2023.pep.xml	NKEEEPNDKNR	NK[136]EEEPNDK[136]NR[166]	MAFSFFKK.NKEEEPNDKNR.VQEIEISK	K	V	11	3	406.803	1397.68	1397.68	466.899	466.9	1397.67	466.899	0.0024	0.8337	-0.3213	0.00363496	17.258	0	0.9999	2	2	9	19	0	11R(10.0083),2K(8.0142),9K(8.0142)		0.7364	0	TRUE	tr|A0A0R2B6C0|A0A0R2B6C0_9LACO	A0A0R2B6C0	A0A0R2B6C0_9LACO	FC48_GL000310	Chromosome partitioning protein
5187_Murinus-SILAC-Heavy_7-19-2023.02108.02108.3	E:\DDA-PASEF\20230717_Microbiology_culture_proteome\Murinus.L\Output1\Murinus_Heavy\interact-5187_Murinus-SILAC-Heavy_7-19-2023.pep.xml	NKEEEPNDKNR	NK[136]EEEPNDK[136]NR[166]	MAFSFFKK.NKEEEPNDKNR.VQEIEISK	K	V	11	3	407.973	1397.68	1397.68	466.9	466.901	1397.67	466.899	0.0065	0.8019	-0.3186	0.0227903	12.069	0	0.9927	2	2	9	19	12298.6	11R(10.0083),2K(8.0142),9K(8.0142)		0.7393	0	TRUE	tr|A0A0R2B6C0|A0A0R2B6C0_9LACO	A0A0R2B6C0	A0A0R2B6C0_9LACO	FC48_GL000310	Chromosome partitioning protein
5187_Murinus-SILAC-Heavy_7-19-2023.02111.02111.2	E:\DDA-PASEF\20230717_Microbiology_culture_proteome\Murinus.L\Output1\Murinus_Heavy\interact-5187_Murinus-SILAC-Heavy_7-19-2023.pep.xml	EQVGDRK	EQVGDR[166]K[136]	DMQIAKIR.EQVGDRK.VIIGISGG	R	V	7	2	407.973	848.455	848.456	425.235	425.236	848.447	425.231	0.0093	0.9114	-0.5637	0.172484	10.553	5.833	0.985	2	1	228	234	12251.5	6R(10.0083),7K(8.0142)		0.7372	0	TRUE	tr|A0A0R2BEW1|A0A0R2BEW1_9LACO	A0A0R2BEW1	A0A0R2BEW1_9LACO	guaA	GMP synthase [glutamine-hydrolyzing]
5187_Murinus-SILAC-Heavy_7-19-2023.02112.02112.2	E:\DDA-PASEF\20230717_Microbiology_culture_proteome\Murinus.L\Output1\Murinus_Heavy\interact-5187_Murinus-SILAC-Heavy_7-19-2023.pep.xml	TSASHINK	TSASHINK[136]	ETTPTKIK.TSASHINK.VIGTEITV	K	V	8	2	409.144	864.456	864.457	433.235	433.236	864.455	433.235	0.0025	0.8276	-0.6009	0.00451076	15.883	0	1	2	0	416	423	71227.1	8K(8.0142)		0.7669	0	TRUE	tr|A0A0R2B3C5|A0A0R2B3C5_9LACO	A0A0R2B3C5	A0A0R2B3C5_9LACO	pheT	Phenylalanine--tRNA ligase beta subunit
5187_Murinus-SILAC-Heavy_7-19-2023.02117.02117.2	E:\DDA-PASEF\20230717_Microbiology_culture_proteome\Murinus.L\Output1\Murinus_Heavy\interact-5187_Murinus-SILAC-Heavy_7-19-2023.pep.xml	TREPGGNR	TR[166]EPGGNR[166]	TTKVDYIR.TREPGGNR.ISEQIRNV	R	I	8	2	409.144	905.453	905.455	453.734	453.735	905.458	453.736	-0.0036	0.888	-0.6067	0.124954	11.113	0	0.9942	2	1	37	44	0	2R(10.0083),8R(10.0083)		0.7579	0	TRUE	tr|A0A0R2BAF6|A0A0R2BAF6_9LACO	A0A0R2BAF6	A0A0R2BAF6_9LACO	tmk	Thymidylate kinase
5187_Murinus-SILAC-Heavy_7-19-2023.02120.02120.2	E:\DDA-PASEF\20230717_Microbiology_culture_proteome\Murinus.L\Output1\Murinus_Heavy\interact-5187_Murinus-SILAC-Heavy_7-19-2023.pep.xml	AVMHGQK	AVMHGQK[136]	VIRRIIRR.AVMHGQK.LGIDQAFI	R	L	7	2	410.315	777.407	777.408	389.711	389.711	777.405	389.71	0.0036	0.8366	-0.569	1.90327	8.382	0	0.9842	2	0	312	318	17776.1	7K(8.0142)		0.7399	0	TRUE	tr|A0A0R2B551|A0A0R2B551_9LACO	A0A0R2B551	A0A0R2B551_9LACO	alaS	Alanine--tRNA ligase
5187_Murinus-SILAC-Heavy_7-19-2023.02124.02124.2	E:\DDA-PASEF\20230717_Microbiology_culture_proteome\Murinus.L\Output1\Murinus_Heavy\interact-5187_Murinus-SILAC-Heavy_7-19-2023.pep.xml	TREPGGNR	TR[166]EPGGNR[166]	TTKVDYIR.TREPGGNR.ISEQIRNV	R	I	8	2	410.315	905.459	905.46	453.737	453.737	905.458	453.736	0.002	0.8846	-0.6041	0.00948418	14.592	0	0.998	2	1	37	44	14401.7	2R(10.0083),8R(10.0083)		0.7513	0	TRUE	tr|A0A0R2BAF6|A0A0R2BAF6_9LACO	A0A0R2BAF6	A0A0R2BAF6_9LACO	tmk	Thymidylate kinase
5187_Murinus-SILAC-Heavy_7-19-2023.02129.02129.3	E:\DDA-PASEF\20230717_Microbiology_culture_proteome\Murinus.L\Output1\Murinus_Heavy\interact-5187_Murinus-SILAC-Heavy_7-19-2023.pep.xml	FGGNNNNHK	FGGNNNNHK[136]	KNKFSNNR.FGGNNNNHK.FNKKNKNK	R	F	9	3	411.484	1008.46	1008.46	337.161	337.162	1008.46	337.161	0.0028	0.718	-0.5157	0.394912	8.114	0	0.9917	2	0	148	156	20673.2	9K(8.0142)		0.665	0	TRUE	tr|A0A0R2AUQ8|A0A0R2AUQ8_9LACO	A0A0R2AUQ8	A0A0R2AUQ8_9LACO	infB	Translation initiation factor IF-2
5187_Murinus-SILAC-Heavy_7-19-2023.02130.02130.2	E:\DDA-PASEF\20230717_Microbiology_culture_proteome\Murinus.L\Output1\Murinus_Heavy\interact-5187_Murinus-SILAC-Heavy_7-19-2023.pep.xml	FGGNNNNHK	FGGNNNNHK[136]	KNKFSNNR.FGGNNNNHK.FNKKNKNK	R	F	9	2	411.484	1008.46	1008.46	505.238	505.239	1008.46	505.238	0.0016	0.737	-0.5157	0.00137404	19.948	0	1	2	0	148	156	39512.2	9K(8.0142)		0.8005	0	TRUE	tr|A0A0R2AUQ8|A0A0R2AUQ8_9LACO	A0A0R2AUQ8	A0A0R2AUQ8_9LACO	infB	Translation initiation factor IF-2
5187_Murinus-SILAC-Heavy_7-19-2023.02131.02131.2	E:\DDA-PASEF\20230717_Microbiology_culture_proteome\Murinus.L\Output1\Murinus_Heavy\interact-5187_Murinus-SILAC-Heavy_7-19-2023.pep.xml	HMQESAK	HMQESAK[136]	PINEKEIK.HMQESAK.TIKEVITN	K	T	7	2	411.484	837.392	837.393	419.703	419.704	837.389	419.702	0.0034	0.7746	-0.5981	1.11365	8.313	0	0.966	2	0	299	305	0	7K(8.0142)		0.7474	0	TRUE	tr|A0A0R2BPC8|A0A0R2BPC8_9LACO	A0A0R2BPC8	A0A0R2BPC8_9LACO	ldh	L-lactate dehydrogenase
5187_Murinus-SILAC-Heavy_7-19-2023.02133.02133.2	E:\DDA-PASEF\20230717_Microbiology_culture_proteome\Murinus.L\Output1\Murinus_Heavy\interact-5187_Murinus-SILAC-Heavy_7-19-2023.pep.xml	EQVGDRK	EQVGDR[166]K[136]	DMQIAKIR.EQVGDRK.VIIGISGG	R	V	7	2	411.484	848.449	848.45	425.232	425.232	848.447	425.231	0.003	0.9117	-0.5718	0.40738	10.06	0	0.9946	2	1	228	234	0	6R(10.0083),7K(8.0142)		0.7464	0	TRUE	tr|A0A0R2BEW1|A0A0R2BEW1_9LACO	A0A0R2BEW1	A0A0R2BEW1_9LACO	guaA	GMP synthase [glutamine-hydrolyzing]
5187_Murinus-SILAC-Heavy_7-19-2023.02146.02146.3	E:\DDA-PASEF\20230717_Microbiology_culture_proteome\Murinus.L\Output1\Murinus_Heavy\interact-5187_Murinus-SILAC-Heavy_7-19-2023.pep.xml	NHRDEVEK	NHR[166]DEVEK[136]	FGYGRVIR.NHRDEVEK.IVEQKDTT	R	I	8	3	413.826	1043.5	1043.51	348.842	348.843	1043.51	348.844	-0.0054	0.5185	-0.4698	0.176401	10.514	0	0.8547	2	1	163	170	0	3R(10.0083),8K(8.0142)		0.6383	0	TRUE	tr|A0A0R2AUK3|A0A0R2AUK3_9LACO	A0A0R2AUK3	A0A0R2AUK3_9LACO	glmU	Bifunctional protein GlmU
5187_Murinus-SILAC-Heavy_7-19-2023.02149.02149.3	E:\DDA-PASEF\20230717_Microbiology_culture_proteome\Murinus.L\Output1\Murinus_Heavy\interact-5187_Murinus-SILAC-Heavy_7-19-2023.pep.xml	FGGNNNNHK	FGGNNNNHK[136]	KNKFSNNR.FGGNNNNHK.FNKKNKNK	R	F	9	3	414.995	1008.45	1008.46	337.158	337.159	1008.46	337.161	-0.0062	0.7056	-0.5077	0.0185353	8.428	0	0.9939	2	0	148	156	0	9K(8.0142)		0.6442	0	TRUE	tr|A0A0R2AUQ8|A0A0R2AUQ8_9LACO	A0A0R2AUQ8	A0A0R2AUQ8_9LACO	infB	Translation initiation factor IF-2
5187_Murinus-SILAC-Heavy_7-19-2023.02154.02154.2	E:\DDA-PASEF\20230717_Microbiology_culture_proteome\Murinus.L\Output1\Murinus_Heavy\interact-5187_Murinus-SILAC-Heavy_7-19-2023.pep.xml	HMQESAK	HMQESAK[136]	PINEKEIK.HMQESAK.TIKEVITN	K	T	7	2	416.167	837.386	837.388	419.7	419.701	837.389	419.702	-0.0018	0.9172	-0.5873	2.4632e-05	19.934	8.439	1	2	0	299	305	1.83572e+06	7K(8.0142)		0.7819	0	TRUE	tr|A0A0R2BPC8|A0A0R2BPC8_9LACO	A0A0R2BPC8	A0A0R2BPC8_9LACO	ldh	L-lactate dehydrogenase
5187_Murinus-SILAC-Heavy_7-19-2023.02159.02159.2	E:\DDA-PASEF\20230717_Microbiology_culture_proteome\Murinus.L\Output1\Murinus_Heavy\interact-5187_Murinus-SILAC-Heavy_7-19-2023.pep.xml	KPAGTVEK	K[136]PAGTVEK[136]	FAKKPVYR.KPAGTVEK.SQGTGAEK	R	S	8	2	416.167	844.493	844.494	423.254	423.254	844.499	423.257	-0.0047	0.9561	-0.62	0.0122885	16.142	7.815	1	2	0	676	683	16754.7	1K(8.0142),8K(8.0142)		0.7538	0	TRUE	tr|A0A0R2BAP1|A0A0R2BAP1_9LACO	A0A0R2BAP1	A0A0R2BAP1_9LACO	FC48_GL000051	ATP-dependent DNA helicase
5187_Murinus-SILAC-Heavy_7-19-2023.02160.02160.3	E:\DDA-PASEF\20230717_Microbiology_culture_proteome\Murinus.L\Output1\Murinus_Heavy\interact-5187_Murinus-SILAC-Heavy_7-19-2023.pep.xml	AQAHVEAGAKK	AQAHVEAGAK[136]K[136]	GFYTSPEK.AQAHVEAGAKK.VIVSAPAG	K	V	11	3	416.167	1124.61	1124.61	375.878	375.879	1124.63	375.883	-0.013	0.8968	-0.3525	0.0134199	14.989	0	0.9992	2	1	108	118	10882.8	10K(8.0142),11K(8.0142)		0.6675	0	TRUE	tr|A0A0R2BF54|A0A0R2BF54_9LACO	A0A0R2BF54	A0A0R2BF54_9LACO	FC48_GL000513	Glyceraldehyde-3-phosphate dehydrogenase
5187_Murinus-SILAC-Heavy_7-19-2023.02166.02166.2	E:\DDA-PASEF\20230717_Microbiology_culture_proteome\Murinus.L\Output1\Murinus_Heavy\interact-5187_Murinus-SILAC-Heavy_7-19-2023.pep.xml	AMHGTTR	AMHGTTR[166]	SSDDKKAK.AMHGTTR.ANFHNMVV	K	A	7	2	417.336	782.372	782.374	392.193	392.194	782.373	392.194	0.0003	0.8356	-0.5617	0.00238095	11.993	0	0.9999	2	0	63	69	60577.7	7R(10.0083)		0.7347	0	TRUE	tr|A0A0R2B742|A0A0R2B742_9LACO	A0A0R2B742	A0A0R2B742_9LACO	rplF	50S ribosomal protein L6
5187_Murinus-SILAC-Heavy_7-19-2023.02167.02167.2	E:\DDA-PASEF\20230717_Microbiology_culture_proteome\Murinus.L\Output1\Murinus_Heavy\interact-5187_Murinus-SILAC-Heavy_7-19-2023.pep.xml	HMQESAK		PINEKEIK.HMQESAK.TIKEVITN	K	T	7	2	417.336	829.379	829.38	415.697	415.697	829.375	415.695	0.0047	0.7759	-0.5847	0.000144129	16.865	0	0.9995	2	0	299	305	38405.9			0.778	0	TRUE	tr|A0A0R2BPC8|A0A0R2BPC8_9LACO	A0A0R2BPC8	A0A0R2BPC8_9LACO	ldh	L-lactate dehydrogenase
5187_Murinus-SILAC-Heavy_7-19-2023.02176.02176.2	E:\DDA-PASEF\20230717_Microbiology_culture_proteome\Murinus.L\Output1\Murinus_Heavy\interact-5187_Murinus-SILAC-Heavy_7-19-2023.pep.xml	TVHGDVK	TVHGDVK[136]	IGAEIPVK.TVHGDVK.LKIPAGTQ	K	L	7	2	418.507	762.413	762.414	382.214	382.214	762.412	382.213	0.0023	0.8123	-0.4763	0.0338454	14.382	0	0.9998	2	0	290	296	54151.6	7K(8.0142)		0.7328	0	TRUE	tr|A0A0R2AUJ8|A0A0R2AUJ8_9LACO	A0A0R2AUJ8	A0A0R2AUJ8_9LACO	dnaJ	Chaperone protein DnaJ
5187_Murinus-SILAC-Heavy_7-19-2023.02180.02180.2	E:\DDA-PASEF\20230717_Microbiology_culture_proteome\Murinus.L\Output1\Murinus_Heavy\interact-5187_Murinus-SILAC-Heavy_7-19-2023.pep.xml	IRGDETK	IR[166]GDETK[136]	ATMPIKTR.IRGDETK.VSIRTAAA	R	V	7	2	420.742	835.444	835.445	418.729	418.73	835.452	418.733	-0.0065	0.9301	-0.6205	0.39605	10.109	0	0.9903	2	1	514	520	0	2R(10.0083),7K(8.0142)		0.769	0	TRUE	tr|A0A0R2B858|A0A0R2B858_9LACO	A0A0R2B858	A0A0R2B858_9LACO	FC48_GL000274	Asparagine synthase
5187_Murinus-SILAC-Heavy_7-19-2023.02186.02186.2	E:\DDA-PASEF\20230717_Microbiology_culture_proteome\Murinus.L\Output1\Murinus_Heavy\interact-5187_Murinus-SILAC-Heavy_7-19-2023.pep.xml	EGDTVKR	EGDTVK[136]R[166]	IGAYKGIR.EGDTVKR.TGKIMEVP	R	T	7	2	420.742	821.435	821.437	411.725	411.726	821.436	411.725	0.0003	0.7403	-0.5595	1.8218	8.458	0	0.939	2	1	84	90	12103.3	6K(8.0142),7R(10.0083)		0.7359	0	TRUE	tr|A0A0R2BAK5|A0A0R2BAK5_9LACO	A0A0R2BAK5	A0A0R2BAK5_9LACO	atpA	ATP synthase subunit alpha
5187_Murinus-SILAC-Heavy_7-19-2023.02188.02188.2	E:\DDA-PASEF\20230717_Microbiology_culture_proteome\Murinus.L\Output1\Murinus_Heavy\interact-5187_Murinus-SILAC-Heavy_7-19-2023.pep.xml	IRGDETK	IR[166]GDETK[136]	ATMPIKTR.IRGDETK.VSIRTAAA	R	V	7	2	421.912	835.455	835.456	418.735	418.735	835.452	418.733	0.0042	0.928	-0.6178	0.0600482	13.386	7.846	0.9983	2	1	514	520	0	2R(10.0083),7K(8.0142)		0.7524	0	TRUE	tr|A0A0R2B858|A0A0R2B858_9LACO	A0A0R2B858	A0A0R2B858_9LACO	FC48_GL000274	Asparagine synthase
5187_Murinus-SILAC-Heavy_7-19-2023.02190.02190.3	E:\DDA-PASEF\20230717_Microbiology_culture_proteome\Murinus.L\Output1\Murinus_Heavy\interact-5187_Murinus-SILAC-Heavy_7-19-2023.pep.xml	TFHGHAADDKK	TFHGHAADDK[136]K[136]	IGEFVPTR.TFHGHAADDKK.TGKK	R	T	11	3	421.912	1241.6	1241.61	414.875	414.876	1241.61	414.878	-0.0061	0.7952	-0.3141	0.00238232	19.992	0	1	2	1	64	74	11204.7	10K(8.0142),11K(8.0142)		0.6899	0	TRUE	tr|A0A0R2BEN6|A0A0R2BEN6_9LACO	A0A0R2BEN6	A0A0R2BEN6_9LACO	rpsS	30S ribosomal protein S19
5187_Murinus-SILAC-Heavy_7-19-2023.02192.02192.2	E:\DDA-PASEF\20230717_Microbiology_culture_proteome\Murinus.L\Output1\Murinus_Heavy\interact-5187_Murinus-SILAC-Heavy_7-19-2023.pep.xml	EGDTVKR	EGDTVK[136]R[166]	IGAYKGIR.EGDTVKR.TGKIMEVP	R	T	7	2	421.912	821.44	821.441	411.727	411.728	821.436	411.725	0.005	0.7809	-0.5622	0.306725	10.553	0	0.9958	2	1	84	90	13456.1	6K(8.0142),7R(10.0083)		0.7374	0	TRUE	tr|A0A0R2BAK5|A0A0R2BAK5_9LACO	A0A0R2BAK5	A0A0R2BAK5_9LACO	atpA	ATP synthase subunit alpha
5187_Murinus-SILAC-Heavy_7-19-2023.02194.02194.2	E:\DDA-PASEF\20230717_Microbiology_culture_proteome\Murinus.L\Output1\Murinus_Heavy\interact-5187_Murinus-SILAC-Heavy_7-19-2023.pep.xml	TVHGDVK	TVHGDVK[136]	IGAEIPVK.TVHGDVK.LKIPAGTQ	K	L	7	2	423.082	762.411	762.412	382.213	382.213	762.412	382.213	0.0003	0.723	-0.4868	0.230409	11.05	0	0.9948	2	0	290	296	57044.8	7K(8.0142)		0.7305	0	TRUE	tr|A0A0R2AUJ8|A0A0R2AUJ8_9LACO	A0A0R2AUJ8	A0A0R2AUJ8_9LACO	dnaJ	Chaperone protein DnaJ
5187_Murinus-SILAC-Heavy_7-19-2023.02196.02196.2	E:\DDA-PASEF\20230717_Microbiology_culture_proteome\Murinus.L\Output1\Murinus_Heavy\interact-5187_Murinus-SILAC-Heavy_7-19-2023.pep.xml	NKEEEPNDK	NK[136]EEEPNDK[136]	MAFSFFKK.NKEEEPNDK.NRVQEIEI	K	N	9	2	423.082	1117.52	1117.52	559.767	559.768	1117.52	559.768	-0.0012	0.8902	-0.4851	0.0177828	12.5	0	0.9972	2	1	9	17	23590.3	2K(8.0142),9K(8.0142)		0.8246	0	TRUE	tr|A0A0R2B6C0|A0A0R2B6C0_9LACO	A0A0R2B6C0	A0A0R2B6C0_9LACO	FC48_GL000310	Chromosome partitioning protein
5187_Murinus-SILAC-Heavy_7-19-2023.02219.02219.2	E:\DDA-PASEF\20230717_Microbiology_culture_proteome\Murinus.L\Output1\Murinus_Heavy\interact-5187_Murinus-SILAC-Heavy_7-19-2023.pep.xml	STLTHAK	STLTHAK[136]	YGISGSGK.STLTHAK.HAGKFDDI	K	H	7	2	426.594	764.425	764.427	383.22	383.221	764.427	383.221	-0.0006	0.8917	-0.4523	0.192198	10.365	7.966	0.9962	2	0	264	270	42551.1	7K(8.0142)		0.7407	0	TRUE	tr|A0A0R2BCB7|A0A0R2BCB7_9LACO	A0A0R2BCB7	A0A0R2BCB7_9LACO	FC48_GL000471	phosphoenolpyruvate carboxykinase (ATP)
5187_Murinus-SILAC-Heavy_7-19-2023.02225.02225.2	E:\DDA-PASEF\20230717_Microbiology_culture_proteome\Murinus.L\Output1\Murinus_Heavy\interact-5187_Murinus-SILAC-Heavy_7-19-2023.pep.xml	KAVDAAR	K[136]AVDAAR[166]	QEVPEAIR.KAVDAAR.KNIVKVPM	R	K	7	2	426.594	747.434	747.436	374.724	374.725	747.436	374.725	-0.0001	0.9498	-0.5813	0.188908	11.395	7.853	0.996	2	1	62	68	19531.3	1K(8.0142),7R(10.0083)		0.7098	0	TRUE	tr|A0A0R2B683|A0A0R2B683_9LACO	A0A0R2B683	A0A0R2B683_9LACO	rpsE	30S ribosomal protein S5
5187_Murinus-SILAC-Heavy_7-19-2023.02227.02227.2	E:\DDA-PASEF\20230717_Microbiology_culture_proteome\Murinus.L\Output1\Murinus_Heavy\interact-5187_Murinus-SILAC-Heavy_7-19-2023.pep.xml	RIAETSK	R[166]IAETSK[136]	RIGRIAFR.RIAETSK.DIEIVAIN	R	D	7	2	427.764	821.472	821.473	411.743	411.744	821.472	411.743	0.0003	0.928	-0.5974	0.0233749	15.025	0	0.9998	2	1	20	26	637384	1R(10.0083),7K(8.0142)		0.7742	0	TRUE	tr|A0A0R2BF54|A0A0R2BF54_9LACO	A0A0R2BF54	A0A0R2BF54_9LACO	FC48_GL000513	Glyceraldehyde-3-phosphate dehydrogenase
5187_Murinus-SILAC-Heavy_7-19-2023.02229.02229.2	E:\DDA-PASEF\20230717_Microbiology_culture_proteome\Murinus.L\Output1\Murinus_Heavy\interact-5187_Murinus-SILAC-Heavy_7-19-2023.pep.xml	AAHAQEPR	AAHAQEPR[166]	VYIHIIGK.AAHAQEPR.NGENAATY	K	N	8	2	427.764	888.447	888.448	445.231	445.232	888.444	445.229	0.0044	0.8108	-0.6164	0.0020347	16.266	0	1	2	0	265	272	798145	8R(10.0083)		0.8149	0	TRUE	tr|A0A0R2B2U6|A0A0R2B2U6_9LACO	A0A0R2B2U6	A0A0R2B2U6_9LACO	FC48_GL001045	Xaa-His dipeptidase
5187_Murinus-SILAC-Heavy_7-19-2023.02231.02231.3	E:\DDA-PASEF\20230717_Microbiology_culture_proteome\Murinus.L\Output1\Murinus_Heavy\interact-5187_Murinus-SILAC-Heavy_7-19-2023.pep.xml	TIDKEHQTR	TIDK[136]EHQTR[166]	SAINKEIK.TIDKEHQTR.RKQRQRSG	K	R	9	3	427.764	1144.59	1144.59	382.536	382.537	1144.6	382.539	-0.0059	0.8283	-0.5549	0.211714	10.197	0	0.9972	2	1	186	194	12191.4	4K(8.0142),9R(10.0083)		0.7133	0	TRUE	tr|A0A0R2B897|A0A0R2B897_9LACO	A0A0R2B897	A0A0R2B897_9LACO	hflX	GTPase HflX
5187_Murinus-SILAC-Heavy_7-19-2023.02234.02234.2	E:\DDA-PASEF\20230717_Microbiology_culture_proteome\Murinus.L\Output1\Murinus_Heavy\interact-5187_Murinus-SILAC-Heavy_7-19-2023.pep.xml	HVVTANK	HVVTANK[136]	KQIINAKK.HVVTANK.DIIAQHGP	K	D	7	2	427.764	775.438	775.439	388.726	388.727	775.443	388.729	-0.004	0.8894	-0.6441	0.061695	11.339	0	0.9975	2	0	99	105	0	7K(8.0142)		0.7322	0	TRUE	tr|A0A0R2BBC0|A0A0R2BBC0_9LACO	A0A0R2BBC0	A0A0R2BBC0_9LACO	FC48_GL001983	Homoserine dehydrogenase
5187_Murinus-SILAC-Heavy_7-19-2023.02235.02235.2	E:\DDA-PASEF\20230717_Microbiology_culture_proteome\Murinus.L\Output1\Murinus_Heavy\interact-5187_Murinus-SILAC-Heavy_7-19-2023.pep.xml	AAHAQEPR	AAHAQEPR[166]	VYIHIIGK.AAHAQEPR.NGENAATY	K	N	8	2	427.764	888.442	888.443	445.228	445.229	888.444	445.229	-0.0013	0.7883	-0.6164	0.00207014	16.236	0	1	2	0	265	272	694435	8R(10.0083)		0.7734	0	TRUE	tr|A0A0R2B2U6|A0A0R2B2U6_9LACO	A0A0R2B2U6	A0A0R2B2U6_9LACO	FC48_GL001045	Xaa-His dipeptidase
5187_Murinus-SILAC-Heavy_7-19-2023.02236.02236.2	E:\DDA-PASEF\20230717_Microbiology_culture_proteome\Murinus.L\Output1\Murinus_Heavy\interact-5187_Murinus-SILAC-Heavy_7-19-2023.pep.xml	KAVDAAR	K[136]AVDAAR[166]	QEVPEAIR.KAVDAAR.KNIVKVPM	R	K	7	2	427.764	747.433	747.434	374.724	374.724	747.436	374.725	-0.0018	0.9346	-0.584	1.81134	8.468	7.265	0.9479	2	1	62	68	0	1K(8.0142),7R(10.0083)		0.7113	0	TRUE	tr|A0A0R2B683|A0A0R2B683_9LACO	A0A0R2B683	A0A0R2B683_9LACO	rpsE	30S ribosomal protein S5
5187_Murinus-SILAC-Heavy_7-19-2023.02237.02237.2	E:\DDA-PASEF\20230717_Microbiology_culture_proteome\Murinus.L\Output1\Murinus_Heavy\interact-5187_Murinus-SILAC-Heavy_7-19-2023.pep.xml	RIAETSK	R[166]IAETSK[136]	RIGRIAFR.RIAETSK.DIEIVAIN	R	D	7	2	428.936	821.472	821.473	411.743	411.744	821.472	411.743	0.0006	0.8953	-0.6001	0.005236	16.624	0	0.9997	2	1	20	26	644432	1R(10.0083),7K(8.0142)		0.7752	0	TRUE	tr|A0A0R2BF54|A0A0R2BF54_9LACO	A0A0R2BF54	A0A0R2BF54_9LACO	FC48_GL000513	Glyceraldehyde-3-phosphate dehydrogenase
5187_Murinus-SILAC-Heavy_7-19-2023.02239.02239.2	E:\DDA-PASEF\20230717_Microbiology_culture_proteome\Murinus.L\Output1\Murinus_Heavy\interact-5187_Murinus-SILAC-Heavy_7-19-2023.pep.xml	AAHAQEPR	AAHAQEPR[166]	VYIHIIGK.AAHAQEPR.NGENAATY	K	N	8	2	428.936	888.445	888.446	445.23	445.23	888.444	445.229	0.0017	0.8345	-0.6137	0.000667575	14.202	0	1	2	0	265	272	331507	8R(10.0083)		0.7568	0	TRUE	tr|A0A0R2B2U6|A0A0R2B2U6_9LACO	A0A0R2B2U6	A0A0R2B2U6_9LACO	FC48_GL001045	Xaa-His dipeptidase
5187_Murinus-SILAC-Heavy_7-19-2023.02240.02240.2	E:\DDA-PASEF\20230717_Microbiology_culture_proteome\Murinus.L\Output1\Murinus_Heavy\interact-5187_Murinus-SILAC-Heavy_7-19-2023.pep.xml	RIAETSK	R[166]IAETSK	RIGRIAFR.RIAETSK.DIEIVAIN	R	D	7	2	428.936	813.457	813.458	407.736	407.736	813.458	407.736	-0.0003	0.8514	-0.6001	0.107771	12.37	0	0.9076	2	1	20	26	46096.3	1R(10.0083)		0.7739	0	TRUE	tr|A0A0R2BF54|A0A0R2BF54_9LACO	A0A0R2BF54	A0A0R2BF54_9LACO	FC48_GL000513	Glyceraldehyde-3-phosphate dehydrogenase
5187_Murinus-SILAC-Heavy_7-19-2023.02244.02244.2	E:\DDA-PASEF\20230717_Microbiology_culture_proteome\Murinus.L\Output1\Murinus_Heavy\interact-5187_Murinus-SILAC-Heavy_7-19-2023.pep.xml	GPMAHGSR	GPMAHGSR[166]	IKRWGQSR.GPMAHGSR.YHRRPGSM	R	Y	8	2	428.936	821.39	821.391	411.702	411.703	821.384	411.699	0.0073	0.9447	-0.5719	0.00567218	14.485	5.002	0.9997	2	0	132	139	456480	8R(10.0083)		0.7345	0	TRUE	tr|A0A0R2B6E2|A0A0R2B6E2_9LACO	A0A0R2B6E2	A0A0R2B6E2_9LACO	rplC	50S ribosomal protein L3
5187_Murinus-SILAC-Heavy_7-19-2023.02246.02246.2	E:\DDA-PASEF\20230717_Microbiology_culture_proteome\Murinus.L\Output1\Murinus_Heavy\interact-5187_Murinus-SILAC-Heavy_7-19-2023.pep.xml	AAHAQEPR	AAHAQEPR[166]	VYIHIIGK.AAHAQEPR.NGENAATY	K	N	8	2	430.106	888.442	888.444	445.228	445.229	888.444	445.229	-0.0004	0.7871	-0.6111	0.000593608	18.406	0	1	2	0	265	272	652928	8R(10.0083)		0.8163	0	TRUE	tr|A0A0R2B2U6|A0A0R2B2U6_9LACO	A0A0R2B2U6	A0A0R2B2U6_9LACO	FC48_GL001045	Xaa-His dipeptidase
5187_Murinus-SILAC-Heavy_7-19-2023.02247.02247.2	E:\DDA-PASEF\20230717_Microbiology_culture_proteome\Murinus.L\Output1\Murinus_Heavy\interact-5187_Murinus-SILAC-Heavy_7-19-2023.pep.xml	GPMAHGSR	GPMAHGSR[166]	IKRWGQSR.GPMAHGSR.YHRRPGSM	R	Y	8	2	430.106	821.384	821.385	411.699	411.7	821.384	411.699	0.0007	0.8982	-0.5746	0.00107399	16.376	0	1	2	0	132	139	476101	8R(10.0083)		0.7483	0	TRUE	tr|A0A0R2B6E2|A0A0R2B6E2_9LACO	A0A0R2B6E2	A0A0R2B6E2_9LACO	rplC	50S ribosomal protein L3
5187_Murinus-SILAC-Heavy_7-19-2023.02248.02248.2	E:\DDA-PASEF\20230717_Microbiology_culture_proteome\Murinus.L\Output1\Murinus_Heavy\interact-5187_Murinus-SILAC-Heavy_7-19-2023.pep.xml	AAHAQEPR	AAHAQEPR[166]	VYIHIIGK.AAHAQEPR.NGENAATY	K	N	8	2	430.106	888.443	888.444	445.229	445.229	888.444	445.229	-0.0003	0.8871	-0.6111	0.00039355	18.12	0	1	2	0	265	272	354240	8R(10.0083)		0.7724	0	TRUE	tr|A0A0R2B2U6|A0A0R2B2U6_9LACO	A0A0R2B2U6	A0A0R2B2U6_9LACO	FC48_GL001045	Xaa-His dipeptidase
5187_Murinus-SILAC-Heavy_7-19-2023.02251.02251.3	E:\DDA-PASEF\20230717_Microbiology_culture_proteome\Murinus.L\Output1\Murinus_Heavy\interact-5187_Murinus-SILAC-Heavy_7-19-2023.pep.xml	GPMAHGSR	GPMAHGSR[166]	IKRWGQSR.GPMAHGSR.YHRRPGSM	R	Y	8	3	430.106	821.388	821.39	274.803	274.804	821.384	274.802	0.0057	0.8765	-0.5746	0.0218147	10.145	0	0.9999	2	0	132	139	70159.4	8R(10.0083)		0.65	0	TRUE	tr|A0A0R2B6E2|A0A0R2B6E2_9LACO	A0A0R2B6E2	A0A0R2B6E2_9LACO	rplC	50S ribosomal protein L3
5187_Murinus-SILAC-Heavy_7-19-2023.02253.02253.2	E:\DDA-PASEF\20230717_Microbiology_culture_proteome\Murinus.L\Output1\Murinus_Heavy\interact-5187_Murinus-SILAC-Heavy_7-19-2023.pep.xml	HQNQASAQR	HQNQASAQR[166]	ARNNNHSK.HQNQASAQR.NNERHSGK	K	N	9	2	430.106	1048.5	1048.5	525.259	525.26	1048.5	525.259	0.0011	0.9022	-0.2876	0.00678813	10.173	0	0.9997	2	0	92	100	11103.5	9R(10.0083)		0.8424	0	TRUE	tr|A0A0R2AUQ8|A0A0R2AUQ8_9LACO	A0A0R2AUQ8	A0A0R2AUQ8_9LACO	infB	Translation initiation factor IF-2
5187_Murinus-SILAC-Heavy_7-19-2023.02256.02256.2	E:\DDA-PASEF\20230717_Microbiology_culture_proteome\Murinus.L\Output1\Murinus_Heavy\interact-5187_Murinus-SILAC-Heavy_7-19-2023.pep.xml	KAVDAAR	K[136]AVDAAR[166]	QEVPEAIR.KAVDAAR.KNIVKVPM	R	K	7	2	430.106	747.438	747.44	374.726	374.727	747.436	374.725	0.0039	0.9845	-0.5894	0.295801	8.616	0	0.9912	2	1	62	68	15368.6	1K(8.0142),7R(10.0083)		0.7113	0	TRUE	tr|A0A0R2B683|A0A0R2B683_9LACO	A0A0R2B683	A0A0R2B683_9LACO	rpsE	30S ribosomal protein S5
5187_Murinus-SILAC-Heavy_7-19-2023.02258.02258.3	E:\DDA-PASEF\20230717_Microbiology_culture_proteome\Murinus.L\Output1\Murinus_Heavy\interact-5187_Murinus-SILAC-Heavy_7-19-2023.pep.xml	GPMAHGSR	GPMAHGSR[166]	IKRWGQSR.GPMAHGSR.YHRRPGSM	R	Y	8	3	431.277	821.385	821.388	274.802	274.803	821.384	274.802	0.0034	0.7789	-0.5773	0.0605341	10.372	0	0.9996	2	0	132	139	68259.6	8R(10.0083)		0.6313	0	TRUE	tr|A0A0R2B6E2|A0A0R2B6E2_9LACO	A0A0R2B6E2	A0A0R2B6E2_9LACO	rplC	50S ribosomal protein L3
5187_Murinus-SILAC-Heavy_7-19-2023.02261.02261.2	E:\DDA-PASEF\20230717_Microbiology_culture_proteome\Murinus.L\Output1\Murinus_Heavy\interact-5187_Murinus-SILAC-Heavy_7-19-2023.pep.xml	LNSDEHR	LNSDEHR[166]	EQIPQYNK.LNSDEHR.IYTIIAER	K	I	7	2	431.277	879.408	879.409	440.711	440.712	879.407	440.711	0.0017	0.9087	-0.545	0.053889	10.574	0	0.9998	2	0	372	378	17259.7	7R(10.0083)		0.7844	0	TRUE	tr|A0A0R2B505|A0A0R2B505_9LACO	A0A0R2B505	A0A0R2B505_9LACO	FC48_GL000540	DNA topoisomerase
5187_Murinus-SILAC-Heavy_7-19-2023.02262.02262.3	E:\DDA-PASEF\20230717_Microbiology_culture_proteome\Murinus.L\Output1\Murinus_Heavy\interact-5187_Murinus-SILAC-Heavy_7-19-2023.pep.xml	AAHAQEPR	AAHAQEPR[166]	VYIHIIGK.AAHAQEPR.NGENAATY	K	N	8	3	431.277	888.437	888.439	297.153	297.154	888.444	297.155	-0.0051	0.9054	-0.6084	0.00682731	13.163	0	0.9999	2	0	265	272	26742.5	8R(10.0083)		0.6345	0	TRUE	tr|A0A0R2B2U6|A0A0R2B2U6_9LACO	A0A0R2B2U6	A0A0R2B2U6_9LACO	FC48_GL001045	Xaa-His dipeptidase
5187_Murinus-SILAC-Heavy_7-19-2023.02269.02269.2	E:\DDA-PASEF\20230717_Microbiology_culture_proteome\Murinus.L\Output1\Murinus_Heavy\interact-5187_Murinus-SILAC-Heavy_7-19-2023.pep.xml	IAEHHDPK	IAEHHDPK[136]	SEITAIKR.IAEHHDPK.AFISVIDV	R	A	8	2	432.446	953.476	953.477	477.745	477.746	953.481	477.748	-0.0037	0.8456	-0.4053	0.0804915	11.877	0	0.9998	2	0	257	264	9226.66	8K(8.0142)		0.8177	0	TRUE	tr|A0A0R2BDL0|A0A0R2BDL0_9LACO	A0A0R2BDL0	A0A0R2BDL0_9LACO	FC48_GL001354	DUF2179 domain-containing protein
5187_Murinus-SILAC-Heavy_7-19-2023.02270.02270.2	E:\DDA-PASEF\20230717_Microbiology_culture_proteome\Murinus.L\Output1\Murinus_Heavy\interact-5187_Murinus-SILAC-Heavy_7-19-2023.pep.xml	LDGHAQR	LDGHAQR[166]	VVPEINGK.LDGHAQR.VPVITGSI	K	V	7	2	432.446	805.406	805.407	403.71	403.711	805.407	403.711	0.0003	0.7868	-0.5693	0.0561371	10.503	0	0.9987	2	0	229	235	947130	7R(10.0083)		0.7537	0	TRUE	tr|A0A0R2BF54|A0A0R2BF54_9LACO	A0A0R2BF54	A0A0R2BF54_9LACO	FC48_GL000513	Glyceraldehyde-3-phosphate dehydrogenase
5187_Murinus-SILAC-Heavy_7-19-2023.02278.02278.2	E:\DDA-PASEF\20230717_Microbiology_culture_proteome\Murinus.L\Output1\Murinus_Heavy\interact-5187_Murinus-SILAC-Heavy_7-19-2023.pep.xml	TSASHINK	TSASHINK[136]	ETTPTKIK.TSASHINK.VIGTEITV	K	V	8	2	433.618	864.446	864.447	433.23	433.231	864.455	433.235	-0.007	0.6628	-0.5447	0.0496592	11.716	0	0.998	2	0	416	423	25804.6	8K(8.0142)		0.7719	0	TRUE	tr|A0A0R2B3C5|A0A0R2B3C5_9LACO	A0A0R2B3C5	A0A0R2B3C5_9LACO	pheT	Phenylalanine--tRNA ligase beta subunit
5187_Murinus-SILAC-Heavy_7-19-2023.02282.02282.2	E:\DDA-PASEF\20230717_Microbiology_culture_proteome\Murinus.L\Output1\Murinus_Heavy\interact-5187_Murinus-SILAC-Heavy_7-19-2023.pep.xml	KELSAGK	K[136]ELSAGK[136]	TQAPVVTK.KELSAGK.QSYAQSKE	K	Q	7	2	433.618	747.441	747.442	374.728	374.728	747.446	374.73	-0.004	0.8528	-0.5094	0.139396	9.923	0	0.9559	2	1	558	564	4662.74	1K(8.0142),7K(8.0142)		0.7096	0	TRUE	tr|A0A0R2BBF6|A0A0R2BBF6_9LACO	A0A0R2BBF6	A0A0R2BBF6_9LACO	FC48_GL001173	ABC transporter, ATP-binding protein
5187_Murinus-SILAC-Heavy_7-19-2023.02294.02294.2	E:\DDA-PASEF\20230717_Microbiology_culture_proteome\Murinus.L\Output1\Murinus_Heavy\interact-5187_Murinus-SILAC-Heavy_7-19-2023.pep.xml	GAMDHGMK	GAMDHGM[147]K[136]	MAAEAAAK.GAMDHGMK.TVEVAVKG	K	T	8	2	435.958	869.36	869.361	435.687	435.688	869.361	435.688	-0.0003	0.7482	-0.6321	0.00716556	16.079	6.431	0.9997	2	0	41	48	73680.6	7M(15.9949),8K(8.0142)		0.7632	0	TRUE	tr|A0A0R2B6X9|A0A0R2B6X9_9LACO	A0A0R2B6X9	A0A0R2B6X9_9LACO	rpsK	30S ribosomal protein S11
5187_Murinus-SILAC-Heavy_7-19-2023.02308.02308.2	E:\DDA-PASEF\20230717_Microbiology_culture_proteome\Murinus.L\Output1\Murinus_Heavy\interact-5187_Murinus-SILAC-Heavy_7-19-2023.pep.xml	GAMDHGMK	GAMDHGM[147]K[136]	MAAEAAAK.GAMDHGMK.TVEVAVKG	K	T	8	2	438.299	869.361	869.362	435.688	435.688	869.361	435.688	0.0006	0.7535	-0.6375	0.182075	10.459	0	0.995	2	0	41	48	76390.5	7M(15.9949),8K(8.0142)		0.7648	0	TRUE	tr|A0A0R2B6X9|A0A0R2B6X9_9LACO	A0A0R2B6X9	A0A0R2B6X9_9LACO	rpsK	30S ribosomal protein S11
5187_Murinus-SILAC-Heavy_7-19-2023.02310.02310.2	E:\DDA-PASEF\20230717_Microbiology_culture_proteome\Murinus.L\Output1\Murinus_Heavy\interact-5187_Murinus-SILAC-Heavy_7-19-2023.pep.xml	LDGHAQR	LDGHAQR[166]	VVPEINGK.LDGHAQR.VPVITGSI	K	V	7	2	438.299	805.405	805.406	403.71	403.71	805.407	403.711	-0.0007	0.8778	-0.5827	0.0600482	10.386	0	0.9995	2	0	229	235	4270048	7R(10.0083)		0.747	0	TRUE	tr|A0A0R2BF54|A0A0R2BF54_9LACO	A0A0R2BF54	A0A0R2BF54_9LACO	FC48_GL000513	Glyceraldehyde-3-phosphate dehydrogenase
5187_Murinus-SILAC-Heavy_7-19-2023.02311.02311.2	E:\DDA-PASEF\20230717_Microbiology_culture_proteome\Murinus.L\Output1\Murinus_Heavy\interact-5187_Murinus-SILAC-Heavy_7-19-2023.pep.xml	VPEEHQK	VPEEHQK[136]	NGIAIDYK.VPEEHQK.EISGKAIW	K	E	7	2	438.299	873.448	873.449	437.731	437.732	873.444	437.729	0.0058	0.889	-0.6438	0.118782	10.201	0	0.9996	2	0	164	170	194927	7K(8.0142)		0.7675	0	TRUE	tr|A0A0R2B2I7|A0A0R2B2I7_9LACO	A0A0R2B2I7	A0A0R2B2I7_9LACO	FC48_GL000970	Prophage major head protein
5187_Murinus-SILAC-Heavy_7-19-2023.02315.02315.2	E:\DDA-PASEF\20230717_Microbiology_culture_proteome\Murinus.L\Output1\Murinus_Heavy\interact-5187_Murinus-SILAC-Heavy_7-19-2023.pep.xml	RSDQTIK	R[166]SDQTIK[136]	KISYFSTK.RSDQTIK.RKAQEAWI	K	R	7	2	439.259	864.478	864.479	433.246	433.247	864.478	433.247	0.0006	0.8846	-0.5673	0.255417	8.871	0	0.9918	2	1	166	172	22671.4	1R(10.0083),7K(8.0142)		0.7695	0	TRUE	tr|A0A0R2ATH3|A0A0R2ATH3_9LACO	A0A0R2ATH3	A0A0R2ATH3_9LACO	FC48_GL001740	Multimodular transpeptidase-transglycosylase PBP 1A
5187_Murinus-SILAC-Heavy_7-19-2023.02319.02319.2	E:\DDA-PASEF\20230717_Microbiology_culture_proteome\Murinus.L\Output1\Murinus_Heavy\interact-5187_Murinus-SILAC-Heavy_7-19-2023.pep.xml	EQVQAHSR	EQVQAHSR[166]	TPIVIGSK.EQVQAHSR.EPIPQNIQ	K	E	8	2	439.259	964.468	964.469	483.241	483.242	963.476	482.745	0.9926	0.9516	-0.5978	0.0444887	13.907	0	0.9999	2	0	50	57	24706.4	8R(10.0083)		0.7981	0	TRUE	tr|A0A0R2B4H6|A0A0R2B4H6_9LACO	A0A0R2B4H6	A0A0R2B4H6_9LACO	FC48_GL000475	phosphate acetyltransferase
5187_Murinus-SILAC-Heavy_7-19-2023.02320.02320.2	E:\DDA-PASEF\20230717_Microbiology_culture_proteome\Murinus.L\Output1\Murinus_Heavy\interact-5187_Murinus-SILAC-Heavy_7-19-2023.pep.xml	KAVDAAR	K[136]AVDAAR[166]	QEVPEAIR.KAVDAAR.KNIVKVPM	R	K	7	2	439.259	747.438	747.439	374.726	374.727	747.436	374.725	0.0036	0.9408	-0.6104	0.129494	9.051	0	0.9945	2	1	62	68	12539.2	1K(8.0142),7R(10.0083)		0.7077	0	TRUE	tr|A0A0R2B683|A0A0R2B683_9LACO	A0A0R2B683	A0A0R2B683_9LACO	rpsE	30S ribosomal protein S5
5187_Murinus-SILAC-Heavy_7-19-2023.02321.02321.3	E:\DDA-PASEF\20230717_Microbiology_culture_proteome\Murinus.L\Output1\Murinus_Heavy\interact-5187_Murinus-SILAC-Heavy_7-19-2023.pep.xml	LDGHAQR	LDGHAQR[166]	VVPEINGK.LDGHAQR.VPVITGSI	K	V	7	3	439.259	805.399	805.401	269.474	269.474	805.407	269.476	-0.0061	0.8182	-0.5849	0.0409261	8.052	0	0.9974	2	0	229	235	411287	7R(10.0083)		0.6462	0	TRUE	tr|A0A0R2BF54|A0A0R2BF54_9LACO	A0A0R2BF54	A0A0R2BF54_9LACO	FC48_GL000513	Glyceraldehyde-3-phosphate dehydrogenase
5187_Murinus-SILAC-Heavy_7-19-2023.02325.02325.2	E:\DDA-PASEF\20230717_Microbiology_culture_proteome\Murinus.L\Output1\Murinus_Heavy\interact-5187_Murinus-SILAC-Heavy_7-19-2023.pep.xml	VPEEHQK	VPEEHQK[136]	NGIAIDYK.VPEEHQK.EISGKAIW	K	E	7	2	440.428	873.443	873.444	437.729	437.729	873.444	437.729	0.0006	0.9037	-0.645	0.591562	10.412	7.567	0.9977	2	0	164	170	210457	7K(8.0142)		0.767	0	TRUE	tr|A0A0R2B2I7|A0A0R2B2I7_9LACO	A0A0R2B2I7	A0A0R2B2I7_9LACO	FC48_GL000970	Prophage major head protein
5187_Murinus-SILAC-Heavy_7-19-2023.02327.02327.2	E:\DDA-PASEF\20230717_Microbiology_culture_proteome\Murinus.L\Output1\Murinus_Heavy\interact-5187_Murinus-SILAC-Heavy_7-19-2023.pep.xml	HMQESAK	HMQESAK[136]	PINEKEIK.HMQESAK.TIKEVITN	K	T	7	2	440.428	837.389	837.39	419.702	419.702	837.389	419.702	0.0007	0.8988	-0.5317	0.000935944	13.615	0	0.9998	2	0	299	305	0	7K(8.0142)		0.7836	0	TRUE	tr|A0A0R2BPC8|A0A0R2BPC8_9LACO	A0A0R2BPC8	A0A0R2BPC8_9LACO	ldh	L-lactate dehydrogenase
5187_Murinus-SILAC-Heavy_7-19-2023.02330.02330.2	E:\DDA-PASEF\20230717_Microbiology_culture_proteome\Murinus.L\Output1\Murinus_Heavy\interact-5187_Murinus-SILAC-Heavy_7-19-2023.pep.xml	EQVQAHSR	EQVQAHSR[166]	TPIVIGSK.EQVQAHSR.EPIPQNIQ	K	E	8	2	440.428	963.473	963.474	482.744	482.744	963.476	482.745	-0.0018	0.9438	-0.5951	0.0530884	11.6	0	0.9998	2	0	50	57	26145.8	8R(10.0083)		0.7957	0	TRUE	tr|A0A0R2B4H6|A0A0R2B4H6_9LACO	A0A0R2B4H6	A0A0R2B4H6_9LACO	FC48_GL000475	phosphate acetyltransferase
5187_Murinus-SILAC-Heavy_7-19-2023.02332.02332.2	E:\DDA-PASEF\20230717_Microbiology_culture_proteome\Murinus.L\Output1\Murinus_Heavy\interact-5187_Murinus-SILAC-Heavy_7-19-2023.pep.xml	FGGNNNNHK	FGGNNNNHK[136]	KNKFSNNR.FGGNNNNHK.FNKKNKNK	R	F	9	2	440.428	1008.45	1008.46	505.234	505.235	1008.46	505.238	-0.0065	0.7301	-0.4493	0.0183021	13.45	0	0.9996	2	0	148	156	7296.03	9K(8.0142)		0.8032	0	TRUE	tr|A0A0R2AUQ8|A0A0R2AUQ8_9LACO	A0A0R2AUQ8	A0A0R2AUQ8_9LACO	infB	Translation initiation factor IF-2
5187_Murinus-SILAC-Heavy_7-19-2023.02334.02334.2	E:\DDA-PASEF\20230717_Microbiology_culture_proteome\Murinus.L\Output1\Murinus_Heavy\interact-5187_Murinus-SILAC-Heavy_7-19-2023.pep.xml	LDGHAQR	LDGHAQR[166]	VVPEINGK.LDGHAQR.VPVITGSI	K	V	7	2	441.599	805.406	805.407	403.71	403.711	805.407	403.711	0.0004	0.8888	-0.5903	0.00135285	18.975	3.238	1	2	0	229	235	6575713	7R(10.0083)		0.7526	0	TRUE	tr|A0A0R2BF54|A0A0R2BF54_9LACO	A0A0R2BF54	A0A0R2BF54_9LACO	FC48_GL000513	Glyceraldehyde-3-phosphate dehydrogenase
5187_Murinus-SILAC-Heavy_7-19-2023.02336.02336.3	E:\DDA-PASEF\20230717_Microbiology_culture_proteome\Murinus.L\Output1\Murinus_Heavy\interact-5187_Murinus-SILAC-Heavy_7-19-2023.pep.xml	LDGHAQR	LDGHAQR[166]	VVPEINGK.LDGHAQR.VPVITGSI	K	V	7	3	441.599	805.405	805.408	269.476	269.476	805.407	269.476	0.0005	0.8717	-0.5903	0.0881049	9.72	6.409	0.9987	2	0	229	235	1.47194e+06	7R(10.0083)		0.6441	0	TRUE	tr|A0A0R2BF54|A0A0R2BF54_9LACO	A0A0R2BF54	A0A0R2BF54_9LACO	FC48_GL000513	Glyceraldehyde-3-phosphate dehydrogenase
5187_Murinus-SILAC-Heavy_7-19-2023.02347.02347.3	E:\DDA-PASEF\20230717_Microbiology_culture_proteome\Murinus.L\Output1\Murinus_Heavy\interact-5187_Murinus-SILAC-Heavy_7-19-2023.pep.xml	LDGHAQR	LDGHAQR[166]	VVPEINGK.LDGHAQR.VPVITGSI	K	V	7	3	442.771	805.406	805.408	269.476	269.477	805.407	269.476	0.0008	0.86	-0.593	0.131902	8.019	0	0.9982	2	0	229	235	1.48518e+06	7R(10.0083)		0.6488	0	TRUE	tr|A0A0R2BF54|A0A0R2BF54_9LACO	A0A0R2BF54	A0A0R2BF54_9LACO	FC48_GL000513	Glyceraldehyde-3-phosphate dehydrogenase
5187_Murinus-SILAC-Heavy_7-19-2023.02363.02363.2	E:\DDA-PASEF\20230717_Microbiology_culture_proteome\Murinus.L\Output1\Murinus_Heavy\interact-5187_Murinus-SILAC-Heavy_7-19-2023.pep.xml	LDGHAQR	LDGHAQR[166]	VVPEINGK.LDGHAQR.VPVITGSI	K	V	7	2	443.94	805.407	805.408	403.711	403.711	805.407	403.711	0.001	0.8808	-0.5957	0.0147316	13.827	0	0.9998	2	0	229	235	6.79991e+06	7R(10.0083)		0.7633	0	TRUE	tr|A0A0R2BF54|A0A0R2BF54_9LACO	A0A0R2BF54	A0A0R2BF54_9LACO	FC48_GL000513	Glyceraldehyde-3-phosphate dehydrogenase
5187_Murinus-SILAC-Heavy_7-19-2023.02364.02364.2	E:\DDA-PASEF\20230717_Microbiology_culture_proteome\Murinus.L\Output1\Murinus_Heavy\interact-5187_Murinus-SILAC-Heavy_7-19-2023.pep.xml	GEHTMPER	GEHTM[147]PER[166]	IVNYSRIR.GEHTMPER.LAKEIMDA	R	L	8	2	443.94	981.421	981.422	491.718	491.718	981.421	491.718	0.0004	0.7758	-0.5296	0.00601866	10.382	0	0.9954	2	0	112	119	20672.8	5M(15.9949),8R(10.0083)		0.8009	0	TRUE	tr|A0A0R2BAT4|A0A0R2BAT4_9LACO	A0A0R2BAT4	A0A0R2BAT4_9LACO	rpsG	30S ribosomal protein S7
5187_Murinus-SILAC-Heavy_7-19-2023.02371.02371.2	E:\DDA-PASEF\20230717_Microbiology_culture_proteome\Murinus.L\Output1\Murinus_Heavy\interact-5187_Murinus-SILAC-Heavy_7-19-2023.pep.xml	IRGDETK	IR[166]GDETK[136]	ATMPIKTR.IRGDETK.VSIRTAAA	R	V	7	2	443.94	835.451	835.452	418.733	418.733	835.452	418.733	0	0.9346	-0.5672	0.139717	12.919	9.095	0.9915	2	1	514	520	0	2R(10.0083),7K(8.0142)		0.7857	0	TRUE	tr|A0A0R2B858|A0A0R2B858_9LACO	A0A0R2B858	A0A0R2B858_9LACO	FC48_GL000274	Asparagine synthase
5187_Murinus-SILAC-Heavy_7-19-2023.02380.02380.2	E:\DDA-PASEF\20230717_Microbiology_culture_proteome\Murinus.L\Output1\Murinus_Heavy\interact-5187_Murinus-SILAC-Heavy_7-19-2023.pep.xml	THTYENDK	THTYENDK[136]	QGFPKIDK.THTYENDK.LK	K	L	8	2	445.111	1014.45	1014.45	508.232	508.233	1014.45	508.232	0.001	0.761	-0.626	0.0171791	13.56	0	0.9998	2	0	161	168	7317	8K(8.0142)		0.8259	0	TRUE	tr|A0A0R2BAY2|A0A0R2BAY2_9LACO	A0A0R2BAY2	A0A0R2BAY2_9LACO	FC48_GL000190	Putative tRNA (cytidine(34)-2'-O)-methyltransferase
5187_Murinus-SILAC-Heavy_7-19-2023.02384.02384.2	E:\DDA-PASEF\20230717_Microbiology_culture_proteome\Murinus.L\Output1\Murinus_Heavy\interact-5187_Murinus-SILAC-Heavy_7-19-2023.pep.xml	NHPMENTK	NHPMENTK[136]	AAEQYWNK.NHPMENTK.GYVARGGR	K	G	8	2	446.281	977.447	977.448	489.731	489.731	977.448	489.731	-0.0004	0.9102	-0.6198	0.00322478	16.466	0	1	2	0	60	67	329680	8K(8.0142)		0.816	0	TRUE	tr|A0A0R2B6P1|A0A0R2B6P1_9LACO	A0A0R2B6P1	A0A0R2B6P1_9LACO	FC48_GL000452	Myosin-cross-reactive antigen
5187_Murinus-SILAC-Heavy_7-19-2023.02385.02385.2	E:\DDA-PASEF\20230717_Microbiology_culture_proteome\Murinus.L\Output1\Murinus_Heavy\interact-5187_Murinus-SILAC-Heavy_7-19-2023.pep.xml	AMHGTTR	AMHGTTR[166]	SSDDKKAK.AMHGTTR.ANFHNMVV	K	A	7	2	446.281	782.374	782.375	392.194	392.195	782.373	392.194	0.0016	0.7993	-0.6281	0.018103	8.469	0	0.9946	2	0	63	69	16488.6	7R(10.0083)		0.7317	0	TRUE	tr|A0A0R2B742|A0A0R2B742_9LACO	A0A0R2B742	A0A0R2B742_9LACO	rplF	50S ribosomal protein L6
5187_Murinus-SILAC-Heavy_7-19-2023.02387.02387.2	E:\DDA-PASEF\20230717_Microbiology_culture_proteome\Murinus.L\Output1\Murinus_Heavy\interact-5187_Murinus-SILAC-Heavy_7-19-2023.pep.xml	NHPMENTK	NHPMENTK[136]	AAEQYWNK.NHPMENTK.GYVARGGR	K	G	8	2	446.281	977.446	977.447	489.731	489.731	977.448	489.731	-0.0005	0.9556	-0.6198	0.000362869	18.261	0	1	2	0	60	67	329680	8K(8.0142)		0.8046	0	TRUE	tr|A0A0R2B6P1|A0A0R2B6P1_9LACO	A0A0R2B6P1	A0A0R2B6P1_9LACO	FC48_GL000452	Myosin-cross-reactive antigen
5187_Murinus-SILAC-Heavy_7-19-2023.02388.02388.2	E:\DDA-PASEF\20230717_Microbiology_culture_proteome\Murinus.L\Output1\Murinus_Heavy\interact-5187_Murinus-SILAC-Heavy_7-19-2023.pep.xml	LDGHAQR	LDGHAQR[166]	VVPEINGK.LDGHAQR.VPVITGSI	K	V	7	2	446.281	805.406	805.408	403.71	403.711	805.407	403.711	0.0005	0.8457	-0.601	0.0870462	10.741	0	0.9983	2	0	229	235	0	7R(10.0083)		0.7048	0	TRUE	tr|A0A0R2BF54|A0A0R2BF54_9LACO	A0A0R2BF54	A0A0R2BF54_9LACO	FC48_GL000513	Glyceraldehyde-3-phosphate dehydrogenase
5187_Murinus-SILAC-Heavy_7-19-2023.02392.02392.2	E:\DDA-PASEF\20230717_Microbiology_culture_proteome\Murinus.L\Output1\Murinus_Heavy\interact-5187_Murinus-SILAC-Heavy_7-19-2023.pep.xml	NHPMENTK	NHPMENTK[136]	AAEQYWNK.NHPMENTK.GYVARGGR	K	G	8	2	447.451	977.448	977.449	489.731	489.732	977.448	489.731	0.0012	0.933	-0.6171	0.000318787	20.486	6.366	1	2	0	60	67	376224	8K(8.0142)		0.8146	0	TRUE	tr|A0A0R2B6P1|A0A0R2B6P1_9LACO	A0A0R2B6P1	A0A0R2B6P1_9LACO	FC48_GL000452	Myosin-cross-reactive antigen
5187_Murinus-SILAC-Heavy_7-19-2023.02394.02394.2	E:\DDA-PASEF\20230717_Microbiology_culture_proteome\Murinus.L\Output1\Murinus_Heavy\interact-5187_Murinus-SILAC-Heavy_7-19-2023.pep.xml	EAGGLHK	EAGGLHK[136]	RPGEDIVK.EAGGLHK.FMNWDQGI	K	F	7	2	447.451	718.386	718.387	360.2	360.201	718.385	360.2	0.0017	0.8747	-0.4776	0.00282326	11.697	0	0.9998	2	0	79	85	21486.7	7K(8.0142)		0.707	0	TRUE	tr|A0A0R2B604|A0A0R2B604_9LACO	A0A0R2B604	A0A0R2B604_9LACO	tgt	Queuine tRNA-ribosyltransferase
5187_Murinus-SILAC-Heavy_7-19-2023.02395.02395.2	E:\DDA-PASEF\20230717_Microbiology_culture_proteome\Murinus.L\Output1\Murinus_Heavy\interact-5187_Murinus-SILAC-Heavy_7-19-2023.pep.xml	NHPMENTK		AAEQYWNK.NHPMENTK.GYVARGGR	K	G	8	2	447.451	969.433	969.434	485.724	485.724	969.434	485.724	0.0006	0.8982	-0.6171	0.0156135	12.726	0	0.9983	2	0	60	67	52589			0.8124	0	TRUE	tr|A0A0R2B6P1|A0A0R2B6P1_9LACO	A0A0R2B6P1	A0A0R2B6P1_9LACO	FC48_GL000452	Myosin-cross-reactive antigen
5187_Murinus-SILAC-Heavy_7-19-2023.02398.02398.2	E:\DDA-PASEF\20230717_Microbiology_culture_proteome\Murinus.L\Output1\Murinus_Heavy\interact-5187_Murinus-SILAC-Heavy_7-19-2023.pep.xml	RQDVEQR	R[166]QDVEQR[166]	RDTDIEAK.RQDVEQR.YEEIEQAI	K	Y	7	2	447.451	949.489	949.49	475.752	475.752	949.484	475.75	0.0052	0.9653	-0.5831	0.0508452	14.675	8.301	0.9945	2	1	873	879	0	1R(10.0083),7R(10.0083)		0.7965	0	TRUE	tr|A0A0R2B2H0|A0A0R2B2H0_9LACO	A0A0R2B2H0	A0A0R2B2H0_9LACO	smc	Chromosome partition protein Smc
5187_Murinus-SILAC-Heavy_7-19-2023.02405.02405.2	E:\DDA-PASEF\20230717_Microbiology_culture_proteome\Murinus.L\Output1\Murinus_Heavy\interact-5187_Murinus-SILAC-Heavy_7-19-2023.pep.xml	KDAVATANK	K[136]DAVATANK[136]	ITVTIPKK.KDAVATANK.IEIQ	K	I	9	2	449.793	932.524	932.525	467.269	467.27	932.526	467.27	-0.0012	0.9553	-0.496	0.000471249	20.807	0	1	2	1	131	139	729688	1K(8.0142),9K(8.0142)		0.7878	0	TRUE	tr|A0A0R2B6E9|A0A0R2B6E9_9LACO	A0A0R2B6E9	A0A0R2B6E9_9LACO	FC48_GL000352	Hsp20 family heat-shock protein
5187_Murinus-SILAC-Heavy_7-19-2023.02407.02407.2	E:\DDA-PASEF\20230717_Microbiology_culture_proteome\Murinus.L\Output1\Murinus_Heavy\interact-5187_Murinus-SILAC-Heavy_7-19-2023.pep.xml	KDAVATANK		ITVTIPKK.KDAVATANK.IEIQ	K	I	9	2	449.793	916.496	916.498	459.255	459.256	916.498	459.256	-0.0001	0.8735	-0.496	0.00485288	19.756	0	0.9999	2	1	131	139	99369.6			0.7881	0	TRUE	tr|A0A0R2B6E9|A0A0R2B6E9_9LACO	A0A0R2B6E9	A0A0R2B6E9_9LACO	FC48_GL000352	Hsp20 family heat-shock protein
5187_Murinus-SILAC-Heavy_7-19-2023.02412.02412.2	E:\DDA-PASEF\20230717_Microbiology_culture_proteome\Murinus.L\Output1\Murinus_Heavy\interact-5187_Murinus-SILAC-Heavy_7-19-2023.pep.xml	KDAVATANK	K[136]DAVATANK[136]	ITVTIPKK.KDAVATANK.IEIQ	K	I	9	2	450.962	932.526	932.527	467.27	467.271	932.526	467.27	0.0011	0.9362	-0.4933	0.000363915	21.256	0	1	2	1	131	139	738774	1K(8.0142),9K(8.0142)		0.7876	0	TRUE	tr|A0A0R2B6E9|A0A0R2B6E9_9LACO	A0A0R2B6E9	A0A0R2B6E9_9LACO	FC48_GL000352	Hsp20 family heat-shock protein
5187_Murinus-SILAC-Heavy_7-19-2023.02413.02413.2	E:\DDA-PASEF\20230717_Microbiology_culture_proteome\Murinus.L\Output1\Murinus_Heavy\interact-5187_Murinus-SILAC-Heavy_7-19-2023.pep.xml	KDAVATANK	KDAVATANK[136]	ITVTIPKK.KDAVATANK.IEIQ	K	I	9	2	450.962	924.512	924.514	463.264	463.264	924.512	463.263	0.0016	0.8003	-0.4933	0.0216895	17.155	16.744	0.9963	2	1	131	139	120857	9K(8.0142)		0.7882	0	TRUE	tr|A0A0R2B6E9|A0A0R2B6E9_9LACO	A0A0R2B6E9	A0A0R2B6E9_9LACO	FC48_GL000352	Hsp20 family heat-shock protein
5187_Murinus-SILAC-Heavy_7-19-2023.02417.02417.2	E:\DDA-PASEF\20230717_Microbiology_culture_proteome\Murinus.L\Output1\Murinus_Heavy\interact-5187_Murinus-SILAC-Heavy_7-19-2023.pep.xml	LDGHAQR	LDGHAQR[166]	VVPEINGK.LDGHAQR.VPVITGSI	K	V	7	2	450.962	808.418	808.42	405.216	405.217	805.407	403.711	3.0127	0.7193	-0.6118	0.317688	9.492	0	0.8584	2	0	229	235	6770969	7R(10.0083)		0.7362	0	TRUE	tr|A0A0R2BF54|A0A0R2BF54_9LACO	A0A0R2BF54	A0A0R2BF54_9LACO	FC48_GL000513	Glyceraldehyde-3-phosphate dehydrogenase
5187_Murinus-SILAC-Heavy_7-19-2023.02418.02418.2	E:\DDA-PASEF\20230717_Microbiology_culture_proteome\Murinus.L\Output1\Murinus_Heavy\interact-5187_Murinus-SILAC-Heavy_7-19-2023.pep.xml	NCGATYHK	NCGATYHK[136]	ITGRYICR.NCGATYHK.IFNPTKVE	R	I	8	2	450.962	957.42	957.422	479.717	479.718	957.422	479.718	-0.0003	0.9533	-0.5817	0.00105986	16.399	0	1	2	0	129	136	459262	2C(57.0215),8K(8.0142)		0.7959	0	TRUE	tr|A0A0R2B793|A0A0R2B793_9LACO	A0A0R2B793	A0A0R2B793_9LACO	adk	Adenylate kinase
5187_Murinus-SILAC-Heavy_7-19-2023.02421.02421.2	E:\DDA-PASEF\20230717_Microbiology_culture_proteome\Murinus.L\Output1\Murinus_Heavy\interact-5187_Murinus-SILAC-Heavy_7-19-2023.pep.xml	KDAVATANK		ITVTIPKK.KDAVATANK.IEIQ	K	I	9	2	452.132	916.497	916.498	459.256	459.256	916.498	459.256	0.0003	0.9178	-0.4906	0.00187284	21.41	9.638	0.9997	2	1	131	139	126251			0.7908	0	TRUE	tr|A0A0R2B6E9|A0A0R2B6E9_9LACO	A0A0R2B6E9	A0A0R2B6E9_9LACO	FC48_GL000352	Hsp20 family heat-shock protein
5187_Murinus-SILAC-Heavy_7-19-2023.02427.02427.2	E:\DDA-PASEF\20230717_Microbiology_culture_proteome\Murinus.L\Output1\Murinus_Heavy\interact-5187_Murinus-SILAC-Heavy_7-19-2023.pep.xml	STLTHAK	STLTHAK[136]	YGISGSGK.STLTHAK.HAGKFDDI	K	H	7	2	452.132	764.415	764.417	383.215	383.216	764.427	383.221	-0.0105	0.8268	-0.5109	0.637896	6.281	0	0.9214	2	0	264	270	7333.44	7K(8.0142)		0.7326	0	TRUE	tr|A0A0R2BCB7|A0A0R2BCB7_9LACO	A0A0R2BCB7	A0A0R2BCB7_9LACO	FC48_GL000471	phosphoenolpyruvate carboxykinase (ATP)
5187_Murinus-SILAC-Heavy_7-19-2023.02429.02429.2	E:\DDA-PASEF\20230717_Microbiology_culture_proteome\Murinus.L\Output1\Murinus_Heavy\interact-5187_Murinus-SILAC-Heavy_7-19-2023.pep.xml	NCGATYHK	NCGATYHK[136]	ITGRYICR.NCGATYHK.IFNPTKVE	R	I	8	2	453.303	957.422	957.423	479.718	479.719	957.422	479.718	0.0007	0.9592	-0.5871	0.00159496	16.689	0	1	2	0	129	136	539866	2C(57.0215),8K(8.0142)		0.7999	0	TRUE	tr|A0A0R2B793|A0A0R2B793_9LACO	A0A0R2B793	A0A0R2B793_9LACO	adk	Adenylate kinase
5187_Murinus-SILAC-Heavy_7-19-2023.02433.02433.3	E:\DDA-PASEF\20230717_Microbiology_culture_proteome\Murinus.L\Output1\Murinus_Heavy\interact-5187_Murinus-SILAC-Heavy_7-19-2023.pep.xml	GAMDHGMK	GAM[147]DHGMK[136]	MAAEAAAK.GAMDHGMK.TVEVAVKG	K	T	8	3	453.303	869.357	869.359	290.793	290.793	869.361	290.794	-0.0027	0.7561	-0.5543	0.0047152	10.806	0	0.9955	2	0	41	48	11700	3M(15.9949),8K(8.0142)		0.6231	0	TRUE	tr|A0A0R2B6X9|A0A0R2B6X9_9LACO	A0A0R2B6X9	A0A0R2B6X9_9LACO	rpsK	30S ribosomal protein S11
5187_Murinus-SILAC-Heavy_7-19-2023.02434.02434.2	E:\DDA-PASEF\20230717_Microbiology_culture_proteome\Murinus.L\Output1\Murinus_Heavy\interact-5187_Murinus-SILAC-Heavy_7-19-2023.pep.xml	KGDLASR	K[136]GDLASR[166]	EKMITIGK.KGDLASR.RRAAAFMM	K	R	7	2	453.303	763.431	763.432	382.723	382.723	763.431	382.723	0.0011	0.9759	-0.4699	0.0249172	9.914	0	0.9989	2	1	53	59	82091	1K(8.0142),7R(10.0083)		0.7302	0	TRUE	tr|A0A0R2B7X0|A0A0R2B7X0_9LACO	A0A0R2B7X0	A0A0R2B7X0_9LACO	rplQ	50S ribosomal protein L17
5187_Murinus-SILAC-Heavy_7-19-2023.02438.02438.2	E:\DDA-PASEF\20230717_Microbiology_culture_proteome\Murinus.L\Output1\Murinus_Heavy\interact-5187_Murinus-SILAC-Heavy_7-19-2023.pep.xml	KPISQADK	K[136]PISQADK[136]	IIRRIINK.KPISQADK.HHIHHRIM	K	H	8	2	453.303	901.519	901.52	451.767	451.767	901.52	451.767	-0.0001	0.9035	-0.5903	0.0155328	11.735	0	0.9998	2	0	268	275	9544.68	1K(8.0142),8K(8.0142)		0.7728	0	TRUE	tr|A0A0R2BAE2|A0A0R2BAE2_9LACO	A0A0R2BAE2	A0A0R2BAE2_9LACO	FC48_GL001167	Undecaprenyl-phosphate alpha-N-acetylglucosaminephosphotransferase
5187_Murinus-SILAC-Heavy_7-19-2023.02440.02440.2	E:\DDA-PASEF\20230717_Microbiology_culture_proteome\Murinus.L\Output1\Murinus_Heavy\interact-5187_Murinus-SILAC-Heavy_7-19-2023.pep.xml	AAHAQEPR	AAHAQEPR[166]	VYIHIIGK.AAHAQEPR.NGENAATY	K	N	8	2	454.473	888.445	888.447	445.23	445.231	888.444	445.229	0.0023	0.8556	-0.5551	0.000231473	16.042	0	1	2	0	265	272	491801	8R(10.0083)		0.8191	0	TRUE	tr|A0A0R2B2U6|A0A0R2B2U6_9LACO	A0A0R2B2U6	A0A0R2B2U6_9LACO	FC48_GL001045	Xaa-His dipeptidase
5187_Murinus-SILAC-Heavy_7-19-2023.02445.02445.2	E:\DDA-PASEF\20230717_Microbiology_culture_proteome\Murinus.L\Output1\Murinus_Heavy\interact-5187_Murinus-SILAC-Heavy_7-19-2023.pep.xml	GPMAHGSR	GPMAHGSR[166]	IKRWGQSR.GPMAHGSR.YHRRPGSM	R	Y	8	2	454.473	821.384	821.385	411.699	411.7	821.384	411.699	0.0009	0.9238	-0.6305	0.0809096	8.868	0	0.9987	2	0	132	139	0	8R(10.0083)		0.7427	0	TRUE	tr|A0A0R2B6E2|A0A0R2B6E2_9LACO	A0A0R2B6E2	A0A0R2B6E2_9LACO	rplC	50S ribosomal protein L3
5187_Murinus-SILAC-Heavy_7-19-2023.02446.02446.3	E:\DDA-PASEF\20230717_Microbiology_culture_proteome\Murinus.L\Output1\Murinus_Heavy\interact-5187_Murinus-SILAC-Heavy_7-19-2023.pep.xml	AGINHNTDK	AGINHNTDK[136]	AGEKPIQK.AGINHNTDK.EYFNRIEA	K	E	9	3	454.473	976.483	976.485	326.502	326.502	976.482	326.501	0.0031	0.7406	-0.4633	0.0632412	13.296	0	0.9997	2	0	114	122	25091.2	9K(8.0142)		0.6589	0	TRUE	tr|A0A0R2BEL9|A0A0R2BEL9_9LACO	A0A0R2BEL9	A0A0R2BEL9_9LACO	FC48_GL001383	Putative pyruvate, phosphate dikinase regulatory protein
5187_Murinus-SILAC-Heavy_7-19-2023.02448.02448.2	E:\DDA-PASEF\20230717_Microbiology_culture_proteome\Murinus.L\Output1\Murinus_Heavy\interact-5187_Murinus-SILAC-Heavy_7-19-2023.pep.xml	AAHAQEPR	AAHAQEPR[166]	VYIHIIGK.AAHAQEPR.NGENAATY	K	N	8	2	454.473	888.446	888.447	445.23	445.231	888.444	445.229	0.0029	0.7849	-0.5551	0.00574778	14.462	0	1	2	0	265	272	84592.3	8R(10.0083)		0.7742	0	TRUE	tr|A0A0R2B2U6|A0A0R2B2U6_9LACO	A0A0R2B2U6	A0A0R2B2U6_9LACO	FC48_GL001045	Xaa-His dipeptidase
5187_Murinus-SILAC-Heavy_7-19-2023.02449.02449.2	E:\DDA-PASEF\20230717_Microbiology_culture_proteome\Murinus.L\Output1\Murinus_Heavy\interact-5187_Murinus-SILAC-Heavy_7-19-2023.pep.xml	NCGATYHK	NCGATYHK	ITGRYICR.NCGATYHK.IFNPTKVE	R	I	8	2	454.473	949.407	949.408	475.711	475.711	949.408	475.711	0.0001	0.9324	-0.5898	0.00268534	15.784	0	1	2	0	129	136	24226.3	2C(57.0215)		0.7989	0	TRUE	tr|A0A0R2B793|A0A0R2B793_9LACO	A0A0R2B793	A0A0R2B793_9LACO	adk	Adenylate kinase
5187_Murinus-SILAC-Heavy_7-19-2023.02454.02454.2	E:\DDA-PASEF\20230717_Microbiology_culture_proteome\Murinus.L\Output1\Murinus_Heavy\interact-5187_Murinus-SILAC-Heavy_7-19-2023.pep.xml	AGINHNTDK	AGINHNTDK[136]	AGEKPIQK.AGINHNTDK.EYFNRIEA	K	E	9	2	455.644	976.48	976.481	489.247	489.248	976.482	489.248	-0.0007	0.8637	-0.4606	0.021355	17.182	12.316	0.9997	2	0	114	122	189823	9K(8.0142)		0.8097	0	TRUE	tr|A0A0R2BEL9|A0A0R2BEL9_9LACO	A0A0R2BEL9	A0A0R2BEL9_9LACO	FC48_GL001383	Putative pyruvate, phosphate dikinase regulatory protein
5187_Murinus-SILAC-Heavy_7-19-2023.02455.02455.2	E:\DDA-PASEF\20230717_Microbiology_culture_proteome\Murinus.L\Output1\Murinus_Heavy\interact-5187_Murinus-SILAC-Heavy_7-19-2023.pep.xml	NAHNVVSK	NAHNVVSK[136]	IDDDEKFK.NAHNVVSK.VEINGEEQ	K	V	8	2	455.644	875.467	875.469	438.741	438.742	875.471	438.743	-0.0018	0.8266	-0.6465	0.000407849	22.058	0	1	2	0	225	232	319786	8K(8.0142)		0.7689	0	TRUE	tr|A0A0R2BNR8|A0A0R2BNR8_9LACO	A0A0R2BNR8	A0A0R2BNR8_9LACO	FC48_GL000659	Dyp-type peroxidase family protein
5187_Murinus-SILAC-Heavy_7-19-2023.02456.02456.2	E:\DDA-PASEF\20230717_Microbiology_culture_proteome\Murinus.L\Output1\Murinus_Heavy\interact-5187_Murinus-SILAC-Heavy_7-19-2023.pep.xml	TFHGHAADDK	TFHGHAADDK[136]	IGEFVPTR.TFHGHAADDK.KTGKK	R	K	10	2	455.644	1105.5	1105.5	553.756	553.757	1105.5	553.759	-0.0039	0.9234	-0.4673	0.000117017	24.227	0	1	2	0	64	73	73024.7	10K(8.0142)		0.8416	0	TRUE	tr|A0A0R2BEN6|A0A0R2BEN6_9LACO	A0A0R2BEN6	A0A0R2BEN6_9LACO	rpsS	30S ribosomal protein S19
5187_Murinus-SILAC-Heavy_7-19-2023.02460.02460.2	E:\DDA-PASEF\20230717_Microbiology_culture_proteome\Murinus.L\Output1\Murinus_Heavy\interact-5187_Murinus-SILAC-Heavy_7-19-2023.pep.xml	NAHNVVSK		IDDDEKFK.NAHNVVSK.VEINGEEQ	K	V	8	2	455.644	867.455	867.457	434.735	434.736	867.456	434.735	0.0003	0.8089	-0.6465	0.00197697	18.316	0	0.9999	2	0	225	232	76656.2			0.7714	0	TRUE	tr|A0A0R2BNR8|A0A0R2BNR8_9LACO	A0A0R2BNR8	A0A0R2BNR8_9LACO	FC48_GL000659	Dyp-type peroxidase family protein
5187_Murinus-SILAC-Heavy_7-19-2023.02470.02470.3	E:\DDA-PASEF\20230717_Microbiology_culture_proteome\Murinus.L\Output1\Murinus_Heavy\interact-5187_Murinus-SILAC-Heavy_7-19-2023.pep.xml	TFHGHAADDK	TFHGHAADDK[136]	IGEFVPTR.TFHGHAADDK.KTGKK	R	K	10	3	456.814	1105.5	1105.5	369.508	369.508	1105.5	369.508	0.0001	0.6107	-0.4646	0.835603	7.812	0	0.9518	2	0	64	73	43599.2	10K(8.0142)		0.7265	0	TRUE	tr|A0A0R2BEN6|A0A0R2BEN6_9LACO	A0A0R2BEN6	A0A0R2BEN6_9LACO	rpsS	30S ribosomal protein S19
5187_Murinus-SILAC-Heavy_7-19-2023.02472.02472.2	E:\DDA-PASEF\20230717_Microbiology_culture_proteome\Murinus.L\Output1\Murinus_Heavy\interact-5187_Murinus-SILAC-Heavy_7-19-2023.pep.xml	ASVVAHK	ASVVAHK[136]	EVSVKHQK.ASVVAHK.YIVEHGII	K	Y	7	2	456.814	718.418	718.419	360.216	360.217	718.422	360.218	-0.0025	0.9329	-0.5099	0.225164	10.09	0	0.9989	2	0	484	490	3371.77	7K(8.0142)		0.7089	0	TRUE	tr|A0A0R2BPB5|A0A0R2BPB5_9LACO	A0A0R2BPB5	A0A0R2BPB5_9LACO	FC48_GL000343	ABC proline glycine betaine transporter, permease and substrate binding protein
5187_Murinus-SILAC-Heavy_7-19-2023.02477.02477.2	E:\DDA-PASEF\20230717_Microbiology_culture_proteome\Murinus.L\Output1\Murinus_Heavy\interact-5187_Murinus-SILAC-Heavy_7-19-2023.pep.xml	NAHNVVSK		IDDDEKFK.NAHNVVSK.VEINGEEQ	K	V	8	2	457.985	867.454	867.455	434.734	434.735	867.456	434.735	-0.0014	0.8224	-0.6418	0.00223229	17.105	0	0.9998	2	0	225	232	77308.9			0.7673	0	TRUE	tr|A0A0R2BNR8|A0A0R2BNR8_9LACO	A0A0R2BNR8	A0A0R2BNR8_9LACO	FC48_GL000659	Dyp-type peroxidase family protein
5187_Murinus-SILAC-Heavy_7-19-2023.02479.02479.2	E:\DDA-PASEF\20230717_Microbiology_culture_proteome\Murinus.L\Output1\Murinus_Heavy\interact-5187_Murinus-SILAC-Heavy_7-19-2023.pep.xml	AASHGCIR	AASHGCIR[166]	EAKKIGKK.AASHGCIR.LSVPDSKW	K	L	8	2	457.985	880.417	880.418	441.216	441.216	880.421	441.218	-0.0029	0.832	-0.495	0.0107647	13.372	4.968	0.9999	2	0	192	199	39504.3	6C(57.0215),8R(10.0083)		0.7808	0	TRUE	tr|A0A0R2BCF4|A0A0R2BCF4_9LACO	A0A0R2BCF4	A0A0R2BCF4_9LACO	FC48_GL000724	ErfK YbiS YcfS YnhG family protein
5187_Murinus-SILAC-Heavy_7-19-2023.02484.02484.2	E:\DDA-PASEF\20230717_Microbiology_culture_proteome\Murinus.L\Output1\Murinus_Heavy\interact-5187_Murinus-SILAC-Heavy_7-19-2023.pep.xml	NAHNVVSK	NAHNVVSK[136]	IDDDEKFK.NAHNVVSK.VEINGEEQ	K	V	8	2	459.155	876.474	876.475	439.244	439.245	875.471	438.743	1.0047	0.839	-0.6391	0.000266073	21.8	0	1	2	0	225	232	322497	8K(8.0142)		0.7816	0	TRUE	tr|A0A0R2BNR8|A0A0R2BNR8_9LACO	A0A0R2BNR8	A0A0R2BNR8_9LACO	FC48_GL000659	Dyp-type peroxidase family protein
5187_Murinus-SILAC-Heavy_7-19-2023.02487.02487.3	E:\DDA-PASEF\20230717_Microbiology_culture_proteome\Murinus.L\Output1\Murinus_Heavy\interact-5187_Murinus-SILAC-Heavy_7-19-2023.pep.xml	AASHGCIR	AASHGCIR[166]	EAKKIGKK.AASHGCIR.LSVPDSKW	K	L	8	3	459.155	880.417	880.419	294.48	294.48	880.421	294.481	-0.0018	0.8633	-0.4976	0.138038	7.94	0	0.9988	2	0	192	199	0	6C(57.0215),8R(10.0083)		0.669	0	TRUE	tr|A0A0R2BCF4|A0A0R2BCF4_9LACO	A0A0R2BCF4	A0A0R2BCF4_9LACO	FC48_GL000724	ErfK YbiS YcfS YnhG family protein
5187_Murinus-SILAC-Heavy_7-19-2023.02488.02488.2	E:\DDA-PASEF\20230717_Microbiology_culture_proteome\Murinus.L\Output1\Murinus_Heavy\interact-5187_Murinus-SILAC-Heavy_7-19-2023.pep.xml	HNEQIAK	HNEQIAK[136]	KGEIFYHK.HNEQIAK.DIARKIKD	K	D	7	2	459.155	846.448	846.449	424.231	424.232	846.444	424.229	0.0048	0.9191	-0.6265	0.0134354	13.987	0	0.9999	2	0	81	87	28306.2	7K(8.0142)		0.7675	0	TRUE	tr|A0A0R2B8K0|A0A0R2B8K0_9LACO	A0A0R2B8K0	A0A0R2B8K0_9LACO	FC48_GL000033	HTH cro/C1-type domain-containing protein
5187_Murinus-SILAC-Heavy_7-19-2023.02495.02495.2	E:\DDA-PASEF\20230717_Microbiology_culture_proteome\Murinus.L\Output1\Murinus_Heavy\interact-5187_Murinus-SILAC-Heavy_7-19-2023.pep.xml	NSSSGSGELKK	NSSSGSGELK[136]K[136]	GGWRTHQK.NSSSGSGELKK.STPSQQIA	K	S	11	2	460.325	1108.57	1108.57	555.293	555.293	1108.57	555.292	0.002	0.9077	-0.4196	0.0646026	12.259	0	0.9988	2	1	41	51	38120.2	10K(8.0142),11K(8.0142)		0.863	0	TRUE	tr|A0A0R2BC63|A0A0R2BC63_9LACO	A0A0R2BC63	A0A0R2BC63_9LACO	FC48_GL001943	DNA-entry nuclease
5187_Murinus-SILAC-Heavy_7-19-2023.02498.02498.2	E:\DDA-PASEF\20230717_Microbiology_culture_proteome\Murinus.L\Output1\Murinus_Heavy\interact-5187_Murinus-SILAC-Heavy_7-19-2023.pep.xml	YGEEGAKK	YGEEGAK[136]K[136]	FKEKIVEK.YGEEGAKK.RIYATTDR	K	R	8	2	460.325	896.459	896.461	449.237	449.238	896.457	449.236	0.0031	0.9574	-0.5167	0.0290235	12.649	5.668	0.9719	2	1	166	173	30708.4	7K(8.0142),8K(8.0142)		0.7428	0	TRUE	tr|A0A0R2AZ95|A0A0R2AZ95_9LACO	A0A0R2AZ95	A0A0R2AZ95_9LACO	pgi	Glucose-6-phosphate isomerase
5187_Murinus-SILAC-Heavy_7-19-2023.02510.02510.2	E:\DDA-PASEF\20230717_Microbiology_culture_proteome\Murinus.L\Output1\Murinus_Heavy\interact-5187_Murinus-SILAC-Heavy_7-19-2023.pep.xml	GPMAHGSR	GPMAHGSR[166]	IKRWGQSR.GPMAHGSR.YHRRPGSM	R	Y	8	2	462.453	821.387	821.388	411.701	411.701	821.384	411.699	0.0039	0.8699	-0.6449	0.21565	8.165	0	0.9863	2	0	132	139	0	8R(10.0083)		0.7595	0	TRUE	tr|A0A0R2B6E2|A0A0R2B6E2_9LACO	A0A0R2B6E2	A0A0R2B6E2_9LACO	rplC	50S ribosomal protein L3
5187_Murinus-SILAC-Heavy_7-19-2023.02520.02520.2	E:\DDA-PASEF\20230717_Microbiology_culture_proteome\Murinus.L\Output1\Murinus_Heavy\interact-5187_Murinus-SILAC-Heavy_7-19-2023.pep.xml	GSGEPNTNK	GSGEPNTNK[136]	KKAAGVEK.GSGEPNTNK.VATVTKAQ	K	V	9	2	463.625	910.421	910.423	456.218	456.219	910.424	456.219	-0.0011	0.8846	-0.4971	0.00279898	11.712	0	1	2	0	88	96	38980	9K(8.0142)		0.7589	0	TRUE	tr|A0A0R2BPB0|A0A0R2BPB0_9LACO	A0A0R2BPB0	A0A0R2BPB0_9LACO	rplK	50S ribosomal protein L11
5187_Murinus-SILAC-Heavy_7-19-2023.02528.02528.3	E:\DDA-PASEF\20230717_Microbiology_culture_proteome\Murinus.L\Output1\Murinus_Heavy\interact-5187_Murinus-SILAC-Heavy_7-19-2023.pep.xml	LDGHAQR	LDGHAQR[166]	VVPEINGK.LDGHAQR.VPVITGSI	K	V	7	3	464.794	805.405	805.408	269.476	269.476	805.407	269.476	0.0007	0.8349	-0.6435	0.0682732	8.163	0	0.9988	2	0	229	235	725146	7R(10.0083)		0.6233	0	TRUE	tr|A0A0R2BF54|A0A0R2BF54_9LACO	A0A0R2BF54	A0A0R2BF54_9LACO	FC48_GL000513	Glyceraldehyde-3-phosphate dehydrogenase
5187_Murinus-SILAC-Heavy_7-19-2023.02530.02530.2	E:\DDA-PASEF\20230717_Microbiology_culture_proteome\Murinus.L\Output1\Murinus_Heavy\interact-5187_Murinus-SILAC-Heavy_7-19-2023.pep.xml	HMQESAK	HMQESAK[136]	PINEKEIK.HMQESAK.TIKEVITN	K	T	7	2	464.794	837.386	837.388	419.7	419.701	837.389	419.702	-0.0018	0.8541	-0.4758	0.00020905	16.219	0	1	2	0	299	305	0	7K(8.0142)		0.782	0	TRUE	tr|A0A0R2BPC8|A0A0R2BPC8_9LACO	A0A0R2BPC8	A0A0R2BPC8_9LACO	ldh	L-lactate dehydrogenase
5187_Murinus-SILAC-Heavy_7-19-2023.02550.02550.3	E:\DDA-PASEF\20230717_Microbiology_culture_proteome\Murinus.L\Output1\Murinus_Heavy\interact-5187_Murinus-SILAC-Heavy_7-19-2023.pep.xml	LDGHAQR	LDGHAQR[166]	VVPEINGK.LDGHAQR.VPVITGSI	K	V	7	3	467.135	805.407	805.409	269.476	269.477	805.407	269.476	0.0018	0.8702	-0.6448	0.0688652	8.148	0	0.999	2	0	229	235	1.14862e+06	7R(10.0083)		0.6463	0	TRUE	tr|A0A0R2BF54|A0A0R2BF54_9LACO	A0A0R2BF54	A0A0R2BF54_9LACO	FC48_GL000513	Glyceraldehyde-3-phosphate dehydrogenase
5187_Murinus-SILAC-Heavy_7-19-2023.02552.02552.2	E:\DDA-PASEF\20230717_Microbiology_culture_proteome\Murinus.L\Output1\Murinus_Heavy\interact-5187_Murinus-SILAC-Heavy_7-19-2023.pep.xml	FGGNNNNHK	FGGNNNNHK[136]	KNKFSNNR.FGGNNNNHK.FNKKNKNK	R	F	9	2	467.135	1009.45	1009.45	505.731	505.731	1008.46	505.238	0.9857	0.6731	-0.388	2.34693	8.018	0	0.8424	2	0	148	156	9948.41	9K(8.0142)		0.7991	0	TRUE	tr|A0A0R2AUQ8|A0A0R2AUQ8_9LACO	A0A0R2AUQ8	A0A0R2AUQ8_9LACO	infB	Translation initiation factor IF-2
5187_Murinus-SILAC-Heavy_7-19-2023.02555.02555.2	E:\DDA-PASEF\20230717_Microbiology_culture_proteome\Murinus.L\Output1\Murinus_Heavy\interact-5187_Murinus-SILAC-Heavy_7-19-2023.pep.xml	NETIHSR	NETIHSR[166]	IVCIVAWK.NETIHSR.LVSAFGDN	K	L	7	2	467.135	865.43	865.431	433.722	433.723	865.428	433.721	0.0029	0.9091	-0.5239	0.0545758	12.552	0	0.9999	2	0	38	44	16120.4	7R(10.0083)		0.7698	0	TRUE	tr|A0A0R2B4Z9|A0A0R2B4Z9_9LACO	A0A0R2B4Z9	A0A0R2B4Z9_9LACO	FC48_GL000367	LysM domain-containing protein
5187_Murinus-SILAC-Heavy_7-19-2023.02559.02559.3	E:\DDA-PASEF\20230717_Microbiology_culture_proteome\Murinus.L\Output1\Murinus_Heavy\interact-5187_Murinus-SILAC-Heavy_7-19-2023.pep.xml	CTTCHGSGHIR	CTTCHGSGHIR[166]	TGKEIKEK.CTTCHGSGHIR.KKHAVEVK	K	K	11	3	467.135	1294.55	1294.55	432.523	432.524	1294.55	432.525	-0.003	0.8446	-0.4198	0.000500323	18.703	0	1	2	0	203	213	22461.1	11R(10.0083),1C(57.0215),4C(57.0215)		0.7312	0	TRUE	tr|A0A0R2AUJ8|A0A0R2AUJ8_9LACO	A0A0R2AUJ8	A0A0R2AUJ8_9LACO	dnaJ	Chaperone protein DnaJ
5187_Murinus-SILAC-Heavy_7-19-2023.02560.02560.2	E:\DDA-PASEF\20230717_Microbiology_culture_proteome\Murinus.L\Output1\Murinus_Heavy\interact-5187_Murinus-SILAC-Heavy_7-19-2023.pep.xml	GTVASGR	GTVASGR[166]	DVFTITGR.GTVASGR.IDRGIVKV	R	I	7	2	467.135	656.345	656.347	329.18	329.181	656.348	329.181	-0.0015	0.9622	-0.4757	0.0141254	8.9	0	0.9983	2	0	225	231	4980.17	7R(10.0083)		0.6737	0	TRUE	tr|A0A0R2B6L7|A0A0R2B6L7_9LACO	A0A0R2B6L7	A0A0R2B6L7_9LACO	tuf	Elongation factor Tu
5187_Murinus-SILAC-Heavy_7-19-2023.02564.02564.2	E:\DDA-PASEF\20230717_Microbiology_culture_proteome\Murinus.L\Output1\Murinus_Heavy\interact-5187_Murinus-SILAC-Heavy_7-19-2023.pep.xml	LDGHAQR	LDGHAQR[166]	VVPEINGK.LDGHAQR.VPVITGSI	K	V	7	2	468.306	805.407	805.408	403.711	403.711	805.407	403.711	0.0011	0.8818	-0.6421	0.0214412	14.175	6.081	0.9996	2	0	229	235	5657898	7R(10.0083)		0.7503	0	TRUE	tr|A0A0R2BF54|A0A0R2BF54_9LACO	A0A0R2BF54	A0A0R2BF54_9LACO	FC48_GL000513	Glyceraldehyde-3-phosphate dehydrogenase
5187_Murinus-SILAC-Heavy_7-19-2023.02565.02565.2	E:\DDA-PASEF\20230717_Microbiology_culture_proteome\Murinus.L\Output1\Murinus_Heavy\interact-5187_Murinus-SILAC-Heavy_7-19-2023.pep.xml	ELAEQHK	ELAEQHK[136]	KTFIKHCK.ELAEQHK.DNPIQAIS	K	D	7	2	468.306	861.443	861.444	431.729	431.729	861.444	431.729	0.0003	0.8803	-0.5589	0.0615531	10.343	0	0.9995	2	0	214	220	87635.5	7K(8.0142)		0.7672	0	TRUE	tr|A0A0R2BKR8|A0A0R2BKR8_9LACO	A0A0R2BKR8	A0A0R2BKR8_9LACO	FC48_GL001411	DegV family protein
5187_Murinus-SILAC-Heavy_7-19-2023.02577.02577.2	E:\DDA-PASEF\20230717_Microbiology_culture_proteome\Murinus.L\Output1\Murinus_Heavy\interact-5187_Murinus-SILAC-Heavy_7-19-2023.pep.xml	ELAEQHK		KTFIKHCK.ELAEQHK.DNPIQAIS	K	D	7	2	469.476	853.424	853.426	427.719	427.72	853.429	427.722	-0.0039	0.8657	-0.5615	0.0641209	12.272	0	0.9994	2	0	214	220	15115.6			0.7678	0	TRUE	tr|A0A0R2BKR8|A0A0R2BKR8_9LACO	A0A0R2BKR8	A0A0R2BKR8_9LACO	FC48_GL001411	DegV family protein
5187_Murinus-SILAC-Heavy_7-19-2023.02588.02588.2	E:\DDA-PASEF\20230717_Microbiology_culture_proteome\Murinus.L\Output1\Murinus_Heavy\interact-5187_Murinus-SILAC-Heavy_7-19-2023.pep.xml	NDHVNTMR	NDHVNTM[147]R[166]	DTGIVGYR.NDHVNTMR.LWDAQIPA	R	L	8	2	470.647	1011.44	1011.44	506.729	506.729	1011.44	506.729	0.0006	0.8934	-0.5243	0.0394457	10.116	0	0.9961	2	0	220	227	6609.67	7M(15.9949),8R(10.0083)		0.8082	0	TRUE	tr|A0A0R2B3X6|A0A0R2B3X6_9LACO	A0A0R2B3X6	A0A0R2B3X6_9LACO	FC48_GL000489	Alpha-1,4 glucan phosphorylase
5187_Murinus-SILAC-Heavy_7-19-2023.02590.02590.3	E:\DDA-PASEF\20230717_Microbiology_culture_proteome\Murinus.L\Output1\Murinus_Heavy\interact-5187_Murinus-SILAC-Heavy_7-19-2023.pep.xml	GPMAHGSR	GPMAHGSR[166]	IKRWGQSR.GPMAHGSR.YHRRPGSM	R	Y	8	3	470.647	821.382	821.384	274.801	274.802	821.384	274.802	0.0002	0.8391	-0.6261	0.023214	10.037	0	0.9998	2	0	132	139	5755.98	8R(10.0083)		0.6562	0	TRUE	tr|A0A0R2B6E2|A0A0R2B6E2_9LACO	A0A0R2B6E2	A0A0R2B6E2_9LACO	rplC	50S ribosomal protein L3
5187_Murinus-SILAC-Heavy_7-19-2023.02593.02593.2	E:\DDA-PASEF\20230717_Microbiology_culture_proteome\Murinus.L\Output1\Murinus_Heavy\interact-5187_Murinus-SILAC-Heavy_7-19-2023.pep.xml	REEAVAR	R[166]EEAVAR[166]	TNEDSVIK.REEAVAR.LESGVIKY	K	L	7	2	470.647	849.462	849.463	425.738	425.739	849.457	425.736	0.0056	0.953	-0.5949	0.089898	11.685	0	0.9901	2	1	472	478	10243.7	1R(10.0083),7R(10.0083)		0.7481	0	TRUE	tr|A0A0R2BEE8|A0A0R2BEE8_9LACO	A0A0R2BEE8	A0A0R2BEE8_9LACO	FC48_GL000716	Type III restriction protein, res subunit
5187_Murinus-SILAC-Heavy_7-19-2023.02610.02610.2	E:\DDA-PASEF\20230717_Microbiology_culture_proteome\Murinus.L\Output1\Murinus_Heavy\interact-5187_Murinus-SILAC-Heavy_7-19-2023.pep.xml	INDTATSHQR	INDTATSHQR[166]	VATDAIDR.INDTATSHQR.VFVVEVMG	R	V	10	2	471.817	1151.55	1151.55	576.784	576.784	1151.56	576.785	-0.0024	0.9483	-0.5467	0.000547016	21.548	7.977	1	2	0	153	162	491769	10R(10.0083)		0.9218	0	TRUE	tr|A0A0R2BD56|A0A0R2BD56_9LACO	A0A0R2BD56	A0A0R2BD56_9LACO	pfkA	ATP-dependent 6-phosphofructokinase
5187_Murinus-SILAC-Heavy_7-19-2023.02611.02611.2	E:\DDA-PASEF\20230717_Microbiology_culture_proteome\Murinus.L\Output1\Murinus_Heavy\interact-5187_Murinus-SILAC-Heavy_7-19-2023.pep.xml	LVHAQDDR	LVHAQDDR[166]	SDEEIEKK.LVHAQDDR.LFYIAEAF	K	L	8	2	471.817	962.481	962.482	482.248	482.248	962.481	482.248	0.0009	0.8022	-0.4718	0.000817523	22.85	9.675	1	2	0	424	431	225699	8R(10.0083)		0.8719	0	TRUE	tr|A0A0R2ATQ2|A0A0R2ATQ2_9LACO	A0A0R2ATQ2	A0A0R2ATQ2_9LACO	carB	Carbamoyl-phosphate synthase large chain
5187_Murinus-SILAC-Heavy_7-19-2023.02612.02612.2	E:\DDA-PASEF\20230717_Microbiology_culture_proteome\Murinus.L\Output1\Murinus_Heavy\interact-5187_Murinus-SILAC-Heavy_7-19-2023.pep.xml	KDIEQER	K[136]DIEQER[166]	STIKKNAK.KDIEQER.QEAISNVK	K	Q	7	2	471.817	934.485	934.486	468.25	468.25	934.484	468.249	0.0018	0.9846	-0.467	0.00296825	17.61	16.777	0.9995	2	1	119	125	498918	1K(8.0142),7R(10.0083)		0.8215	0	TRUE	tr|A0A0R2B139|A0A0R2B139_9LACO	A0A0R2B139	A0A0R2B139_9LACO	atpF	ATP synthase subunit b
5187_Murinus-SILAC-Heavy_7-19-2023.02614.02614.3	E:\DDA-PASEF\20230717_Microbiology_culture_proteome\Murinus.L\Output1\Murinus_Heavy\interact-5187_Murinus-SILAC-Heavy_7-19-2023.pep.xml	KDSHEVETVNGK	K[136]DSHEVETVNGK[136]	EVGSIIIK.KDSHEVETVNGK.EISITAIE	K	E	12	3	471.817	1357.68	1357.68	453.566	453.566	1357.68	453.567	-0.0033	0.9381	-0.5766	1.79473e-06	32.484	7.493	1	2	1	140	151	18801.3	12K(8.0142),1K(8.0142)		0.6999	0	TRUE	tr|A0A0R2B8F0|A0A0R2B8F0_9LACO	A0A0R2B8F0	A0A0R2B8F0_9LACO	FC48_GL000102	Two-component response regulator
5187_Murinus-SILAC-Heavy_7-19-2023.02617.02617.2	E:\DDA-PASEF\20230717_Microbiology_culture_proteome\Murinus.L\Output1\Murinus_Heavy\interact-5187_Murinus-SILAC-Heavy_7-19-2023.pep.xml	KDSHEVETVNGK	K[136]DSHEVETVNGK[136]	EVGSIIIK.KDSHEVETVNGK.EISITAIE	K	E	12	2	471.817	1357.68	1357.68	679.845	679.846	1357.68	679.848	-0.0041	0.8003	-0.5766	0.00106905	21.384	0	1	2	1	140	151	7436.52	12K(8.0142),1K(8.0142)		0.9516	0	TRUE	tr|A0A0R2B8F0|A0A0R2B8F0_9LACO	A0A0R2B8F0	A0A0R2B8F0_9LACO	FC48_GL000102	Two-component response regulator
5187_Murinus-SILAC-Heavy_7-19-2023.02618.02618.2	E:\DDA-PASEF\20230717_Microbiology_culture_proteome\Murinus.L\Output1\Murinus_Heavy\interact-5187_Murinus-SILAC-Heavy_7-19-2023.pep.xml	INDTATSHQR	INDTATSHQR[166]	VATDAIDR.INDTATSHQR.VFVVEVMG	R	V	10	2	471.817	1151.55	1151.55	576.784	576.784	1151.56	576.785	-0.002	0.8254	-0.5467	0.0230675	16.048	8.88	1	2	0	153	162	491670	10R(10.0083)		0.9047	0	TRUE	tr|A0A0R2BD56|A0A0R2BD56_9LACO	A0A0R2BD56	A0A0R2BD56_9LACO	pfkA	ATP-dependent 6-phosphofructokinase
5187_Murinus-SILAC-Heavy_7-19-2023.02622.02622.3	E:\DDA-PASEF\20230717_Microbiology_culture_proteome\Murinus.L\Output1\Murinus_Heavy\interact-5187_Murinus-SILAC-Heavy_7-19-2023.pep.xml	LVHAQDDR	LVHAQDDR[166]	SDEEIEKK.LVHAQDDR.LFYIAEAF	K	L	8	3	471.817	962.473	962.475	321.832	321.832	962.481	321.834	-0.0056	0.8444	-0.4718	0.0652379	11.242	0	0.9996	2	0	424	431	0	8R(10.0083)		0.667	0	TRUE	tr|A0A0R2ATQ2|A0A0R2ATQ2_9LACO	A0A0R2ATQ2	A0A0R2ATQ2_9LACO	carB	Carbamoyl-phosphate synthase large chain
5187_Murinus-SILAC-Heavy_7-19-2023.02626.02626.2	E:\DDA-PASEF\20230717_Microbiology_culture_proteome\Murinus.L\Output1\Murinus_Heavy\interact-5187_Murinus-SILAC-Heavy_7-19-2023.pep.xml	ESDENLRK	ESDENLR[166]K[136]	SNPTIISR.ESDENLRK.YFEGIGWD	R	Y	8	2	471.817	1007.5	1007.5	504.757	504.758	1007.5	504.757	0.0004	0.7242	-0.5635	0.232006	11.038	7.115	0.9519	2	1	217	224	125807	7R(10.0083),8K(8.0142)		0.8444	0	TRUE	tr|A0A0R2AUA5|A0A0R2AUA5_9LACO	A0A0R2AUA5	A0A0R2AUA5_9LACO	FC48_GL001690	Probable phosphoketolase
5187_Murinus-SILAC-Heavy_7-19-2023.02633.02633.3	E:\DDA-PASEF\20230717_Microbiology_culture_proteome\Murinus.L\Output1\Murinus_Heavy\interact-5187_Murinus-SILAC-Heavy_7-19-2023.pep.xml	GSVMNPNDHPHGGGEGK	GSVM[147]NPNDHPHGGGEGK[136]	IGKRPQSR.GSVMNPNDHPHGGGEGK.APVGRPSP	R	A	17	3	471.817	1712.74	1712.74	571.922	571.922	1712.74	571.921	0.003	0.6794	-0.4951	0.00383486	16.165	0	1	2	0	222	238	107253	17K(8.0142),4M(15.9949)		0.8739	0	TRUE	tr|A0A0R2BGQ1|A0A0R2BGQ1_9LACO	A0A0R2BGQ1	A0A0R2BGQ1_9LACO	rplB	50S ribosomal protein L2
5187_Murinus-SILAC-Heavy_7-19-2023.02634.02634.2	E:\DDA-PASEF\20230717_Microbiology_culture_proteome\Murinus.L\Output1\Murinus_Heavy\interact-5187_Murinus-SILAC-Heavy_7-19-2023.pep.xml	HDNADLR	HDNADLR[166]	AEYRIIIR.HDNADLR.LTEIGHDI	R	L	7	2	471.817	849.4	849.401	425.707	425.708	849.397	425.706	0.004	0.8777	-0.45	1.60417	4.679	0	0.8299	2	0	449	455	118442	7R(10.0083)		0.8029	0	TRUE	tr|A0A0R2BLH3|A0A0R2BLH3_9LACO	A0A0R2BLH3	A0A0R2BLH3_9LACO	mnmG	tRNA uridine 5-carboxymethylaminomethyl modification enzyme MnmG
5187_Murinus-SILAC-Heavy_7-19-2023.02638.02638.2	E:\DDA-PASEF\20230717_Microbiology_culture_proteome\Murinus.L\Output1\Murinus_Heavy\interact-5187_Murinus-SILAC-Heavy_7-19-2023.pep.xml	YAGDHDDEANK	YAGDHDDEANK[136]	APGIYSAR.YAGDHDDEANK.QKIIAEIA	R	Q	11	2	471.817	1241.51	1241.51	621.76	621.761	1241.5	621.759	0.0029	0.6996	-0.4137	0.000164627	16.634	0	1	2	0	91	101	51423.8	11K(8.0142)		0.9127	0	TRUE	tr|A0A0R2BFV8|A0A0R2BFV8_9LACO	A0A0R2BFV8	A0A0R2BFV8_9LACO	FC48_GL001668	dITP/XTP pyrophosphatase
5187_Murinus-SILAC-Heavy_7-19-2023.02643.02643.3	E:\DDA-PASEF\20230717_Microbiology_culture_proteome\Murinus.L\Output1\Murinus_Heavy\interact-5187_Murinus-SILAC-Heavy_7-19-2023.pep.xml	LVHAQDDR	LVHAQDDR[166]	SDEEIEKK.LVHAQDDR.LFYIAEAF	K	L	8	3	471.817	962.462	962.464	321.828	321.829	962.481	321.834	-0.0168	0.9448	-0.4718	0.0365805	13.247	0	1	2	0	424	431	0	8R(10.0083)		0.619	0	TRUE	tr|A0A0R2ATQ2|A0A0R2ATQ2_9LACO	A0A0R2ATQ2	A0A0R2ATQ2_9LACO	carB	Carbamoyl-phosphate synthase large chain
5187_Murinus-SILAC-Heavy_7-19-2023.02658.02658.2	E:\DDA-PASEF\20230717_Microbiology_culture_proteome\Murinus.L\Output1\Murinus_Heavy\interact-5187_Murinus-SILAC-Heavy_7-19-2023.pep.xml	GSVMNPNDHPHGGGEGK	GSVM[147]NPNDHPHGGGEGK[136]	IGKRPQSR.GSVMNPNDHPHGGGEGK.APVGRPSP	R	A	17	2	471.817	1712.73	1712.73	857.373	857.373	1712.74	857.378	-0.0102	0.5006	-0.4951	0.0105378	9.409	0	0.8475	2	0	222	238	15286.6	17K(8.0142),4M(15.9949)		1.0491	0	TRUE	tr|A0A0R2BGQ1|A0A0R2BGQ1_9LACO	A0A0R2BGQ1	A0A0R2BGQ1_9LACO	rplB	50S ribosomal protein L2
5187_Murinus-SILAC-Heavy_7-19-2023.02673.02673.2	E:\DDA-PASEF\20230717_Microbiology_culture_proteome\Murinus.L\Output1\Murinus_Heavy\interact-5187_Murinus-SILAC-Heavy_7-19-2023.pep.xml	LNSNSEAQK	LNSNSEAQK[136]	KIDEIEAK.LNSNSEAQK.VTATVDDV	K	V	9	2	471.817	999.489	999.49	500.752	500.752	997.492	499.753	1.9983	0.8691	-0.5066	0.00721523	16.067	6.45	0.9999	2	0	365	373	0	9K(8.0142)		0.8407	0	TRUE	tr|A0A0R2B9D5|A0A0R2B9D5_9LACO	A0A0R2B9D5	A0A0R2B9D5_9LACO	FC48_GL002031	Clp-like ATP-dependent protease, ATP-binding subunit
5187_Murinus-SILAC-Heavy_7-19-2023.02679.02679.2	E:\DDA-PASEF\20230717_Microbiology_culture_proteome\Murinus.L\Output1\Murinus_Heavy\interact-5187_Murinus-SILAC-Heavy_7-19-2023.pep.xml	AQTSHAPIQK	AQTSHAPIQK[136]	QIVEIVKK.AQTSHAPIQK.LTDKISNY	K	L	10	2	472.987	1087.58	1087.58	544.798	544.798	1087.59	544.801	-0.0042	0.7904	-0.5288	0.00017834	23.495	10.601	1	2	0	231	240	378676	10K(8.0142)		0.9118	0	TRUE	tr|A0A0R2B4J0|A0A0R2B4J0_9LACO	A0A0R2B4J0	A0A0R2B4J0_9LACO	FC48_GL001685	Copper-transporting ATPase
5187_Murinus-SILAC-Heavy_7-19-2023.02680.02680.2	E:\DDA-PASEF\20230717_Microbiology_culture_proteome\Murinus.L\Output1\Murinus_Heavy\interact-5187_Murinus-SILAC-Heavy_7-19-2023.pep.xml	NDHVNTMR	NDHVNTMR[166]	DTGIVGYR.NDHVNTMR.LWDAQIPA	R	L	8	2	472.987	995.445	995.446	498.73	498.73	995.448	498.731	-0.0019	0.8942	-0.3553	0.00100346	18.494	0	1	2	0	220	227	318593	8R(10.0083)		0.8467	0	TRUE	tr|A0A0R2B3X6|A0A0R2B3X6_9LACO	A0A0R2B3X6	A0A0R2B3X6_9LACO	FC48_GL000489	Alpha-1,4 glucan phosphorylase
5187_Murinus-SILAC-Heavy_7-19-2023.02681.02681.2	E:\DDA-PASEF\20230717_Microbiology_culture_proteome\Murinus.L\Output1\Murinus_Heavy\interact-5187_Murinus-SILAC-Heavy_7-19-2023.pep.xml	KDFASQR	K[136]DFASQR[166]	NEHVRSHK.KDFASQR.GIMKKIGH	K	G	7	2	472.987	868.448	868.449	435.231	435.232	868.452	435.233	-0.0027	0.9953	-0.276	0.0869461	11.743	0	0.9973	2	1	48	54	414020	1K(8.0142),7R(10.0083)		0.7837	0	TRUE	tr|A0A0R2B219|A0A0R2B219_9LACO	A0A0R2B219	A0A0R2B219_9LACO	rpsO	30S ribosomal protein S15
5187_Murinus-SILAC-Heavy_7-19-2023.02687.02687.2	E:\DDA-PASEF\20230717_Microbiology_culture_proteome\Murinus.L\Output1\Murinus_Heavy\interact-5187_Murinus-SILAC-Heavy_7-19-2023.pep.xml	YIEEGKDK	YIEEGK[136]DK[136]	AFAEATRK.YIEEGKDK.EGKGYDPR	K	E	8	2	472.987	996.508	996.509	499.261	499.262	996.51	499.262	-0.0011	0.9212	-0.4699	0.010858	17.357	12.661	0.9992	2	1	246	253	313783	6K(8.0142),8K(8.0142)		0.8714	0	TRUE	tr|A0A0R2B5L3|A0A0R2B5L3_9LACO	A0A0R2B5L3	A0A0R2B5L3_9LACO	FC48_GL000497	Fructose-bisphosphate aldolase
5187_Murinus-SILAC-Heavy_7-19-2023.02688.02688.2	E:\DDA-PASEF\20230717_Microbiology_culture_proteome\Murinus.L\Output1\Murinus_Heavy\interact-5187_Murinus-SILAC-Heavy_7-19-2023.pep.xml	SREPITAK	SR[166]EPITAK[136]	ARQDRKAR.SREPITAK.LVADMVEK	R	L	8	2	472.987	918.523	918.524	460.269	460.269	918.525	460.27	-0.0012	0.7488	-0.363	0.00440555	18.924	8.174	0.9965	2	1	109	116	354422	2R(10.0083),8K(8.0142)		0.8234	0	FALSE	tr|A0A0R2AVQ0|A0A0R2AVQ0_9LACO	A0A0R2AVQ0	A0A0R2AVQ0_9LACO	prs	Ribose-phosphate pyrophosphokinase		tr|A0A0R2BP92|A0A0R2BP92_9LACO
5187_Murinus-SILAC-Heavy_7-19-2023.02694.02694.2	E:\DDA-PASEF\20230717_Microbiology_culture_proteome\Murinus.L\Output1\Murinus_Heavy\interact-5187_Murinus-SILAC-Heavy_7-19-2023.pep.xml	KDFASQR	K[136]DFASQR[166]	NEHVRSHK.KDFASQR.GIMKKIGH	K	G	7	2	472.987	868.448	868.449	435.231	435.232	868.452	435.233	-0.0031	0.9729	-0.276	0.141824	9.893	0	0.9957	2	1	48	54	413037	1K(8.0142),7R(10.0083)		0.7954	0	TRUE	tr|A0A0R2B219|A0A0R2B219_9LACO	A0A0R2B219	A0A0R2B219_9LACO	rpsO	30S ribosomal protein S15
5187_Murinus-SILAC-Heavy_7-19-2023.02701.02701.2	E:\DDA-PASEF\20230717_Microbiology_culture_proteome\Murinus.L\Output1\Murinus_Heavy\interact-5187_Murinus-SILAC-Heavy_7-19-2023.pep.xml	TLKDVDK	TLK[136]DVDK[136]	GIMNSIGR.TLKDVDK.LIVTHEHS	R	L	7	2	472.987	833.476	833.477	417.745	417.746	833.483	417.749	-0.0054	0.9292	-0.289	0.058479	13.432	7.837	0.9729	2	1	51	57	90975.6	3K(8.0142),7K(8.0142)		0.7785	0	TRUE	tr|A0A0R2BA70|A0A0R2BA70_9LACO	A0A0R2BA70	A0A0R2BA70_9LACO	FC48_GL000011	Zinc-dependent hydrolase
5187_Murinus-SILAC-Heavy_7-19-2023.02708.02708.2	E:\DDA-PASEF\20230717_Microbiology_culture_proteome\Murinus.L\Output1\Murinus_Heavy\interact-5187_Murinus-SILAC-Heavy_7-19-2023.pep.xml	FTNQQGQR	FTNQQGQR[166]	FTVAIDRR.FTNQQGQR.EADFINCV	R	E	8	2	472.987	987.476	987.477	494.745	494.746	987.476	494.745	0.0009	0.9484	-0.4638	0.296654	9.611	0	0.9993	2	0	37	44	104677	8R(10.0083)		0.8229	0	TRUE	tr|A0A0R2BJ36|A0A0R2BJ36_9LACO	A0A0R2BJ36	A0A0R2BJ36_9LACO	FC48_GL000023	Single-stranded DNA-binding protein
5187_Murinus-SILAC-Heavy_7-19-2023.02714.02714.2	E:\DDA-PASEF\20230717_Microbiology_culture_proteome\Murinus.L\Output1\Murinus_Heavy\interact-5187_Murinus-SILAC-Heavy_7-19-2023.pep.xml	SRSEIDTR	SR[166]SEIDTR[166]	VPNKCIVK.SRSEIDTR.IKFGPMTF	K	I	8	2	472.987	982.499	982.5	492.257	492.257	982.495	492.255	0.0051	0.8082	-0.3345	0.781178	9.929	0	0.872	2	1	20	27	78939.1	2R(10.0083),8R(10.0083)		0.8503	0	TRUE	tr|A0A0R2B775|A0A0R2B775_9LACO	A0A0R2B775	A0A0R2B775_9LACO	guaC	GMP reductase
5187_Murinus-SILAC-Heavy_7-19-2023.02715.02715.2	E:\DDA-PASEF\20230717_Microbiology_culture_proteome\Murinus.L\Output1\Murinus_Heavy\interact-5187_Murinus-SILAC-Heavy_7-19-2023.pep.xml	KTPVQDK	K[136]TPVQDK[136]	DGVNVMDR.KTPVQDK.AIRQAMGY	R	A	7	2	472.987	833.477	833.478	417.746	417.746	830.483	416.249	2.995	0.8513	-0.628	2.27379	9.073	0	0.7988	2	1	341	347	0	1K(8.0142),7K(8.0142)		0.7922	0	TRUE	tr|A0A0R2BC54|A0A0R2BC54_9LACO	A0A0R2BC54	A0A0R2BC54_9LACO	FC48_GL001288	ABC-type oligopeptide transport system, periplasmic component
5187_Murinus-SILAC-Heavy_7-19-2023.02718.02718.2	E:\DDA-PASEF\20230717_Microbiology_culture_proteome\Murinus.L\Output1\Murinus_Heavy\interact-5187_Murinus-SILAC-Heavy_7-19-2023.pep.xml	GDDHVANTPK	GDDHVANTPK[136]	MNITHVIR.GDDHVANTPK.QIAVYDAF	R	Q	10	2	472.987	1060.5	1060.5	531.259	531.259	1060.5	531.259	0.0013	0.8274	-0.6299	1.81551e-05	25.464	0	1	2	0	221	230	368654	10K(8.0142)		0.8898	0	TRUE	tr|A0A0R2AUW1|A0A0R2AUW1_9LACO	A0A0R2AUW1	A0A0R2AUW1_9LACO	gltX	Glutamate--tRNA ligase
5187_Murinus-SILAC-Heavy_7-19-2023.02723.02723.2	E:\DDA-PASEF\20230717_Microbiology_culture_proteome\Murinus.L\Output1\Murinus_Heavy\interact-5187_Murinus-SILAC-Heavy_7-19-2023.pep.xml	TEKPISQSMR	TEK[136]PISQSM[147]R[166]	QPNIIVVR.TEKPISQSMR.DKIANFCD	R	D	10	2	472.987	1209.61	1209.61	605.812	605.813	1209.61	605.814	-0.0031	0.6964	-0.465	0.797995	7.892	0	0.9844	2	0	213	222	27759	10R(10.0083),3K(8.0142),9M(15.9949)		0.9292	0	TRUE	tr|A0A0R2B487|A0A0R2B487_9LACO	A0A0R2B487	A0A0R2B487_9LACO	pyrG	CTP synthase
5187_Murinus-SILAC-Heavy_7-19-2023.02724.02724.2	E:\DDA-PASEF\20230717_Microbiology_culture_proteome\Murinus.L\Output1\Murinus_Heavy\interact-5187_Murinus-SILAC-Heavy_7-19-2023.pep.xml	DISHSSAER	DISHSSAER[166]	NVAIWHER.DISHSSAER.IIIPDTTI	R	I	9	2	472.987	1010.47	1010.47	506.24	506.241	1010.47	506.24	0.0011	0.7909	-0.5815	0.140848	9.905	0	0.9988	2	0	302	310	74868.4	9R(10.0083)		0.8598	0	TRUE	tr|A0A0R2B6Z1|A0A0R2B6Z1_9LACO	A0A0R2B6Z1	A0A0R2B6Z1_9LACO	FC48_GL001255	Adenylosuccinate lyase
5187_Murinus-SILAC-Heavy_7-19-2023.02732.02732.2	E:\DDA-PASEF\20230717_Microbiology_culture_proteome\Murinus.L\Output1\Murinus_Heavy\interact-5187_Murinus-SILAC-Heavy_7-19-2023.pep.xml	SREPITAK	SR[166]EPITAK[136]	ARQDRKAR.SREPITAK.LVADMVEK	R	L	8	2	472.987	919.531	919.532	460.773	460.773	918.525	460.27	1.0065	0.5703	-0.363	0.0337093	13.389	0	0.9483	2	1	109	116	354185	2R(10.0083),8K(8.0142)		0.8439	0	FALSE	tr|A0A0R2AVQ0|A0A0R2AVQ0_9LACO	A0A0R2AVQ0	A0A0R2AVQ0_9LACO	prs	Ribose-phosphate pyrophosphokinase		tr|A0A0R2BP92|A0A0R2BP92_9LACO
5187_Murinus-SILAC-Heavy_7-19-2023.02738.02738.2	E:\DDA-PASEF\20230717_Microbiology_culture_proteome\Murinus.L\Output1\Murinus_Heavy\interact-5187_Murinus-SILAC-Heavy_7-19-2023.pep.xml	TTTGLDHNR	TTTGLDHNR[166]	TAFGNAKR.TTTGLDHNR.VSIIMAVI	R	V	9	2	472.987	1023.5	1023.5	512.757	512.758	1023.5	512.756	0.0034	0.6113	-0.4864	0.277971	9.724	6.906	0.8947	2	0	326	334	0	9R(10.0083)		0.8658	0	TRUE	tr|A0A0R2B6G1|A0A0R2B6G1_9LACO	A0A0R2B6G1	A0A0R2B6G1_9LACO	radA	DNA repair protein RadA
5187_Murinus-SILAC-Heavy_7-19-2023.02739.02739.2	E:\DDA-PASEF\20230717_Microbiology_culture_proteome\Murinus.L\Output1\Murinus_Heavy\interact-5187_Murinus-SILAC-Heavy_7-19-2023.pep.xml	KPDLEAK	K[136]PDLEAK[136]	HINIVEIK.KPDLEAK.LVGESIAQ	K	L	7	2	472.987	815.474	815.476	408.744	408.745	815.472	408.743	0.0032	0.891	-0.3487	0.0055176	16.533	10.395	0.9996	2	0	107	113	543141	1K(8.0142),7K(8.0142)		0.7961	0	TRUE	tr|A0A0R2BEW3|A0A0R2BEW3_9LACO	A0A0R2BEW3	A0A0R2BEW3_9LACO	rpsC	30S ribosomal protein S3
5187_Murinus-SILAC-Heavy_7-19-2023.02746.02746.2	E:\DDA-PASEF\20230717_Microbiology_culture_proteome\Murinus.L\Output1\Murinus_Heavy\interact-5187_Murinus-SILAC-Heavy_7-19-2023.pep.xml	ALQEKPAADK	ALQEK[136]PAADK[136]	RRIAISIK.ALQEKPAADK.KEVEVVEE	K	K	10	2	474.157	1085.59	1085.59	543.801	543.801	1085.61	543.81	-0.0174	0.7599	-0.471	1.52933e-05	26.762	10.133	1	2	0	354	363	0	10K(8.0142),5K(8.0142)		0.9127	0	TRUE	tr|A0A0R2BAH7|A0A0R2BAH7_9LACO	A0A0R2BAH7	A0A0R2BAH7_9LACO	FC48_GL001862	30S ribosomal protein S1
5187_Murinus-SILAC-Heavy_7-19-2023.02747.02747.2	E:\DDA-PASEF\20230717_Microbiology_culture_proteome\Murinus.L\Output1\Murinus_Heavy\interact-5187_Murinus-SILAC-Heavy_7-19-2023.pep.xml	VEAQADQEK	VEAQADQEK[136]	MKK.VEAQADQEK.KSVIKTWS	K	K	9	2	474.157	1024.49	1024.49	513.253	513.253	1024.49	513.253	-0.0002	0.9318	-0.6328	0.018482	17.433	9.225	1	2	0	4	12	244124	9K(8.0142)		0.8511	0	TRUE	tr|A0A0R2BEN6|A0A0R2BEN6_9LACO	A0A0R2BEN6	A0A0R2BEN6_9LACO	rpsS	30S ribosomal protein S19
5187_Murinus-SILAC-Heavy_7-19-2023.02755.02755.2	E:\DDA-PASEF\20230717_Microbiology_culture_proteome\Murinus.L\Output1\Murinus_Heavy\interact-5187_Murinus-SILAC-Heavy_7-19-2023.pep.xml	VEHATGETCPR	VEHATGETCPR[166]	DYGEVKIK.VEHATGETCPR.CRRITPDV	K	C	11	2	474.157	1265.57	1265.57	633.79	633.79	1265.57	633.792	-0.0034	0.9505	-0.573	2.04527e-07	33.257	0	1	2	0	882	892	120976	11R(10.0083),9C(57.0215)		0.9456	0	TRUE	tr|A0A0R2B1Y7|A0A0R2B1Y7_9LACO	A0A0R2B1Y7	A0A0R2B1Y7_9LACO	ileS	Isoleucine--tRNA ligase
5187_Murinus-SILAC-Heavy_7-19-2023.02756.02756.2	E:\DDA-PASEF\20230717_Microbiology_culture_proteome\Murinus.L\Output1\Murinus_Heavy\interact-5187_Murinus-SILAC-Heavy_7-19-2023.pep.xml	GDDHVANTPK	GDDHVANTPK[136]	MNITHVIR.GDDHVANTPK.QIAVYDAF	R	Q	10	2	474.157	1060.5	1060.5	531.257	531.257	1060.5	531.259	-0.003	0.7516	-0.6272	0.0337287	12.388	10.263	0.9808	2	0	221	230	369065	10K(8.0142)		0.8856	0	TRUE	tr|A0A0R2AUW1|A0A0R2AUW1_9LACO	A0A0R2AUW1	A0A0R2AUW1_9LACO	gltX	Glutamate--tRNA ligase
5187_Murinus-SILAC-Heavy_7-19-2023.02757.02757.2	E:\DDA-PASEF\20230717_Microbiology_culture_proteome\Murinus.L\Output1\Murinus_Heavy\interact-5187_Murinus-SILAC-Heavy_7-19-2023.pep.xml	REVGGESNED	R[166]EVGGESNED	PVKTKFVK.REVGGESNED.	K	-	10	2	474.157	1100.46	1100.46	551.238	551.239	1100.46	551.238	0.0019	0.9361	-0.5322	0.000251044	20.901	5.801	1	2	1	134	143	209307	1R(10.0083)		0.84	0	TRUE	tr|A0A0R2B6E4|A0A0R2B6E4_9LACO	A0A0R2B6E4	A0A0R2B6E4_9LACO	rplP	50S ribosomal protein L16
5187_Murinus-SILAC-Heavy_7-19-2023.02758.02758.2	E:\DDA-PASEF\20230717_Microbiology_culture_proteome\Murinus.L\Output1\Murinus_Heavy\interact-5187_Murinus-SILAC-Heavy_7-19-2023.pep.xml	KPDLEAK	K[136]PDLEAK[136]	HINIVEIK.KPDLEAK.LVGESIAQ	K	L	7	2	474.157	815.472	815.473	408.743	408.744	815.472	408.743	0.0011	0.9111	-0.3514	0.0198724	16.307	9.114	0.9995	2	0	107	113	550356	1K(8.0142),7K(8.0142)		0.7938	0	TRUE	tr|A0A0R2BEW3|A0A0R2BEW3_9LACO	A0A0R2BEW3	A0A0R2BEW3_9LACO	rpsC	30S ribosomal protein S3
5187_Murinus-SILAC-Heavy_7-19-2023.02760.02760.1	E:\DDA-PASEF\20230717_Microbiology_culture_proteome\Murinus.L\Output1\Murinus_Heavy\interact-5187_Murinus-SILAC-Heavy_7-19-2023.pep.xml	REVGGESNED	R[166]EVGGESNED	PVKTKFVK.REVGGESNED.	K	-	10	1	474.157	1100.46	1100.46	1101.46	1101.46	1100.46	1101.47	-0.0047	0.7748	-0.5322	1.74582e-05	23.532	10.372	0.9895	2	1	134	143	52928.4	1R(10.0083)		1.4346	0	TRUE	tr|A0A0R2B6E4|A0A0R2B6E4_9LACO	A0A0R2B6E4	A0A0R2B6E4_9LACO	rplP	50S ribosomal protein L16
5187_Murinus-SILAC-Heavy_7-19-2023.02766.02766.2	E:\DDA-PASEF\20230717_Microbiology_culture_proteome\Murinus.L\Output1\Murinus_Heavy\interact-5187_Murinus-SILAC-Heavy_7-19-2023.pep.xml	EAAEGSKPAEEETK	EAAEGSK[136]PAEEETK[136]	REKAAAEK.EAAEGSKPAEEETK.VEK	K	V	14	2	474.157	1490.7	1490.7	746.358	746.358	1490.71	746.361	-0.0052	0.9891	-0.6333	6.2015e-10	47.33	11.501	1	2	0	1189	1202	44752.7	14K(8.0142),7K(8.0142)		0.9839	0	TRUE	tr|A0A0R2BEX8|A0A0R2BEX8_9LACO	A0A0R2BEX8	A0A0R2BEX8_9LACO	rpoB	DNA-directed RNA polymerase subunit beta
5187_Murinus-SILAC-Heavy_7-19-2023.02767.02767.2	E:\DDA-PASEF\20230717_Microbiology_culture_proteome\Murinus.L\Output1\Murinus_Heavy\interact-5187_Murinus-SILAC-Heavy_7-19-2023.pep.xml	EDDKPETVK	EDDK[136]PETVK[136]	GEHEFYQR.EDDKPETVK.NRIDVNIK	R	N	9	2	474.157	1075.54	1075.54	538.775	538.775	1075.54	538.776	-0.0008	0.884	-0.5485	0.000276376	21.734	6.607	1	2	0	159	167	100067	4K(8.0142),9K(8.0142)		0.9322	0	TRUE	tr|A0A0R2B793|A0A0R2B793_9LACO	A0A0R2B793	A0A0R2B793_9LACO	adk	Adenylate kinase
5187_Murinus-SILAC-Heavy_7-19-2023.02768.02768.2	E:\DDA-PASEF\20230717_Microbiology_culture_proteome\Murinus.L\Output1\Murinus_Heavy\interact-5187_Murinus-SILAC-Heavy_7-19-2023.pep.xml	DGEHTVTADK	DGEHTVTADK[136]	KVEIVYEK.DGEHTVTADK.VIAATGRK	K	V	10	2	474.157	1079.5	1079.5	540.755	540.756	1079.5	540.756	-0.0007	0.9063	-0.6097	5.65588e-05	28.49	17.416	1	2	0	244	253	225239	10K(8.0142)		0.8597	0	TRUE	tr|A0A0R2BH81|A0A0R2BH81_9LACO	A0A0R2BH81	A0A0R2BH81_9LACO	FC48_GL000208	Pyridine nucleotide-disulfide oxidoreductase family protein
5187_Murinus-SILAC-Heavy_7-19-2023.02769.02769.2	E:\DDA-PASEF\20230717_Microbiology_culture_proteome\Murinus.L\Output1\Murinus_Heavy\interact-5187_Murinus-SILAC-Heavy_7-19-2023.pep.xml	VPHEEVNK	VPHEEVNK[136]	ASTIAVMK.VPHEEVNK.YGVIDPTS	K	Y	8	2	474.157	958.496	958.497	480.255	480.256	958.496	480.255	0.0009	0.8683	-0.394	0.000820352	21.844	9.059	1	2	0	160	167	148617	8K(8.0142)		0.8134	0	TRUE	tr|A0A0R2BDB7|A0A0R2BDB7_9LACO	A0A0R2BDB7	A0A0R2BDB7_9LACO	FC48_GL000368	UTP--glucose-1-phosphate uridylyltransferase
5187_Murinus-SILAC-Heavy_7-19-2023.02773.02773.2	E:\DDA-PASEF\20230717_Microbiology_culture_proteome\Murinus.L\Output1\Murinus_Heavy\interact-5187_Murinus-SILAC-Heavy_7-19-2023.pep.xml	INDTATSHQR	INDTATSHQR[166]	VATDAIDR.INDTATSHQR.VFVVEVMG	R	V	10	2	474.157	1152.54	1152.54	577.275	577.276	1151.56	576.785	0.9808	0.8258	-0.5413	0.00918332	16.648	0	1	2	0	153	162	0	10R(10.0083)		0.9361	0	TRUE	tr|A0A0R2BD56|A0A0R2BD56_9LACO	A0A0R2BD56	A0A0R2BD56_9LACO	pfkA	ATP-dependent 6-phosphofructokinase
5187_Murinus-SILAC-Heavy_7-19-2023.02774.02774.2	E:\DDA-PASEF\20230717_Microbiology_culture_proteome\Murinus.L\Output1\Murinus_Heavy\interact-5187_Murinus-SILAC-Heavy_7-19-2023.pep.xml	SYENQQGQR	SYENQQGQR[166]	IEGRIQTR.SYENQQGQR.VYVTEVIA	R	V	9	2	474.157	1118.5	1118.5	560.256	560.257	1118.5	560.256	0.0008	0.9807	-0.5645	0.0206063	14.244	0	1	2	0	81	89	128222	9R(10.0083)		0.8684	0	TRUE	tr|A0A0R2BJ36|A0A0R2BJ36_9LACO	A0A0R2BJ36	A0A0R2BJ36_9LACO	FC48_GL000023	Single-stranded DNA-binding protein
5187_Murinus-SILAC-Heavy_7-19-2023.02775.02775.2	E:\DDA-PASEF\20230717_Microbiology_culture_proteome\Murinus.L\Output1\Murinus_Heavy\interact-5187_Murinus-SILAC-Heavy_7-19-2023.pep.xml	MENVKPR	MENVK[136]PR[166]	.MENVKPR.WREVIDIS	-	W	7	2	474.157	890.477	890.478	446.246	446.246	890.476	446.245	0.002	0.8438	-0.357	1.31296	10.027	0	0.9995	2	0	1	7	78490.7	5K(8.0142),7R(10.0083)		0.8185	0	TRUE	tr|A0A0R2BHV6|A0A0R2BHV6_9LACO	A0A0R2BHV6	A0A0R2BHV6_9LACO	FC48_GL000091	Branched chain amino acid ABC transporter
5187_Murinus-SILAC-Heavy_7-19-2023.02792.02792.2	E:\DDA-PASEF\20230717_Microbiology_culture_proteome\Murinus.L\Output1\Murinus_Heavy\interact-5187_Murinus-SILAC-Heavy_7-19-2023.pep.xml	GEHTMPER	GEHTMPER[166]	IVNYSRIR.GEHTMPER.LAKEIMDA	R	L	8	2	474.157	965.427	965.428	483.721	483.721	965.426	483.721	0.0012	0.8291	-0.3458	0.0388374	11.143	0	0.9962	2	0	112	119	93342	8R(10.0083)		0.8336	0	TRUE	tr|A0A0R2BAT4|A0A0R2BAT4_9LACO	A0A0R2BAT4	A0A0R2BAT4_9LACO	rpsG	30S ribosomal protein S7
5187_Murinus-SILAC-Heavy_7-19-2023.02795.02795.3	E:\DDA-PASEF\20230717_Microbiology_culture_proteome\Murinus.L\Output1\Murinus_Heavy\interact-5187_Murinus-SILAC-Heavy_7-19-2023.pep.xml	VEHATGETCPR	VEHATGETCPR[166]	DYGEVKIK.VEHATGETCPR.CRRITPDV	K	C	11	3	474.157	1265.56	1265.56	422.86	422.861	1265.57	422.864	-0.0091	0.8619	-0.573	0.000593267	14.407	0	1	2	0	882	892	2714.35	11R(10.0083),9C(57.0215)		0.6647	0	TRUE	tr|A0A0R2B1Y7|A0A0R2B1Y7_9LACO	A0A0R2B1Y7	A0A0R2B1Y7_9LACO	ileS	Isoleucine--tRNA ligase
5187_Murinus-SILAC-Heavy_7-19-2023.02800.02800.2	E:\DDA-PASEF\20230717_Microbiology_culture_proteome\Murinus.L\Output1\Murinus_Heavy\interact-5187_Murinus-SILAC-Heavy_7-19-2023.pep.xml	GNEFHCTAK	GNEFHCTAK[136]	FVAPIEER.GNEFHCTAK.FRYRQKDS	R	F	9	2	474.157	1071.48	1071.48	536.749	536.749	1070.47	536.242	1.0148	0.8297	-0.4	0.0230409	15.05	12.491	0.9956	2	0	308	316	0	6C(57.0215),9K(8.0142)		0.8587	0	TRUE	tr|A0A0R2B2Q0|A0A0R2B2Q0_9LACO	A0A0R2B2Q0	A0A0R2B2Q0_9LACO	mnmA	tRNA-specific 2-thiouridylase MnmA
5187_Murinus-SILAC-Heavy_7-19-2023.02810.02810.3	E:\DDA-PASEF\20230717_Microbiology_culture_proteome\Murinus.L\Output1\Murinus_Heavy\interact-5187_Murinus-SILAC-Heavy_7-19-2023.pep.xml	VEHATGETCPR	VEHATGETCPR[166]	DYGEVKIK.VEHATGETCPR.CRRITPDV	K	C	11	3	474.157	1265.56	1265.56	422.861	422.862	1265.57	422.864	-0.0058	0.9452	-0.573	5.19996e-06	27.636	0	1	2	0	882	892	5456.6	11R(10.0083),9C(57.0215)		0.6791	0	TRUE	tr|A0A0R2B1Y7|A0A0R2B1Y7_9LACO	A0A0R2B1Y7	A0A0R2B1Y7_9LACO	ileS	Isoleucine--tRNA ligase
5187_Murinus-SILAC-Heavy_7-19-2023.02828.02828.2	E:\DDA-PASEF\20230717_Microbiology_culture_proteome\Murinus.L\Output1\Murinus_Heavy\interact-5187_Murinus-SILAC-Heavy_7-19-2023.pep.xml	GAVTTANKPNTQSNTNK	GAVTTANK[136]PNTQSNTNK[136]	GQTIKVTK.GAVTTANKPNTQSNTNK.TYTVKAGD	K	T	17	2	475.328	1760.9	1760.9	881.456	881.457	1760.9	881.457	-0.0003	0.9524	-0.5351	1.01158e-09	47.48	10.289	1	2	0	541	557	26718.5	17K(8.0142),8K(8.0142)		1.1145	0	TRUE	tr|A0A0R2B271|A0A0R2B271_9LACO	A0A0R2B271	A0A0R2B271_9LACO	FC48_GL001039	Peptidoglycan hydrolase
5187_Murinus-SILAC-Heavy_7-19-2023.02831.02831.2	E:\DDA-PASEF\20230717_Microbiology_culture_proteome\Murinus.L\Output1\Murinus_Heavy\interact-5187_Murinus-SILAC-Heavy_7-19-2023.pep.xml	LNETTGEERDK	LNETTGEER[166]DK[136]	TWAFIISK.LNETTGEERDK.YIAIAKDS	K	Y	11	2	475.328	1308.62	1308.62	655.319	655.319	1308.63	655.321	-0.0035	0.9454	-0.6108	3.59542e-05	25.277	0	1	2	1	200	210	76936.5	11K(8.0142),9R(10.0083)		0.9375	0	TRUE	tr|A0A0R2BPM9|A0A0R2BPM9_9LACO	A0A0R2BPM9	A0A0R2BPM9_9LACO	FC48_GL001603	Cobalamin-independent methionine synthase MetE C-terminal/archaeal domain-containing protein
5187_Murinus-SILAC-Heavy_7-19-2023.02832.02832.2	E:\DDA-PASEF\20230717_Microbiology_culture_proteome\Murinus.L\Output1\Murinus_Heavy\interact-5187_Murinus-SILAC-Heavy_7-19-2023.pep.xml	GNEFHCTAK	GNEFHCTAK[136]	FVAPIEER.GNEFHCTAK.FRYRQKDS	R	F	9	2	475.328	1070.46	1070.46	536.238	536.239	1070.47	536.242	-0.0062	0.8997	-0.4027	0.00059395	19.405	0	1	2	0	308	316	394033	6C(57.0215),9K(8.0142)		0.8911	0	TRUE	tr|A0A0R2B2Q0|A0A0R2B2Q0_9LACO	A0A0R2B2Q0	A0A0R2B2Q0_9LACO	mnmA	tRNA-specific 2-thiouridylase MnmA
5187_Murinus-SILAC-Heavy_7-19-2023.02833.02833.2	E:\DDA-PASEF\20230717_Microbiology_culture_proteome\Murinus.L\Output1\Murinus_Heavy\interact-5187_Murinus-SILAC-Heavy_7-19-2023.pep.xml	LNSNSEAQK	LNSNSEAQK[136]	KIDEIEAK.LNSNSEAQK.VTATVDDV	K	V	9	2	475.328	998.475	998.476	500.245	500.245	997.492	499.753	0.9838	0.8667	-0.4985	0.0519996	13.636	7.962	0.9997	2	0	365	373	24809.3	9K(8.0142)		0.8323	0	TRUE	tr|A0A0R2B9D5|A0A0R2B9D5_9LACO	A0A0R2B9D5	A0A0R2B9D5_9LACO	FC48_GL002031	Clp-like ATP-dependent protease, ATP-binding subunit
5187_Murinus-SILAC-Heavy_7-19-2023.02834.02834.2	E:\DDA-PASEF\20230717_Microbiology_culture_proteome\Murinus.L\Output1\Murinus_Heavy\interact-5187_Murinus-SILAC-Heavy_7-19-2023.pep.xml	GAMDHGMK	GAMDHGMK[136]	MAAEAAAK.GAMDHGMK.TVEVAVKG	K	T	8	2	475.328	853.362	853.364	427.688	427.689	853.367	427.691	-0.003	0.9524	-0.3872	0.000636795	19.284	7.899	1	2	0	41	48	1003468	8K(8.0142)		0.7743	0	TRUE	tr|A0A0R2B6X9|A0A0R2B6X9_9LACO	A0A0R2B6X9	A0A0R2B6X9_9LACO	rpsK	30S ribosomal protein S11
5187_Murinus-SILAC-Heavy_7-19-2023.02839.02839.2	E:\DDA-PASEF\20230717_Microbiology_culture_proteome\Murinus.L\Output1\Murinus_Heavy\interact-5187_Murinus-SILAC-Heavy_7-19-2023.pep.xml	ASDEELEKK	ASDEELEK[136]K[136]	IISPRVAK.ASDEELEKK.LVHAQDDR	K	L	9	2	475.328	1063.53	1063.53	532.773	532.773	1063.54	532.776	-0.0048	0.8278	-0.493	0.0167784	14.601	0	0.9997	2	1	415	423	259150	8K(8.0142),9K(8.0142)		0.8794	0	TRUE	tr|A0A0R2ATQ2|A0A0R2ATQ2_9LACO	A0A0R2ATQ2	A0A0R2ATQ2_9LACO	carB	Carbamoyl-phosphate synthase large chain
5187_Murinus-SILAC-Heavy_7-19-2023.02840.02840.2	E:\DDA-PASEF\20230717_Microbiology_culture_proteome\Murinus.L\Output1\Murinus_Heavy\interact-5187_Murinus-SILAC-Heavy_7-19-2023.pep.xml	HGEFDSR	HGEFDSR[166]	DFKEEIDK.HGEFDSR.AITIGHVQ	K	A	7	2	475.328	856.371	856.372	429.193	429.193	856.37	429.192	0.0016	0.9676	-0.2596	0.000179887	18.48	0	1	2	0	237	243	232248	7R(10.0083)		0.7973	0	TRUE	tr|A0A0R2BD56|A0A0R2BD56_9LACO	A0A0R2BD56	A0A0R2BD56_9LACO	pfkA	ATP-dependent 6-phosphofructokinase
5187_Murinus-SILAC-Heavy_7-19-2023.02849.02849.2	E:\DDA-PASEF\20230717_Microbiology_culture_proteome\Murinus.L\Output1\Murinus_Heavy\interact-5187_Murinus-SILAC-Heavy_7-19-2023.pep.xml	GAMDHGMK		MAAEAAAK.GAMDHGMK.TVEVAVKG	K	T	8	2	475.328	845.355	845.356	423.685	423.685	845.352	423.683	0.0034	0.8809	-0.3872	0.00529663	16.604	0	1	2	0	41	48	91704.4			0.7704	0	TRUE	tr|A0A0R2B6X9|A0A0R2B6X9_9LACO	A0A0R2B6X9	A0A0R2B6X9_9LACO	rpsK	30S ribosomal protein S11
5187_Murinus-SILAC-Heavy_7-19-2023.02863.02863.2	E:\DDA-PASEF\20230717_Microbiology_culture_proteome\Murinus.L\Output1\Murinus_Heavy\interact-5187_Murinus-SILAC-Heavy_7-19-2023.pep.xml	KEEIDTSR	K[136]EEIDTSR[166]	VVASAAER.KEEIDTSR.AERARKRA	R	A	8	2	475.328	994.506	994.507	498.26	498.261	994.505	498.26	0.0018	0.9911	-0.3911	0.000338454	21.382	7.166	1	2	1	89	96	203278	1K(8.0142),8R(10.0083)		0.8372	0	TRUE	tr|A0A0R2BC05|A0A0R2BC05_9LACO	A0A0R2BC05	A0A0R2BC05_9LACO	atpC	ATP synthase epsilon chain
5187_Murinus-SILAC-Heavy_7-19-2023.02871.02871.2	E:\DDA-PASEF\20230717_Microbiology_culture_proteome\Murinus.L\Output1\Murinus_Heavy\interact-5187_Murinus-SILAC-Heavy_7-19-2023.pep.xml	EDDKPETVK	EDDK[136]PETVK[136]	GEHEFYQR.EDDKPETVK.NRIDVNIK	R	N	9	2	475.328	1075.53	1075.53	538.774	538.774	1075.54	538.776	-0.0022	0.7962	-0.5512	0.0206063	14.244	0	0.9998	2	0	159	167	50523.9	4K(8.0142),9K(8.0142)		0.9096	0	TRUE	tr|A0A0R2B793|A0A0R2B793_9LACO	A0A0R2B793	A0A0R2B793_9LACO	adk	Adenylate kinase
5187_Murinus-SILAC-Heavy_7-19-2023.02872.02872.2	E:\DDA-PASEF\20230717_Microbiology_culture_proteome\Murinus.L\Output1\Murinus_Heavy\interact-5187_Murinus-SILAC-Heavy_7-19-2023.pep.xml	MNNENEPR	MNNENEPR[166]	.MNNENEPR.SRKSSPSH	-	S	8	2	475.328	1012.43	1012.43	507.221	507.221	1012.43	507.221	0.0009	0.9616	-0.4475	0.00167977	12.599	0	1	2	0	1	8	56589.2	8R(10.0083)		0.8631	0	TRUE	tr|A0A0R2B435|A0A0R2B435_9LACO	A0A0R2B435	A0A0R2B435_9LACO	FC48_GL001035	Cell envelope-related transcriptional attenuator
5187_Murinus-SILAC-Heavy_7-19-2023.02873.02873.2	E:\DDA-PASEF\20230717_Microbiology_culture_proteome\Murinus.L\Output1\Murinus_Heavy\interact-5187_Murinus-SILAC-Heavy_7-19-2023.pep.xml	LNEADQSR	LNEADQSR[166]	IKANVEAK.LNEADQSR.KAPVDAYA	K	K	8	2	475.328	941.445	941.446	471.73	471.73	941.444	471.729	0.0021	0.9645	-0.4393	0.0562665	12.499	0	1	2	0	117	124	53364.3	8R(10.0083)		0.815	0	TRUE	tr|A0A0R2B226|A0A0R2B226_9LACO	A0A0R2B226	A0A0R2B226_9LACO	FC48_GL001726	ErfK YbiS YcfS YnhG family protein
5187_Murinus-SILAC-Heavy_7-19-2023.02874.02874.2	E:\DDA-PASEF\20230717_Microbiology_culture_proteome\Murinus.L\Output1\Murinus_Heavy\interact-5187_Murinus-SILAC-Heavy_7-19-2023.pep.xml	LNATNER	LNATNER[166]	KIAGYREK.LNATNER.IKDIKAQV	K	I	7	2	475.328	827.411	827.412	414.713	414.714	826.417	414.216	0.9951	0.9919	-0.2586	0.120088	12.182	11.391	0.9987	2	0	872	878	176840	7R(10.0083)		0.7398	0	TRUE	tr|A0A0R2B6E6|A0A0R2B6E6_9LACO	A0A0R2B6E6	A0A0R2B6E6_9LACO	valS	Valine--tRNA ligase
5187_Murinus-SILAC-Heavy_7-19-2023.02878.02878.2	E:\DDA-PASEF\20230717_Microbiology_culture_proteome\Murinus.L\Output1\Murinus_Heavy\interact-5187_Murinus-SILAC-Heavy_7-19-2023.pep.xml	NGYTACHGGEK	NGYTACHGGEK[136]	IAWATAHR.NGYTACHGGEK.TFHFKDKQ	R	T	11	2	475.328	1201.49	1201.49	601.752	601.753	1200.51	601.261	0.9834	0.4772	-0.5669	0.443609	7.912	0	0.8006	2	0	231	241	6388.44	11K(8.0142),6C(57.0215)		0.9078	0	TRUE	tr|A0A0R2BCB7|A0A0R2BCB7_9LACO	A0A0R2BCB7	A0A0R2BCB7_9LACO	FC48_GL000471	phosphoenolpyruvate carboxykinase (ATP)
5187_Murinus-SILAC-Heavy_7-19-2023.02879.02879.2	E:\DDA-PASEF\20230717_Microbiology_culture_proteome\Murinus.L\Output1\Murinus_Heavy\interact-5187_Murinus-SILAC-Heavy_7-19-2023.pep.xml	SVHEQTIR	SVHEQTIR[166]	FVIVKDDK.SVHEQTIR.DDKHTEII	K	D	8	2	475.328	978.513	978.514	490.264	490.264	978.512	490.263	0.0015	0.5274	-0.2507	2.8774	8.664	0	0.827	2	0	86	93	44636.4	8R(10.0083)		0.8587	0	TRUE	tr|A0A0R2B431|A0A0R2B431_9LACO	A0A0R2B431	A0A0R2B431_9LACO	FC48_GL000415	Ribonuclease HI
5187_Murinus-SILAC-Heavy_7-19-2023.02880.02880.2	E:\DDA-PASEF\20230717_Microbiology_culture_proteome\Murinus.L\Output1\Murinus_Heavy\interact-5187_Murinus-SILAC-Heavy_7-19-2023.pep.xml	EAVEGMDGK	EAVEGM[147]DGK[136]	EEQFKAYK.EAVEGMDGK.QVVVRTMD	K	Q	9	2	475.328	958.416	958.418	480.216	480.216	958.416	480.215	0.0018	0.9267	-0.5719	0.0462381	11.84	0	0.9997	2	0	318	326	53123.8	6M(15.9949),9K(8.0142)		0.8122	0	TRUE	tr|A0A0R2B5J7|A0A0R2B5J7_9LACO	A0A0R2B5J7	A0A0R2B5J7_9LACO	FC48_GL000282	Phosphoenolpyruvate-protein phosphotransferase
5187_Murinus-SILAC-Heavy_7-19-2023.02884.02884.2	E:\DDA-PASEF\20230717_Microbiology_culture_proteome\Murinus.L\Output1\Murinus_Heavy\interact-5187_Murinus-SILAC-Heavy_7-19-2023.pep.xml	AQAHVEAGAK	AQAHVEAGAK[136]	GFYTSPEK.AQAHVEAGAK.KVIVSAPA	K	K	10	2	475.328	988.52	988.521	495.267	495.268	988.518	495.266	0.0031	0.9041	-0.5027	3.99945e-05	28.092	16.026	1	2	0	108	117	334138	10K(8.0142)		0.8329	0	TRUE	tr|A0A0R2BF54|A0A0R2BF54_9LACO	A0A0R2BF54	A0A0R2BF54_9LACO	FC48_GL000513	Glyceraldehyde-3-phosphate dehydrogenase
5187_Murinus-SILAC-Heavy_7-19-2023.02886.02886.2	E:\DDA-PASEF\20230717_Microbiology_culture_proteome\Murinus.L\Output1\Murinus_Heavy\interact-5187_Murinus-SILAC-Heavy_7-19-2023.pep.xml	MDLADPK	MDLADPK[136]	PSIIVITK.MDLADPK.ETRKWIEY	K	E	7	2	475.328	799.395	799.396	400.705	400.705	796.388	399.201	3.0083	0.786	1.0758	0.339039	10.379	7.371	0.5807	2	0	51	57	8152.74	7K(8.0142)		0.7343	0	TRUE	tr|A0A0R2BCR8|A0A0R2BCR8_9LACO	A0A0R2BCR8	A0A0R2BCR8_9LACO	FC48_GL001343	Ribosome biogenesis GTPase A
5187_Murinus-SILAC-Heavy_7-19-2023.02890.02890.2	E:\DDA-PASEF\20230717_Microbiology_culture_proteome\Murinus.L\Output1\Murinus_Heavy\interact-5187_Murinus-SILAC-Heavy_7-19-2023.pep.xml	VEHATGETCPR	VEHATGETCPR[166]	DYGEVKIK.VEHATGETCPR.CRRITPDV	K	C	11	2	475.328	1265.57	1265.57	633.791	633.791	1265.57	633.792	-0.0018	0.7896	-0.5757	0.021565	15.165	0	0.9999	2	0	882	892	106468	11R(10.0083),9C(57.0215)		0.9262	0	TRUE	tr|A0A0R2B1Y7|A0A0R2B1Y7_9LACO	A0A0R2B1Y7	A0A0R2B1Y7_9LACO	ileS	Isoleucine--tRNA ligase
5187_Murinus-SILAC-Heavy_7-19-2023.02906.02906.2	E:\DDA-PASEF\20230717_Microbiology_culture_proteome\Murinus.L\Output1\Murinus_Heavy\interact-5187_Murinus-SILAC-Heavy_7-19-2023.pep.xml	RVEGNNYDTR	R[166]VEGNNYDTR[166]	RQVESAQK.RVEGNNYDTR.KQVIQYDD	K	K	10	2	476.498	1242.58	1242.59	622.3	622.3	1242.59	622.3	-0.0001	0.7899	-0.4323	0.399945	10.092	6.372	0.8919	2	1	584	593	137174	10R(10.0083),1R(10.0083)		0.9252	0	TRUE	tr|A0A0R2B0L9|A0A0R2B0L9_9LACO	A0A0R2B0L9	A0A0R2B0L9_9LACO	secA	Protein translocase subunit SecA
5187_Murinus-SILAC-Heavy_7-19-2023.02907.02907.2	E:\DDA-PASEF\20230717_Microbiology_culture_proteome\Murinus.L\Output1\Murinus_Heavy\interact-5187_Murinus-SILAC-Heavy_7-19-2023.pep.xml	HDSQEDLSR	HDSQEDLSR[166]	ITIVIGAK.HDSQEDLSR.FEETQKIM	K	F	9	2	476.498	1095.48	1095.48	548.745	548.745	1095.48	548.748	-0.0056	0.9898	-0.4536	1.42069e-06	26.89	0	1	2	0	300	308	270456	9R(10.0083)		0.8615	0	TRUE	tr|A0A0R2B7W3|A0A0R2B7W3_9LACO	A0A0R2B7W3	A0A0R2B7W3_9LACO	FC48_GL000100	serine-type D-Ala-D-Ala carboxypeptidase
5187_Murinus-SILAC-Heavy_7-19-2023.02909.02909.2	E:\DDA-PASEF\20230717_Microbiology_culture_proteome\Murinus.L\Output1\Murinus_Heavy\interact-5187_Murinus-SILAC-Heavy_7-19-2023.pep.xml	ISDETTAK	ISDETTAK[136]	IDVTIAGR.ISDETTAK.LKQFGRAG	R	L	8	2	476.498	871.436	871.437	436.725	436.726	871.438	436.726	-0.0005	0.9933	-0.4534	0.0467197	11.822	6.477	0.9999	2	0	206	213	71490.8	8K(8.0142)		0.7447	0	TRUE	tr|A0A0R2B712|A0A0R2B712_9LACO	A0A0R2B712	A0A0R2B712_9LACO	FC48_GL000244	Ribonucleoside hydrolase RihC
5187_Murinus-SILAC-Heavy_7-19-2023.02912.02912.2	E:\DDA-PASEF\20230717_Microbiology_culture_proteome\Murinus.L\Output1\Murinus_Heavy\interact-5187_Murinus-SILAC-Heavy_7-19-2023.pep.xml	ESEAQAQATADKK	ESEAQAQATADK[136]K[136]	YEIAVMIK.ESEAQAQATADKK.AKSIIAQA	K	A	13	2	476.498	1391.69	1391.69	696.85	696.85	1391.69	696.85	-0.0003	0.775	-0.5453	0.000294103	20.626	0	1	2	1	159	171	24800.7	12K(8.0142),13K(8.0142)		0.9947	0	TRUE	tr|A0A0R2BEW0|A0A0R2BEW0_9LACO	A0A0R2BEW0	A0A0R2BEW0_9LACO	rny	Ribonuclease Y
5187_Murinus-SILAC-Heavy_7-19-2023.02914.02914.2	E:\DDA-PASEF\20230717_Microbiology_culture_proteome\Murinus.L\Output1\Murinus_Heavy\interact-5187_Murinus-SILAC-Heavy_7-19-2023.pep.xml	NAEQTDDNVK	NAEQTDDNVK[136]	IYTNAIAK.NAEQTDDNVK.VTFEVDGK	K	V	10	2	476.498	1140.51	1140.51	571.262	571.262	1140.51	571.264	-0.0037	0.9576	-0.5922	0.000190108	20.384	10.582	1	2	0	243	252	254419	10K(8.0142)		0.8757	0	TRUE	tr|A0A0R2AVQ8|A0A0R2AVQ8_9LACO	A0A0R2AVQ8	A0A0R2AVQ8_9LACO	FC48_GL001523	Dihydrolipoyl dehydrogenase
5187_Murinus-SILAC-Heavy_7-19-2023.02922.02922.2	E:\DDA-PASEF\20230717_Microbiology_culture_proteome\Murinus.L\Output1\Murinus_Heavy\interact-5187_Murinus-SILAC-Heavy_7-19-2023.pep.xml	VNKDEDQLK	VNK[136]DEDQLK[136]	QIRGKGVK.VNKDEDQLK.VDVYVFIN	K	V	9	2	476.498	1103.58	1103.58	552.797	552.797	1103.58	552.797	0.0008	0.8258	-0.4396	0.0365385	15.249	14.481	0.9817	2	1	66	74	101242	3K(8.0142),9K(8.0142)		0.8915	0	TRUE	tr|A0A0R2B2R4|A0A0R2B2R4_9LACO	A0A0R2B2R4	A0A0R2B2R4_9LACO	FC48_GL001012	Alkaline shock protein
5187_Murinus-SILAC-Heavy_7-19-2023.02923.02923.2	E:\DDA-PASEF\20230717_Microbiology_culture_proteome\Murinus.L\Output1\Murinus_Heavy\interact-5187_Murinus-SILAC-Heavy_7-19-2023.pep.xml	MDNGQTTATK	MDNGQTTATK[136]	.MDNGQTTATK.AGWIERTF	-	A	10	2	476.498	1074.47	1074.48	538.245	538.245	1073.49	537.752	0.9852	0.6818	-0.5724	0.0246888	13.93	0	0.9998	2	0	1	10	15189	10K(8.0142)		0.844	0	TRUE	tr|A0A0R2BJA0|A0A0R2BJA0_9LACO	A0A0R2BJA0	A0A0R2BJA0_9LACO	FC48_GL001998	Xanthine uracil vitamin C permease
5187_Murinus-SILAC-Heavy_7-19-2023.02930.02930.2	E:\DDA-PASEF\20230717_Microbiology_culture_proteome\Murinus.L\Output1\Murinus_Heavy\interact-5187_Murinus-SILAC-Heavy_7-19-2023.pep.xml	KESGNDPELGK	K[136]ESGNDPELGK[136]	RFEDIDGK.KESGNDPELGK.YWASIGDV	K	Y	11	2	476.498	1188.59	1188.6	595.304	595.305	1188.6	595.305	-0.0007	0.9625	-0.4655	3.05844e-07	33.558	9.799	1	2	1	128	138	0	11K(8.0142),1K(8.0142)		0.9105	0	TRUE	tr|A0A0R2BG18|A0A0R2BG18_9LACO	A0A0R2BG18	A0A0R2BG18_9LACO	pgk	Phosphoglycerate kinase
5187_Murinus-SILAC-Heavy_7-19-2023.02931.02931.2	E:\DDA-PASEF\20230717_Microbiology_culture_proteome\Murinus.L\Output1\Murinus_Heavy\interact-5187_Murinus-SILAC-Heavy_7-19-2023.pep.xml	HDTVEVAK	HDTVEVAK[136]	FHIIMWGK.HDTVEVAK.AIKASIND	K	A	8	2	476.498	905.47	905.471	453.742	453.743	905.47	453.742	0.0012	0.7224	-0.3702	0.000105257	22.411	6.725	1	2	0	91	98	403809	8K(8.0142)		0.8651	0	TRUE	tr|A0A0R2BE94|A0A0R2BE94_9LACO	A0A0R2BE94	A0A0R2BE94_9LACO	luxS	S-ribosylhomocysteine lyase
5187_Murinus-SILAC-Heavy_7-19-2023.02932.02932.2	E:\DDA-PASEF\20230717_Microbiology_culture_proteome\Murinus.L\Output1\Murinus_Heavy\interact-5187_Murinus-SILAC-Heavy_7-19-2023.pep.xml	VEGDLRR	VEGDLR[166]R[166]	RAVVDNYK.VEGDLRR.EVSINIKR	K	E	7	2	476.498	863.473	863.474	432.744	432.744	863.473	432.744	0.0012	0.8796	-0.0869	0.00413285	17.035	6.454	0.9942	2	1	65	71	268479	6R(10.0083),7R(10.0083)		0.7793	0	TRUE	tr|A0A0R2B6C8|A0A0R2B6C8_9LACO	A0A0R2B6C8	A0A0R2B6C8_9LACO	rpsM	30S ribosomal protein S13
5187_Murinus-SILAC-Heavy_7-19-2023.02935.02935.2	E:\DDA-PASEF\20230717_Microbiology_culture_proteome\Murinus.L\Output1\Murinus_Heavy\interact-5187_Murinus-SILAC-Heavy_7-19-2023.pep.xml	MRSDVEETPK	M[147]R[166]SDVEETPK[136]	NFDDSEIK.MRSDVEETPK.SYRIIIDI	K	S	10	2	476.498	1224.57	1224.57	613.293	613.294	1224.58	613.296	-0.0045	0.8863	-0.1724	0.00307964	17.546	7.916	0.9949	2	1	37	46	93918.6	10K(8.0142),1M(15.9949),2R(10.0083)		0.9328	0	TRUE	tr|A0A0R2B6E9|A0A0R2B6E9_9LACO	A0A0R2B6E9	A0A0R2B6E9_9LACO	FC48_GL000352	Hsp20 family heat-shock protein
5187_Murinus-SILAC-Heavy_7-19-2023.02936.02936.2	E:\DDA-PASEF\20230717_Microbiology_culture_proteome\Murinus.L\Output1\Murinus_Heavy\interact-5187_Murinus-SILAC-Heavy_7-19-2023.pep.xml	KVTEDYEK	K[136]VTEDYEK[136]	IIYNQTVK.KVTEDYEK.LHFNTAIS	K	L	8	2	476.498	1026.52	1026.52	514.268	514.268	1026.52	514.268	0.0012	0.7951	-0.3735	0.371108	11.222	0	0.9385	2	1	662	669	58036.1	1K(8.0142),8K(8.0142)		0.8727	0	TRUE	tr|A0A0R2B202|A0A0R2B202_9LACO	A0A0R2B202	A0A0R2B202_9LACO	leuS	Leucine--tRNA ligase
5187_Murinus-SILAC-Heavy_7-19-2023.02937.02937.2	E:\DDA-PASEF\20230717_Microbiology_culture_proteome\Murinus.L\Output1\Murinus_Heavy\interact-5187_Murinus-SILAC-Heavy_7-19-2023.pep.xml	KYIEEGK	K[136]YIEEGK[136]	IAFAEATR.KYIEEGK.DKEGKGYD	R	D	7	2	476.498	881.484	881.485	441.749	441.75	881.483	441.749	0.0023	0.9204	-0.3188	0.0345939	15.344	0	0.9978	2	1	245	251	100553	1K(8.0142),7K(8.0142)		0.8151	0	TRUE	tr|A0A0R2B5L3|A0A0R2B5L3_9LACO	A0A0R2B5L3	A0A0R2B5L3_9LACO	FC48_GL000497	Fructose-bisphosphate aldolase
5187_Murinus-SILAC-Heavy_7-19-2023.02938.02938.2	E:\DDA-PASEF\20230717_Microbiology_culture_proteome\Murinus.L\Output1\Murinus_Heavy\interact-5187_Murinus-SILAC-Heavy_7-19-2023.pep.xml	YGENPNR	YGENPNR[166]	SRRPADGR.YGENPNR.LYQHHQFQ	R	L	7	2	476.498	858.384	858.385	430.199	430.2	858.386	430.2	-0.0009	0.9955	-0.3405	0.0150228	14.793	4.669	1	2	0	68	74	74355	7R(10.0083)		0.7584	0	TRUE	tr|A0A0R2BCV4|A0A0R2BCV4_9LACO	A0A0R2BCV4	A0A0R2BCV4_9LACO	glyQ	Glycine--tRNA ligase alpha subunit
5187_Murinus-SILAC-Heavy_7-19-2023.02942.02942.2	E:\DDA-PASEF\20230717_Microbiology_culture_proteome\Murinus.L\Output1\Murinus_Heavy\interact-5187_Murinus-SILAC-Heavy_7-19-2023.pep.xml	LTPEEREDK	LTPEER[166]EDK[136]	EIEDMYPK.LTPEEREDK.ICQEHGAV	K	I	9	2	476.498	1133.57	1133.57	567.792	567.792	1133.57	567.791	0.0013	0.7961	-0.4231	0.0940264	12.607	7.473	0.9978	2	1	190	198	48291.9	6R(10.0083),9K(8.0142)		0.8915	0	TRUE	tr|A0A0R2BKY3|A0A0R2BKY3_9LACO	A0A0R2BKY3	A0A0R2BKY3_9LACO	asnA	Aspartate--ammonia ligase
5187_Murinus-SILAC-Heavy_7-19-2023.02943.02943.2	E:\DDA-PASEF\20230717_Microbiology_culture_proteome\Murinus.L\Output1\Murinus_Heavy\interact-5187_Murinus-SILAC-Heavy_7-19-2023.pep.xml	GSSAQVTEEK	GSSAQVTEEK[136]	IIIQMAAK.GSSAQVTEEK.QTSVTSEV	K	Q	10	2	476.498	1042.5	1042.5	522.258	522.259	1042.5	522.258	0.0008	0.9249	-0.4915	0.0179473	14.484	10.032	1	2	0	39	48	69106	10K(8.0142)		0.8469	0	TRUE	tr|A0A0R2BFD3|A0A0R2BFD3_9LACO	A0A0R2BFD3	A0A0R2BFD3_9LACO	FC48_GL001600	Uncharacterized protein
5187_Murinus-SILAC-Heavy_7-19-2023.02949.02949.2	E:\DDA-PASEF\20230717_Microbiology_culture_proteome\Murinus.L\Output1\Murinus_Heavy\interact-5187_Murinus-SILAC-Heavy_7-19-2023.pep.xml	ALQEKPAADK	ALQEK[136]PAADK[136]	RRIAISIK.ALQEKPAADK.KEVEVVEE	K	K	10	2	476.498	1085.6	1085.61	543.81	543.81	1085.61	543.81	0.0004	0.7903	-0.4764	0.00318603	18.487	7.655	1	2	0	354	363	0	10K(8.0142),5K(8.0142)		0.8944	0	TRUE	tr|A0A0R2BAH7|A0A0R2BAH7_9LACO	A0A0R2BAH7	A0A0R2BAH7_9LACO	FC48_GL001862	30S ribosomal protein S1
5187_Murinus-SILAC-Heavy_7-19-2023.02950.02950.2	E:\DDA-PASEF\20230717_Microbiology_culture_proteome\Murinus.L\Output1\Murinus_Heavy\interact-5187_Murinus-SILAC-Heavy_7-19-2023.pep.xml	HDSQEDLSR	HDSQEDLSR[166]	ITIVIGAK.HDSQEDLSR.FEETQKIM	K	F	9	2	476.498	1095.48	1095.48	548.747	548.747	1095.48	548.748	-0.0015	0.8624	-0.4536	0.00197242	12.32	0	1	2	0	300	308	270386	9R(10.0083)		0.8397	0	TRUE	tr|A0A0R2B7W3|A0A0R2B7W3_9LACO	A0A0R2B7W3	A0A0R2B7W3_9LACO	FC48_GL000100	serine-type D-Ala-D-Ala carboxypeptidase
5187_Murinus-SILAC-Heavy_7-19-2023.02956.02956.2	E:\DDA-PASEF\20230717_Microbiology_culture_proteome\Murinus.L\Output1\Murinus_Heavy\interact-5187_Murinus-SILAC-Heavy_7-19-2023.pep.xml	TDESVDNR	TDESVDNR[166]	KPIVEIVK.TDESVDNR.VATVSYTV	K	V	8	2	476.498	944.405	944.406	473.21	473.21	944.407	473.211	-0.0012	0.6859	-0.4352	0.403878	8.075	0	0.9702	2	0	383	390	30198.9	8R(10.0083)		0.795	0	TRUE	tr|A0A0R2AV23|A0A0R2AV23_9LACO	A0A0R2AV23	A0A0R2AV23_9LACO	FC48_GL001537	Zinc metalloprotease zmpC
5187_Murinus-SILAC-Heavy_7-19-2023.02963.02963.2	E:\DDA-PASEF\20230717_Microbiology_culture_proteome\Murinus.L\Output1\Murinus_Heavy\interact-5187_Murinus-SILAC-Heavy_7-19-2023.pep.xml	MTSLNQAK	M[147]TSLNQAK[136]	CSIEDAIK.MTSLNQAK.EFGITQKG	K	E	8	2	476.498	916.467	916.468	459.241	459.241	915.457	458.736	1.0102	0.9171	0.0362	0.405742	8.067	0	0.9661	2	0	332	339	0	1M(15.9949),8K(8.0142)		0.8152	0	TRUE	tr|A0A0R2BB49|A0A0R2BB49_9LACO	A0A0R2BB49	A0A0R2BB49_9LACO	FC48_GL001023	N-acetylglucosamine-6-phosphate deacetylase
5187_Murinus-SILAC-Heavy_7-19-2023.02970.02970.2	E:\DDA-PASEF\20230717_Microbiology_culture_proteome\Murinus.L\Output1\Murinus_Heavy\interact-5187_Murinus-SILAC-Heavy_7-19-2023.pep.xml	LSDEAGVHK		ANPPYGER.LSDEAGVHK.LYQEMGDI	R	L	9	2	476.498	955.476	955.477	478.745	478.746	954.477	478.246	0.9999	0.912	-0.363	0.00762518	14.971	9.347	0.9985	2	0	310	318	49425.2			0.8415	0	TRUE	tr|A0A0R2AUY5|A0A0R2AUY5_9LACO	A0A0R2AUY5	A0A0R2AUY5_9LACO	FC48_GL001751	THUMP domain-containing protein
5187_Murinus-SILAC-Heavy_7-19-2023.02975.02975.2	E:\DDA-PASEF\20230717_Microbiology_culture_proteome\Murinus.L\Output1\Murinus_Heavy\interact-5187_Murinus-SILAC-Heavy_7-19-2023.pep.xml	TEQVVADHSDK	TEQVVADHSDK[136]	IFNRTGSK.TEQVVADHSDK.NIVPSYTI	K	N	11	2	477.668	1235.58	1235.58	618.798	618.799	1235.59	618.801	-0.0043	0.9152	-0.4691	4.85009e-05	24.757	13.626	1	2	0	39	49	854430	11K(8.0142)		0.9641	0	TRUE	tr|A0A0R2B2T3|A0A0R2B2T3_9LACO	A0A0R2B2T3	A0A0R2B2T3_9LACO	FC48_GL000840	6-phosphogluconate dehydrogenase, decarboxylating
5187_Murinus-SILAC-Heavy_7-19-2023.02976.02976.2	E:\DDA-PASEF\20230717_Microbiology_culture_proteome\Murinus.L\Output1\Murinus_Heavy\interact-5187_Murinus-SILAC-Heavy_7-19-2023.pep.xml	KESGNDPELGK	K[136]ESGNDPELGK[136]	RFEDIDGK.KESGNDPELGK.YWASIGDV	K	Y	11	2	477.668	1188.58	1188.58	595.297	595.297	1188.6	595.305	-0.0164	0.9697	-0.4682	3.07079e-07	33.551	9.127	1	2	1	128	138	2.13052e+06	11K(8.0142),1K(8.0142)		0.9086	0	TRUE	tr|A0A0R2BG18|A0A0R2BG18_9LACO	A0A0R2BG18	A0A0R2BG18_9LACO	pgk	Phosphoglycerate kinase
5187_Murinus-SILAC-Heavy_7-19-2023.02977.02977.2	E:\DDA-PASEF\20230717_Microbiology_culture_proteome\Murinus.L\Output1\Murinus_Heavy\interact-5187_Murinus-SILAC-Heavy_7-19-2023.pep.xml	ADTNEVQSR	ADTNEVQSR[166]	ERIDAMMK.ADTNEVQSR.RFEREGQE	K	R	9	2	477.668	1028.47	1028.47	515.244	515.244	1028.48	515.245	-0.0019	0.9768	-0.4414	0.000443353	18.913	0	1	2	0	19	27	471859	9R(10.0083)		0.8262	0	TRUE	tr|A0A0R2B6P5|A0A0R2B6P5_9LACO	A0A0R2B6P5	A0A0R2B6P5_9LACO	FC48_GL000278	Cytosolic protein
5187_Murinus-SILAC-Heavy_7-19-2023.02981.02981.1	E:\DDA-PASEF\20230717_Microbiology_culture_proteome\Murinus.L\Output1\Murinus_Heavy\interact-5187_Murinus-SILAC-Heavy_7-19-2023.pep.xml	KESGNDPELGK	K[136]ESGNDPELGK[136]	RFEDIDGK.KESGNDPELGK.YWASIGDV	K	Y	11	1	477.668	1188.59	1188.59	1189.59	1189.59	1188.6	1189.6	-0.009	0.8852	-0.4682	0.000184501	21.436	7.982	0.9985	2	1	128	138	27739	11K(8.0142),1K(8.0142)		1.5015	0	TRUE	tr|A0A0R2BG18|A0A0R2BG18_9LACO	A0A0R2BG18	A0A0R2BG18_9LACO	pgk	Phosphoglycerate kinase
5187_Murinus-SILAC-Heavy_7-19-2023.02985.02985.2	E:\DDA-PASEF\20230717_Microbiology_culture_proteome\Murinus.L\Output1\Murinus_Heavy\interact-5187_Murinus-SILAC-Heavy_7-19-2023.pep.xml	KESGNDPELGK	KESGNDPELGK[136]	RFEDIDGK.KESGNDPELGK.YWASIGDV	K	Y	11	2	477.668	1180.59	1180.59	591.303	591.303	1180.58	591.298	0.0101	0.9757	-0.4682	5.19696e-07	33.637	33.617	1	2	1	128	138	241868	11K(8.0142)		0.8963	0	TRUE	tr|A0A0R2BG18|A0A0R2BG18_9LACO	A0A0R2BG18	A0A0R2BG18_9LACO	pgk	Phosphoglycerate kinase
5187_Murinus-SILAC-Heavy_7-19-2023.02987.02987.2	E:\DDA-PASEF\20230717_Microbiology_culture_proteome\Murinus.L\Output1\Murinus_Heavy\interact-5187_Murinus-SILAC-Heavy_7-19-2023.pep.xml	QFESGAQK	QFESGAQK[136]	SSEEDIHK.QFESGAQK.RVKTNIVI	K	R	8	2	477.668	901.436	901.437	451.725	451.726	901.438	451.726	-0.001	0.9827	-0.2995	0.00112073	18.302	12.094	1	2	0	350	357	138156	8K(8.0142)		0.7819	0	TRUE	tr|A0A0R2B3K4|A0A0R2B3K4_9LACO	A0A0R2B3K4	A0A0R2B3K4_9LACO	tig	Trigger factor
5187_Murinus-SILAC-Heavy_7-19-2023.02988.02988.3	E:\DDA-PASEF\20230717_Microbiology_culture_proteome\Murinus.L\Output1\Murinus_Heavy\interact-5187_Murinus-SILAC-Heavy_7-19-2023.pep.xml	TEQVVADHSDK	TEQVVADHSDK[136]	IFNRTGSK.TEQVVADHSDK.NIVPSYTI	K	N	11	3	477.668	1235.58	1235.58	412.868	412.869	1235.59	412.87	-0.0026	0.973	-0.4691	0.00991403	17.515	8.844	1	2	0	39	49	222031	11K(8.0142)		0.7296	0	TRUE	tr|A0A0R2B2T3|A0A0R2B2T3_9LACO	A0A0R2B2T3	A0A0R2B2T3_9LACO	FC48_GL000840	6-phosphogluconate dehydrogenase, decarboxylating
5187_Murinus-SILAC-Heavy_7-19-2023.02992.02992.2	E:\DDA-PASEF\20230717_Microbiology_culture_proteome\Murinus.L\Output1\Murinus_Heavy\interact-5187_Murinus-SILAC-Heavy_7-19-2023.pep.xml	MRSDVEETPK	M[147]R[166]SDVEETPK[136]	NFDDSEIK.MRSDVEETPK.SYRIIIDI	K	S	10	2	477.668	1224.58	1224.58	613.297	613.297	1224.58	613.296	0.0026	0.8694	-0.1751	0.00570492	17.475	0	0.9996	2	1	37	46	98336.7	10K(8.0142),1M(15.9949),2R(10.0083)		0.953	0	TRUE	tr|A0A0R2B6E9|A0A0R2B6E9_9LACO	A0A0R2B6E9	A0A0R2B6E9_9LACO	FC48_GL000352	Hsp20 family heat-shock protein
5187_Murinus-SILAC-Heavy_7-19-2023.02994.02994.2	E:\DDA-PASEF\20230717_Microbiology_culture_proteome\Murinus.L\Output1\Murinus_Heavy\interact-5187_Murinus-SILAC-Heavy_7-19-2023.pep.xml	YQGPNAQK	YQGPNAQK[136]	EFGTDTSK.YQGPNAQK.VKGSDTFS	K	V	8	2	477.668	912.454	912.455	457.234	457.235	912.455	457.235	0.0004	0.9074	-0.4575	0.287078	8.668	0	0.9844	2	0	62	69	79768.3	8K(8.0142)		0.8046	0	TRUE	tr|A0A0R2B3A5|A0A0R2B3A5_9LACO	A0A0R2B3A5	A0A0R2B3A5_9LACO	FC48_GL000986	Endolysin
5187_Murinus-SILAC-Heavy_7-19-2023.02995.02995.2	E:\DDA-PASEF\20230717_Microbiology_culture_proteome\Murinus.L\Output1\Murinus_Heavy\interact-5187_Murinus-SILAC-Heavy_7-19-2023.pep.xml	ANELSNR	ANELSNR[166]	.ANELSNR.FSDIMDGS	M	F	7	2	477.668	812.4	812.401	407.207	407.208	812.402	407.208	-0.0004	0.9938	-0.1577	0.0744732	12.012	5.644	0.9996	2	0	2	8	0	7R(10.0083)		0.7428	0	TRUE	tr|A0A0R2B6E9|A0A0R2B6E9_9LACO	A0A0R2B6E9	A0A0R2B6E9_9LACO	FC48_GL000352	Hsp20 family heat-shock protein
5187_Murinus-SILAC-Heavy_7-19-2023.03000.03000.2	E:\DDA-PASEF\20230717_Microbiology_culture_proteome\Murinus.L\Output1\Murinus_Heavy\interact-5187_Murinus-SILAC-Heavy_7-19-2023.pep.xml	IADPNAEHASK	IADPNAEHASK[136]	DIHRIEAK.IADPNAEHASK.AYQQIINR	K	A	11	2	477.668	1159.57	1159.57	580.794	580.794	1159.57	580.793	0.0023	0.5788	-0.421	0.144461	11.861	0	0.9974	2	0	108	118	45742.5	11K(8.0142)		0.9394	0	TRUE	tr|A0A0R2BBF6|A0A0R2BBF6_9LACO	A0A0R2BBF6	A0A0R2BBF6_9LACO	FC48_GL001173	ABC transporter, ATP-binding protein
5187_Murinus-SILAC-Heavy_7-19-2023.03001.03001.2	E:\DDA-PASEF\20230717_Microbiology_culture_proteome\Murinus.L\Output1\Murinus_Heavy\interact-5187_Murinus-SILAC-Heavy_7-19-2023.pep.xml	KESGNDPELGK		RFEDIDGK.KESGNDPELGK.YWASIGDV	K	Y	11	2	477.668	1172.58	1172.58	587.296	587.297	1172.57	587.291	0.0116	0.9628	-0.4682	1.43054e-06	29.878	0	1	2	1	128	138	93174.2			0.8938	0	TRUE	tr|A0A0R2BG18|A0A0R2BG18_9LACO	A0A0R2BG18	A0A0R2BG18_9LACO	pgk	Phosphoglycerate kinase
5187_Murinus-SILAC-Heavy_7-19-2023.03002.03002.2	E:\DDA-PASEF\20230717_Microbiology_culture_proteome\Murinus.L\Output1\Murinus_Heavy\interact-5187_Murinus-SILAC-Heavy_7-19-2023.pep.xml	LSDEAGVHK	LSDEAGVHK[136]	ANPPYGER.LSDEAGVHK.LYQEMGDI	R	L	9	2	477.668	962.496	962.497	482.255	482.256	962.491	482.253	0.0055	0.9422	-0.3656	0.0179577	14.483	7.917	0.9999	2	0	310	318	147997	9K(8.0142)		0.8385	0	TRUE	tr|A0A0R2AUY5|A0A0R2AUY5_9LACO	A0A0R2AUY5	A0A0R2AUY5_9LACO	FC48_GL001751	THUMP domain-containing protein
5187_Murinus-SILAC-Heavy_7-19-2023.03006.03006.1	E:\DDA-PASEF\20230717_Microbiology_culture_proteome\Murinus.L\Output1\Murinus_Heavy\interact-5187_Murinus-SILAC-Heavy_7-19-2023.pep.xml	KESGNDPELGK	K[136]ESGNDPELGK[136]	RFEDIDGK.KESGNDPELGK.YWASIGDV	K	Y	11	1	477.668	1188.6	1188.6	1189.61	1189.61	1188.6	1189.6	0.0062	0.8467	-0.4682	0.000346737	19.34	0	0.9968	2	1	128	138	16391.5	11K(8.0142),1K(8.0142)		1.4828	0	TRUE	tr|A0A0R2BG18|A0A0R2BG18_9LACO	A0A0R2BG18	A0A0R2BG18_9LACO	pgk	Phosphoglycerate kinase
5187_Murinus-SILAC-Heavy_7-19-2023.03011.03011.2	E:\DDA-PASEF\20230717_Microbiology_culture_proteome\Murinus.L\Output1\Murinus_Heavy\interact-5187_Murinus-SILAC-Heavy_7-19-2023.pep.xml	RIEAVTSK	R[166]IEAVTSK[136]	SGVGAGVR.RIEAVTSK.EAFEFIEQ	R	E	8	2	477.668	920.542	920.543	461.278	461.279	920.541	461.278	0.0018	0.8317	-0.2782	0.0086796	16.746	8.127	0.9995	2	1	698	705	138528	1R(10.0083),8K(8.0142)		0.8268	0	TRUE	tr|A0A0R2B551|A0A0R2B551_9LACO	A0A0R2B551	A0A0R2B551_9LACO	alaS	Alanine--tRNA ligase
5187_Murinus-SILAC-Heavy_7-19-2023.03016.03016.2	E:\DDA-PASEF\20230717_Microbiology_culture_proteome\Murinus.L\Output1\Murinus_Heavy\interact-5187_Murinus-SILAC-Heavy_7-19-2023.pep.xml	TEQVVADHSDK	TEQVVADHSDK[136]	IFNRTGSK.TEQVVADHSDK.NIVPSYTI	K	N	11	2	477.668	1235.59	1235.59	618.802	618.802	1235.59	618.801	0.0022	0.9351	-0.4691	0.000300434	21.589	12.757	1	2	0	39	49	868768	11K(8.0142)		0.9332	0	TRUE	tr|A0A0R2B2T3|A0A0R2B2T3_9LACO	A0A0R2B2T3	A0A0R2B2T3_9LACO	FC48_GL000840	6-phosphogluconate dehydrogenase, decarboxylating
5187_Murinus-SILAC-Heavy_7-19-2023.03017.03017.2	E:\DDA-PASEF\20230717_Microbiology_culture_proteome\Murinus.L\Output1\Murinus_Heavy\interact-5187_Murinus-SILAC-Heavy_7-19-2023.pep.xml	VHEANEDIK	VHEANEDIK[136]	VTEAIVEK.VHEANEDIK.SVEGKDGA	K	S	9	2	477.668	1061.53	1061.53	531.77	531.771	1061.52	531.769	0.0035	0.9265	-0.4107	5.44816e-05	25.555	7.574	1	2	0	59	67	79859.7	9K(8.0142)		0.8639	0	TRUE	tr|A0A0R2B254|A0A0R2B254_9LACO	A0A0R2B254	A0A0R2B254_9LACO	rsfS	Ribosomal silencing factor RsfS
5187_Murinus-SILAC-Heavy_7-19-2023.03023.03023.2	E:\DDA-PASEF\20230717_Microbiology_culture_proteome\Murinus.L\Output1\Murinus_Heavy\interact-5187_Murinus-SILAC-Heavy_7-19-2023.pep.xml	HDTVEVAK		FHIIMWGK.HDTVEVAK.AIKASIND	K	A	8	2	477.668	897.458	897.46	449.736	449.737	897.456	449.735	0.004	0.634	-0.3729	0.000826038	13.832	0	0.9876	2	0	91	98	31624.1			0.8651	0	TRUE	tr|A0A0R2BE94|A0A0R2BE94_9LACO	A0A0R2BE94	A0A0R2BE94_9LACO	luxS	S-ribosylhomocysteine lyase
5187_Murinus-SILAC-Heavy_7-19-2023.03024.03024.2	E:\DDA-PASEF\20230717_Microbiology_culture_proteome\Murinus.L\Output1\Murinus_Heavy\interact-5187_Murinus-SILAC-Heavy_7-19-2023.pep.xml	NDSVDDPK		APDETEVK.NDSVDDPK.KEEAVDEV	K	K	8	2	477.668	888.394	888.396	445.204	445.205	888.382	445.199	0.0132	0.5848	-0.4118	0.331322	8.419	0	0.6838	2	0	23	30	9788.34			0.8051	0	TRUE	tr|A0A0R2B664|A0A0R2B664_9LACO	A0A0R2B664	A0A0R2B664_9LACO	grpE	Protein GrpE
5187_Murinus-SILAC-Heavy_7-19-2023.03025.03025.3	E:\DDA-PASEF\20230717_Microbiology_culture_proteome\Murinus.L\Output1\Murinus_Heavy\interact-5187_Murinus-SILAC-Heavy_7-19-2023.pep.xml	TEQVVADHSDK	TEQVVADHSDK[136]	IFNRTGSK.TEQVVADHSDK.NIVPSYTI	K	N	11	3	477.668	1235.58	1235.59	412.869	412.869	1235.59	412.87	-0.0012	0.8601	-0.4691	0.100115	11.498	0	1	2	0	39	49	197501	11K(8.0142)		0.7495	0	TRUE	tr|A0A0R2B2T3|A0A0R2B2T3_9LACO	A0A0R2B2T3	A0A0R2B2T3_9LACO	FC48_GL000840	6-phosphogluconate dehydrogenase, decarboxylating
5187_Murinus-SILAC-Heavy_7-19-2023.03029.03029.2	E:\DDA-PASEF\20230717_Microbiology_culture_proteome\Murinus.L\Output1\Murinus_Heavy\interact-5187_Murinus-SILAC-Heavy_7-19-2023.pep.xml	VDQEEIKK	VDQEEIK[136]K[136]	IAVSHMEK.VDQEEIKK.EIITFKGV	K	E	8	2	477.668	1003.56	1003.56	502.785	502.785	1003.55	502.783	0.0042	0.8619	-0.4193	0.159313	12.691	8.559	0.9924	2	1	283	290	32817	7K(8.0142),8K(8.0142)		0.8456	0	TRUE	tr|A0A0R2B445|A0A0R2B445_9LACO	A0A0R2B445	A0A0R2B445_9LACO	murC	UDP-N-acetylmuramate--L-alanine ligase
5187_Murinus-SILAC-Heavy_7-19-2023.03030.03030.2	E:\DDA-PASEF\20230717_Microbiology_culture_proteome\Murinus.L\Output1\Murinus_Heavy\interact-5187_Murinus-SILAC-Heavy_7-19-2023.pep.xml	GQTGYTDR	GQTGYTDR[166]	AEQARQIK.GQTGYTDR.KEASVFYI	K	K	8	2	477.668	906.407	906.408	454.211	454.211	906.407	454.211	0.0008	0.9791	-0.1631	0.0918333	10.648	0	0.9999	2	0	279	286	35112.6	8R(10.0083)		0.798	0	TRUE	tr|A0A0R2B809|A0A0R2B809_9LACO	A0A0R2B809	A0A0R2B809_9LACO	FC48_GL000114	Oligopeptide-binding protein oppA
5187_Murinus-SILAC-Heavy_7-19-2023.03037.03037.2	E:\DDA-PASEF\20230717_Microbiology_culture_proteome\Murinus.L\Output1\Murinus_Heavy\interact-5187_Murinus-SILAC-Heavy_7-19-2023.pep.xml	VQTNNPAPQK	VQTNNPAPQK[136]	FGYNSYKK.VQTNNPAPQK.RGVATRVG	K	R	10	2	477.668	1103.59	1103.59	552.802	552.803	1103.58	552.798	0.0097	0.925	-0.4775	0.000110091	23.333	9.398	1	2	0	34	43	1.76884e+06	10K(8.0142)		0.8739	0	TRUE	tr|A0A0R2B802|A0A0R2B802_9LACO	A0A0R2B802	A0A0R2B802_9LACO	rpsL	30S ribosomal protein S12
5187_Murinus-SILAC-Heavy_7-19-2023.03044.03044.2	E:\DDA-PASEF\20230717_Microbiology_culture_proteome\Murinus.L\Output1\Murinus_Heavy\interact-5187_Murinus-SILAC-Heavy_7-19-2023.pep.xml	NDSVDDPK	NDSVDDPK[136]	APDETEVK.NDSVDDPK.KEEAVDEV	K	K	8	2	477.668	896.397	896.398	449.206	449.206	896.397	449.206	0.0012	0.765	-0.4118	0.127131	10.083	0	0.9975	2	0	23	30	34294.8	8K(8.0142)		0.8076	0	TRUE	tr|A0A0R2B664|A0A0R2B664_9LACO	A0A0R2B664	A0A0R2B664_9LACO	grpE	Protein GrpE
5187_Murinus-SILAC-Heavy_7-19-2023.03048.03048.2	E:\DDA-PASEF\20230717_Microbiology_culture_proteome\Murinus.L\Output1\Murinus_Heavy\interact-5187_Murinus-SILAC-Heavy_7-19-2023.pep.xml	GAVTTANKPNTQSNTNK	GAVTTANK[136]PNTQSNTNK[136]	GQTIKVTK.GAVTTANKPNTQSNTNK.TYTVKAGD	K	T	17	2	478.839	1761.89	1761.89	881.95	881.951	1760.9	881.457	0.9877	0.6353	-0.527	0.208809	12.221	0	0.9975	2	0	541	557	0	17K(8.0142),8K(8.0142)		1.1059	0	TRUE	tr|A0A0R2B271|A0A0R2B271_9LACO	A0A0R2B271	A0A0R2B271_9LACO	FC48_GL001039	Peptidoglycan hydrolase
5187_Murinus-SILAC-Heavy_7-19-2023.03051.03051.2	E:\DDA-PASEF\20230717_Microbiology_culture_proteome\Murinus.L\Output1\Murinus_Heavy\interact-5187_Murinus-SILAC-Heavy_7-19-2023.pep.xml	TEQVVADHSDK		IFNRTGSK.TEQVVADHSDK.NIVPSYTI	K	N	11	2	478.839	1227.58	1227.58	614.795	614.796	1227.57	614.794	0.004	0.7771	-0.4718	0.00584117	18.434	9.569	0.9993	2	0	39	49	82694.4			0.9566	0	TRUE	tr|A0A0R2B2T3|A0A0R2B2T3_9LACO	A0A0R2B2T3	A0A0R2B2T3_9LACO	FC48_GL000840	6-phosphogluconate dehydrogenase, decarboxylating
5187_Murinus-SILAC-Heavy_7-19-2023.03052.03052.2	E:\DDA-PASEF\20230717_Microbiology_culture_proteome\Murinus.L\Output1\Murinus_Heavy\interact-5187_Murinus-SILAC-Heavy_7-19-2023.pep.xml	ALEDDEDAKK	ALEDDEDAK[136]K[136]	VIRGSAIK.ALEDDEDAKK.KIIEIMDT	K	K	10	2	478.839	1148.54	1148.54	575.277	575.278	1148.55	575.284	-0.0124	0.9369	-0.485	0.000292247	22.637	6.665	1	2	1	178	187	614041	10K(8.0142),9K(8.0142)		0.8944	0	TRUE	tr|A0A0R2B6L7|A0A0R2B6L7_9LACO	A0A0R2B6L7	A0A0R2B6L7_9LACO	tuf	Elongation factor Tu
5187_Murinus-SILAC-Heavy_7-19-2023.03060.03060.2	E:\DDA-PASEF\20230717_Microbiology_culture_proteome\Murinus.L\Output1\Murinus_Heavy\interact-5187_Murinus-SILAC-Heavy_7-19-2023.pep.xml	TEQVVADHSDK	TEQVVADHSDK[136]	IFNRTGSK.TEQVVADHSDK.NIVPSYTI	K	N	11	2	478.839	1235.59	1235.59	618.8	618.8	1235.59	618.801	-0.0015	0.9242	-0.4718	0.000172286	23.555	10.419	1	2	0	39	49	870060	11K(8.0142)		0.9335	0	TRUE	tr|A0A0R2B2T3|A0A0R2B2T3_9LACO	A0A0R2B2T3	A0A0R2B2T3_9LACO	FC48_GL000840	6-phosphogluconate dehydrogenase, decarboxylating
5187_Murinus-SILAC-Heavy_7-19-2023.03061.03061.2	E:\DDA-PASEF\20230717_Microbiology_culture_proteome\Murinus.L\Output1\Murinus_Heavy\interact-5187_Murinus-SILAC-Heavy_7-19-2023.pep.xml	VQTNNPAPQK	VQTNNPAPQK[136]	FGYNSYKK.VQTNNPAPQK.RGVATRVG	K	R	10	2	478.839	1103.58	1103.59	552.8	552.8	1103.58	552.798	0.0042	0.9379	-0.4802	6.82732e-05	25.163	7.559	1	2	0	34	43	3.31665e+06	10K(8.0142)		0.8656	0	TRUE	tr|A0A0R2B802|A0A0R2B802_9LACO	A0A0R2B802	A0A0R2B802_9LACO	rpsL	30S ribosomal protein S12
5187_Murinus-SILAC-Heavy_7-19-2023.03062.03062.2	E:\DDA-PASEF\20230717_Microbiology_culture_proteome\Murinus.L\Output1\Murinus_Heavy\interact-5187_Murinus-SILAC-Heavy_7-19-2023.pep.xml	IEEATGGEK	IEEATGGEK[136]	HVSHIRDK.IEEATGGEK.VIQTVWGV	K	V	9	2	478.839	940.46	940.461	471.237	471.238	940.459	471.237	0.0017	0.9344	-0.4779	0.00684305	18.159	8.368	1	2	0	206	214	314199	9K(8.0142)		0.8082	0	TRUE	tr|A0A0R2B8F0|A0A0R2B8F0_9LACO	A0A0R2B8F0	A0A0R2B8F0_9LACO	FC48_GL000102	Two-component response regulator
5187_Murinus-SILAC-Heavy_7-19-2023.03064.03064.3	E:\DDA-PASEF\20230717_Microbiology_culture_proteome\Murinus.L\Output1\Murinus_Heavy\interact-5187_Murinus-SILAC-Heavy_7-19-2023.pep.xml	ALEDDEDAKK	ALEDDEDAK[136]K[136]	VIRGSAIK.ALEDDEDAKK.KIIEIMDT	K	K	10	3	478.839	1148.55	1148.55	383.857	383.857	1148.55	383.858	-0.0025	0.8991	-0.485	0.0129942	13.045	0	0.9999	2	1	178	187	138990	10K(8.0142),9K(8.0142)		0.7038	0	TRUE	tr|A0A0R2B6L7|A0A0R2B6L7_9LACO	A0A0R2B6L7	A0A0R2B6L7_9LACO	tuf	Elongation factor Tu
5187_Murinus-SILAC-Heavy_7-19-2023.03070.03070.2	E:\DDA-PASEF\20230717_Microbiology_culture_proteome\Murinus.L\Output1\Murinus_Heavy\interact-5187_Murinus-SILAC-Heavy_7-19-2023.pep.xml	KESGNDPELGK	KESGNDPELGK[136]	RFEDIDGK.KESGNDPELGK.YWASIGDV	K	Y	11	2	478.839	1180.59	1180.59	591.3	591.301	1180.58	591.298	0.005	0.8482	-0.4709	0.000742591	24.017	17.087	1	2	1	128	138	244255	11K(8.0142)		0.9187	0	TRUE	tr|A0A0R2BG18|A0A0R2BG18_9LACO	A0A0R2BG18	A0A0R2BG18_9LACO	pgk	Phosphoglycerate kinase
5187_Murinus-SILAC-Heavy_7-19-2023.03072.03072.2	E:\DDA-PASEF\20230717_Microbiology_culture_proteome\Murinus.L\Output1\Murinus_Heavy\interact-5187_Murinus-SILAC-Heavy_7-19-2023.pep.xml	QADQQLR	QADQQLR[166]	FNINIDTK.QADQQLR.GAIVIPNG	K	G	7	2	478.839	867.446	867.447	434.73	434.731	867.444	434.729	0.0031	0.9665	-0.1251	0.00191536	18.371	10.861	0.9999	2	0	55	61	625309	7R(10.0083)		0.8077	0	TRUE	tr|A0A0R2BFG1|A0A0R2BFG1_9LACO	A0A0R2BFG1	A0A0R2BFG1_9LACO	rplA	50S ribosomal protein L1
5187_Murinus-SILAC-Heavy_7-19-2023.03078.03078.2	E:\DDA-PASEF\20230717_Microbiology_culture_proteome\Murinus.L\Output1\Murinus_Heavy\interact-5187_Murinus-SILAC-Heavy_7-19-2023.pep.xml	ALEDDEDAKK	ALEDDEDAK[136]K	VIRGSAIK.ALEDDEDAKK.KIIEIMDT	K	K	10	2	478.839	1140.55	1140.55	571.281	571.282	1140.54	571.277	0.0098	0.8919	-0.485	0.0867461	12.747	12.747	0.9986	2	1	178	187	107548	9K(8.0142)		0.8909	0	TRUE	tr|A0A0R2B6L7|A0A0R2B6L7_9LACO	A0A0R2B6L7	A0A0R2B6L7_9LACO	tuf	Elongation factor Tu
5187_Murinus-SILAC-Heavy_7-19-2023.03079.03079.2	E:\DDA-PASEF\20230717_Microbiology_culture_proteome\Murinus.L\Output1\Murinus_Heavy\interact-5187_Murinus-SILAC-Heavy_7-19-2023.pep.xml	DISHSSAER	DISHSSAER[166]	NVAIWHER.DISHSSAER.IIIPDTTI	R	I	9	2	478.839	1010.47	1010.47	506.241	506.242	1010.47	506.24	0.0033	0.7041	-0.595	0.771347	7.951	0	0.9833	2	0	302	310	79759.3	9R(10.0083)		0.843	0	TRUE	tr|A0A0R2B6Z1|A0A0R2B6Z1_9LACO	A0A0R2B6Z1	A0A0R2B6Z1_9LACO	FC48_GL001255	Adenylosuccinate lyase
5187_Murinus-SILAC-Heavy_7-19-2023.03085.03085.2	E:\DDA-PASEF\20230717_Microbiology_culture_proteome\Murinus.L\Output1\Murinus_Heavy\interact-5187_Murinus-SILAC-Heavy_7-19-2023.pep.xml	ITQAQANEAK	ITQAQANEAK[136]	NAMVANKK.ITQAQANEAK.QESITTGI	K	Q	10	2	478.839	1080.57	1080.57	541.293	541.293	1080.57	541.29	0.0065	0.8092	-0.5313	0.0837047	12.809	0	0.9996	2	0	269	278	93416.6	10K(8.0142)		0.88	0	TRUE	tr|A0A0R2ATH3|A0A0R2ATH3_9LACO	A0A0R2ATH3	A0A0R2ATH3_9LACO	FC48_GL001740	Multimodular transpeptidase-transglycosylase PBP 1A
5187_Murinus-SILAC-Heavy_7-19-2023.03098.03098.2	E:\DDA-PASEF\20230717_Microbiology_culture_proteome\Murinus.L\Output1\Murinus_Heavy\interact-5187_Murinus-SILAC-Heavy_7-19-2023.pep.xml	TEQVVADHSDK		IFNRTGSK.TEQVVADHSDK.NIVPSYTI	K	N	11	2	478.839	1227.58	1227.58	614.795	614.796	1227.57	614.794	0.0042	0.8247	-0.4718	0.0854083	13.774	0	0.9985	2	0	39	49	82694.4			0.9408	0	TRUE	tr|A0A0R2B2T3|A0A0R2B2T3_9LACO	A0A0R2B2T3	A0A0R2B2T3_9LACO	FC48_GL000840	6-phosphogluconate dehydrogenase, decarboxylating
5187_Murinus-SILAC-Heavy_7-19-2023.03100.03100.2	E:\DDA-PASEF\20230717_Microbiology_culture_proteome\Murinus.L\Output1\Murinus_Heavy\interact-5187_Murinus-SILAC-Heavy_7-19-2023.pep.xml	RVDELSK	R[166]VDELSK[136]	IVFGRTKR.RVDELSK.GIEARGYN	R	G	7	2	478.839	863.486	863.488	432.75	432.751	863.483	432.749	0.0045	0.8255	-0.2692	1.87284	9.41	8.742	0.794	2	1	251	257	112643	1R(10.0083),7K(8.0142)		0.8198	0	TRUE	tr|A0A0R2B447|A0A0R2B447_9LACO	A0A0R2B447	A0A0R2B447_9LACO	cshA	DEAD-box ATP-dependent RNA helicase CshA
5187_Murinus-SILAC-Heavy_7-19-2023.03101.03101.2	E:\DDA-PASEF\20230717_Microbiology_culture_proteome\Murinus.L\Output1\Murinus_Heavy\interact-5187_Murinus-SILAC-Heavy_7-19-2023.pep.xml	LNATNER	LNATNER[166]	KIAGYREK.LNATNER.IKDIKAQV	K	I	7	2	478.839	827.412	827.413	414.713	414.714	826.417	414.216	0.9957	0.8766	-0.2667	0.998849	8.502	6.315	0.8896	2	0	872	878	0	7R(10.0083)		0.7628	0	TRUE	tr|A0A0R2B6E6|A0A0R2B6E6_9LACO	A0A0R2B6E6	A0A0R2B6E6_9LACO	valS	Valine--tRNA ligase
5187_Murinus-SILAC-Heavy_7-19-2023.03106.03106.2	E:\DDA-PASEF\20230717_Microbiology_culture_proteome\Murinus.L\Output1\Murinus_Heavy\interact-5187_Murinus-SILAC-Heavy_7-19-2023.pep.xml	KAPESPVAGK	K[136]APESPVAGK[136]	FVPGVAAK.KAPESPVAGK.ANVFVFPE	K	A	10	2	478.839	998.573	998.574	500.294	500.294	998.573	500.294	0.001	0.8914	-0.415	0.00130167	20.042	0	1	2	1	250	259	57185.5	10K(8.0142),1K(8.0142)		0.837	0	TRUE	tr|A0A0R2B4H6|A0A0R2B4H6_9LACO	A0A0R2B4H6	A0A0R2B4H6_9LACO	FC48_GL000475	phosphate acetyltransferase
5187_Murinus-SILAC-Heavy_7-19-2023.03114.03114.3	E:\DDA-PASEF\20230717_Microbiology_culture_proteome\Murinus.L\Output1\Murinus_Heavy\interact-5187_Murinus-SILAC-Heavy_7-19-2023.pep.xml	GAVTTANKPNTQSNTNK	GAVTTANK[136]PNTQSNTNK[136]	GQTIKVTK.GAVTTANKPNTQSNTNK.TYTVKAGD	K	T	17	3	478.839	1761.88	1761.88	588.301	588.302	1760.9	587.973	0.9841	0.6689	-0.527	0.000931108	19.624	5.14	1	2	0	541	557	0	17K(8.0142),8K(8.0142)		0.8196	0	TRUE	tr|A0A0R2B271|A0A0R2B271_9LACO	A0A0R2B271	A0A0R2B271_9LACO	FC48_GL001039	Peptidoglycan hydrolase
5187_Murinus-SILAC-Heavy_7-19-2023.03122.03122.2	E:\DDA-PASEF\20230717_Microbiology_culture_proteome\Murinus.L\Output1\Murinus_Heavy\interact-5187_Murinus-SILAC-Heavy_7-19-2023.pep.xml	SPAAFDGKK	SPAAFDGK[136]K[136]	FDPKRISK.SPAAFDGKK.LEWINNQY	K	L	9	2	478.839	935.506	935.507	468.76	468.761	935.505	468.76	0.0023	0.8723	-0.1864	0.00184501	20.436	9.233	0.9998	2	1	319	327	71198.8	8K(8.0142),9K(8.0142)		0.8253	0	TRUE	tr|A0A0R2AUW1|A0A0R2AUW1_9LACO	A0A0R2AUW1	A0A0R2AUW1_9LACO	gltX	Glutamate--tRNA ligase
5187_Murinus-SILAC-Heavy_7-19-2023.03130.03130.2	E:\DDA-PASEF\20230717_Microbiology_culture_proteome\Murinus.L\Output1\Murinus_Heavy\interact-5187_Murinus-SILAC-Heavy_7-19-2023.pep.xml	VQTNNPAPQK	VQTNNPAPQK[136]	FGYNSYKK.VQTNNPAPQK.RGVATRVG	K	R	10	2	480.01	1103.57	1103.58	552.795	552.795	1103.58	552.798	-0.0057	0.9317	-0.4829	0.000124738	23.116	9.468	1	2	0	34	43	3.68501e+06	10K(8.0142)		0.8744	0	TRUE	tr|A0A0R2B802|A0A0R2B802_9LACO	A0A0R2B802	A0A0R2B802_9LACO	rpsL	30S ribosomal protein S12
5187_Murinus-SILAC-Heavy_7-19-2023.03131.03131.2	E:\DDA-PASEF\20230717_Microbiology_culture_proteome\Murinus.L\Output1\Murinus_Heavy\interact-5187_Murinus-SILAC-Heavy_7-19-2023.pep.xml	ITNADLKK	ITNADLK[136]K[136]	QAVIANTK.ITNADLKK.QWKSYEPT	K	Q	8	2	480.01	917.549	917.55	459.782	459.782	917.552	459.783	-0.0014	0.9475	-0.2673	0.0193642	17.352	9.599	0.9993	2	1	123	130	288683	7K(8.0142),8K(8.0142)		0.8191	0	TRUE	tr|A0A0R2B4M7|A0A0R2B4M7_9LACO	A0A0R2B4M7	A0A0R2B4M7_9LACO	prsA	Foldase protein PrsA
5187_Murinus-SILAC-Heavy_7-19-2023.03135.03135.2	E:\DDA-PASEF\20230717_Microbiology_culture_proteome\Murinus.L\Output1\Murinus_Heavy\interact-5187_Murinus-SILAC-Heavy_7-19-2023.pep.xml	SVVGQSQTGSGK	SVVGQSQTGSGK[136]	IPVIKKGK.SVVGQSQTGSGK.THTFIIPI	K	T	12	2	480.01	1141.58	1141.58	571.799	571.799	1141.58	571.798	0.0023	0.9127	-0.4653	0.000623735	22.32	9.397	1	2	0	42	53	179026	12K(8.0142)		0.8894	0	TRUE	tr|A0A0R2AXF4|A0A0R2AXF4_9LACO	A0A0R2AXF4	A0A0R2AXF4_9LACO	cshB	DEAD-box ATP-dependent RNA helicase CshB
5187_Murinus-SILAC-Heavy_7-19-2023.03137.03137.2	E:\DDA-PASEF\20230717_Microbiology_culture_proteome\Murinus.L\Output1\Murinus_Heavy\interact-5187_Murinus-SILAC-Heavy_7-19-2023.pep.xml	DQDHVIK	DQDHVIK[136]	GINETIPK.DQDHVIK.IDTHKAGE	K	I	7	2	480.01	861.445	861.446	431.73	431.73	861.444	431.729	0.0022	0.8556	-0.3411	0.00266839	17.795	0	1	2	0	93	99	137301	7K(8.0142)		0.7897	0	TRUE	tr|A0A0R2AVR5|A0A0R2AVR5_9LACO	A0A0R2AVR5	A0A0R2AVR5_9LACO	FC48_GL001684	EfeO-type cupredoxin-like domain-containing protein
5187_Murinus-SILAC-Heavy_7-19-2023.03138.03138.2	E:\DDA-PASEF\20230717_Microbiology_culture_proteome\Murinus.L\Output1\Murinus_Heavy\interact-5187_Murinus-SILAC-Heavy_7-19-2023.pep.xml	LAAEAGEK	LAAEAGEK[136]	GQAIYVEK.LAAEAGEK.VTFDKVVI	K	V	8	2	480.01	795.422	795.423	398.718	398.719	795.422	398.718	0.0014	0.9877	-0.3895	0.00627336	15.31	8.06	1	2	0	25	32	303750	8K(8.0142)		0.74	0	TRUE	tr|A0A0R2AUS1|A0A0R2AUS1_9LACO	A0A0R2AUS1	A0A0R2AUS1_9LACO	rplU	50S ribosomal protein L21
5187_Murinus-SILAC-Heavy_7-19-2023.03140.03140.2	E:\DDA-PASEF\20230717_Microbiology_culture_proteome\Murinus.L\Output1\Murinus_Heavy\interact-5187_Murinus-SILAC-Heavy_7-19-2023.pep.xml	EEQKANGEAPR	EEQK[136]ANGEAPR[166]	EEEIQAQR.EEQKANGEAPR.YIYEYEGM	R	Y	11	2	480.01	1246.6	1246.6	624.308	624.308	1245.61	623.811	0.9957	0.6334	-0.4213	1.39637	5.92	0	0.5802	2	1	121	131	0	11R(10.0083),4K(8.0142)		0.9139	0	TRUE	tr|A0A0R2AUW1|A0A0R2AUW1_9LACO	A0A0R2AUW1	A0A0R2AUW1_9LACO	gltX	Glutamate--tRNA ligase
5187_Murinus-SILAC-Heavy_7-19-2023.03141.03141.2	E:\DDA-PASEF\20230717_Microbiology_culture_proteome\Murinus.L\Output1\Murinus_Heavy\interact-5187_Murinus-SILAC-Heavy_7-19-2023.pep.xml	VQTNNPAPQK		FGYNSYKK.VQTNNPAPQK.RGVATRVG	K	R	10	2	480.01	1095.57	1095.57	548.793	548.793	1095.57	548.791	0.0045	0.9517	-0.4829	0.000192309	22.364	6.436	1	2	0	34	43	165982			0.8687	0	TRUE	tr|A0A0R2B802|A0A0R2B802_9LACO	A0A0R2B802	A0A0R2B802_9LACO	rpsL	30S ribosomal protein S12
5187_Murinus-SILAC-Heavy_7-19-2023.03142.03142.2	E:\DDA-PASEF\20230717_Microbiology_culture_proteome\Murinus.L\Output1\Murinus_Heavy\interact-5187_Murinus-SILAC-Heavy_7-19-2023.pep.xml	VEMQNTGK	VEMQNTGK[136]	YIGSIKNR.VEMQNTGK.YDTFIMIA	R	Y	8	2	480.01	913.444	913.445	457.729	457.73	913.442	457.728	0.0034	0.934	-0.3372	0.0237958	15.994	8.155	0.9999	2	0	29	36	71895.1	8K(8.0142)		0.8036	0	TRUE	tr|A0A0R2AUI4|A0A0R2AUI4_9LACO	A0A0R2AUI4	A0A0R2AUI4_9LACO	trpS	Tryptophan--tRNA ligase
5187_Murinus-SILAC-Heavy_7-19-2023.03143.03143.2	E:\DDA-PASEF\20230717_Microbiology_culture_proteome\Murinus.L\Output1\Murinus_Heavy\interact-5187_Murinus-SILAC-Heavy_7-19-2023.pep.xml	YAQAGVSK	YAQAGVSK[136]	VGDVWVDK.YAQAGVSK.DKYFVMGT	K	D	8	2	480.01	830.439	830.44	416.227	416.227	830.438	416.226	0.002	0.9753	-0.3441	0.0133199	17.002	8.013	1	2	0	109	116	184991	8K(8.0142)		0.7553	0	TRUE	tr|A0A0R2BGY1|A0A0R2BGY1_9LACO	A0A0R2BGY1	A0A0R2BGY1_9LACO	FC48_GL000112	Peptide nickel transport system permease protein
5187_Murinus-SILAC-Heavy_7-19-2023.03147.03147.2	E:\DDA-PASEF\20230717_Microbiology_culture_proteome\Murinus.L\Output1\Murinus_Heavy\interact-5187_Murinus-SILAC-Heavy_7-19-2023.pep.xml	TCEGGYDGK	TCEGGYDGK[136]	IGFPSIIK.TCEGGYDGK.AQFTIKEE	K	A	9	2	480.01	993.396	993.398	497.705	497.706	993.395	497.705	0.0022	0.8645	-0.3851	0.284938	6.681	0	0.989	2	0	150	158	34937.7	2C(57.0215),9K(8.0142)		0.8293	0	TRUE	tr|A0A0R2AXU4|A0A0R2AXU4_9LACO	A0A0R2AXU4	A0A0R2AXU4_9LACO	purK	N5-carboxyaminoimidazole ribonucleotide synthase
5187_Murinus-SILAC-Heavy_7-19-2023.03149.03149.2	E:\DDA-PASEF\20230717_Microbiology_culture_proteome\Murinus.L\Output1\Murinus_Heavy\interact-5187_Murinus-SILAC-Heavy_7-19-2023.pep.xml	LQDGPDR	LQDGPDR[166]	HAYTATQK.LQDGPDR.GGNVRNAR	K	G	7	2	480.01	809.39	809.392	405.702	405.703	809.391	405.703	0.001	0.9886	-0.2353	0.0316957	11.496	0	0.9997	2	0	187	193	19327234	7R(10.0083)		0.7214	0	TRUE	tr|A0A0R2BF54|A0A0R2BF54_9LACO	A0A0R2BF54	A0A0R2BF54_9LACO	FC48_GL000513	Glyceraldehyde-3-phosphate dehydrogenase
5187_Murinus-SILAC-Heavy_7-19-2023.03153.03153.2	E:\DDA-PASEF\20230717_Microbiology_culture_proteome\Murinus.L\Output1\Murinus_Heavy\interact-5187_Murinus-SILAC-Heavy_7-19-2023.pep.xml	HDTVEVAK	HDTVEVAK[136]	FHIIMWGK.HDTVEVAK.AIKASIND	K	A	8	2	480.01	905.468	905.47	453.741	453.742	905.47	453.742	-0.0002	0.7121	-0.3782	0.00271175	17.767	0	1	2	0	91	98	410147	8K(8.0142)		0.8476	0	TRUE	tr|A0A0R2BE94|A0A0R2BE94_9LACO	A0A0R2BE94	A0A0R2BE94_9LACO	luxS	S-ribosylhomocysteine lyase
5187_Murinus-SILAC-Heavy_7-19-2023.03155.03155.2	E:\DDA-PASEF\20230717_Microbiology_culture_proteome\Murinus.L\Output1\Murinus_Heavy\interact-5187_Murinus-SILAC-Heavy_7-19-2023.pep.xml	LAAEAGEK	LAAEAGEK[136]	GQAIYVEK.LAAEAGEK.VTFDKVVI	K	V	8	2	480.01	796.427	796.428	399.221	399.221	795.422	398.718	1.0067	0.9792	-0.3895	0.0587828	12.423	6.081	0.9997	2	0	25	32	303750	8K(8.0142)		0.7218	0	TRUE	tr|A0A0R2AUS1|A0A0R2AUS1_9LACO	A0A0R2AUS1	A0A0R2AUS1_9LACO	rplU	50S ribosomal protein L21
5187_Murinus-SILAC-Heavy_7-19-2023.03156.03156.2	E:\DDA-PASEF\20230717_Microbiology_culture_proteome\Murinus.L\Output1\Murinus_Heavy\interact-5187_Murinus-SILAC-Heavy_7-19-2023.pep.xml	GAVTTANKPNTQSNTNK	GAVTTANK[136]PNTQSNTNK[136]	GQTIKVTK.GAVTTANKPNTQSNTNK.TYTVKAGD	K	T	17	2	480.01	1761.88	1761.88	881.949	881.95	1760.9	881.457	0.9858	0.6993	-0.5243	0.020797	18.228	10.018	1	2	0	541	557	0	17K(8.0142),8K(8.0142)		1.0897	0	TRUE	tr|A0A0R2B271|A0A0R2B271_9LACO	A0A0R2B271	A0A0R2B271_9LACO	FC48_GL001039	Peptidoglycan hydrolase
5187_Murinus-SILAC-Heavy_7-19-2023.03158.03158.2	E:\DDA-PASEF\20230717_Microbiology_culture_proteome\Murinus.L\Output1\Murinus_Heavy\interact-5187_Murinus-SILAC-Heavy_7-19-2023.pep.xml	SQVADLKK	SQVADLK[136]K[136]	HNEIAITK.SQVADLKK.IYIDRV	K	I	8	2	480.01	903.537	903.538	452.776	452.776	903.536	452.775	0.0025	0.9525	-0.2148	0.265461	9.804	6.32	0.9639	2	1	250	257	43207.7	7K(8.0142),8K(8.0142)		0.8167	0	TRUE	tr|A0A0R2BHW9|A0A0R2BHW9_9LACO	A0A0R2BHW9	A0A0R2BHW9_9LACO	FC48_GL001626	Protein tyrosine phosphatase
5187_Murinus-SILAC-Heavy_7-19-2023.03160.03160.2	E:\DDA-PASEF\20230717_Microbiology_culture_proteome\Murinus.L\Output1\Murinus_Heavy\interact-5187_Murinus-SILAC-Heavy_7-19-2023.pep.xml	LPAQTTK	LPAQTTK[136]	QHVSAAEK.LPAQTTK.EIKEKGTI	K	E	7	2	480.01	765.446	765.447	383.73	383.731	765.448	383.731	-0.0002	0.8926	-0.266	0.0381505	12.174	0	0.9996	2	0	35	41	90110.1	7K(8.0142)		0.7175	0	TRUE	tr|A0A0R2BL60|A0A0R2BL60_9LACO	A0A0R2BL60	A0A0R2BL60_9LACO	FC48_GL001429	Amino acid ABC transporter substrate-binding protein
5187_Murinus-SILAC-Heavy_7-19-2023.03163.03163.2	E:\DDA-PASEF\20230717_Microbiology_culture_proteome\Murinus.L\Output1\Murinus_Heavy\interact-5187_Murinus-SILAC-Heavy_7-19-2023.pep.xml	TEQVVADHSDK	TEQVVADHSDK[136]	IFNRTGSK.TEQVVADHSDK.NIVPSYTI	K	N	11	2	480.01	1235.59	1235.59	618.8	618.8	1235.59	618.801	-0.0011	0.8857	-0.4745	0.0150055	15.795	0	1	2	0	39	49	734159	11K(8.0142)		0.9149	0	TRUE	tr|A0A0R2B2T3|A0A0R2B2T3_9LACO	A0A0R2B2T3	A0A0R2B2T3_9LACO	FC48_GL000840	6-phosphogluconate dehydrogenase, decarboxylating
5187_Murinus-SILAC-Heavy_7-19-2023.03173.03173.2	E:\DDA-PASEF\20230717_Microbiology_culture_proteome\Murinus.L\Output1\Murinus_Heavy\interact-5187_Murinus-SILAC-Heavy_7-19-2023.pep.xml	EGDYVHR	EGDYVHR[166]	FTSVIKVK.EGDYVHR.GEAITVGS	K	G	7	2	480.01	884.403	884.404	443.209	443.209	884.402	443.208	0.0022	0.7408	-0.1402	0.83946	8.804	6.447	0.9217	2	0	1017	1023	54528.7	7R(10.0083)		0.7884	0	TRUE	tr|A0A0R2B6F9|A0A0R2B6F9_9LACO	A0A0R2B6F9	A0A0R2B6F9_9LACO	rpoC	DNA-directed RNA polymerase subunit beta'
5187_Murinus-SILAC-Heavy_7-19-2023.03176.03176.2	E:\DDA-PASEF\20230717_Microbiology_culture_proteome\Murinus.L\Output1\Murinus_Heavy\interact-5187_Murinus-SILAC-Heavy_7-19-2023.pep.xml	SHALNQTNR	SHALNQTNR[166]	KTTFGKKR.SHALNQTNR.SWKPNIQK	R	S	9	2	480.01	1049.52	1049.52	525.768	525.769	1049.52	525.769	-0.0009	0.9713	-0.6149	0.000384592	21.16	10.893	1	2	0	18	26	125983	9R(10.0083)		0.8486	0	TRUE	tr|A0A0R2B2A6|A0A0R2B2A6_9LACO	A0A0R2B2A6	A0A0R2B2A6_9LACO	rpmB	50S ribosomal protein L28
5187_Murinus-SILAC-Heavy_7-19-2023.03184.03184.2	E:\DDA-PASEF\20230717_Microbiology_culture_proteome\Murinus.L\Output1\Murinus_Heavy\interact-5187_Murinus-SILAC-Heavy_7-19-2023.pep.xml	LNATNER	LNATNER[166]	KIAGYREK.LNATNER.IKDIKAQV	K	I	7	2	480.01	826.417	826.418	414.216	414.216	826.417	414.216	0.0004	0.8053	-0.2694	2.25424	7.088	0	0.977	2	0	872	878	0	7R(10.0083)		0.7792	0	TRUE	tr|A0A0R2B6E6|A0A0R2B6E6_9LACO	A0A0R2B6E6	A0A0R2B6E6_9LACO	valS	Valine--tRNA ligase
5187_Murinus-SILAC-Heavy_7-19-2023.03187.03187.2	E:\DDA-PASEF\20230717_Microbiology_culture_proteome\Murinus.L\Output1\Murinus_Heavy\interact-5187_Murinus-SILAC-Heavy_7-19-2023.pep.xml	VVNDDTNTTDK	VVNDDTNTTDK[136]	MAAPDKTR.VVNDDTNTTDK.KKITDVYR	R	K	11	2	481.179	1228.56	1228.57	615.29	615.29	1228.57	615.29	-0.0006	0.906	-0.5557	0.00011079	23.322	9.069	1	2	0	32	42	90729.9	11K(8.0142)		0.9235	0	TRUE	tr|A0A0R2BJH2|A0A0R2BJH2_9LACO	A0A0R2BJH2	A0A0R2BJH2_9LACO	FC48_GL000009	Regulatory protein YycH domain-containing protein
5187_Murinus-SILAC-Heavy_7-19-2023.03189.03189.3	E:\DDA-PASEF\20230717_Microbiology_culture_proteome\Murinus.L\Output1\Murinus_Heavy\interact-5187_Murinus-SILAC-Heavy_7-19-2023.pep.xml	KAQEENNIEDMK	K[136]AQEENNIEDM[147]K[136]	EDARDAIK.KAQEENNIEDMK.AKKDDITK	K	A	12	3	481.179	1479.68	1479.68	494.234	494.235	1479.68	494.236	-0.0022	0.9422	-0.4748	0.0435261	13.945	0	0.9983	2	1	545	556	8984.53	11M(15.9949),12K(8.0142),1K(8.0142)		0.7594	0	TRUE	tr|A0A0R2AXC2|A0A0R2AXC2_9LACO	A0A0R2AXC2	A0A0R2AXC2_9LACO	dnaK	Chaperone protein DnaK
5187_Murinus-SILAC-Heavy_7-19-2023.03194.03194.2	E:\DDA-PASEF\20230717_Microbiology_culture_proteome\Murinus.L\Output1\Murinus_Heavy\interact-5187_Murinus-SILAC-Heavy_7-19-2023.pep.xml	VQTNNPAPQK		FGYNSYKK.VQTNNPAPQK.RGVATRVG	K	R	10	2	481.179	1095.57	1095.57	548.792	548.793	1095.57	548.791	0.0035	0.8846	-0.4856	0.00141824	18.893	10.151	1	2	0	34	43	161489			0.8978	0	TRUE	tr|A0A0R2B802|A0A0R2B802_9LACO	A0A0R2B802	A0A0R2B802_9LACO	rpsL	30S ribosomal protein S12
5187_Murinus-SILAC-Heavy_7-19-2023.03196.03196.2	E:\DDA-PASEF\20230717_Microbiology_culture_proteome\Murinus.L\Output1\Murinus_Heavy\interact-5187_Murinus-SILAC-Heavy_7-19-2023.pep.xml	KPDLEAK	K[136]PDLEAK[136]	HINIVEIK.KPDLEAK.LVGESIAQ	K	L	7	2	481.179	815.474	815.475	408.744	408.745	815.472	408.743	0.0025	0.9462	-0.3675	0.00379971	17.181	6.955	0.9998	2	0	107	113	575813	1K(8.0142),7K(8.0142)		0.7781	0	TRUE	tr|A0A0R2BEW3|A0A0R2BEW3_9LACO	A0A0R2BEW3	A0A0R2BEW3_9LACO	rpsC	30S ribosomal protein S3
5187_Murinus-SILAC-Heavy_7-19-2023.03201.03201.2	E:\DDA-PASEF\20230717_Microbiology_culture_proteome\Murinus.L\Output1\Murinus_Heavy\interact-5187_Murinus-SILAC-Heavy_7-19-2023.pep.xml	KESGNDPELGK		RFEDIDGK.KESGNDPELGK.YWASIGDV	K	Y	11	2	481.179	1173.55	1173.55	587.784	587.784	1172.57	587.291	0.987	0.8144	-0.4763	0.00623735	18.32	0	0.9975	2	1	128	138	92008			0.9152	0	TRUE	tr|A0A0R2BG18|A0A0R2BG18_9LACO	A0A0R2BG18	A0A0R2BG18_9LACO	pgk	Phosphoglycerate kinase
5187_Murinus-SILAC-Heavy_7-19-2023.03203.03203.2	E:\DDA-PASEF\20230717_Microbiology_culture_proteome\Murinus.L\Output1\Murinus_Heavy\interact-5187_Murinus-SILAC-Heavy_7-19-2023.pep.xml	QADQQLR	QADQQLR[166]	FNINIDTK.QADQQLR.GAIVIPNG	K	G	7	2	481.179	867.446	867.447	434.73	434.731	867.444	434.729	0.0037	0.9375	-0.1305	0.0389942	14.136	6.496	0.9996	2	0	55	61	630547	7R(10.0083)		0.7835	0	TRUE	tr|A0A0R2BFG1|A0A0R2BFG1_9LACO	A0A0R2BFG1	A0A0R2BFG1_9LACO	rplA	50S ribosomal protein L1
5187_Murinus-SILAC-Heavy_7-19-2023.03211.03211.2	E:\DDA-PASEF\20230717_Microbiology_culture_proteome\Murinus.L\Output1\Murinus_Heavy\interact-5187_Murinus-SILAC-Heavy_7-19-2023.pep.xml	SNSDPQAMK	SNSDPQAMK[136]	CSNSNNSK.SNSDPQAMK.AAVSDQMA	K	A	9	2	481.179	984.444	984.445	493.229	493.23	984.443	493.229	0.0022	0.9438	-0.3335	0.00237684	14.996	0	1	2	0	42	50	76022.9	9K(8.0142)		0.7841	0	TRUE	tr|A0A0R2B7Z0|A0A0R2B7Z0_9LACO	A0A0R2B7Z0	A0A0R2B7Z0_9LACO	FC48_GL000133	Oligopeptide ABC superfamily ATP binding cassette transporter, binding protein
5187_Murinus-SILAC-Heavy_7-19-2023.03218.03218.2	E:\DDA-PASEF\20230717_Microbiology_culture_proteome\Murinus.L\Output1\Murinus_Heavy\interact-5187_Murinus-SILAC-Heavy_7-19-2023.pep.xml	MNQNELKR	MNQNELK[136]R[166]	.MNQNELKR.LVGEKSVE	-	L	8	2	481.179	1049.54	1049.54	525.779	525.78	1049.54	525.778	0.0041	0.8555	-0.1723	0.0193086	15.357	7.358	0.9992	2	1	1	8	66458.5	7K(8.0142),8R(10.0083)		0.8909	0	TRUE	tr|A0A0R2B5C7|A0A0R2B5C7_9LACO	A0A0R2B5C7	A0A0R2B5C7_9LACO	rpiA	Ribose-5-phosphate isomerase A
5187_Murinus-SILAC-Heavy_7-19-2023.03219.03219.2	E:\DDA-PASEF\20230717_Microbiology_culture_proteome\Murinus.L\Output1\Murinus_Heavy\interact-5187_Murinus-SILAC-Heavy_7-19-2023.pep.xml	QALYEHK	QALYEHK[136]	VTDIASIR.QALYEHK.IGDTVEIG	R	I	7	2	481.179	895.465	895.466	448.74	448.74	895.464	448.739	0.002	0.9045	-0.1488	0.0174081	13.537	8.458	0.9992	2	0	389	395	150911	7K(8.0142)		0.8198	0	TRUE	tr|A0A0R2BIB1|A0A0R2BIB1_9LACO	A0A0R2BIB1	A0A0R2BIB1_9LACO	FC48_GL000012	Endopeptidase
5187_Murinus-SILAC-Heavy_7-19-2023.03246.03246.2	E:\DDA-PASEF\20230717_Microbiology_culture_proteome\Murinus.L\Output1\Murinus_Heavy\interact-5187_Murinus-SILAC-Heavy_7-19-2023.pep.xml	AQAAVDGTGAK	AQAAVDGTGAK[136]	TEQANVAK.AQAAVDGTGAK.EVIANEQK	K	E	11	2	481.179	996.501	996.502	499.258	499.258	995.513	498.764	0.9895	0.6663	-0.4792	0.00709987	19.095	9.5	0.9999	2	0	176	186	49915.7	11K(8.0142)		0.832	0	TRUE	tr|A0A0R2BFF1|A0A0R2BFF1_9LACO	A0A0R2BFF1	A0A0R2BFF1_9LACO	FC48_GL001616	Gram-positive cocci surface proteins LPxTG domain-containing protein
5187_Murinus-SILAC-Heavy_7-19-2023.03249.03249.3	E:\DDA-PASEF\20230717_Microbiology_culture_proteome\Murinus.L\Output1\Murinus_Heavy\interact-5187_Murinus-SILAC-Heavy_7-19-2023.pep.xml	MNQNELKR	MNQNELK[136]R[166]	.MNQNELKR.LVGEKSVE	-	L	8	3	481.179	1049.54	1049.54	350.853	350.853	1049.54	350.854	-0.0023	0.8019	-0.1723	0.753789	9.991	0	0.989	2	1	1	8	12439.1	7K(8.0142),8R(10.0083)		0.6798	0	TRUE	tr|A0A0R2B5C7|A0A0R2B5C7_9LACO	A0A0R2B5C7	A0A0R2B5C7_9LACO	rpiA	Ribose-5-phosphate isomerase A
5187_Murinus-SILAC-Heavy_7-19-2023.03257.03257.3	E:\DDA-PASEF\20230717_Microbiology_culture_proteome\Murinus.L\Output1\Murinus_Heavy\interact-5187_Murinus-SILAC-Heavy_7-19-2023.pep.xml	QSQQRPTPAQDPQTK	QSQQR[166]PTPAQDPQTK[136]	DFFKEIKR.QSQQRPTPAQDPQTK.GGDNGDNE	R	G	15	3	481.179	1726.87	1726.87	576.631	576.631	1726.87	576.631	-0.0002	0.8524	-0.5084	0.000488934	20.743	0	1	2	0	69	83	33302.3	15K(8.0142),5R(10.0083)		0.8226	0	TRUE	tr|A0A0R2B5U6|A0A0R2B5U6_9LACO	A0A0R2B5U6	A0A0R2B5U6_9LACO	FC48_GL000285	ATP-dependent Clp protease ATP-binding subunit
5187_Murinus-SILAC-Heavy_7-19-2023.03260.03260.2	E:\DDA-PASEF\20230717_Microbiology_culture_proteome\Murinus.L\Output1\Murinus_Heavy\interact-5187_Murinus-SILAC-Heavy_7-19-2023.pep.xml	AQEQESNGTVQR	AQEQESNGTVQR[166]	MQGQKMIK.AQEQESNGTVQR.MVASTPGA	K	M	12	2	482.35	1356.61	1356.61	679.314	679.314	1355.63	678.822	0.984	0.4767	-0.5514	5.78096e-05	22.452	0	1	2	0	175	186	0	12R(10.0083)		0.9368	0	TRUE	tr|A0A0R2B4J2|A0A0R2B4J2_9LACO	A0A0R2B4J2	A0A0R2B4J2_9LACO	FC48_GL000491	Phosphate-binding protein
5187_Murinus-SILAC-Heavy_7-19-2023.03261.03261.2	E:\DDA-PASEF\20230717_Microbiology_culture_proteome\Murinus.L\Output1\Murinus_Heavy\interact-5187_Murinus-SILAC-Heavy_7-19-2023.pep.xml	KESGNDPELGK	K[136]ESGNDPELGK[136]	RFEDIDGK.KESGNDPELGK.YWASIGDV	K	Y	11	2	482.35	1188.6	1188.6	595.305	595.306	1188.6	595.305	0.0011	0.9679	-0.479	1.7388e-06	31.539	7.467	1	2	1	128	138	1.05931e+06	11K(8.0142),1K(8.0142)		0.8913	0	TRUE	tr|A0A0R2BG18|A0A0R2BG18_9LACO	A0A0R2BG18	A0A0R2BG18_9LACO	pgk	Phosphoglycerate kinase
5187_Murinus-SILAC-Heavy_7-19-2023.03262.03262.2	E:\DDA-PASEF\20230717_Microbiology_culture_proteome\Murinus.L\Output1\Murinus_Heavy\interact-5187_Murinus-SILAC-Heavy_7-19-2023.pep.xml	TDIDQSNEK	TDIDQSNEK[136]	TEKIEKIK.TDIDQSNEK.IDKINGQI	K	I	9	2	482.35	1056.48	1056.48	529.249	529.249	1056.48	529.248	0.0029	0.9429	-0.4413	0.0053518	15.586	8.744	1	2	0	79	87	56612.4	9K(8.0142)		0.8406	0	TRUE	tr|A0A0R2B1P6|A0A0R2B1P6_9LACO	A0A0R2B1P6	A0A0R2B1P6_9LACO	FC48_GL001034	Extracellular protein
5187_Murinus-SILAC-Heavy_7-19-2023.03263.03263.2	E:\DDA-PASEF\20230717_Microbiology_culture_proteome\Murinus.L\Output1\Murinus_Heavy\interact-5187_Murinus-SILAC-Heavy_7-19-2023.pep.xml	YSNVTTGK	YSNVTTGK[136]	FIDININK.YSNVTTGK.IYSEVIKK	K	I	8	2	482.35	876.443	876.444	439.229	439.229	876.443	439.229	0.0006	0.9524	-0.2748	0.0108081	14.365	0	1	2	0	86	93	180942	8K(8.0142)		0.7897	0	TRUE	tr|A0A0R2B487|A0A0R2B487_9LACO	A0A0R2B487	A0A0R2B487_9LACO	pyrG	CTP synthase
5187_Murinus-SILAC-Heavy_7-19-2023.03264.03264.2	E:\DDA-PASEF\20230717_Microbiology_culture_proteome\Murinus.L\Output1\Murinus_Heavy\interact-5187_Murinus-SILAC-Heavy_7-19-2023.pep.xml	LQDGPDR	LQDGPDR[166]	HAYTATQK.LQDGPDR.GGNVRNAR	K	G	7	2	482.35	809.387	809.389	405.701	405.702	809.391	405.703	-0.0021	0.9822	-0.2407	0.0165768	14.622	4.267	1	2	0	187	193	16384609	7R(10.0083)		0.7383	0	TRUE	tr|A0A0R2BF54|A0A0R2BF54_9LACO	A0A0R2BF54	A0A0R2BF54_9LACO	FC48_GL000513	Glyceraldehyde-3-phosphate dehydrogenase
5187_Murinus-SILAC-Heavy_7-19-2023.03269.03269.2	E:\DDA-PASEF\20230717_Microbiology_culture_proteome\Murinus.L\Output1\Murinus_Heavy\interact-5187_Murinus-SILAC-Heavy_7-19-2023.pep.xml	QAQDDQMDR	QAQDDQMDR[166]	IEAVTWIR.QAQDDQMDR.FAAKRIIQ	R	F	9	2	482.35	1115.45	1115.45	558.734	558.735	1115.45	558.734	0.0006	0.9741	-0.3997	0.000946237	17.596	0	1	2	0	158	166	75102.9	9R(10.0083)		0.8843	0	TRUE	tr|A0A0R2BBM0|A0A0R2BBM0_9LACO	A0A0R2BBM0	A0A0R2BBM0_9LACO	FC48_GL000890	Protein DltD
5187_Murinus-SILAC-Heavy_7-19-2023.03270.03270.2	E:\DDA-PASEF\20230717_Microbiology_culture_proteome\Murinus.L\Output1\Murinus_Heavy\interact-5187_Murinus-SILAC-Heavy_7-19-2023.pep.xml	SNEQTLEK	SNEQTLEK[136]	TEVCIEIR.SNEQTLEK.YPFEFVIQ	R	Y	8	2	482.35	955.471	955.472	478.743	478.743	955.47	478.742	0.0018	0.9353	-0.2592	0.00231739	19.04	5.781	1	2	0	97	104	172973	8K(8.0142)		0.8237	0	TRUE	tr|A0A0R2BG30|A0A0R2BG30_9LACO	A0A0R2BG30	A0A0R2BG30_9LACO	FC48_GL000180	Galactose mutarotase-like protein
5187_Murinus-SILAC-Heavy_7-19-2023.03271.03271.2	E:\DDA-PASEF\20230717_Microbiology_culture_proteome\Murinus.L\Output1\Murinus_Heavy\interact-5187_Murinus-SILAC-Heavy_7-19-2023.pep.xml	LAAEAGEK	LAAEAGEK[136]	GQAIYVEK.LAAEAGEK.VTFDKVVI	K	V	8	2	482.35	795.423	795.424	398.719	398.719	795.422	398.718	0.002	0.9504	-0.3949	0.0712033	13.09	7.8	0.9998	2	0	25	32	306598	8K(8.0142)		0.7604	0	TRUE	tr|A0A0R2AUS1|A0A0R2AUS1_9LACO	A0A0R2AUS1	A0A0R2AUS1_9LACO	rplU	50S ribosomal protein L21
5187_Murinus-SILAC-Heavy_7-19-2023.03272.03272.2	E:\DDA-PASEF\20230717_Microbiology_culture_proteome\Murinus.L\Output1\Murinus_Heavy\interact-5187_Murinus-SILAC-Heavy_7-19-2023.pep.xml	GSASPINK	GSASPINK[136]	KRFRPRAK.GSASPINK.RTSHITVV	K	R	8	2	482.35	780.422	780.424	391.219	391.219	780.422	391.218	0.0014	0.9275	-0.2533	0.0120019	14.183	3.803	1	2	0	96	103	106513	8K(8.0142)		0.709	0	TRUE	tr|A0A0R2B7A8|A0A0R2B7A8_9LACO	A0A0R2B7A8	A0A0R2B7A8_9LACO	rplV	50S ribosomal protein L22
5187_Murinus-SILAC-Heavy_7-19-2023.03275.03275.2	E:\DDA-PASEF\20230717_Microbiology_culture_proteome\Murinus.L\Output1\Murinus_Heavy\interact-5187_Murinus-SILAC-Heavy_7-19-2023.pep.xml	VVNDDTNTTDK	VVNDDTNTTDK[136]	MAAPDKTR.VVNDDTNTTDK.KKITDVYR	R	K	11	2	482.35	1228.57	1228.57	615.29	615.29	1228.57	615.29	0	0.7336	-0.5584	0.0315864	12.502	0	0.9999	2	0	32	42	65858.6	11K(8.0142)		0.9061	0	TRUE	tr|A0A0R2BJH2|A0A0R2BJH2_9LACO	A0A0R2BJH2	A0A0R2BJH2_9LACO	FC48_GL000009	Regulatory protein YycH domain-containing protein
5187_Murinus-SILAC-Heavy_7-19-2023.03277.03277.2	E:\DDA-PASEF\20230717_Microbiology_culture_proteome\Murinus.L\Output1\Murinus_Heavy\interact-5187_Murinus-SILAC-Heavy_7-19-2023.pep.xml	NPPAQTK	NPPAQTK[136]	IIPGATYK.NPPAQTK.RDPFSDQD	K	R	7	2	482.35	762.412	762.413	382.213	382.214	762.412	382.213	0.0017	0.5108	-0.611	3.39821	7.375	0	0.8452	2	0	164	170	215666	7K(8.0142)		0.7514	0	TRUE	tr|A0A0R2ATR9|A0A0R2ATR9_9LACO	A0A0R2ATR9	A0A0R2ATR9_9LACO	rqcH	Rqc2 homolog RqcH
5187_Murinus-SILAC-Heavy_7-19-2023.03285.03285.3	E:\DDA-PASEF\20230717_Microbiology_culture_proteome\Murinus.L\Output1\Murinus_Heavy\interact-5187_Murinus-SILAC-Heavy_7-19-2023.pep.xml	INDTATSHQR	INDTATSHQR[166]	VATDAIDR.INDTATSHQR.VFVVEVMG	R	V	10	3	482.35	1151.56	1151.56	384.86	384.86	1151.56	384.859	0.0028	0.865	-0.5225	0.0190985	14.376	7.002	1	2	0	153	162	0	10R(10.0083)		0.7093	0	TRUE	tr|A0A0R2BD56|A0A0R2BD56_9LACO	A0A0R2BD56	A0A0R2BD56_9LACO	pfkA	ATP-dependent 6-phosphofructokinase
5187_Murinus-SILAC-Heavy_7-19-2023.03288.03288.2	E:\DDA-PASEF\20230717_Microbiology_culture_proteome\Murinus.L\Output1\Murinus_Heavy\interact-5187_Murinus-SILAC-Heavy_7-19-2023.pep.xml	SHALNQTNR	SHALNQTNR[166]	KTTFGKKR.SHALNQTNR.SWKPNIQK	R	S	9	2	482.35	1049.54	1049.54	525.779	525.779	1049.52	525.769	0.0192	0.8919	-0.6095	0.0190217	16.383	9.8	0.9998	2	0	18	26	0	9R(10.0083)		0.8683	0	TRUE	tr|A0A0R2B2A6|A0A0R2B2A6_9LACO	A0A0R2B2A6	A0A0R2B2A6_9LACO	rpmB	50S ribosomal protein L28
5187_Murinus-SILAC-Heavy_7-19-2023.03291.03291.2	E:\DDA-PASEF\20230717_Microbiology_culture_proteome\Murinus.L\Output1\Murinus_Heavy\interact-5187_Murinus-SILAC-Heavy_7-19-2023.pep.xml	LGENGHR	LGENGHR[166]	EDIKVRYR.LGENGHR.SPMSDPFI	R	S	7	2	482.35	791.382	791.383	396.698	396.699	791.391	396.703	-0.0082	0.7751	-0.621	0.181865	9.461	0	0.975	2	0	350	356	34369	7R(10.0083)		0.7255	0	TRUE	tr|A0A0R2B4I4|A0A0R2B4I4_9LACO	A0A0R2B4I4	A0A0R2B4I4_9LACO	FC48_GL000451	Acetylornithine deacetylase succinyl-diaminopimelate desuccinylase-like protein
5187_Murinus-SILAC-Heavy_7-19-2023.03294.03294.2	E:\DDA-PASEF\20230717_Microbiology_culture_proteome\Murinus.L\Output1\Murinus_Heavy\interact-5187_Murinus-SILAC-Heavy_7-19-2023.pep.xml	ANPEVER	ANPEVER[166]	CWSYVVGK.ANPEVER.LMEVTKKA	K	L	7	2	482.35	823.406	823.408	412.711	412.711	823.406	412.71	0.0013	0.8572	-0.1305	0.222587	10.11	7.833	0.994	2	0	116	122	86391.1	7R(10.0083)		0.7698	0	TRUE	tr|A0A0R2B5X2|A0A0R2B5X2_9LACO	A0A0R2B5X2	A0A0R2B5X2_9LACO	map	Methionine aminopeptidase
5187_Murinus-SILAC-Heavy_7-19-2023.03295.03295.2	E:\DDA-PASEF\20230717_Microbiology_culture_proteome\Murinus.L\Output1\Murinus_Heavy\interact-5187_Murinus-SILAC-Heavy_7-19-2023.pep.xml	VTAAQVK	VTAAQVK[136]	MAK.VTAAQVK.EIREKTGV	K	E	7	2	482.35	723.433	723.434	362.724	362.724	723.437	362.726	-0.0029	0.9637	-0.2083	0.00953894	14.582	11.067	0.9992	2	0	4	10	0	7K(8.0142)		0.703	0	TRUE	tr|A0A0R2BKD0|A0A0R2BKD0_9LACO	A0A0R2BKD0	A0A0R2BKD0_9LACO	tsf	Elongation factor Ts
5187_Murinus-SILAC-Heavy_7-19-2023.03299.03299.2	E:\DDA-PASEF\20230717_Microbiology_culture_proteome\Murinus.L\Output1\Murinus_Heavy\interact-5187_Murinus-SILAC-Heavy_7-19-2023.pep.xml	VTDNSIK	VTDNSIK[136]	DIEDVAQK.VTDNSIK.NIENITAE	K	N	7	2	482.35	783.422	783.423	392.718	392.719	783.422	392.718	0.0009	0.9111	-0.1961	0.409496	13.051	11.031	0.9958	2	0	165	171	45902.8	7K(8.0142)		0.7639	0	TRUE	tr|A0A0R2B678|A0A0R2B678_9LACO	A0A0R2B678	A0A0R2B678_9LACO	frr	Ribosome-recycling factor
5187_Murinus-SILAC-Heavy_7-19-2023.03303.03303.2	E:\DDA-PASEF\20230717_Microbiology_culture_proteome\Murinus.L\Output1\Murinus_Heavy\interact-5187_Murinus-SILAC-Heavy_7-19-2023.pep.xml	LAAEAGEK		GQAIYVEK.LAAEAGEK.VTFDKVVI	K	V	8	2	482.35	787.397	787.398	394.706	394.706	787.408	394.711	-0.0093	0.9245	-0.3949	1.60787	5.675	4.895	0.5889	2	0	25	32	0			0.7619	0	TRUE	tr|A0A0R2AUS1|A0A0R2AUS1_9LACO	A0A0R2AUS1	A0A0R2AUS1_9LACO	rplU	50S ribosomal protein L21
5187_Murinus-SILAC-Heavy_7-19-2023.03309.03309.2	E:\DDA-PASEF\20230717_Microbiology_culture_proteome\Murinus.L\Output1\Murinus_Heavy\interact-5187_Murinus-SILAC-Heavy_7-19-2023.pep.xml	TGTNTGLR	TGTNTGLR[166]	EQIDIAYK.TGTNTGLR.YDAVTVKP	K	Y	8	2	482.35	830.436	830.437	416.225	416.226	828.433	415.224	2.0044	0.94	-0.0873	0.049289	13.729	7.193	0.9989	2	0	907	914	217918	8R(10.0083)		0.7716	0	TRUE	tr|A0A0R2BKV0|A0A0R2BKV0_9LACO	A0A0R2BKV0	A0A0R2BKV0_9LACO	FC48_GL001443	Arabinogalactan endo-beta-1,4-galactanase
5187_Murinus-SILAC-Heavy_7-19-2023.03320.03320.2	E:\DDA-PASEF\20230717_Microbiology_culture_proteome\Murinus.L\Output1\Murinus_Heavy\interact-5187_Murinus-SILAC-Heavy_7-19-2023.pep.xml	VQTNNPAPQK	VQTNNPAPQK[136]	FGYNSYKK.VQTNNPAPQK.RGVATRVG	K	R	10	2	483.52	1103.58	1103.58	552.798	552.799	1103.58	552.798	0.0017	0.9444	-0.4909	0.000152493	23.767	7.615	1	2	0	34	43	3.67883e+06	10K(8.0142)		0.8584	0	TRUE	tr|A0A0R2B802|A0A0R2B802_9LACO	A0A0R2B802	A0A0R2B802_9LACO	rpsL	30S ribosomal protein S12
5187_Murinus-SILAC-Heavy_7-19-2023.03321.03321.2	E:\DDA-PASEF\20230717_Microbiology_culture_proteome\Murinus.L\Output1\Murinus_Heavy\interact-5187_Murinus-SILAC-Heavy_7-19-2023.pep.xml	TGTNTGLR	TGTNTGLR[166]	EQIDIAYK.TGTNTGLR.YDAVTVKP	K	Y	8	2	483.52	828.433	828.434	415.224	415.224	828.433	415.224	0.0009	0.9889	-0.09	0.0119743	16.187	8.308	1	2	0	907	914	250775	8R(10.0083)		0.7773	0	TRUE	tr|A0A0R2BKV0|A0A0R2BKV0_9LACO	A0A0R2BKV0	A0A0R2BKV0_9LACO	FC48_GL001443	Arabinogalactan endo-beta-1,4-galactanase
5187_Murinus-SILAC-Heavy_7-19-2023.03325.03325.2	E:\DDA-PASEF\20230717_Microbiology_culture_proteome\Murinus.L\Output1\Murinus_Heavy\interact-5187_Murinus-SILAC-Heavy_7-19-2023.pep.xml	TDSLGDQK	TDSLGDQK[136]	VTPGIRIK.TDSLGDQK.RVMTPDMA	K	R	8	2	483.52	870.417	870.418	436.216	436.216	870.417	436.216	0.0005	0.9659	-0.2927	0.0377138	16.194	10.915	0.9999	2	0	190	197	143814	8K(8.0142)		0.7875	0	TRUE	tr|A0A0R2AV61|A0A0R2AV61_9LACO	A0A0R2AV61	A0A0R2AV61_9LACO	pyrF	Orotidine 5'-phosphate decarboxylase
5187_Murinus-SILAC-Heavy_7-19-2023.03327.03327.2	E:\DDA-PASEF\20230717_Microbiology_culture_proteome\Murinus.L\Output1\Murinus_Heavy\interact-5187_Murinus-SILAC-Heavy_7-19-2023.pep.xml	KDEQTVETPK	K[136]DEQTVETPK[136]	MDK.KDEQTVETPK.QKANKAVH	K	Q	10	2	483.52	1189.61	1189.62	595.814	595.815	1189.62	595.815	-0.0009	0.9405	-0.4057	0.000265919	24.801	19.385	0.9998	2	1	4	13	0	10K(8.0142),1K(8.0142)		0.8996	0	TRUE	tr|A0A0R2B6B9|A0A0R2B6B9_9LACO	A0A0R2B6B9	A0A0R2B6B9_9LACO	FC48_GL000251	GTPase domain-containing protein
5187_Murinus-SILAC-Heavy_7-19-2023.03328.03328.2	E:\DDA-PASEF\20230717_Microbiology_culture_proteome\Murinus.L\Output1\Murinus_Heavy\interact-5187_Murinus-SILAC-Heavy_7-19-2023.pep.xml	TPTEVQQR	TPTEVQQR[166]	AITEIDFK.TPTEVQQR.LIPVIKKG	K	L	8	2	483.52	967.495	967.496	484.755	484.755	967.496	484.755	0.0001	0.8893	-0.2396	0.00506991	16.68	6.313	1	2	0	25	32	300112	8R(10.0083)		0.8339	0	TRUE	tr|A0A0R2AXF4|A0A0R2AXF4_9LACO	A0A0R2AXF4	A0A0R2AXF4_9LACO	cshB	DEAD-box ATP-dependent RNA helicase CshB
5187_Murinus-SILAC-Heavy_7-19-2023.03329.03329.2	E:\DDA-PASEF\20230717_Microbiology_culture_proteome\Murinus.L\Output1\Murinus_Heavy\interact-5187_Murinus-SILAC-Heavy_7-19-2023.pep.xml	VSDDEVK	VSDDEVK[136]	TIEEIKGK.VSDDEVK.KAEDARDA	K	K	7	2	483.52	798.386	798.388	400.2	400.201	798.385	400.2	0.0024	0.9696	-0.3327	0.0109081	14.349	12.664	0.9992	2	0	528	534	1.6579e+06	7K(8.0142)		0.7753	0	TRUE	tr|A0A0R2AXC2|A0A0R2AXC2_9LACO	A0A0R2AXC2	A0A0R2AXC2_9LACO	dnaK	Chaperone protein DnaK
5187_Murinus-SILAC-Heavy_7-19-2023.03335.03335.2	E:\DDA-PASEF\20230717_Microbiology_culture_proteome\Murinus.L\Output1\Murinus_Heavy\interact-5187_Murinus-SILAC-Heavy_7-19-2023.pep.xml	GAMDHGMK	GAMDHGMK[136]	MAAEAAAK.GAMDHGMK.TVEVAVKG	K	T	8	2	483.52	853.368	853.369	427.691	427.692	853.367	427.691	0.0027	0.9152	-0.4061	0.000506699	17.681	11.854	1	2	0	41	48	0	8K(8.0142)		0.7898	0	TRUE	tr|A0A0R2B6X9|A0A0R2B6X9_9LACO	A0A0R2B6X9	A0A0R2B6X9_9LACO	rpsK	30S ribosomal protein S11
5187_Murinus-SILAC-Heavy_7-19-2023.03339.03339.2	E:\DDA-PASEF\20230717_Microbiology_culture_proteome\Murinus.L\Output1\Murinus_Heavy\interact-5187_Murinus-SILAC-Heavy_7-19-2023.pep.xml	TDIDQSNEK	TDIDQSNEK[136]	TEKIEKIK.TDIDQSNEK.IDKINGQI	K	I	9	2	483.52	1056.48	1056.48	529.248	529.249	1056.48	529.248	0.0017	0.9391	-0.444	0.00517607	15.644	7.694	1	2	0	79	87	59924.1	9K(8.0142)		0.845	0	TRUE	tr|A0A0R2B1P6|A0A0R2B1P6_9LACO	A0A0R2B1P6	A0A0R2B1P6_9LACO	FC48_GL001034	Extracellular protein
5187_Murinus-SILAC-Heavy_7-19-2023.03340.03340.2	E:\DDA-PASEF\20230717_Microbiology_culture_proteome\Murinus.L\Output1\Murinus_Heavy\interact-5187_Murinus-SILAC-Heavy_7-19-2023.pep.xml	TDCPNVK	TDCPNVK[136]	GRGVSVHR.TDCPNVK.NAEQSGTR	R	N	7	2	483.52	840.388	840.389	421.201	421.202	840.389	421.202	0	0.9379	-0.2246	0.00257336	11.858	0	0.9999	2	0	633	639	68046.8	3C(57.0215),7K(8.0142)		0.7795	0	TRUE	tr|A0A0R2B2N1|A0A0R2B2N1_9LACO	A0A0R2B2N1	A0A0R2B2N1_9LACO	FC48_GL001005	GTP diphosphokinase
5187_Murinus-SILAC-Heavy_7-19-2023.03350.03350.2	E:\DDA-PASEF\20230717_Microbiology_culture_proteome\Murinus.L\Output1\Murinus_Heavy\interact-5187_Murinus-SILAC-Heavy_7-19-2023.pep.xml	LNESEEAGQK	LNESEEAGQK[136]	IHDIADGK.LNESEEAGQK.RVHTWIVD	K	R	10	2	483.52	1111.52	1111.52	556.769	556.769	1111.52	556.769	-0.0001	0.7571	-0.4719	0.391968	10.127	0	0.9962	2	0	66	75	25585	10K(8.0142)		0.8491	0	TRUE	tr|A0A0R2BPL7|A0A0R2BPL7_9LACO	A0A0R2BPL7	A0A0R2BPL7_9LACO	FC48_GL000586	HD domain-containing protein
5187_Murinus-SILAC-Heavy_7-19-2023.03353.03353.2	E:\DDA-PASEF\20230717_Microbiology_culture_proteome\Murinus.L\Output1\Murinus_Heavy\interact-5187_Murinus-SILAC-Heavy_7-19-2023.pep.xml	SEVTAQDMEK	SEVTAQDM[147]EK[136]	ITAKPQVK.SEVTAQDMEK.IVEEMTSI	K	I	10	2	483.52	1160.52	1160.52	581.265	581.266	1160.51	581.263	0.0059	0.9033	-0.42	0.0102153	14.463	0	0.9999	2	0	389	398	22637	10K(8.0142),8M(15.9949)		0.8883	0	TRUE	tr|A0A0R2B5U6|A0A0R2B5U6_9LACO	A0A0R2B5U6	A0A0R2B5U6_9LACO	FC48_GL000285	ATP-dependent Clp protease ATP-binding subunit
5187_Murinus-SILAC-Heavy_7-19-2023.03354.03354.2	E:\DDA-PASEF\20230717_Microbiology_culture_proteome\Murinus.L\Output1\Murinus_Heavy\interact-5187_Murinus-SILAC-Heavy_7-19-2023.pep.xml	GFDETDAKK	GFDETDAK[136]K[136]	GTPAITSR.GFDETDAKK.VAEIIIAV	R	V	9	2	483.52	1025.5	1025.5	513.756	513.757	1025.5	513.757	-0.0009	0.9295	-0.2659	0.00822716	16.839	7.239	0.9988	2	1	368	376	97946.6	8K(8.0142),9K(8.0142)		0.8418	0	TRUE	tr|A0A0R2BAA3|A0A0R2BAA3_9LACO	A0A0R2BAA3	A0A0R2BAA3_9LACO	glyA	Serine hydroxymethyltransferase
5187_Murinus-SILAC-Heavy_7-19-2023.03364.03364.2	E:\DDA-PASEF\20230717_Microbiology_culture_proteome\Murinus.L\Output1\Murinus_Heavy\interact-5187_Murinus-SILAC-Heavy_7-19-2023.pep.xml	ALEDDEDAKK	ALEDDEDAK[136]K[136]	VIRGSAIK.ALEDDEDAKK.KIIEIMDT	K	K	10	2	483.52	1148.55	1148.55	575.283	575.283	1148.55	575.284	-0.0008	0.9323	-0.4958	0.0128086	15.07	6.79	0.9998	2	1	178	187	254225	10K(8.0142),9K(8.0142)		0.8783	0	TRUE	tr|A0A0R2B6L7|A0A0R2B6L7_9LACO	A0A0R2B6L7	A0A0R2B6L7_9LACO	tuf	Elongation factor Tu
5187_Murinus-SILAC-Heavy_7-19-2023.03365.03365.2	E:\DDA-PASEF\20230717_Microbiology_culture_proteome\Murinus.L\Output1\Murinus_Heavy\interact-5187_Murinus-SILAC-Heavy_7-19-2023.pep.xml	LSQADAQAK	LSQADAQAK[136]	QQAPTDPK.LSQADAQAK.INEIGYGS	K	I	9	2	483.52	938.487	938.488	470.251	470.251	938.491	470.253	-0.0032	0.9428	-0.5188	0.0150661	15.788	7.24	0.9999	2	0	157	165	443141	9K(8.0142)		0.823	0	TRUE	tr|A0A0R2BEV9|A0A0R2BEV9_9LACO	A0A0R2BEV9	A0A0R2BEV9_9LACO	FC48_GL001621	PrtP
5187_Murinus-SILAC-Heavy_7-19-2023.03369.03369.2	E:\DDA-PASEF\20230717_Microbiology_culture_proteome\Murinus.L\Output1\Murinus_Heavy\interact-5187_Murinus-SILAC-Heavy_7-19-2023.pep.xml	LSQADAQAK	LSQADAQAK[136]	QQAPTDPK.LSQADAQAK.INEIGYGS	K	I	9	2	484.691	938.489	938.49	470.252	470.252	938.491	470.253	-0.0017	0.9336	-0.5215	0.0240991	14.972	7.754	1	2	0	157	165	443378	9K(8.0142)		0.8263	0	TRUE	tr|A0A0R2BEV9|A0A0R2BEV9_9LACO	A0A0R2BEV9	A0A0R2BEV9_9LACO	FC48_GL001621	PrtP
5187_Murinus-SILAC-Heavy_7-19-2023.03370.03370.2	E:\DDA-PASEF\20230717_Microbiology_culture_proteome\Murinus.L\Output1\Murinus_Heavy\interact-5187_Murinus-SILAC-Heavy_7-19-2023.pep.xml	VSDDEVK	VSDDEVK[136]	TIEEIKGK.VSDDEVK.KAEDARDA	K	K	7	2	484.691	798.384	798.385	400.199	400.2	798.385	400.2	0	0.9714	-0.3354	0.00703477	14.111	11.459	0.9988	2	0	528	534	1.66309e+06	7K(8.0142)		0.7738	0	TRUE	tr|A0A0R2AXC2|A0A0R2AXC2_9LACO	A0A0R2AXC2	A0A0R2AXC2_9LACO	dnaK	Chaperone protein DnaK
5187_Murinus-SILAC-Heavy_7-19-2023.03374.03374.2	E:\DDA-PASEF\20230717_Microbiology_culture_proteome\Murinus.L\Output1\Murinus_Heavy\interact-5187_Murinus-SILAC-Heavy_7-19-2023.pep.xml	GESGAQMGMER	GESGAQM[147]GMER[166]	VGGGNMWR.GESGAQMGMER.AQADYIGM	R	A	11	2	484.691	1177.47	1177.47	589.744	589.744	1177.47	589.744	0.0012	0.9105	-0.2866	0.000157852	20.707	13.955	1	2	0	50	60	73357.9	11R(10.0083),7M(15.9949)		0.8617	0	TRUE	tr|A0A0R2AZB3|A0A0R2AZB3_9LACO	A0A0R2AZB3	A0A0R2AZB3_9LACO	pyrH	Uridylate kinase
5187_Murinus-SILAC-Heavy_7-19-2023.03375.03375.2	E:\DDA-PASEF\20230717_Microbiology_culture_proteome\Murinus.L\Output1\Murinus_Heavy\interact-5187_Murinus-SILAC-Heavy_7-19-2023.pep.xml	AQAHVEAGAK	AQAHVEAGAK[136]	GFYTSPEK.AQAHVEAGAK.KVIVSAPA	K	K	10	2	484.691	988.518	988.519	495.266	495.267	988.518	495.266	0.0007	0.9404	-0.4812	2.04291e-05	28.259	18.458	1	2	0	108	117	0	10K(8.0142)		0.8157	0	TRUE	tr|A0A0R2BF54|A0A0R2BF54_9LACO	A0A0R2BF54	A0A0R2BF54_9LACO	FC48_GL000513	Glyceraldehyde-3-phosphate dehydrogenase
5187_Murinus-SILAC-Heavy_7-19-2023.03377.03377.2	E:\DDA-PASEF\20230717_Microbiology_culture_proteome\Murinus.L\Output1\Murinus_Heavy\interact-5187_Murinus-SILAC-Heavy_7-19-2023.pep.xml	TTMAESQSSATK	TTMAESQSSATK[136]	NAVDTTEK.TTMAESQSSATK.SSEKPVAK	K	S	12	2	484.691	1248.57	1248.57	625.293	625.294	1248.57	625.295	-0.0014	0.8734	-0.418	0.0729457	12.048	0	1	2	0	65	76	15397.5	12K(8.0142)		0.9053	0	TRUE	tr|A0A0R2BRM7|A0A0R2BRM7_9LACO	A0A0R2BRM7	A0A0R2BRM7_9LACO	FC48_GL001611	DUF6287 domain-containing protein
5187_Murinus-SILAC-Heavy_7-19-2023.03378.03378.2	E:\DDA-PASEF\20230717_Microbiology_culture_proteome\Murinus.L\Output1\Murinus_Heavy\interact-5187_Murinus-SILAC-Heavy_7-19-2023.pep.xml	YRVEGEDGK	YR[166]VEGEDGK[136]	VIRAYDGK.YRVEGEDGK.MTTKHYFP	K	M	9	2	484.691	1069.51	1069.52	535.765	535.765	1069.52	535.765	0.0001	0.9464	-0.3696	4.93174e-05	26.728	9.55	1	2	1	256	264	136210	2R(10.0083),9K(8.0142)		0.8533	0	TRUE	tr|A0A0R2B2I7|A0A0R2B2I7_9LACO	A0A0R2B2I7	A0A0R2B2I7_9LACO	FC48_GL000970	Prophage major head protein
5187_Murinus-SILAC-Heavy_7-19-2023.03379.03379.2	E:\DDA-PASEF\20230717_Microbiology_culture_proteome\Murinus.L\Output1\Murinus_Heavy\interact-5187_Murinus-SILAC-Heavy_7-19-2023.pep.xml	LDGHAQR	LDGHAQR[166]	VVPEINGK.LDGHAQR.VPVITGSI	K	V	7	2	484.691	805.405	805.407	403.71	403.711	805.407	403.711	-0.0004	0.8379	-0.6045	0.0957745	10.575	0	0.9994	2	0	229	235	117818	7R(10.0083)		0.786	0	TRUE	tr|A0A0R2BF54|A0A0R2BF54_9LACO	A0A0R2BF54	A0A0R2BF54_9LACO	FC48_GL000513	Glyceraldehyde-3-phosphate dehydrogenase
5187_Murinus-SILAC-Heavy_7-19-2023.03380.03380.2	E:\DDA-PASEF\20230717_Microbiology_culture_proteome\Murinus.L\Output1\Murinus_Heavy\interact-5187_Murinus-SILAC-Heavy_7-19-2023.pep.xml	TASLAQR	TASLAQR[166]	IITCDPIK.TASLAQR.YYIF	K	Y	7	2	484.691	755.416	755.418	378.715	378.716	755.417	378.716	0.001	0.9865	-0.0564	0.237958	9.994	6.541	0.9975	2	0	551	557	558277	7R(10.0083)		0.7023	0	TRUE	tr|A0A0R2B442|A0A0R2B442_9LACO	A0A0R2B442	A0A0R2B442_9LACO	ureC	Urease subunit alpha
5187_Murinus-SILAC-Heavy_7-19-2023.03383.03383.2	E:\DDA-PASEF\20230717_Microbiology_culture_proteome\Murinus.L\Output1\Murinus_Heavy\interact-5187_Murinus-SILAC-Heavy_7-19-2023.pep.xml	SQQNAGEVSR	SQQNAGEVSR[166]	EIDKITSK.SQQNAGEVSR.EGVQRDII	K	E	10	2	484.691	1085.5	1085.5	543.756	543.756	1084.51	543.264	0.9838	0.7744	-0.559	0.00516119	16.649	5.163	0.9999	2	0	296	305	26292.3	10R(10.0083)		0.8448	0	TRUE	tr|A0A0R2BN96|A0A0R2BN96_9LACO	A0A0R2BN96	A0A0R2BN96_9LACO	hslU	ATP-dependent protease ATPase subunit HslU
5187_Murinus-SILAC-Heavy_7-19-2023.03389.03389.2	E:\DDA-PASEF\20230717_Microbiology_culture_proteome\Murinus.L\Output1\Murinus_Heavy\interact-5187_Murinus-SILAC-Heavy_7-19-2023.pep.xml	LSQADAQAK		QQAPTDPK.LSQADAQAK.INEIGYGS	K	I	9	2	484.691	930.477	930.478	466.246	466.247	930.477	466.246	0.0013	0.9013	-0.5215	0.0103872	17.434	7.967	1	2	0	157	165	42105			0.8212	0	TRUE	tr|A0A0R2BEV9|A0A0R2BEV9_9LACO	A0A0R2BEV9	A0A0R2BEV9_9LACO	FC48_GL001621	PrtP
5187_Murinus-SILAC-Heavy_7-19-2023.03392.03392.2	E:\DDA-PASEF\20230717_Microbiology_culture_proteome\Murinus.L\Output1\Murinus_Heavy\interact-5187_Murinus-SILAC-Heavy_7-19-2023.pep.xml	VNYDNSQAK	VNYDNSQAK[136]	PNKKIVAR.VNYDNSQAK.QVISTEIF	R	Q	9	2	484.691	1045.49	1045.49	523.753	523.753	1045.49	523.753	-0.0004	0.726	-0.3704	0.282488	9.696	0	0.9941	2	0	113	121	24182.2	9K(8.0142)		0.8528	0	TRUE	tr|A0A0R2BJW5|A0A0R2BJW5_9LACO	A0A0R2BJW5	A0A0R2BJW5_9LACO	FC48_GL001905	Glycosyltransferase
5187_Murinus-SILAC-Heavy_7-19-2023.03397.03397.2	E:\DDA-PASEF\20230717_Microbiology_culture_proteome\Murinus.L\Output1\Murinus_Heavy\interact-5187_Murinus-SILAC-Heavy_7-19-2023.pep.xml	LSQADAQAK		QQAPTDPK.LSQADAQAK.INEIGYGS	K	I	9	2	484.691	930.466	930.467	466.24	466.241	930.477	466.246	-0.0104	0.8944	-0.5215	0.131069	14.03	9.316	0.9973	2	0	157	165	42105			0.8054	0	TRUE	tr|A0A0R2BEV9|A0A0R2BEV9_9LACO	A0A0R2BEV9	A0A0R2BEV9_9LACO	FC48_GL001621	PrtP
5187_Murinus-SILAC-Heavy_7-19-2023.03399.03399.2	E:\DDA-PASEF\20230717_Microbiology_culture_proteome\Murinus.L\Output1\Murinus_Heavy\interact-5187_Murinus-SILAC-Heavy_7-19-2023.pep.xml	APKPEETEATTR	APK[136]PEETEATTR[166]	IAKIDEDK.APKPEETEATTR.TEAVKREE	K	T	12	2	484.691	1346.68	1346.68	674.346	674.346	1346.68	674.347	-0.002	0.9514	-0.4486	0.00656145	16.232	6.609	1	2	0	77	88	21941.1	12R(10.0083),3K(8.0142)		0.9522	0	TRUE	tr|A0A0R2B6I0|A0A0R2B6I0_9LACO	A0A0R2B6I0	A0A0R2B6I0_9LACO	FC48_GL000184	DUF4115 domain-containing protein
5187_Murinus-SILAC-Heavy_7-19-2023.03401.03401.2	E:\DDA-PASEF\20230717_Microbiology_culture_proteome\Murinus.L\Output1\Murinus_Heavy\interact-5187_Murinus-SILAC-Heavy_7-19-2023.pep.xml	QAQALTQGGK	QAQALTQGGK[136]	STETPIIK.QAQALTQGGK.TVMFIGTE	K	T	10	2	484.691	1008.54	1008.54	505.279	505.279	1008.54	505.279	0	0.9437	-0.3318	0.0614469	14.346	12.25	0.9999	2	0	531	540	64653.1	10K(8.0142)		0.8378	0	TRUE	tr|A0A0R2BQD1|A0A0R2BQD1_9LACO	A0A0R2BQD1	A0A0R2BQD1_9LACO	FC48_GL001598	Copper-transporting P-type ATPase
5187_Murinus-SILAC-Heavy_7-19-2023.03406.03406.2	E:\DDA-PASEF\20230717_Microbiology_culture_proteome\Murinus.L\Output1\Murinus_Heavy\interact-5187_Murinus-SILAC-Heavy_7-19-2023.pep.xml	QNAATQIK	QNAATQIK[136]	ISEIRAIK.QNAATQIK.ENEIIDAK	K	E	8	2	484.691	880.485	880.486	441.25	441.25	880.486	441.25	0	0.9081	-0.1968	0.942975	9.602	0	0.9955	2	0	600	607	48646.1	8K(8.0142)		0.7976	0	TRUE	tr|A0A0R2BBJ7|A0A0R2BBJ7_9LACO	A0A0R2BBJ7	A0A0R2BBJ7_9LACO	mutS2	Endonuclease MutS2
5187_Murinus-SILAC-Heavy_7-19-2023.03408.03408.2	E:\DDA-PASEF\20230717_Microbiology_culture_proteome\Murinus.L\Output1\Murinus_Heavy\interact-5187_Murinus-SILAC-Heavy_7-19-2023.pep.xml	SEVTAQDMEK	SEVTAQDM[147]EK[136]	ITAKPQVK.SEVTAQDMEK.IVEEMTSI	K	I	10	2	484.691	1160.51	1160.51	581.262	581.262	1160.51	581.263	-0.0008	0.8439	-0.4227	0.0195434	8.336	0	0.9942	2	0	389	398	23330.6	10K(8.0142),8M(15.9949)		0.8852	0	TRUE	tr|A0A0R2B5U6|A0A0R2B5U6_9LACO	A0A0R2B5U6	A0A0R2B5U6_9LACO	FC48_GL000285	ATP-dependent Clp protease ATP-binding subunit
5187_Murinus-SILAC-Heavy_7-19-2023.03413.03413.2	E:\DDA-PASEF\20230717_Microbiology_culture_proteome\Murinus.L\Output1\Murinus_Heavy\interact-5187_Murinus-SILAC-Heavy_7-19-2023.pep.xml	GNQQNMNDQLR	GNQQNM[147]NDQLR[166]	.GNQQNMNDQLR.VRREKMQE	M	V	11	2	485.861	1342.6	1342.6	672.305	672.305	1342.59	672.303	0.0039	0.9607	-0.2255	0.000478906	19.779	0	1	2	0	2	12	63756.8	11R(10.0083),6M(15.9949)		0.9226	0	TRUE	tr|A0A0R2BH77|A0A0R2BH77_9LACO	A0A0R2BH77	A0A0R2BH77_9LACO	lysS	Lysine--tRNA ligase
5187_Murinus-SILAC-Heavy_7-19-2023.03414.03414.2	E:\DDA-PASEF\20230717_Microbiology_culture_proteome\Murinus.L\Output1\Murinus_Heavy\interact-5187_Murinus-SILAC-Heavy_7-19-2023.pep.xml	KESGNDPELGK	K[136]ESGNDPELGK[136]	RFEDIDGK.KESGNDPELGK.YWASIGDV	K	Y	11	2	485.861	1188.6	1188.6	595.306	595.306	1188.6	595.305	0.0015	0.986	-0.487	7.8343e-07	31.924	0	1	2	1	128	138	0	11K(8.0142),1K(8.0142)		0.8754	0	TRUE	tr|A0A0R2BG18|A0A0R2BG18_9LACO	A0A0R2BG18	A0A0R2BG18_9LACO	pgk	Phosphoglycerate kinase
5187_Murinus-SILAC-Heavy_7-19-2023.03416.03416.2	E:\DDA-PASEF\20230717_Microbiology_culture_proteome\Murinus.L\Output1\Murinus_Heavy\interact-5187_Murinus-SILAC-Heavy_7-19-2023.pep.xml	TASLAQR	TASLAQR[166]	IITCDPIK.TASLAQR.YYIF	K	Y	7	2	485.861	755.416	755.417	378.715	378.716	755.417	378.716	0.0009	0.9879	-0.0591	0.241546	9.968	6.468	0.9982	2	0	551	557	807809	7R(10.0083)		0.7107	0	TRUE	tr|A0A0R2B442|A0A0R2B442_9LACO	A0A0R2B442	A0A0R2B442_9LACO	ureC	Urease subunit alpha
5187_Murinus-SILAC-Heavy_7-19-2023.03418.03418.2	E:\DDA-PASEF\20230717_Microbiology_culture_proteome\Murinus.L\Output1\Murinus_Heavy\interact-5187_Murinus-SILAC-Heavy_7-19-2023.pep.xml	INDTATSHQR	INDTATSHQR[166]	VATDAIDR.INDTATSHQR.VFVVEVMG	R	V	10	2	485.861	1151.56	1151.56	576.785	576.786	1151.56	576.785	0.0011	0.9318	-0.5144	0.000773571	19.946	7.655	1	2	0	153	162	0	10R(10.0083)		0.8881	0	TRUE	tr|A0A0R2BD56|A0A0R2BD56_9LACO	A0A0R2BD56	A0A0R2BD56_9LACO	pfkA	ATP-dependent 6-phosphofructokinase
5187_Murinus-SILAC-Heavy_7-19-2023.03419.03419.2	E:\DDA-PASEF\20230717_Microbiology_culture_proteome\Murinus.L\Output1\Murinus_Heavy\interact-5187_Murinus-SILAC-Heavy_7-19-2023.pep.xml	QEYEDTR	QEYEDTR[166]	VTHYAQIR.QEYEDTR.LVIGQIFI	R	L	7	2	485.861	949.402	949.403	475.708	475.709	949.402	475.708	0.0015	0.9545	-0.1571	0.00577763	13.453	0	1	2	0	183	189	32376.4	7R(10.0083)		0.8267	0	TRUE	tr|A0A0R2B5Q1|A0A0R2B5Q1_9LACO	A0A0R2B5Q1	A0A0R2B5Q1_9LACO	FC48_GL000270	Cyclic-di-AMP phosphodiesterase
5187_Murinus-SILAC-Heavy_7-19-2023.03420.03420.2	E:\DDA-PASEF\20230717_Microbiology_culture_proteome\Murinus.L\Output1\Murinus_Heavy\interact-5187_Murinus-SILAC-Heavy_7-19-2023.pep.xml	VSDDEVK		TIEEIKGK.VSDDEVK.KAEDARDA	K	K	7	2	485.861	790.374	790.375	396.194	396.195	790.371	396.193	0.0039	0.9728	-0.3381	0.0217771	12.148	8.45	0.9966	2	0	528	534	275837			0.7672	0	TRUE	tr|A0A0R2AXC2|A0A0R2AXC2_9LACO	A0A0R2AXC2	A0A0R2AXC2_9LACO	dnaK	Chaperone protein DnaK
5187_Murinus-SILAC-Heavy_7-19-2023.03421.03421.2	E:\DDA-PASEF\20230717_Microbiology_culture_proteome\Murinus.L\Output1\Murinus_Heavy\interact-5187_Murinus-SILAC-Heavy_7-19-2023.pep.xml	VSESDVK	VSESDVK[136]	GKIRRKGK.VSESDVK.EVMREIRI	K	E	7	2	485.861	770.392	770.393	386.203	386.204	770.39	386.202	0.0028	0.9896	-0.3533	0.121549	13.161	9.725	0.999	2	0	23	29	135802	7K(8.0142)		0.7193	0	TRUE	tr|A0A0R2BAT8|A0A0R2BAT8_9LACO	A0A0R2BAT8	A0A0R2BAT8_9LACO	ffh	Signal recognition particle protein
5187_Murinus-SILAC-Heavy_7-19-2023.03422.03422.2	E:\DDA-PASEF\20230717_Microbiology_culture_proteome\Murinus.L\Output1\Murinus_Heavy\interact-5187_Murinus-SILAC-Heavy_7-19-2023.pep.xml	YIEEGKDK	YIEEGK[136]DK[136]	AFAEATRK.YIEEGKDK.EGKGYDPR	K	E	8	2	485.861	996.511	996.512	499.263	499.263	996.51	499.262	0.0023	0.9261	-0.4995	0.0480563	14.773	9.204	0.9973	2	1	246	253	0	6K(8.0142),8K(8.0142)		0.8559	0	TRUE	tr|A0A0R2B5L3|A0A0R2B5L3_9LACO	A0A0R2B5L3	A0A0R2B5L3_9LACO	FC48_GL000497	Fructose-bisphosphate aldolase
5187_Murinus-SILAC-Heavy_7-19-2023.03423.03423.2	E:\DDA-PASEF\20230717_Microbiology_culture_proteome\Murinus.L\Output1\Murinus_Heavy\interact-5187_Murinus-SILAC-Heavy_7-19-2023.pep.xml	GTNEPYR	GTNEPYR[166]	MIDDIVTK.GTNEPYR.LITSRAEY	K	L	7	2	485.861	845.391	845.392	423.703	423.703	845.391	423.703	0.0011	0.9672	-0.0565	0.0711623	10.091	0	0.9995	2	0	429	435	89108.4	7R(10.0083)		0.763	0	TRUE	tr|A0A0R2BLH3|A0A0R2BLH3_9LACO	A0A0R2BLH3	A0A0R2BLH3_9LACO	mnmG	tRNA uridine 5-carboxymethylaminomethyl modification enzyme MnmG
5187_Murinus-SILAC-Heavy_7-19-2023.03424.03424.3	E:\DDA-PASEF\20230717_Microbiology_culture_proteome\Murinus.L\Output1\Murinus_Heavy\interact-5187_Murinus-SILAC-Heavy_7-19-2023.pep.xml	AQAHVEAGAK	AQAHVEAGAK[136]	GFYTSPEK.AQAHVEAGAK.KVIVSAPA	K	K	10	3	485.861	988.516	988.518	330.512	330.513	988.518	330.513	-0.0003	0.8732	-0.4785	0.187499	10.408	9.97	0.9977	2	0	108	117	0	10K(8.0142)		0.6992	0	TRUE	tr|A0A0R2BF54|A0A0R2BF54_9LACO	A0A0R2BF54	A0A0R2BF54_9LACO	FC48_GL000513	Glyceraldehyde-3-phosphate dehydrogenase
5187_Murinus-SILAC-Heavy_7-19-2023.03425.03425.2	E:\DDA-PASEF\20230717_Microbiology_culture_proteome\Murinus.L\Output1\Murinus_Heavy\interact-5187_Murinus-SILAC-Heavy_7-19-2023.pep.xml	TMDGYANQAK	TM[147]DGYANQAK[136]	QVTETAKK.TMDGYANQAK.EQGIKNIS	K	E	10	2	485.861	1121.49	1121.49	561.754	561.754	1121.49	561.752	0.0034	0.8795	-0.4945	0.00462381	15.84	0	1	2	0	61	70	34209.1	10K(8.0142),2M(15.9949)		0.8652	0	TRUE	tr|A0A0R2B1Z2|A0A0R2B1Z2_9LACO	A0A0R2B1Z2	A0A0R2B1Z2_9LACO	FC48_GL000760	Universal stress protein
5187_Murinus-SILAC-Heavy_7-19-2023.03426.03426.2	E:\DDA-PASEF\20230717_Microbiology_culture_proteome\Murinus.L\Output1\Murinus_Heavy\interact-5187_Murinus-SILAC-Heavy_7-19-2023.pep.xml	QAIQPNTK	QAIQPNTK[136]	TRDIKAVK.QAIQPNTK.AIYIETPT	K	A	8	2	485.861	906.501	906.503	454.258	454.259	906.501	454.258	0.001	0.8963	-0.2251	0.139476	12.922	8.191	0.9998	2	0	129	136	82404.7	8K(8.0142)		0.8046	0	TRUE	tr|A0A0R2BMN6|A0A0R2BMN6_9LACO	A0A0R2BMN6	A0A0R2BMN6_9LACO	FC48_GL000695	Cystathionine beta-lyase
5187_Murinus-SILAC-Heavy_7-19-2023.03428.03428.3	E:\DDA-PASEF\20230717_Microbiology_culture_proteome\Murinus.L\Output1\Murinus_Heavy\interact-5187_Murinus-SILAC-Heavy_7-19-2023.pep.xml	KESGNDPELGK	K[136]ESGNDPELGK[136]	RFEDIDGK.KESGNDPELGK.YWASIGDV	K	Y	11	3	485.861	1188.59	1188.59	397.205	397.205	1188.6	397.206	-0.0012	0.9184	-0.487	0.00112849	19.29	5.968	0.9999	2	1	128	138	182520	11K(8.0142),1K(8.0142)		0.6854	0	TRUE	tr|A0A0R2BG18|A0A0R2BG18_9LACO	A0A0R2BG18	A0A0R2BG18_9LACO	pgk	Phosphoglycerate kinase
5187_Murinus-SILAC-Heavy_7-19-2023.03429.03429.2	E:\DDA-PASEF\20230717_Microbiology_culture_proteome\Murinus.L\Output1\Murinus_Heavy\interact-5187_Murinus-SILAC-Heavy_7-19-2023.pep.xml	IVNCENANMNK	IVNCENANM[147]NK[136]	DMRNSVNR.IVNCENANMNK.VADAAKRQ	R	V	11	2	485.861	1329.59	1329.59	665.803	665.803	1329.59	665.802	0.0022	0.427	-0.3197	0.14885	10.809	0	0.8513	2	0	222	232	11311.8	11K(8.0142),4C(57.0215),9M(15.9949)		0.9289	0	TRUE	tr|A0A0R2BES4|A0A0R2BES4_9LACO	A0A0R2BES4	A0A0R2BES4_9LACO	whiA	Probable cell division protein WhiA
5187_Murinus-SILAC-Heavy_7-19-2023.03434.03434.2	E:\DDA-PASEF\20230717_Microbiology_culture_proteome\Murinus.L\Output1\Murinus_Heavy\interact-5187_Murinus-SILAC-Heavy_7-19-2023.pep.xml	AMDSNDIEK	AM[147]DSNDIEK[136]	EHTDIGDR.AMDSNDIEK.ERGITIIS	R	E	9	2	485.861	1045.45	1045.45	523.732	523.733	1045.45	523.731	0.003	0.8271	-0.5547	0.0351965	12.314	0	0.9994	2	0	44	52	49776.8	2M(15.9949),9K(8.0142)		0.8514	0	TRUE	tr|A0A0R2BCX5|A0A0R2BCX5_9LACO	A0A0R2BCX5	A0A0R2BCX5_9LACO	bipA	50S ribosomal subunit assembly factor BipA
5187_Murinus-SILAC-Heavy_7-19-2023.03435.03435.2	E:\DDA-PASEF\20230717_Microbiology_culture_proteome\Murinus.L\Output1\Murinus_Heavy\interact-5187_Murinus-SILAC-Heavy_7-19-2023.pep.xml	EPGFTHK	EPGFTHK[136]	VDVHVHYR.EPGFTHK.ETIKTGSI	R	E	7	2	485.861	822.399	822.4	412.207	412.207	822.412	412.213	-0.011	0.6345	-0.0193	0.829851	8.824	0	0.6897	2	0	63	69	277422	7K(8.0142)		0.7839	0	TRUE	tr|A0A0R2ASD9|A0A0R2ASD9_9LACO	A0A0R2ASD9	A0A0R2ASD9_9LACO	pyrC	Dihydroorotase
5187_Murinus-SILAC-Heavy_7-19-2023.03440.03440.2	E:\DDA-PASEF\20230717_Microbiology_culture_proteome\Murinus.L\Output1\Murinus_Heavy\interact-5187_Murinus-SILAC-Heavy_7-19-2023.pep.xml	QQDGNGNLR	QQDGNGNLR[166]	IREMQIVK.QQDGNGNLR.YVIFKANN	K	Y	9	2	485.861	1011.46	1011.46	506.738	506.738	1010.48	506.246	0.9849	0.5413	-0.4951	0.161436	9.668	9.097	0.5653	2	0	56	64	19352.8	9R(10.0083)		0.8363	0	TRUE	tr|A0A0R2BAW0|A0A0R2BAW0_9LACO	A0A0R2BAW0	A0A0R2BAW0_9LACO	argR	Arginine repressor
5187_Murinus-SILAC-Heavy_7-19-2023.03443.03443.2	E:\DDA-PASEF\20230717_Microbiology_culture_proteome\Murinus.L\Output1\Murinus_Heavy\interact-5187_Murinus-SILAC-Heavy_7-19-2023.pep.xml	APKPEETEATTR	APK[136]PEETEATTR[166]	IAKIDEDK.APKPEETEATTR.TEAVKREE	K	T	12	2	485.861	1346.68	1346.68	674.347	674.347	1346.68	674.347	-0.0002	0.926	-0.4513	0.0140605	14.908	6.182	1	2	0	77	88	25202.1	12R(10.0083),3K(8.0142)		0.9474	0	TRUE	tr|A0A0R2B6I0|A0A0R2B6I0_9LACO	A0A0R2B6I0	A0A0R2B6I0_9LACO	FC48_GL000184	DUF4115 domain-containing protein
5187_Murinus-SILAC-Heavy_7-19-2023.03445.03445.2	E:\DDA-PASEF\20230717_Microbiology_culture_proteome\Murinus.L\Output1\Murinus_Heavy\interact-5187_Murinus-SILAC-Heavy_7-19-2023.pep.xml	LNSNSEAQK	LNSNSEAQK[136]	KIDEIEAK.LNSNSEAQK.VTATVDDV	K	V	9	2	485.861	997.475	997.476	499.745	499.745	997.492	499.753	-0.0161	0.9104	-0.4743	0.0102743	15.453	0	1	2	0	365	373	102735	9K(8.0142)		0.828	0	TRUE	tr|A0A0R2B9D5|A0A0R2B9D5_9LACO	A0A0R2B9D5	A0A0R2B9D5_9LACO	FC48_GL002031	Clp-like ATP-dependent protease, ATP-binding subunit
5187_Murinus-SILAC-Heavy_7-19-2023.03446.03446.2	E:\DDA-PASEF\20230717_Microbiology_culture_proteome\Murinus.L\Output1\Murinus_Heavy\interact-5187_Murinus-SILAC-Heavy_7-19-2023.pep.xml	DGQTSSLK	DGQTSSLK[136]	PGEVVYEK.DGQTSSLK.AETIIWTT	K	A	8	2	485.861	842.423	842.424	422.219	422.219	842.423	422.219	0.0017	0.8949	-0.3024	0.333043	10.41	0	0.9995	2	0	242	249	72453.3	8K(8.0142)		0.7784	0	TRUE	tr|A0A0R2ATP8|A0A0R2ATP8_9LACO	A0A0R2ATP8	A0A0R2ATP8_9LACO	FC48_GL001580	NADH dehydrogenase
5187_Murinus-SILAC-Heavy_7-19-2023.03450.03450.2	E:\DDA-PASEF\20230717_Microbiology_culture_proteome\Murinus.L\Output1\Murinus_Heavy\interact-5187_Murinus-SILAC-Heavy_7-19-2023.pep.xml	KESGNDPELGK		RFEDIDGK.KESGNDPELGK.YWASIGDV	K	Y	11	2	485.861	1172.56	1172.56	587.289	587.29	1172.57	587.291	-0.0025	0.8958	-0.487	0.00662979	18.214	0	0.9999	2	1	128	138	40134.5			0.8746	0	TRUE	tr|A0A0R2BG18|A0A0R2BG18_9LACO	A0A0R2BG18	A0A0R2BG18_9LACO	pgk	Phosphoglycerate kinase
5187_Murinus-SILAC-Heavy_7-19-2023.03453.03453.2	E:\DDA-PASEF\20230717_Microbiology_culture_proteome\Murinus.L\Output1\Murinus_Heavy\interact-5187_Murinus-SILAC-Heavy_7-19-2023.pep.xml	GELAGEK	GELAGEK[136]	IPVSEITK.GELAGEK.IAQKIATA	K	I	7	2	485.861	710.368	710.369	356.191	356.192	710.369	356.192	0	0.5653	-0.2158	0.219533	8.134	0	0.879	2	0	229	235	0	7K(8.0142)		0.7055	0	TRUE	tr|A0A0R2B6U7|A0A0R2B6U7_9LACO	A0A0R2B6U7	A0A0R2B6U7_9LACO	FC48_GL001536	3-hydroxy-3-methylglutaryl coenzyme A reductase
5187_Murinus-SILAC-Heavy_7-19-2023.03460.03460.2	E:\DDA-PASEF\20230717_Microbiology_culture_proteome\Murinus.L\Output1\Murinus_Heavy\interact-5187_Murinus-SILAC-Heavy_7-19-2023.pep.xml	AVADSKEEDAA	AVADSK[136]EEDAA	RNFAYAVK.AVADSKEEDAA.	K	-	11	2	487.031	1112.51	1112.51	557.261	557.262	1112.51	557.261	0.0014	0.8089	-0.4444	0.0100462	16.492	8.073	0.9995	2	1	160	170	34107.1	6K(8.0142)		0.8415	0	TRUE	tr|A0A0R2BD86|A0A0R2BD86_9LACO	A0A0R2BD86	A0A0R2BD86_9LACO	rplJ	50S ribosomal protein L10
5187_Murinus-SILAC-Heavy_7-19-2023.03461.03461.2	E:\DDA-PASEF\20230717_Microbiology_culture_proteome\Murinus.L\Output1\Murinus_Heavy\interact-5187_Murinus-SILAC-Heavy_7-19-2023.pep.xml	EIAADNAGK	EIAADNAGK[136]	QYQTEIVK.EIAADNAGK.VVAHKIGD	K	V	9	2	487.031	895.45	895.452	448.732	448.733	895.449	448.732	0.0024	0.9624	-0.4333	0.0105196	14.412	0	1	2	0	163	171	448702	9K(8.0142)		0.7906	0	TRUE	tr|A0A0R2B563|A0A0R2B563_9LACO	A0A0R2B563	A0A0R2B563_9LACO	thrS	Threonine--tRNA ligase
5187_Murinus-SILAC-Heavy_7-19-2023.03462.03462.2	E:\DDA-PASEF\20230717_Microbiology_culture_proteome\Murinus.L\Output1\Murinus_Heavy\interact-5187_Murinus-SILAC-Heavy_7-19-2023.pep.xml	VGGSAQIK	VGGSAQIK[136]	DAGTSVSR.VGGSAQIK.AMKKVAGT	R	A	8	2	487.031	766.443	766.444	384.229	384.229	766.443	384.229	0.0013	0.9879	-0.2376	0.164911	11.631	7.66	0.9987	2	0	366	373	866154	8K(8.0142)		0.7237	0	TRUE	tr|A0A0R2BAK5|A0A0R2BAK5_9LACO	A0A0R2BAK5	A0A0R2BAK5_9LACO	atpA	ATP synthase subunit alpha
5187_Murinus-SILAC-Heavy_7-19-2023.03464.03464.2	E:\DDA-PASEF\20230717_Microbiology_culture_proteome\Murinus.L\Output1\Murinus_Heavy\interact-5187_Murinus-SILAC-Heavy_7-19-2023.pep.xml	KESGNDPELGK	KESGNDPELGK[136]	RFEDIDGK.KESGNDPELGK.YWASIGDV	K	Y	11	2	487.031	1180.58	1180.58	591.299	591.3	1180.58	591.298	0.0034	0.8851	-0.4897	0.0574447	14.463	13.043	0.9998	2	1	128	138	115158	11K(8.0142)		0.874	0	TRUE	tr|A0A0R2BG18|A0A0R2BG18_9LACO	A0A0R2BG18	A0A0R2BG18_9LACO	pgk	Phosphoglycerate kinase
5187_Murinus-SILAC-Heavy_7-19-2023.03465.03465.3	E:\DDA-PASEF\20230717_Microbiology_culture_proteome\Murinus.L\Output1\Murinus_Heavy\interact-5187_Murinus-SILAC-Heavy_7-19-2023.pep.xml	GSVMNPNDHPHGGGEGK	GSVM[147]NPNDHPHGGGEGK[136]	IGKRPQSR.GSVMNPNDHPHGGGEGK.APVGRPSP	R	A	17	3	487.031	1712.74	1712.74	571.921	571.922	1712.74	571.921	0.0018	0.8223	-0.4601	2.11592e-06	24.198	0	1	2	0	222	238	57070.5	17K(8.0142),4M(15.9949)		0.8256	0	TRUE	tr|A0A0R2BGQ1|A0A0R2BGQ1_9LACO	A0A0R2BGQ1	A0A0R2BGQ1_9LACO	rplB	50S ribosomal protein L2
5187_Murinus-SILAC-Heavy_7-19-2023.03466.03466.2	E:\DDA-PASEF\20230717_Microbiology_culture_proteome\Murinus.L\Output1\Murinus_Heavy\interact-5187_Murinus-SILAC-Heavy_7-19-2023.pep.xml	TSQPAMGR	TSQPAMGR[166]	IRKGNIPK.TSQPAMGR.FIDTFDEI	K	F	8	2	487.031	856.411	856.412	429.213	429.213	856.41	429.212	0.002	0.9414	-0.2085	0.0161343	11.669	0	1	2	0	62	69	228769	8R(10.0083)		0.7777	0	TRUE	tr|A0A0R2BKR8|A0A0R2BKR8_9LACO	A0A0R2BKR8	A0A0R2BKR8_9LACO	FC48_GL001411	DegV family protein
5187_Murinus-SILAC-Heavy_7-19-2023.03470.03470.2	E:\DDA-PASEF\20230717_Microbiology_culture_proteome\Murinus.L\Output1\Murinus_Heavy\interact-5187_Murinus-SILAC-Heavy_7-19-2023.pep.xml	LNSNSEAQK	LNSNSEAQK[136]	KIDEIEAK.LNSNSEAQK.VTATVDDV	K	V	9	2	487.031	997.489	997.49	499.752	499.752	997.492	499.753	-0.0024	0.9081	-0.4716	0.230409	12.05	9.339	0.9995	2	0	365	373	101817	9K(8.0142)		0.8224	0	TRUE	tr|A0A0R2B9D5|A0A0R2B9D5_9LACO	A0A0R2B9D5	A0A0R2B9D5_9LACO	FC48_GL002031	Clp-like ATP-dependent protease, ATP-binding subunit
5187_Murinus-SILAC-Heavy_7-19-2023.03471.03471.2	E:\DDA-PASEF\20230717_Microbiology_culture_proteome\Murinus.L\Output1\Murinus_Heavy\interact-5187_Murinus-SILAC-Heavy_7-19-2023.pep.xml	LDGHAQR	LDGHAQR[166]	VVPEINGK.LDGHAQR.VPVITGSI	K	V	7	2	487.031	805.407	805.408	403.711	403.711	805.407	403.711	0.0007	0.8872	-0.5991	0.076692	11.961	5.561	0.9991	2	0	229	235	0	7R(10.0083)		0.7708	0	TRUE	tr|A0A0R2BF54|A0A0R2BF54_9LACO	A0A0R2BF54	A0A0R2BF54_9LACO	FC48_GL000513	Glyceraldehyde-3-phosphate dehydrogenase
5187_Murinus-SILAC-Heavy_7-19-2023.03473.03473.2	E:\DDA-PASEF\20230717_Microbiology_culture_proteome\Murinus.L\Output1\Murinus_Heavy\interact-5187_Murinus-SILAC-Heavy_7-19-2023.pep.xml	TPTEVQQR	TPTEVQQR[166]	AITEIDFK.TPTEVQQR.LIPVIKKG	K	L	8	2	487.031	967.49	967.491	484.752	484.753	967.496	484.755	-0.0051	0.9272	-0.2477	0.0550174	13.538	0	0.9996	2	0	25	32	307393	8R(10.0083)		0.8125	0	TRUE	tr|A0A0R2AXF4|A0A0R2AXF4_9LACO	A0A0R2AXF4	A0A0R2AXF4_9LACO	cshB	DEAD-box ATP-dependent RNA helicase CshB
5187_Murinus-SILAC-Heavy_7-19-2023.03474.03474.2	E:\DDA-PASEF\20230717_Microbiology_culture_proteome\Murinus.L\Output1\Murinus_Heavy\interact-5187_Murinus-SILAC-Heavy_7-19-2023.pep.xml	EPGFTHK	EPGFTHK[136]	VDVHVHYR.EPGFTHK.ETIKTGSI	R	E	7	2	487.031	822.405	822.407	412.21	412.211	822.412	412.213	-0.0048	0.9326	-0.0219	0.121899	11.156	6.706	0.9944	2	0	63	69	316904	7K(8.0142)		0.764	0	TRUE	tr|A0A0R2ASD9|A0A0R2ASD9_9LACO	A0A0R2ASD9	A0A0R2ASD9_9LACO	pyrC	Dihydroorotase
5187_Murinus-SILAC-Heavy_7-19-2023.03477.03477.2	E:\DDA-PASEF\20230717_Microbiology_culture_proteome\Murinus.L\Output1\Murinus_Heavy\interact-5187_Murinus-SILAC-Heavy_7-19-2023.pep.xml	SQQNAGEVSR	SQQNAGEVSR[166]	EIDKITSK.SQQNAGEVSR.EGVQRDII	K	E	10	2	487.031	1084.5	1084.5	543.256	543.257	1084.51	543.264	-0.0146	0.9338	-0.5643	0.000568853	14.48	0	1	2	0	296	305	29952.2	10R(10.0083)		0.8446	0	TRUE	tr|A0A0R2BN96|A0A0R2BN96_9LACO	A0A0R2BN96	A0A0R2BN96_9LACO	hslU	ATP-dependent protease ATPase subunit HslU
5187_Murinus-SILAC-Heavy_7-19-2023.03478.03478.2	E:\DDA-PASEF\20230717_Microbiology_culture_proteome\Murinus.L\Output1\Murinus_Heavy\interact-5187_Murinus-SILAC-Heavy_7-19-2023.pep.xml	YSNVTTGK	YSNVTTGK[136]	FIDININK.YSNVTTGK.IYSEVIKK	K	I	8	2	487.031	877.443	877.444	439.729	439.729	876.443	439.229	1.0006	0.9676	-0.2856	0.114551	12.264	0	0.9999	2	0	86	93	106182	8K(8.0142)		0.7924	0	TRUE	tr|A0A0R2B487|A0A0R2B487_9LACO	A0A0R2B487	A0A0R2B487_9LACO	pyrG	CTP synthase
5187_Murinus-SILAC-Heavy_7-19-2023.03480.03480.2	E:\DDA-PASEF\20230717_Microbiology_culture_proteome\Murinus.L\Output1\Murinus_Heavy\interact-5187_Murinus-SILAC-Heavy_7-19-2023.pep.xml	NSSTQIADNSQK	NSSTQIADNSQK[136]	FAWGDRER.NSSTQIADNSQK.VSVSSESS	R	V	12	2	487.031	1299.61	1299.61	650.814	650.814	1299.61	650.814	-0.0003	0.9163	-0.4341	0.00826038	15.832	0	1	2	0	138	149	6002.68	12K(8.0142)		0.9617	0	TRUE	tr|A0A0R2B6I0|A0A0R2B6I0_9LACO	A0A0R2B6I0	A0A0R2B6I0_9LACO	FC48_GL000184	DUF4115 domain-containing protein
5187_Murinus-SILAC-Heavy_7-19-2023.03482.03482.2	E:\DDA-PASEF\20230717_Microbiology_culture_proteome\Murinus.L\Output1\Murinus_Heavy\interact-5187_Murinus-SILAC-Heavy_7-19-2023.pep.xml	RIEAVTSK	R[166]IEAVTSK[136]	SGVGAGVR.RIEAVTSK.EAFEFIEQ	R	E	8	2	487.031	920.54	920.541	461.277	461.278	920.541	461.278	-0.0001	0.762	-0.2997	0.243081	11.957	8.362	0.9763	2	1	698	705	148349	1R(10.0083),8K(8.0142)		0.8118	0	TRUE	tr|A0A0R2B551|A0A0R2B551_9LACO	A0A0R2B551	A0A0R2B551_9LACO	alaS	Alanine--tRNA ligase
5187_Murinus-SILAC-Heavy_7-19-2023.03483.03483.2	E:\DDA-PASEF\20230717_Microbiology_culture_proteome\Murinus.L\Output1\Murinus_Heavy\interact-5187_Murinus-SILAC-Heavy_7-19-2023.pep.xml	AIADQAR	AIADQAR[166]	WIRQAITR.AIADQAR.TIRIPVHM	R	T	7	2	487.031	753.401	753.402	377.708	377.709	753.401	377.708	0.0015	0.9868	-0.2505	0.00752489	14.994	8.436	1	2	0	204	210	43170.2	7R(10.0083)		0.7489	0	TRUE	tr|A0A0R2BCK0|A0A0R2BCK0_9LACO	A0A0R2BCK0	A0A0R2BCK0_9LACO	sigA	RNA polymerase sigma factor SigA
5187_Murinus-SILAC-Heavy_7-19-2023.03486.03486.2	E:\DDA-PASEF\20230717_Microbiology_culture_proteome\Murinus.L\Output1\Murinus_Heavy\interact-5187_Murinus-SILAC-Heavy_7-19-2023.pep.xml	HMQESAK	HMQESAK[136]	PINEKEIK.HMQESAK.TIKEVITN	K	T	7	2	487.031	837.389	837.39	419.702	419.702	837.389	419.702	0.0006	0.8629	-0.4247	0.000228166	16.067	0	1	2	0	299	305	86900	7K(8.0142)		0.8024	0	TRUE	tr|A0A0R2BPC8|A0A0R2BPC8_9LACO	A0A0R2BPC8	A0A0R2BPC8_9LACO	ldh	L-lactate dehydrogenase
5187_Murinus-SILAC-Heavy_7-19-2023.03488.03488.2	E:\DDA-PASEF\20230717_Microbiology_culture_proteome\Murinus.L\Output1\Murinus_Heavy\interact-5187_Murinus-SILAC-Heavy_7-19-2023.pep.xml	LVHAQDDR	LVHAQDDR[166]	SDEEIEKK.LVHAQDDR.LFYIAEAF	K	L	8	2	487.031	962.482	962.484	482.248	482.249	962.481	482.248	0.0026	0.7441	-0.5067	0.0399255	12.095	9.014	0.9965	2	0	424	431	0	8R(10.0083)		0.8222	0	TRUE	tr|A0A0R2ATQ2|A0A0R2ATQ2_9LACO	A0A0R2ATQ2	A0A0R2ATQ2_9LACO	carB	Carbamoyl-phosphate synthase large chain
5187_Murinus-SILAC-Heavy_7-19-2023.03489.03489.2	E:\DDA-PASEF\20230717_Microbiology_culture_proteome\Murinus.L\Output1\Murinus_Heavy\interact-5187_Murinus-SILAC-Heavy_7-19-2023.pep.xml	ANQQIAQANR	ANQQIAQANR[166]	EQAKAVQR.ANQQIAQANR.EGAAAVAS	R	E	10	2	487.031	1122.58	1122.58	562.295	562.295	1122.58	562.296	-0.0012	0.9365	-0.3196	0.197925	12.314	11.623	0.9996	2	0	554	563	14831	10R(10.0083)		0.8588	0	TRUE	tr|A0A0R2BB48|A0A0R2BB48_9LACO	A0A0R2BB48	A0A0R2BB48_9LACO	FC48_GL000978	Phage minor tail protein
5187_Murinus-SILAC-Heavy_7-19-2023.03492.03492.2	E:\DDA-PASEF\20230717_Microbiology_culture_proteome\Murinus.L\Output1\Murinus_Heavy\interact-5187_Murinus-SILAC-Heavy_7-19-2023.pep.xml	EVNANKPAK	EVNANK[136]PAK[136]	QIGFDDQR.EVNANKPAK.GHAAKANT	R	G	9	2	487.031	985.551	985.552	493.783	493.784	985.553	493.784	-0.0002	0.8913	-0.3258	0.113566	13.279	8.212	0.9992	2	0	59	67	52728.6	6K(8.0142),9K(8.0142)		0.8138	0	TRUE	tr|A0A0R2B6E2|A0A0R2B6E2_9LACO	A0A0R2B6E2	A0A0R2B6E2_9LACO	rplC	50S ribosomal protein L3
5187_Murinus-SILAC-Heavy_7-19-2023.03493.03493.2	E:\DDA-PASEF\20230717_Microbiology_culture_proteome\Murinus.L\Output1\Murinus_Heavy\interact-5187_Murinus-SILAC-Heavy_7-19-2023.pep.xml	NSSTQIADNSQK	NSSTQIADNSQK[136]	FAWGDRER.NSSTQIADNSQK.VSVSSESS	R	V	12	2	487.031	1299.61	1299.61	650.812	650.813	1299.61	650.814	-0.0034	0.9396	-0.4341	0.00105075	18.414	0	1	2	0	138	149	10206.9	12K(8.0142)		0.9086	0	TRUE	tr|A0A0R2B6I0|A0A0R2B6I0_9LACO	A0A0R2B6I0	A0A0R2B6I0_9LACO	FC48_GL000184	DUF4115 domain-containing protein
5187_Murinus-SILAC-Heavy_7-19-2023.03496.03496.2	E:\DDA-PASEF\20230717_Microbiology_culture_proteome\Murinus.L\Output1\Murinus_Heavy\interact-5187_Murinus-SILAC-Heavy_7-19-2023.pep.xml	SDQQQADLNK	SDQQQADLNK[136]	DIKSMKEK.SDQQQADLNK.KIEDNKAT	K	K	10	2	487.031	1153.54	1153.54	577.778	577.779	1153.55	577.78	-0.0028	0.9506	-0.389	0.000126547	23.091	5.055	1	2	0	205	214	95866.2	10K(8.0142)		0.8632	0	TRUE	tr|A0A0R2B1P6|A0A0R2B1P6_9LACO	A0A0R2B1P6	A0A0R2B1P6_9LACO	FC48_GL001034	Extracellular protein
5187_Murinus-SILAC-Heavy_7-19-2023.03499.03499.2	E:\DDA-PASEF\20230717_Microbiology_culture_proteome\Murinus.L\Output1\Murinus_Heavy\interact-5187_Murinus-SILAC-Heavy_7-19-2023.pep.xml	SDQQQADLNK	SDQQQADLNK[136]	DIKSMKEK.SDQQQADLNK.KIEDNKAT	K	K	10	2	488.202	1153.54	1153.55	577.78	577.78	1153.55	577.78	0.0002	0.982	-0.3917	0.000803526	19.88	6.644	1	2	0	205	214	96853.4	10K(8.0142)		0.8621	0	TRUE	tr|A0A0R2B1P6|A0A0R2B1P6_9LACO	A0A0R2B1P6	A0A0R2B1P6_9LACO	FC48_GL001034	Extracellular protein
5187_Murinus-SILAC-Heavy_7-19-2023.03500.03500.2	E:\DDA-PASEF\20230717_Microbiology_culture_proteome\Murinus.L\Output1\Murinus_Heavy\interact-5187_Murinus-SILAC-Heavy_7-19-2023.pep.xml	TPTEVQQR	TPTEVQQR[166]	AITEIDFK.TPTEVQQR.LIPVIKKG	K	L	8	2	488.202	968.49	968.491	485.252	485.253	967.496	484.755	0.9946	0.9339	-0.2504	0.0781628	12.928	0	0.9992	2	0	25	32	240260	8R(10.0083)		0.8108	0	TRUE	tr|A0A0R2AXF4|A0A0R2AXF4_9LACO	A0A0R2AXF4	A0A0R2AXF4_9LACO	cshB	DEAD-box ATP-dependent RNA helicase CshB
5187_Murinus-SILAC-Heavy_7-19-2023.03501.03501.2	E:\DDA-PASEF\20230717_Microbiology_culture_proteome\Murinus.L\Output1\Murinus_Heavy\interact-5187_Murinus-SILAC-Heavy_7-19-2023.pep.xml	ANELSNR	ANELSNR[166]	.ANELSNR.FSDIMDGS	M	F	7	2	488.202	812.403	812.404	407.209	407.209	812.402	407.208	0.0029	0.9878	-0.1819	0.0631684	10.298	6.561	0.9993	2	0	2	8	0	7R(10.0083)		0.7609	0	TRUE	tr|A0A0R2B6E9|A0A0R2B6E9_9LACO	A0A0R2B6E9	A0A0R2B6E9_9LACO	FC48_GL000352	Hsp20 family heat-shock protein
5187_Murinus-SILAC-Heavy_7-19-2023.03502.03502.3	E:\DDA-PASEF\20230717_Microbiology_culture_proteome\Murinus.L\Output1\Murinus_Heavy\interact-5187_Murinus-SILAC-Heavy_7-19-2023.pep.xml	LLTDETER	LLTDETER[166]	AQIDPDFR.LLTDETER.AIIRESVW	R	A	8	3	488.202	987.501	987.503	330.174	330.175	985.495	329.506	2.0076	0.8007	0.7652	2.24647	7.094	5.979	0.7365	2	0	127	134	0	8R(10.0083)		0.6989	0	TRUE	tr|A0A0R2BD73|A0A0R2BD73_9LACO	A0A0R2BD73	A0A0R2BD73_9LACO	addA	ATP-dependent helicase/nuclease subunit A
5187_Murinus-SILAC-Heavy_7-19-2023.03504.03504.2	E:\DDA-PASEF\20230717_Microbiology_culture_proteome\Murinus.L\Output1\Murinus_Heavy\interact-5187_Murinus-SILAC-Heavy_7-19-2023.pep.xml	VEAQADQEK	VEAQADQEK[136]	MKK.VEAQADQEK.KSVIKTWS	K	K	9	2	488.202	1024.49	1024.49	513.253	513.254	1024.49	513.253	0.0012	0.9352	-0.6286	0.00875488	15.731	0	1	2	0	4	12	0	9K(8.0142)		0.8357	0	TRUE	tr|A0A0R2BEN6|A0A0R2BEN6_9LACO	A0A0R2BEN6	A0A0R2BEN6_9LACO	rpsS	30S ribosomal protein S19
5187_Murinus-SILAC-Heavy_7-19-2023.03506.03506.2	E:\DDA-PASEF\20230717_Microbiology_culture_proteome\Murinus.L\Output1\Murinus_Heavy\interact-5187_Murinus-SILAC-Heavy_7-19-2023.pep.xml	VGEVAMR	VGEVAM[147]R[166]	SDAMAMGR.VGEVAMR.CWQIADKM	R	C	7	2	488.202	786.393	786.394	394.204	394.204	786.393	394.204	0.0011	0.9959	-0.2006	0.045525	11.867	6.681	0.9956	2	0	360	366	369714	6M(15.9949),7R(10.0083)		0.7152	0	TRUE	tr|A0A0R2B442|A0A0R2B442_9LACO	A0A0R2B442	A0A0R2B442_9LACO	ureC	Urease subunit alpha
5187_Murinus-SILAC-Heavy_7-19-2023.03508.03508.2	E:\DDA-PASEF\20230717_Microbiology_culture_proteome\Murinus.L\Output1\Murinus_Heavy\interact-5187_Murinus-SILAC-Heavy_7-19-2023.pep.xml	ALQEKPAADK	ALQEK[136]PAADK[136]	RRIAISIK.ALQEKPAADK.KEVEVVEE	K	K	10	2	488.202	1085.6	1085.61	543.81	543.81	1085.61	543.81	0.0004	0.8727	-0.5032	0.000351156	20.318	9.127	1	2	0	354	363	0	10K(8.0142),5K(8.0142)		0.8789	0	TRUE	tr|A0A0R2BAH7|A0A0R2BAH7_9LACO	A0A0R2BAH7	A0A0R2BAH7_9LACO	FC48_GL001862	30S ribosomal protein S1
5187_Murinus-SILAC-Heavy_7-19-2023.03509.03509.2	E:\DDA-PASEF\20230717_Microbiology_culture_proteome\Murinus.L\Output1\Murinus_Heavy\interact-5187_Murinus-SILAC-Heavy_7-19-2023.pep.xml	VSDDEVKK	VSDDEVK[136]K[136]	TIEEIKGK.VSDDEVKK.AEDARDAI	K	A	8	2	488.202	934.489	934.49	468.252	468.252	934.494	468.254	-0.0037	0.9182	-0.545	0.126547	12.091	11.776	0.983	2	1	528	535	88557.8	7K(8.0142),8K(8.0142)		0.8049	0	TRUE	tr|A0A0R2AXC2|A0A0R2AXC2_9LACO	A0A0R2AXC2	A0A0R2AXC2_9LACO	dnaK	Chaperone protein DnaK
5187_Murinus-SILAC-Heavy_7-19-2023.03513.03513.2	E:\DDA-PASEF\20230717_Microbiology_culture_proteome\Murinus.L\Output1\Murinus_Heavy\interact-5187_Murinus-SILAC-Heavy_7-19-2023.pep.xml	KAGVPDAADR	K[136]AGVPDAADR[166]	AQMAANAK.KAGVPDAADR.LIKVMKDI	K	L	10	2	488.202	1016.54	1016.54	509.279	509.279	1016.54	509.276	0.0064	0.6939	-0.2314	0.139637	9.92	0	0.8657	2	1	345	354	33899.6	10R(10.0083),1K(8.0142)		0.8314	0	TRUE	tr|A0A0R2BAP6|A0A0R2BAP6_9LACO	A0A0R2BAP6	A0A0R2BAP6_9LACO	murG	UDP-N-acetylglucosamine--N-acetylmuramyl-(pentapeptide) pyrophosphoryl-undecaprenol N-acetylglucosamine transferase
5187_Murinus-SILAC-Heavy_7-19-2023.03516.03516.2	E:\DDA-PASEF\20230717_Microbiology_culture_proteome\Murinus.L\Output1\Murinus_Heavy\interact-5187_Murinus-SILAC-Heavy_7-19-2023.pep.xml	KESGNDPELGK		RFEDIDGK.KESGNDPELGK.YWASIGDV	K	Y	11	2	488.202	1172.57	1172.57	587.293	587.294	1172.57	587.291	0.0053	0.8323	-0.4924	0.0350348	14.322	0	0.9962	2	1	128	138	39381.2			0.8713	0	TRUE	tr|A0A0R2BG18|A0A0R2BG18_9LACO	A0A0R2BG18	A0A0R2BG18_9LACO	pgk	Phosphoglycerate kinase
5187_Murinus-SILAC-Heavy_7-19-2023.03521.03521.2	E:\DDA-PASEF\20230717_Microbiology_culture_proteome\Murinus.L\Output1\Murinus_Heavy\interact-5187_Murinus-SILAC-Heavy_7-19-2023.pep.xml	RVEGNNYDTR	R[166]VEGNNYDTR[166]	RQVESAQK.RVEGNNYDTR.KQVIQYDD	K	K	10	2	488.202	1242.57	1242.57	622.291	622.291	1242.59	622.3	-0.018	0.7765	-0.4592	0.0468544	11.817	0	0.9767	2	1	584	593	7751.42	10R(10.0083),1R(10.0083)		0.9035	0	TRUE	tr|A0A0R2B0L9|A0A0R2B0L9_9LACO	A0A0R2B0L9	A0A0R2B0L9_9LACO	secA	Protein translocase subunit SecA
5187_Murinus-SILAC-Heavy_7-19-2023.03522.03522.2	E:\DDA-PASEF\20230717_Microbiology_culture_proteome\Murinus.L\Output1\Murinus_Heavy\interact-5187_Murinus-SILAC-Heavy_7-19-2023.pep.xml	ALAEAGDRK	ALAEAGDR[166]K[136]	YKGPSFAK.ALAEAGDRK.QYQWKVTY	K	Q	9	2	488.202	947.515	947.516	474.765	474.765	947.515	474.765	0.001	0.8739	-0.5488	0.0511682	18.664	15.546	0.9997	2	1	100	108	30116.4	8R(10.0083),9K(8.0142)		0.8203	0	TRUE	tr|A0A0R2BBU1|A0A0R2BBU1_9LACO	A0A0R2BBU1	A0A0R2BBU1_9LACO	FC48_GL000975	Phage tail protein
5187_Murinus-SILAC-Heavy_7-19-2023.03524.03524.2	E:\DDA-PASEF\20230717_Microbiology_culture_proteome\Murinus.L\Output1\Murinus_Heavy\interact-5187_Murinus-SILAC-Heavy_7-19-2023.pep.xml	SAGAPIK	SAGAPIK[136]	GITISNIR.SAGAPIK.GIKGAASG	R	G	7	2	488.202	650.382	650.383	326.198	326.199	650.384	326.199	-0.0012	0.9149	-0.1486	0.00654636	10.236	0	0.999	2	0	212	218	14501	7K(8.0142)		0.7486	0	TRUE	tr|A0A0R2BD03|A0A0R2BD03_9LACO	A0A0R2BD03	A0A0R2BD03_9LACO	FC48_GL000736	Ribonucleoside-diphosphate reductase
5187_Murinus-SILAC-Heavy_7-19-2023.03525.03525.2	E:\DDA-PASEF\20230717_Microbiology_culture_proteome\Murinus.L\Output1\Murinus_Heavy\interact-5187_Murinus-SILAC-Heavy_7-19-2023.pep.xml	SVVGQSQTGSGK	SVVGQSQTGSGK[136]	IPVIKKGK.SVVGQSQTGSGK.THTFIIPI	K	T	12	2	488.202	1141.58	1141.58	571.797	571.798	1141.58	571.798	-0.0012	0.8957	-0.4842	0.0102565	15.456	6.316	1	2	0	42	53	47549	12K(8.0142)		0.8651	0	TRUE	tr|A0A0R2AXF4|A0A0R2AXF4_9LACO	A0A0R2AXF4	A0A0R2AXF4_9LACO	cshB	DEAD-box ATP-dependent RNA helicase CshB
5187_Murinus-SILAC-Heavy_7-19-2023.03527.03527.3	E:\DDA-PASEF\20230717_Microbiology_culture_proteome\Murinus.L\Output1\Murinus_Heavy\interact-5187_Murinus-SILAC-Heavy_7-19-2023.pep.xml	SHALNQTNR	SHALNQTNR[166]	KTTFGKKR.SHALNQTNR.SWKPNIQK	R	S	9	3	488.202	1049.53	1049.53	350.849	350.85	1049.52	350.849	0.0037	0.9479	-0.5961	0.0556865	13.517	0	1	2	0	18	26	23143.5	9R(10.0083)		0.6943	0	TRUE	tr|A0A0R2B2A6|A0A0R2B2A6_9LACO	A0A0R2B2A6	A0A0R2B2A6_9LACO	rpmB	50S ribosomal protein L28
5187_Murinus-SILAC-Heavy_7-19-2023.03529.03529.2	E:\DDA-PASEF\20230717_Microbiology_culture_proteome\Murinus.L\Output1\Murinus_Heavy\interact-5187_Murinus-SILAC-Heavy_7-19-2023.pep.xml	ESEAQAQATADK	ESEAQAQATADK[136]	YEIAVMIK.ESEAQAQATADK.KAKSIIAQ	K	K	12	2	489.372	1255.58	1255.58	628.797	628.797	1255.58	628.796	0.0029	0.9877	-0.5342	1.35675e-06	28.97	9.613	1	2	0	159	170	205198	12K(8.0142)		0.9026	0	TRUE	tr|A0A0R2BEW0|A0A0R2BEW0_9LACO	A0A0R2BEW0	A0A0R2BEW0_9LACO	rny	Ribonuclease Y
5187_Murinus-SILAC-Heavy_7-19-2023.03531.03531.2	E:\DDA-PASEF\20230717_Microbiology_culture_proteome\Murinus.L\Output1\Murinus_Heavy\interact-5187_Murinus-SILAC-Heavy_7-19-2023.pep.xml	TAGAEDVEK	TAGAEDVEK[136]	IKKFEKAK.TAGAEDVEK.LYREAVSA	K	L	9	2	489.372	926.443	926.444	464.229	464.229	926.444	464.229	0.0002	0.9703	-0.3978	0.0021928	17.136	5.884	1	2	0	40	48	3487528	9K(8.0142)		0.7897	0	TRUE	tr|A0A0R2B2Q5|A0A0R2B2Q5_9LACO	A0A0R2B2Q5	A0A0R2B2Q5_9LACO	rpsT	30S ribosomal protein S20
5187_Murinus-SILAC-Heavy_7-19-2023.03532.03532.2	E:\DDA-PASEF\20230717_Microbiology_culture_proteome\Murinus.L\Output1\Murinus_Heavy\interact-5187_Murinus-SILAC-Heavy_7-19-2023.pep.xml	SGQVTYR	SGQVTYR[166]	AKAVSDAK.SGQVTYR.TDRDGNVH	K	T	7	2	489.372	819.412	819.413	410.713	410.714	819.411	410.713	0.0015	0.9656	0.0874	0.0170118	14.577	5.127	0.9999	2	0	159	165	312782	7R(10.0083)		0.7215	0	TRUE	tr|A0A0R2BFG1|A0A0R2BFG1_9LACO	A0A0R2BFG1	A0A0R2BFG1_9LACO	rplA	50S ribosomal protein L1
5187_Murinus-SILAC-Heavy_7-19-2023.03536.03536.2	E:\DDA-PASEF\20230717_Microbiology_culture_proteome\Murinus.L\Output1\Murinus_Heavy\interact-5187_Murinus-SILAC-Heavy_7-19-2023.pep.xml	AEIAAEK	AEIAAEK[136]	IAAFEAKK.AEIAAEK.ERISKIRI	K	E	7	2	489.372	738.401	738.402	370.208	370.208	738.4	370.207	0.0017	0.9872	-0.1771	0.103932	15.433	10.427	0.9999	2	0	479	485	86446.6	7K(8.0142)		0.7028	0	TRUE	tr|A0A0R2BLH3|A0A0R2BLH3_9LACO	A0A0R2BLH3	A0A0R2BLH3_9LACO	mnmG	tRNA uridine 5-carboxymethylaminomethyl modification enzyme MnmG
5187_Murinus-SILAC-Heavy_7-19-2023.03538.03538.2	E:\DDA-PASEF\20230717_Microbiology_culture_proteome\Murinus.L\Output1\Murinus_Heavy\interact-5187_Murinus-SILAC-Heavy_7-19-2023.pep.xml	TLGQSPTK	TLGQSPTK[136]	QEYVIAAR.TLGQSPTK.IAWKHIVP	R	I	8	2	489.372	838.464	838.465	420.239	420.24	838.464	420.239	0.0014	0.95	-0.2119	0.0466928	12.823	0	1	2	0	239	246	252120	8K(8.0142)		0.7759	0	TRUE	tr|A0A0R2BGY1|A0A0R2BGY1_9LACO	A0A0R2BGY1	A0A0R2BGY1_9LACO	FC48_GL000112	Peptide nickel transport system permease protein
5187_Murinus-SILAC-Heavy_7-19-2023.03542.03542.2	E:\DDA-PASEF\20230717_Microbiology_culture_proteome\Murinus.L\Output1\Murinus_Heavy\interact-5187_Murinus-SILAC-Heavy_7-19-2023.pep.xml	TTTTASGIK	TTTTASGIK[136]	VIGEIQSK.TTTTASGIK.VGVFSTKA	K	V	9	2	489.372	886.485	886.486	444.25	444.25	886.485	444.25	0.001	0.9578	-0.287	0.0473424	13.799	6.332	1	2	0	189	197	99168	9K(8.0142)		0.7736	0	TRUE	tr|A0A0R2AU96|A0A0R2AU96_9LACO	A0A0R2AU96	A0A0R2AU96_9LACO	FC48_GL001727	Aminopeptidase
5187_Murinus-SILAC-Heavy_7-19-2023.03544.03544.2	E:\DDA-PASEF\20230717_Microbiology_culture_proteome\Murinus.L\Output1\Murinus_Heavy\interact-5187_Murinus-SILAC-Heavy_7-19-2023.pep.xml	TILHNTR	TILHNTR[166]	GVMYTGPK.TILHNTR.KCIERAGI	K	K	7	2	489.372	863.482	863.483	432.748	432.749	863.485	432.75	-0.002	0.8533	-0.0758	1.72982	10.548	9.65	0.9742	2	0	122	128	76955.2	7R(10.0083)		0.7979	0	TRUE	tr|A0A0R2BAF8|A0A0R2BAF8_9LACO	A0A0R2BAF8	A0A0R2BAF8_9LACO	ftsA	Cell division protein FtsA
5187_Murinus-SILAC-Heavy_7-19-2023.03545.03545.2	E:\DDA-PASEF\20230717_Microbiology_culture_proteome\Murinus.L\Output1\Murinus_Heavy\interact-5187_Murinus-SILAC-Heavy_7-19-2023.pep.xml	GDDHVANTPK	GDDHVANTPK[136]	MNITHVIR.GDDHVANTPK.QIAVYDAF	R	Q	10	2	489.372	1060.51	1060.51	531.262	531.263	1060.5	531.259	0.0075	0.7309	-0.5923	0.00259269	16.845	0	1	2	0	221	230	38791.5	10K(8.0142)		0.8582	0	TRUE	tr|A0A0R2AUW1|A0A0R2AUW1_9LACO	A0A0R2AUW1	A0A0R2AUW1_9LACO	gltX	Glutamate--tRNA ligase
5187_Murinus-SILAC-Heavy_7-19-2023.03546.03546.2	E:\DDA-PASEF\20230717_Microbiology_culture_proteome\Murinus.L\Output1\Murinus_Heavy\interact-5187_Murinus-SILAC-Heavy_7-19-2023.pep.xml	ERLEAQK	ER[166]LEAQK[136]	VEIKAKTR.ERLEAQK.QNAAKEAI	R	Q	7	2	489.372	890.489	890.49	446.252	446.252	890.494	446.254	-0.0037	0.814	-0.575	1.35519	8.972	7.129	0.9296	2	1	275	281	44975.7	2R(10.0083),7K(8.0142)		0.8034	0	TRUE	tr|A0A0R2B3K4|A0A0R2B3K4_9LACO	A0A0R2B3K4	A0A0R2B3K4_9LACO	tig	Trigger factor
5187_Murinus-SILAC-Heavy_7-19-2023.03547.03547.2	E:\DDA-PASEF\20230717_Microbiology_culture_proteome\Murinus.L\Output1\Murinus_Heavy\interact-5187_Murinus-SILAC-Heavy_7-19-2023.pep.xml	TSEHASSSTAMK	TSEHASSSTAMK[136]	YGAIIDAK.TSEHASSSTAMK.SASDNAKD	K	S	12	2	489.372	1243.56	1243.56	622.788	622.789	1243.56	622.787	0.0039	0.8316	-0.4387	0.000163776	23.643	6.562	1	2	0	262	273	21326.3	12K(8.0142)		0.9011	0	TRUE	tr|A0A0R2B2D9|A0A0R2B2D9_9LACO	A0A0R2B2D9	A0A0R2B2D9_9LACO	atpG	ATP synthase gamma chain
5187_Murinus-SILAC-Heavy_7-19-2023.03548.03548.2	E:\DDA-PASEF\20230717_Microbiology_culture_proteome\Murinus.L\Output1\Murinus_Heavy\interact-5187_Murinus-SILAC-Heavy_7-19-2023.pep.xml	AQAHVEAGAK		GFYTSPEK.AQAHVEAGAK.KVIVSAPA	K	K	10	2	489.372	980.499	980.5	491.257	491.257	980.504	491.259	-0.0043	0.7076	-0.4704	0.13213	13.016	8.805	0.9574	2	0	108	117	33864.8			0.8156	0	TRUE	tr|A0A0R2BF54|A0A0R2BF54_9LACO	A0A0R2BF54	A0A0R2BF54_9LACO	FC48_GL000513	Glyceraldehyde-3-phosphate dehydrogenase
5187_Murinus-SILAC-Heavy_7-19-2023.03553.03553.2	E:\DDA-PASEF\20230717_Microbiology_culture_proteome\Murinus.L\Output1\Murinus_Heavy\interact-5187_Murinus-SILAC-Heavy_7-19-2023.pep.xml	MRSDVEETPK	M[147]R[166]SDVEETPK[136]	NFDDSEIK.MRSDVEETPK.SYRIIIDI	K	S	10	2	489.372	1224.59	1224.59	613.3	613.3	1224.58	613.296	0.0089	0.7838	-0.202	0.00314051	19.512	0	1	2	1	37	46	14012.5	10K(8.0142),1M(15.9949),2R(10.0083)		0.9177	0	TRUE	tr|A0A0R2B6E9|A0A0R2B6E9_9LACO	A0A0R2B6E9	A0A0R2B6E9_9LACO	FC48_GL000352	Hsp20 family heat-shock protein
5187_Murinus-SILAC-Heavy_7-19-2023.03554.03554.2	E:\DDA-PASEF\20230717_Microbiology_culture_proteome\Murinus.L\Output1\Murinus_Heavy\interact-5187_Murinus-SILAC-Heavy_7-19-2023.pep.xml	ASDEELEKK	ASDEELEK[136]K[136]	IISPRVAK.ASDEELEKK.LVHAQDDR	K	L	9	2	489.372	1063.54	1063.54	532.776	532.776	1063.54	532.776	0.0013	0.8242	-0.5253	0.294273	11.625	8.936	0.9619	2	1	415	423	26074.9	8K(8.0142),9K(8.0142)		0.8452	0	TRUE	tr|A0A0R2ATQ2|A0A0R2ATQ2_9LACO	A0A0R2ATQ2	A0A0R2ATQ2_9LACO	carB	Carbamoyl-phosphate synthase large chain
5187_Murinus-SILAC-Heavy_7-19-2023.03560.03560.2	E:\DDA-PASEF\20230717_Microbiology_culture_proteome\Murinus.L\Output1\Murinus_Heavy\interact-5187_Murinus-SILAC-Heavy_7-19-2023.pep.xml	ESEAQAQATADK	ESEAQAQATADK[136]	YEIAVMIK.ESEAQAQATADK.KAKSIIAQ	K	K	12	2	490.551	1255.58	1255.58	628.798	628.799	1255.58	628.796	0.0056	0.9883	-0.5369	1.25748e-06	31.102	12.645	1	2	0	159	170	204538	12K(8.0142)		0.9058	0	TRUE	tr|A0A0R2BEW0|A0A0R2BEW0_9LACO	A0A0R2BEW0	A0A0R2BEW0_9LACO	rny	Ribonuclease Y
5187_Murinus-SILAC-Heavy_7-19-2023.03561.03561.2	E:\DDA-PASEF\20230717_Microbiology_culture_proteome\Murinus.L\Output1\Murinus_Heavy\interact-5187_Murinus-SILAC-Heavy_7-19-2023.pep.xml	ESEAQAQATADK	ESEAQAQATADK[136]	YEIAVMIK.ESEAQAQATADK.KAKSIIAQ	K	K	12	2	490.551	1255.58	1255.58	628.796	628.796	1255.58	628.796	0.0011	0.9688	-0.5369	1.56495e-05	25.722	0	1	2	0	159	170	93375.5	12K(8.0142)		0.8515	0	TRUE	tr|A0A0R2BEW0|A0A0R2BEW0_9LACO	A0A0R2BEW0	A0A0R2BEW0_9LACO	rny	Ribonuclease Y
5187_Murinus-SILAC-Heavy_7-19-2023.03562.03562.2	E:\DDA-PASEF\20230717_Microbiology_culture_proteome\Murinus.L\Output1\Murinus_Heavy\interact-5187_Murinus-SILAC-Heavy_7-19-2023.pep.xml	TAGAEDVEK		IKKFEKAK.TAGAEDVEK.LYREAVSA	K	L	9	2	490.551	918.434	918.435	460.224	460.225	918.429	460.222	0.0054	0.9367	-0.4005	0.0116346	15.237	0	1	2	0	40	48	153420			0.8015	0	TRUE	tr|A0A0R2B2Q5|A0A0R2B2Q5_9LACO	A0A0R2B2Q5	A0A0R2B2Q5_9LACO	rpsT	30S ribosomal protein S20
5187_Murinus-SILAC-Heavy_7-19-2023.03563.03563.2	E:\DDA-PASEF\20230717_Microbiology_culture_proteome\Murinus.L\Output1\Murinus_Heavy\interact-5187_Murinus-SILAC-Heavy_7-19-2023.pep.xml	LQDGPDR	LQDGPDR[166]	HAYTATQK.LQDGPDR.GGNVRNAR	K	G	7	2	490.551	809.39	809.391	405.702	405.703	809.391	405.703	0.0004	0.9795	-0.2595	0.0333811	13.406	4.371	0.9999	2	0	187	193	17151766	7R(10.0083)		0.7358	0	TRUE	tr|A0A0R2BF54|A0A0R2BF54_9LACO	A0A0R2BF54	A0A0R2BF54_9LACO	FC48_GL000513	Glyceraldehyde-3-phosphate dehydrogenase
5187_Murinus-SILAC-Heavy_7-19-2023.03566.03566.2	E:\DDA-PASEF\20230717_Microbiology_culture_proteome\Murinus.L\Output1\Murinus_Heavy\interact-5187_Murinus-SILAC-Heavy_7-19-2023.pep.xml	ESEAQAQATADK	ESEAQAQATADK[136]	YEIAVMIK.ESEAQAQATADK.KAKSIIAQ	K	K	12	2	490.551	1255.58	1255.58	628.798	628.798	1255.58	628.796	0.0042	0.9576	-0.5369	1.80926e-05	25.47	0	1	2	0	159	170	212683	12K(8.0142)		0.8649	0	TRUE	tr|A0A0R2BEW0|A0A0R2BEW0_9LACO	A0A0R2BEW0	A0A0R2BEW0_9LACO	rny	Ribonuclease Y
5187_Murinus-SILAC-Heavy_7-19-2023.03568.03568.2	E:\DDA-PASEF\20230717_Microbiology_culture_proteome\Murinus.L\Output1\Murinus_Heavy\interact-5187_Murinus-SILAC-Heavy_7-19-2023.pep.xml	ESEAQAQATADK		YEIAVMIK.ESEAQAQATADK.KAKSIIAQ	K	K	12	2	490.551	1247.56	1247.56	624.787	624.787	1247.56	624.789	-0.0026	0.916	-0.5369	0.00376704	16.196	0	1	2	0	159	170	14566.8			0.9051	0	TRUE	tr|A0A0R2BEW0|A0A0R2BEW0_9LACO	A0A0R2BEW0	A0A0R2BEW0_9LACO	rny	Ribonuclease Y
5187_Murinus-SILAC-Heavy_7-19-2023.03569.03569.2	E:\DDA-PASEF\20230717_Microbiology_culture_proteome\Murinus.L\Output1\Murinus_Heavy\interact-5187_Murinus-SILAC-Heavy_7-19-2023.pep.xml	TAGAEDVEK	TAGAEDVEK[136]	IKKFEKAK.TAGAEDVEK.LYREAVSA	K	L	9	2	490.551	928.451	928.452	465.233	465.233	926.444	464.229	2.0081	0.8663	-0.4005	0.00234558	18.019	10.244	1	2	0	40	48	3.49358e+06	9K(8.0142)		0.8167	0	TRUE	tr|A0A0R2B2Q5|A0A0R2B2Q5_9LACO	A0A0R2B2Q5	A0A0R2B2Q5_9LACO	rpsT	30S ribosomal protein S20
5187_Murinus-SILAC-Heavy_7-19-2023.03570.03570.2	E:\DDA-PASEF\20230717_Microbiology_culture_proteome\Murinus.L\Output1\Murinus_Heavy\interact-5187_Murinus-SILAC-Heavy_7-19-2023.pep.xml	VSDDEVK	VSDDEVK[136]	TIEEIKGK.VSDDEVK.KAEDARDA	K	K	7	2	490.551	798.387	798.389	400.201	400.202	798.385	400.2	0.0036	0.9906	-0.3488	0.0296996	11.609	8.934	0.999	2	0	528	534	1.33633e+06	7K(8.0142)		0.7562	0	TRUE	tr|A0A0R2AXC2|A0A0R2AXC2_9LACO	A0A0R2AXC2	A0A0R2AXC2_9LACO	dnaK	Chaperone protein DnaK
5187_Murinus-SILAC-Heavy_7-19-2023.03573.03573.2	E:\DDA-PASEF\20230717_Microbiology_culture_proteome\Murinus.L\Output1\Murinus_Heavy\interact-5187_Murinus-SILAC-Heavy_7-19-2023.pep.xml	QQETLEQK	QQETLEQK[136]	KEAASIQK.QQETLEQK.SEQARSKI	K	S	8	2	490.551	1010.51	1010.51	506.264	506.265	1010.51	506.264	0.0022	0.6686	-0.2423	0.159038	9.694	0	0.8912	2	0	626	633	30504	8K(8.0142)		0.8362	0	TRUE	tr|A0A0R2ATV8|A0A0R2ATV8_9LACO	A0A0R2ATV8	A0A0R2ATV8_9LACO	FC48_GL001590	Exonuclease
5187_Murinus-SILAC-Heavy_7-19-2023.03574.03574.2	E:\DDA-PASEF\20230717_Microbiology_culture_proteome\Murinus.L\Output1\Murinus_Heavy\interact-5187_Murinus-SILAC-Heavy_7-19-2023.pep.xml	TAGAEDVEK	TAGAEDVEK[136]	IKKFEKAK.TAGAEDVEK.LYREAVSA	K	L	9	2	490.551	928.45	928.451	465.232	465.233	926.444	464.229	2.0072	0.9005	-0.4005	0.0122744	14.144	5.571	0.9999	2	0	40	48	3.4942e+06	9K(8.0142)		0.7764	0	TRUE	tr|A0A0R2B2Q5|A0A0R2B2Q5_9LACO	A0A0R2B2Q5	A0A0R2B2Q5_9LACO	rpsT	30S ribosomal protein S20
5187_Murinus-SILAC-Heavy_7-19-2023.03576.03576.2	E:\DDA-PASEF\20230717_Microbiology_culture_proteome\Murinus.L\Output1\Murinus_Heavy\interact-5187_Murinus-SILAC-Heavy_7-19-2023.pep.xml	TGTNTGLR	TGTNTGLR[166]	EQIDIAYK.TGTNTGLR.YDAVTVKP	K	Y	8	2	490.551	828.433	828.434	415.224	415.224	828.433	415.224	0.0009	0.97	-0.1062	0.0183442	15.446	7.235	1	2	0	907	914	195424	8R(10.0083)		0.7591	0	TRUE	tr|A0A0R2BKV0|A0A0R2BKV0_9LACO	A0A0R2BKV0	A0A0R2BKV0_9LACO	FC48_GL001443	Arabinogalactan endo-beta-1,4-galactanase
5187_Murinus-SILAC-Heavy_7-19-2023.03577.03577.2	E:\DDA-PASEF\20230717_Microbiology_culture_proteome\Murinus.L\Output1\Murinus_Heavy\interact-5187_Murinus-SILAC-Heavy_7-19-2023.pep.xml	ESEAQAQATADK	ESEAQAQATADK[136]	YEIAVMIK.ESEAQAQATADK.KAKSIIAQ	K	K	12	2	490.551	1255.57	1255.58	628.795	628.795	1255.58	628.796	-0.0017	0.7944	-0.5369	0.00102979	13.449	0	0.9999	2	0	159	170	30379.3	12K(8.0142)		0.8319	0	TRUE	tr|A0A0R2BEW0|A0A0R2BEW0_9LACO	A0A0R2BEW0	A0A0R2BEW0_9LACO	rny	Ribonuclease Y
5187_Murinus-SILAC-Heavy_7-19-2023.03579.03579.2	E:\DDA-PASEF\20230717_Microbiology_culture_proteome\Murinus.L\Output1\Murinus_Heavy\interact-5187_Murinus-SILAC-Heavy_7-19-2023.pep.xml	ALEDDEDAKK	ALEDDEDAK[136]K	VIRGSAIK.ALEDDEDAKK.KIIEIMDT	K	K	10	2	490.551	1141.54	1141.54	571.775	571.775	1140.54	571.277	0.9971	0.8189	-0.5119	1.56045	7.727	0	0.818	2	1	178	187	21414.4	9K(8.0142)		0.8671	0	TRUE	tr|A0A0R2B6L7|A0A0R2B6L7_9LACO	A0A0R2B6L7	A0A0R2B6L7_9LACO	tuf	Elongation factor Tu
5187_Murinus-SILAC-Heavy_7-19-2023.03581.03581.2	E:\DDA-PASEF\20230717_Microbiology_culture_proteome\Murinus.L\Output1\Murinus_Heavy\interact-5187_Murinus-SILAC-Heavy_7-19-2023.pep.xml	RIAETSK	R[166]IAETSK[136]	RIGRIAFR.RIAETSK.DIEIVAIN	R	D	7	2	490.551	821.473	821.475	411.744	411.745	821.472	411.743	0.002	0.8143	-0.5522	0.382384	8.17	0	0.9625	2	1	20	26	23298.7	1R(10.0083),7K(8.0142)		0.8083	0	TRUE	tr|A0A0R2BF54|A0A0R2BF54_9LACO	A0A0R2BF54	A0A0R2BF54_9LACO	FC48_GL000513	Glyceraldehyde-3-phosphate dehydrogenase
5187_Murinus-SILAC-Heavy_7-19-2023.03587.03587.2	E:\DDA-PASEF\20230717_Microbiology_culture_proteome\Murinus.L\Output1\Murinus_Heavy\interact-5187_Murinus-SILAC-Heavy_7-19-2023.pep.xml	SYENQQGQR	SYENQQGQR[166]	IEGRIQTR.SYENQQGQR.VYVTEVIA	R	V	9	2	490.551	1118.49	1118.49	560.253	560.254	1118.5	560.256	-0.0052	0.8398	-0.6022	0.0757705	12.982	0	0.9998	2	0	81	89	32643.9	9R(10.0083)		0.8498	0	TRUE	tr|A0A0R2BJ36|A0A0R2BJ36_9LACO	A0A0R2BJ36	A0A0R2BJ36_9LACO	FC48_GL000023	Single-stranded DNA-binding protein
5187_Murinus-SILAC-Heavy_7-19-2023.03591.03591.2	E:\DDA-PASEF\20230717_Microbiology_culture_proteome\Murinus.L\Output1\Murinus_Heavy\interact-5187_Murinus-SILAC-Heavy_7-19-2023.pep.xml	ESEAQAQATADK	ESEAQAQATADK[136]	YEIAVMIK.ESEAQAQATADK.KAKSIIAQ	K	K	12	2	491.717	1255.58	1255.58	628.796	628.796	1255.58	628.796	0.0012	0.8907	-0.5396	0.00216646	16.157	0	1	2	0	159	170	212245	12K(8.0142)		0.884	0	TRUE	tr|A0A0R2BEW0|A0A0R2BEW0_9LACO	A0A0R2BEW0	A0A0R2BEW0_9LACO	rny	Ribonuclease Y
5187_Murinus-SILAC-Heavy_7-19-2023.03592.03592.2	E:\DDA-PASEF\20230717_Microbiology_culture_proteome\Murinus.L\Output1\Murinus_Heavy\interact-5187_Murinus-SILAC-Heavy_7-19-2023.pep.xml	LHNEVSAK	LHNEVSAK[136]	GYANVPVK.LHNEVSAK.IRVHISEQ	K	I	8	2	491.717	905.5	905.502	453.758	453.758	904.486	453.25	1.0159	0.8179	-0.5522	0.188799	10.396	9.2	0.8781	2	0	134	141	63245.3	8K(8.0142)		0.8114	0	TRUE	tr|A0A0R2B600|A0A0R2B600_9LACO	A0A0R2B600	A0A0R2B600_9LACO	rplI	50S ribosomal protein L9
5187_Murinus-SILAC-Heavy_7-19-2023.03593.03593.2	E:\DDA-PASEF\20230717_Microbiology_culture_proteome\Murinus.L\Output1\Murinus_Heavy\interact-5187_Murinus-SILAC-Heavy_7-19-2023.pep.xml	AISMGVSK	AISM[147]GVSK[136]	IPQEQVVK.AISMGVSK.LNINTECQ	K	L	8	2	491.717	815.432	815.433	408.723	408.724	815.43	408.722	0.0033	0.9538	-0.0632	0.170608	11.572	0	0.9996	2	0	221	228	644617	4M(15.9949),8K(8.0142)		0.7452	0	TRUE	tr|A0A0R2B5L3|A0A0R2B5L3_9LACO	A0A0R2B5L3	A0A0R2B5L3_9LACO	FC48_GL000497	Fructose-bisphosphate aldolase
5187_Murinus-SILAC-Heavy_7-19-2023.03595.03595.3	E:\DDA-PASEF\20230717_Microbiology_culture_proteome\Murinus.L\Output1\Murinus_Heavy\interact-5187_Murinus-SILAC-Heavy_7-19-2023.pep.xml	LDGHAQR	LDGHAQR[166]	VVPEINGK.LDGHAQR.VPVITGSI	K	V	7	3	491.717	805.402	805.404	269.475	269.476	805.407	269.476	-0.0024	0.7492	-0.5883	0.133122	8.003	0	0.9946	2	0	229	235	0	7R(10.0083)		0.6504	0	TRUE	tr|A0A0R2BF54|A0A0R2BF54_9LACO	A0A0R2BF54	A0A0R2BF54_9LACO	FC48_GL000513	Glyceraldehyde-3-phosphate dehydrogenase
5187_Murinus-SILAC-Heavy_7-19-2023.03599.03599.3	E:\DDA-PASEF\20230717_Microbiology_culture_proteome\Murinus.L\Output1\Murinus_Heavy\interact-5187_Murinus-SILAC-Heavy_7-19-2023.pep.xml	KESGNDPELGK	K[136]ESGNDPELGK[136]	RFEDIDGK.KESGNDPELGK.YWASIGDV	K	Y	11	3	491.717	1188.59	1188.59	397.205	397.205	1188.6	397.206	-0.0014	0.919	-0.5005	0.00286748	18.67	0	1	2	1	128	138	201785	11K(8.0142),1K(8.0142)		0.7026	0	TRUE	tr|A0A0R2BG18|A0A0R2BG18_9LACO	A0A0R2BG18	A0A0R2BG18_9LACO	pgk	Phosphoglycerate kinase
5187_Murinus-SILAC-Heavy_7-19-2023.03602.03602.2	E:\DDA-PASEF\20230717_Microbiology_culture_proteome\Murinus.L\Output1\Murinus_Heavy\interact-5187_Murinus-SILAC-Heavy_7-19-2023.pep.xml	LHGTGNGDER	LHGTGNGDER[166]	IRGKGAPR.LHGTGNGDER.VTVKVQTP	R	V	10	2	491.717	1065.48	1065.48	533.746	533.746	1064.49	533.251	0.9906	0.7596	-0.3655	0.0057544	15.46	0	0.9996	2	0	319	328	0	10R(10.0083)		0.8331	0	TRUE	tr|A0A0R2AUJ8|A0A0R2AUJ8_9LACO	A0A0R2AUJ8	A0A0R2AUJ8_9LACO	dnaJ	Chaperone protein DnaJ
5187_Murinus-SILAC-Heavy_7-19-2023.03603.03603.2	E:\DDA-PASEF\20230717_Microbiology_culture_proteome\Murinus.L\Output1\Murinus_Heavy\interact-5187_Murinus-SILAC-Heavy_7-19-2023.pep.xml	RIAETSK	R[166]IAETSK[136]	RIGRIAFR.RIAETSK.DIEIVAIN	R	D	7	2	491.717	821.475	821.476	411.745	411.745	821.472	411.743	0.0033	0.6522	-0.5495	0.151705	10.776	0	0.9689	2	1	20	26	0	1R(10.0083),7K(8.0142)		0.8074	0	TRUE	tr|A0A0R2BF54|A0A0R2BF54_9LACO	A0A0R2BF54	A0A0R2BF54_9LACO	FC48_GL000513	Glyceraldehyde-3-phosphate dehydrogenase
5187_Murinus-SILAC-Heavy_7-19-2023.03608.03608.2	E:\DDA-PASEF\20230717_Microbiology_culture_proteome\Murinus.L\Output1\Murinus_Heavy\interact-5187_Murinus-SILAC-Heavy_7-19-2023.pep.xml	GNEFHCTAK	GNEFHCTAK[136]	FVAPIEER.GNEFHCTAK.FRYRQKDS	R	F	9	2	491.717	1070.47	1070.47	536.241	536.242	1070.47	536.242	-0.0002	0.751	-0.4404	0.00103157	13.446	0	0.9995	2	0	308	316	46646.6	6C(57.0215),9K(8.0142)		0.86	0	TRUE	tr|A0A0R2B2Q0|A0A0R2B2Q0_9LACO	A0A0R2B2Q0	A0A0R2B2Q0_9LACO	mnmA	tRNA-specific 2-thiouridylase MnmA
5187_Murinus-SILAC-Heavy_7-19-2023.03611.03611.2	E:\DDA-PASEF\20230717_Microbiology_culture_proteome\Murinus.L\Output1\Murinus_Heavy\interact-5187_Murinus-SILAC-Heavy_7-19-2023.pep.xml	APKPEETEATTR	APK[136]PEETEATTR[166]	IAKIDEDK.APKPEETEATTR.TEAVKREE	K	T	12	2	491.717	1346.69	1346.69	674.354	674.355	1346.68	674.347	0.0152	0.8751	-0.4648	0.204527	9.257	0	0.9997	2	0	77	88	23294.4	12R(10.0083),3K(8.0142)		0.9266	0	TRUE	tr|A0A0R2B6I0|A0A0R2B6I0_9LACO	A0A0R2B6I0	A0A0R2B6I0_9LACO	FC48_GL000184	DUF4115 domain-containing protein
5187_Murinus-SILAC-Heavy_7-19-2023.03612.03612.2	E:\DDA-PASEF\20230717_Microbiology_culture_proteome\Murinus.L\Output1\Murinus_Heavy\interact-5187_Murinus-SILAC-Heavy_7-19-2023.pep.xml	LNETTGEER	LNETTGEER[166]	TWAFIISK.LNETTGEER.DKYIAIAK	K	D	9	2	491.717	1057.48	1057.49	529.75	529.75	1057.49	529.753	-0.0061	0.9702	-0.2746	0.0026485	16.808	0	1	2	0	200	208	0	9R(10.0083)		0.8371	0	TRUE	tr|A0A0R2BPM9|A0A0R2BPM9_9LACO	A0A0R2BPM9	A0A0R2BPM9_9LACO	FC48_GL001603	Cobalamin-independent methionine synthase MetE C-terminal/archaeal domain-containing protein
5187_Murinus-SILAC-Heavy_7-19-2023.03616.03616.3	E:\DDA-PASEF\20230717_Microbiology_culture_proteome\Murinus.L\Output1\Murinus_Heavy\interact-5187_Murinus-SILAC-Heavy_7-19-2023.pep.xml	DAQVSENNNTAQAADKK	DAQVSENNNTAQAADK[136]K[136]	QTIKVPAK.DAQVSENNNTAQAADKK.ADTENTSD	K	A	17	3	492.888	1818.87	1818.87	607.297	607.298	1818.87	607.297	0.003	0.7409	-0.4058	0.00191867	19.368	7.238	1	2	1	79	95	17432	16K(8.0142),17K(8.0142)		0.8623	0	TRUE	tr|A0A0R2BNV0|A0A0R2BNV0_9LACO	A0A0R2BNV0	A0A0R2BNV0_9LACO	FC48_GL000591	Cell wall-associated hydrolase
5187_Murinus-SILAC-Heavy_7-19-2023.03621.03621.2	E:\DDA-PASEF\20230717_Microbiology_culture_proteome\Murinus.L\Output1\Murinus_Heavy\interact-5187_Murinus-SILAC-Heavy_7-19-2023.pep.xml	ESDENLR	ESDENLR[166]	SNPTIISR.ESDENLR.KYFEGIGW	R	K	7	2	492.888	871.392	871.393	436.703	436.704	871.391	436.703	0.002	0.9692	-0.0947	0.00493742	10.726	0	0.9999	2	0	217	223	58263.5	7R(10.0083)		0.8015	0	TRUE	tr|A0A0R2AUA5|A0A0R2AUA5_9LACO	A0A0R2AUA5	A0A0R2AUA5_9LACO	FC48_GL001690	Probable phosphoketolase
5187_Murinus-SILAC-Heavy_7-19-2023.03622.03622.2	E:\DDA-PASEF\20230717_Microbiology_culture_proteome\Murinus.L\Output1\Murinus_Heavy\interact-5187_Murinus-SILAC-Heavy_7-19-2023.pep.xml	VSDDEVK		TIEEIKGK.VSDDEVK.KAEDARDA	K	K	7	2	492.888	790.374	790.375	396.194	396.195	790.371	396.193	0.0044	0.9658	-0.3542	0.0629144	11.305	5.868	0.9943	2	0	528	534	133737			0.7503	0	TRUE	tr|A0A0R2AXC2|A0A0R2AXC2_9LACO	A0A0R2AXC2	A0A0R2AXC2_9LACO	dnaK	Chaperone protein DnaK
5187_Murinus-SILAC-Heavy_7-19-2023.03623.03623.2	E:\DDA-PASEF\20230717_Microbiology_culture_proteome\Murinus.L\Output1\Murinus_Heavy\interact-5187_Murinus-SILAC-Heavy_7-19-2023.pep.xml	QEDTVTNESTK	QEDTVTNESTK[136]	NTQVDNSK.QEDTVTNESTK.ESTISNND	K	E	11	2	492.888	1258.57	1258.57	630.294	630.295	1258.58	630.296	-0.0019	0.9851	-0.4522	0.000174884	19.529	0	1	2	0	145	155	22441	11K(8.0142)		0.8818	0	TRUE	tr|A0A0R2B3W8|A0A0R2B3W8_9LACO	A0A0R2B3W8	A0A0R2B3W8_9LACO	FC48_GL001320	YSIRK-type signal peptide-containing protein
5187_Murinus-SILAC-Heavy_7-19-2023.03626.03626.2	E:\DDA-PASEF\20230717_Microbiology_culture_proteome\Murinus.L\Output1\Murinus_Heavy\interact-5187_Murinus-SILAC-Heavy_7-19-2023.pep.xml	REQVLTQK	R[166]EQVLTQK[136]	RKDSVIDK.REQVLTQK.EDQISAEQ	K	E	8	2	492.888	1018.59	1018.59	510.301	510.301	1018.59	510.302	-0.0007	0.8234	-0.3382	0.314775	11.508	0	0.9878	2	1	90	97	20808.9	1R(10.0083),8K(8.0142)		0.8328	0	TRUE	tr|A0A0R2BEW0|A0A0R2BEW0_9LACO	A0A0R2BEW0	A0A0R2BEW0_9LACO	rny	Ribonuclease Y
5187_Murinus-SILAC-Heavy_7-19-2023.03627.03627.2	E:\DDA-PASEF\20230717_Microbiology_culture_proteome\Murinus.L\Output1\Murinus_Heavy\interact-5187_Murinus-SILAC-Heavy_7-19-2023.pep.xml	DAQVSENNNTAQAADKK	DAQVSENNNTAQAADK[136]K[136]	QTIKVPAK.DAQVSENNNTAQAADKK.ADTENTSD	K	A	17	2	492.888	1818.86	1818.86	910.438	910.438	1818.87	910.441	-0.007	0.8409	-0.4058	0.000494026	21.725	0	1	2	1	79	95	5779.38	16K(8.0142),17K(8.0142)		1.1254	0	TRUE	tr|A0A0R2BNV0|A0A0R2BNV0_9LACO	A0A0R2BNV0	A0A0R2BNV0_9LACO	FC48_GL000591	Cell wall-associated hydrolase
5187_Murinus-SILAC-Heavy_7-19-2023.03631.03631.2	E:\DDA-PASEF\20230717_Microbiology_culture_proteome\Murinus.L\Output1\Murinus_Heavy\interact-5187_Murinus-SILAC-Heavy_7-19-2023.pep.xml	KVEAQADQEK	K[136]VEAQADQEK[136]	MK.KVEAQADQEK.KSVIKTWS	K	K	10	2	492.888	1160.6	1160.6	581.308	581.309	1160.6	581.308	0.0019	0.7909	-0.3651	0.0175792	15.52	0	0.9984	2	1	3	12	14770.8	10K(8.0142),1K(8.0142)		0.8866	0	TRUE	tr|A0A0R2BEN6|A0A0R2BEN6_9LACO	A0A0R2BEN6	A0A0R2BEN6_9LACO	rpsS	30S ribosomal protein S19
5187_Murinus-SILAC-Heavy_7-19-2023.03635.03635.2	E:\DDA-PASEF\20230717_Microbiology_culture_proteome\Murinus.L\Output1\Murinus_Heavy\interact-5187_Murinus-SILAC-Heavy_7-19-2023.pep.xml	AAEVNGESQDR	AAEVNGESQDR[166]	IINEHGFK.AAEVNGESQDR.EQIITDFE	K	E	11	2	492.888	1185.51	1185.51	593.764	593.765	1184.53	593.272	0.9852	0.6123	-0.5462	1.52581	5.766	0	0.8141	2	0	258	268	0	11R(10.0083)		0.864	0	TRUE	tr|A0A0R2B283|A0A0R2B283_9LACO	A0A0R2B283	A0A0R2B283_9LACO	FC48_GL000948	DEAD DEAH box helicase
5187_Murinus-SILAC-Heavy_7-19-2023.03639.03639.2	E:\DDA-PASEF\20230717_Microbiology_culture_proteome\Murinus.L\Output1\Murinus_Heavy\interact-5187_Murinus-SILAC-Heavy_7-19-2023.pep.xml	LNETTGEER	LNETTGEER[166]	TWAFIISK.LNETTGEER.DKYIAIAK	K	D	9	2	494.058	1057.49	1057.49	529.754	529.755	1057.49	529.753	0.003	0.9826	-0.28	0.00045867	18.854	0	1	2	0	200	208	1.62519e+06	9R(10.0083)		0.8323	0	TRUE	tr|A0A0R2BPM9|A0A0R2BPM9_9LACO	A0A0R2BPM9	A0A0R2BPM9_9LACO	FC48_GL001603	Cobalamin-independent methionine synthase MetE C-terminal/archaeal domain-containing protein
5187_Murinus-SILAC-Heavy_7-19-2023.03644.03644.2	E:\DDA-PASEF\20230717_Microbiology_culture_proteome\Murinus.L\Output1\Murinus_Heavy\interact-5187_Murinus-SILAC-Heavy_7-19-2023.pep.xml	INDTATSHQR	INDTATSHQR[166]	VATDAIDR.INDTATSHQR.VFVVEVMG	R	V	10	2	494.058	1152.55	1152.55	577.283	577.283	1151.56	576.785	0.9962	0.7567	-0.4956	0.0305316	14.561	0	1	2	0	153	162	0	10R(10.0083)		0.8644	0	TRUE	tr|A0A0R2BD56|A0A0R2BD56_9LACO	A0A0R2BD56	A0A0R2BD56_9LACO	pfkA	ATP-dependent 6-phosphofructokinase
5187_Murinus-SILAC-Heavy_7-19-2023.03649.03649.2	E:\DDA-PASEF\20230717_Microbiology_culture_proteome\Murinus.L\Output1\Murinus_Heavy\interact-5187_Murinus-SILAC-Heavy_7-19-2023.pep.xml	REVGGESNED	R[166]EVGGESNED	PVKTKFVK.REVGGESNED.	K	-	10	2	494.058	1100.46	1100.46	551.238	551.238	1100.46	551.238	0.0009	0.9342	-0.5779	0.000498597	17.709	0	1	2	1	134	143	222952	1R(10.0083)		0.8218	0	TRUE	tr|A0A0R2B6E4|A0A0R2B6E4_9LACO	A0A0R2B6E4	A0A0R2B6E4_9LACO	rplP	50S ribosomal protein L16
5187_Murinus-SILAC-Heavy_7-19-2023.03652.03652.2	E:\DDA-PASEF\20230717_Microbiology_culture_proteome\Murinus.L\Output1\Murinus_Heavy\interact-5187_Murinus-SILAC-Heavy_7-19-2023.pep.xml	SFNQQTNEEK	SFNQQTNEEK[136]	MQGIRVIK.SFNQQTNEEK.RFGEVADD	K	R	10	2	494.058	1231.55	1231.55	616.784	616.784	1231.56	616.785	-0.0014	0.9084	-0.2346	0.0105257	15.411	0	1	2	0	206	215	24615.9	10K(8.0142)		0.8882	0	TRUE	tr|A0A0R2BF11|A0A0R2BF11_9LACO	A0A0R2BF11	A0A0R2BF11_9LACO	FC48_GL000340	Multidrug ABC transporter permease ATP-binding protein
5187_Murinus-SILAC-Heavy_7-19-2023.03653.03653.2	E:\DDA-PASEF\20230717_Microbiology_culture_proteome\Murinus.L\Output1\Murinus_Heavy\interact-5187_Murinus-SILAC-Heavy_7-19-2023.pep.xml	LSQADAQAK	LSQADAQAK[136]	QQAPTDPK.LSQADAQAK.INEIGYGS	K	I	9	2	494.058	938.484	938.485	470.249	470.25	938.491	470.253	-0.0063	0.7869	-0.543	0.362034	11.265	6.752	0.9963	2	0	157	165	218186	9K(8.0142)		0.8102	0	TRUE	tr|A0A0R2BEV9|A0A0R2BEV9_9LACO	A0A0R2BEV9	A0A0R2BEV9_9LACO	FC48_GL001621	PrtP
5187_Murinus-SILAC-Heavy_7-19-2023.03656.03656.2	E:\DDA-PASEF\20230717_Microbiology_culture_proteome\Murinus.L\Output1\Murinus_Heavy\interact-5187_Murinus-SILAC-Heavy_7-19-2023.pep.xml	KEASVANTAK	K[136]EASVANTAK[136]	KPESIEPK.KEASVANTAK.AQPTGAIP	K	A	10	2	494.058	1033.57	1033.57	517.792	517.793	1033.57	517.794	-0.0033	0.9005	-0.4209	0.000176299	25.515	9.404	1	2	1	137	146	26540.9	10K(8.0142),1K(8.0142)		0.8263	0	TRUE	tr|A0A0R2B5Y7|A0A0R2B5Y7_9LACO	A0A0R2B5Y7	A0A0R2B5Y7_9LACO	FC48_GL000357	PTS system mannose-specific EIIAB component
5187_Murinus-SILAC-Heavy_7-19-2023.03660.03660.2	E:\DDA-PASEF\20230717_Microbiology_culture_proteome\Murinus.L\Output1\Murinus_Heavy\interact-5187_Murinus-SILAC-Heavy_7-19-2023.pep.xml	SYENQQGQR	SYENQQGQR[166]	IEGRIQTR.SYENQQGQR.VYVTEVIA	R	V	9	2	494.058	1118.5	1118.5	560.256	560.256	1118.5	560.256	0	0.9621	-0.6102	0.00908866	15.666	0	1	2	0	81	89	30120.9	9R(10.0083)		0.8471	0	TRUE	tr|A0A0R2BJ36|A0A0R2BJ36_9LACO	A0A0R2BJ36	A0A0R2BJ36_9LACO	FC48_GL000023	Single-stranded DNA-binding protein
5187_Murinus-SILAC-Heavy_7-19-2023.03661.03661.2	E:\DDA-PASEF\20230717_Microbiology_culture_proteome\Murinus.L\Output1\Murinus_Heavy\interact-5187_Murinus-SILAC-Heavy_7-19-2023.pep.xml	HDNADLR	HDNADLR[166]	AEYRIIIR.HDNADLR.LTEIGHDI	R	L	7	2	494.058	850.393	850.394	426.204	426.204	849.397	425.706	0.997	0.9412	-0.5011	0.251623	13.897	10.585	0.9957	2	0	449	455	26769.6	7R(10.0083)		0.7971	0	TRUE	tr|A0A0R2BLH3|A0A0R2BLH3_9LACO	A0A0R2BLH3	A0A0R2BLH3_9LACO	mnmG	tRNA uridine 5-carboxymethylaminomethyl modification enzyme MnmG
5187_Murinus-SILAC-Heavy_7-19-2023.03665.03665.2	E:\DDA-PASEF\20230717_Microbiology_culture_proteome\Murinus.L\Output1\Murinus_Heavy\interact-5187_Murinus-SILAC-Heavy_7-19-2023.pep.xml	LNETTGEER	LNETTGEER[166]	TWAFIISK.LNETTGEER.DKYIAIAK	K	D	9	2	495.228	1057.49	1057.49	529.754	529.754	1057.49	529.753	0.0019	0.9857	-0.2827	0.000774016	18.945	5.217	1	2	0	200	208	1.66109e+06	9R(10.0083)		0.8326	0	TRUE	tr|A0A0R2BPM9|A0A0R2BPM9_9LACO	A0A0R2BPM9	A0A0R2BPM9_9LACO	FC48_GL001603	Cobalamin-independent methionine synthase MetE C-terminal/archaeal domain-containing protein
5187_Murinus-SILAC-Heavy_7-19-2023.03668.03668.2	E:\DDA-PASEF\20230717_Microbiology_culture_proteome\Murinus.L\Output1\Murinus_Heavy\interact-5187_Murinus-SILAC-Heavy_7-19-2023.pep.xml	IEEGDEEAK	IEEGDEEAK[136]	EEVAIAIR.IEEGDEEAK.QRIAEANI	R	Q	9	2	495.228	1026.46	1026.46	514.238	514.239	1026.46	514.237	0.0035	0.9698	-0.4549	0.00301301	17.584	0	1	2	0	130	138	123324	9K(8.0142)		0.8191	0	TRUE	tr|A0A0R2BCK0|A0A0R2BCK0_9LACO	A0A0R2BCK0	A0A0R2BCK0_9LACO	sigA	RNA polymerase sigma factor SigA
5187_Murinus-SILAC-Heavy_7-19-2023.03669.03669.2	E:\DDA-PASEF\20230717_Microbiology_culture_proteome\Murinus.L\Output1\Murinus_Heavy\interact-5187_Murinus-SILAC-Heavy_7-19-2023.pep.xml	AIADQAR	AIADQAR[166]	WIRQAITR.AIADQAR.TIRIPVHM	R	T	7	2	495.228	754.411	754.412	378.213	378.213	753.401	377.708	1.0112	0.906	-0.2694	0.308496	11.543	0	0.9986	2	0	204	210	50530.8	7R(10.0083)		0.7349	0	TRUE	tr|A0A0R2BCK0|A0A0R2BCK0_9LACO	A0A0R2BCK0	A0A0R2BCK0_9LACO	sigA	RNA polymerase sigma factor SigA
5187_Murinus-SILAC-Heavy_7-19-2023.03670.03670.2	E:\DDA-PASEF\20230717_Microbiology_culture_proteome\Murinus.L\Output1\Murinus_Heavy\interact-5187_Murinus-SILAC-Heavy_7-19-2023.pep.xml	LNETTGEER	LNETTGEER[166]	TWAFIISK.LNETTGEER.DKYIAIAK	K	D	9	2	495.228	1059.5	1059.5	530.757	530.757	1057.49	529.753	2.0086	0.9551	-0.2827	0.00429042	17.97	0	1	2	0	200	208	0	9R(10.0083)		0.8502	0	TRUE	tr|A0A0R2BPM9|A0A0R2BPM9_9LACO	A0A0R2BPM9	A0A0R2BPM9_9LACO	FC48_GL001603	Cobalamin-independent methionine synthase MetE C-terminal/archaeal domain-containing protein
5187_Murinus-SILAC-Heavy_7-19-2023.03678.03678.2	E:\DDA-PASEF\20230717_Microbiology_culture_proteome\Murinus.L\Output1\Murinus_Heavy\interact-5187_Murinus-SILAC-Heavy_7-19-2023.pep.xml	IEEGDEEAK		EEVAIAIR.IEEGDEEAK.QRIAEANI	R	Q	9	2	495.228	1018.45	1018.45	510.231	510.231	1018.45	510.23	0.0029	0.9372	-0.4549	0.00945149	13.598	0	0.9998	2	0	130	138	20521			0.8209	0	TRUE	tr|A0A0R2BCK0|A0A0R2BCK0_9LACO	A0A0R2BCK0	A0A0R2BCK0_9LACO	sigA	RNA polymerase sigma factor SigA
5187_Murinus-SILAC-Heavy_7-19-2023.03679.03679.2	E:\DDA-PASEF\20230717_Microbiology_culture_proteome\Murinus.L\Output1\Murinus_Heavy\interact-5187_Murinus-SILAC-Heavy_7-19-2023.pep.xml	KVEAQADQEK	K[136]VEAQADQEK[136]	MK.KVEAQADQEK.KSVIKTWS	K	K	10	2	495.228	1160.6	1160.6	581.307	581.307	1160.6	581.308	-0.0013	0.6405	-0.3597	0.00148337	12.815	8.199	0.9417	2	1	3	12	10470	10K(8.0142),1K(8.0142)		0.8896	0	TRUE	tr|A0A0R2BEN6|A0A0R2BEN6_9LACO	A0A0R2BEN6	A0A0R2BEN6_9LACO	rpsS	30S ribosomal protein S19
5187_Murinus-SILAC-Heavy_7-19-2023.03681.03681.2	E:\DDA-PASEF\20230717_Microbiology_culture_proteome\Murinus.L\Output1\Murinus_Heavy\interact-5187_Murinus-SILAC-Heavy_7-19-2023.pep.xml	DAADTVK	DAADTVK[136]	KIPAFTVK.DAADTVK.TGTQIFTK	K	T	7	2	495.228	726.363	726.365	364.189	364.19	726.364	364.189	0.0006	0.9744	-0.3459	0.0037866	11.187	0	0.9998	2	0	30	36	8147.76	7K(8.0142)		0.6861	0	TRUE	tr|A0A0R2BLH6|A0A0R2BLH6_9LACO	A0A0R2BLH6	A0A0R2BLH6_9LACO	FC48_GL001392	Thiol peroxidase
5187_Murinus-SILAC-Heavy_7-19-2023.03682.03682.2	E:\DDA-PASEF\20230717_Microbiology_culture_proteome\Murinus.L\Output1\Murinus_Heavy\interact-5187_Murinus-SILAC-Heavy_7-19-2023.pep.xml	HTGETYVGEK	HTGETYVGEK[136]	QIPAWYNK.HTGETYVGEK.APADIENW	K	A	10	2	495.228	1127.53	1127.53	564.774	564.775	1127.53	564.774	0.0009	0.8458	-0.3042	0.0011324	20.284	0	1	2	0	429	438	17611	10K(8.0142)		0.8572	0	TRUE	tr|A0A0R2B6E6|A0A0R2B6E6_9LACO	A0A0R2B6E6	A0A0R2B6E6_9LACO	valS	Valine--tRNA ligase
5187_Murinus-SILAC-Heavy_7-19-2023.03686.03686.2	E:\DDA-PASEF\20230717_Microbiology_culture_proteome\Murinus.L\Output1\Murinus_Heavy\interact-5187_Murinus-SILAC-Heavy_7-19-2023.pep.xml	EDDKPETVK	EDDK[136]PETVK[136]	GEHEFYQR.EDDKPETVK.NRIDVNIK	R	N	9	2	495.228	1075.55	1075.55	538.78	538.78	1075.54	538.776	0.0094	0.3795	-0.5969	1.60417	8.679	0	0.5827	2	0	159	167	16584.1	4K(8.0142),9K(8.0142)		0.8482	0	TRUE	tr|A0A0R2B793|A0A0R2B793_9LACO	A0A0R2B793	A0A0R2B793_9LACO	adk	Adenylate kinase
5187_Murinus-SILAC-Heavy_7-19-2023.03690.03690.2	E:\DDA-PASEF\20230717_Microbiology_culture_proteome\Murinus.L\Output1\Murinus_Heavy\interact-5187_Murinus-SILAC-Heavy_7-19-2023.pep.xml	LNETTGEER	LNETTGEER[166]	TWAFIISK.LNETTGEER.DKYIAIAK	K	D	9	2	496.4	1059.5	1059.5	530.757	530.758	1057.49	529.753	2.0089	0.9549	-0.2854	0.00778485	16.935	7.716	1	2	0	200	208	1.6641e+06	9R(10.0083)		0.818	0	TRUE	tr|A0A0R2BPM9|A0A0R2BPM9_9LACO	A0A0R2BPM9	A0A0R2BPM9_9LACO	FC48_GL001603	Cobalamin-independent methionine synthase MetE C-terminal/archaeal domain-containing protein
5187_Murinus-SILAC-Heavy_7-19-2023.03691.03691.2	E:\DDA-PASEF\20230717_Microbiology_culture_proteome\Murinus.L\Output1\Murinus_Heavy\interact-5187_Murinus-SILAC-Heavy_7-19-2023.pep.xml	VTAAQVK	VTAAQVK[136]	MAK.VTAAQVK.EIREKTGV	K	E	7	2	496.4	723.436	723.437	362.725	362.726	723.437	362.726	0.0002	0.9861	-0.2406	1.8197	11.46	10.127	0.9962	2	0	4	10	317402	7K(8.0142)		0.7145	0	TRUE	tr|A0A0R2BKD0|A0A0R2BKD0_9LACO	A0A0R2BKD0	A0A0R2BKD0_9LACO	tsf	Elongation factor Ts
5187_Murinus-SILAC-Heavy_7-19-2023.03692.03692.2	E:\DDA-PASEF\20230717_Microbiology_culture_proteome\Murinus.L\Output1\Murinus_Heavy\interact-5187_Murinus-SILAC-Heavy_7-19-2023.pep.xml	HTGETYVGEK	HTGETYVGEK[136]	QIPAWYNK.HTGETYVGEK.APADIENW	K	A	10	2	496.4	1127.54	1127.54	564.775	564.775	1127.53	564.774	0.0028	0.6689	-0.3069	0.0107833	15.369	0	0.9998	2	0	429	438	19102.5	10K(8.0142)		0.8631	0	TRUE	tr|A0A0R2B6E6|A0A0R2B6E6_9LACO	A0A0R2B6E6	A0A0R2B6E6_9LACO	valS	Valine--tRNA ligase
5187_Murinus-SILAC-Heavy_7-19-2023.03693.03693.2	E:\DDA-PASEF\20230717_Microbiology_culture_proteome\Murinus.L\Output1\Murinus_Heavy\interact-5187_Murinus-SILAC-Heavy_7-19-2023.pep.xml	LNSNSEAQK	LNSNSEAQK[136]	KIDEIEAK.LNSNSEAQK.VTATVDDV	K	V	9	2	496.4	997.481	997.482	499.748	499.748	997.492	499.753	-0.0103	0.9354	-0.4501	0.0200678	15.29	7.995	1	2	0	365	373	189536	9K(8.0142)		0.8127	0	TRUE	tr|A0A0R2B9D5|A0A0R2B9D5_9LACO	A0A0R2B9D5	A0A0R2B9D5_9LACO	FC48_GL002031	Clp-like ATP-dependent protease, ATP-binding subunit
5187_Murinus-SILAC-Heavy_7-19-2023.03694.03694.2	E:\DDA-PASEF\20230717_Microbiology_culture_proteome\Murinus.L\Output1\Murinus_Heavy\interact-5187_Murinus-SILAC-Heavy_7-19-2023.pep.xml	LTTSPDR	LTTSPDR[166]	GYAKVIER.LTTSPDR.VTGKGKAY	R	V	7	2	496.4	798.411	798.412	400.213	400.214	798.411	400.213	0.0012	0.9831	-0.1641	0.214412	10.175	0	0.9998	2	0	66	72	62272.1	7R(10.0083)		0.724	0	TRUE	tr|A0A0R2B3F0|A0A0R2B3F0_9LACO	A0A0R2B3F0	A0A0R2B3F0_9LACO	FC48_GL001554	tRNA (Uracil-5-)-methyltransferase
5187_Murinus-SILAC-Heavy_7-19-2023.03697.03697.2	E:\DDA-PASEF\20230717_Microbiology_culture_proteome\Murinus.L\Output1\Murinus_Heavy\interact-5187_Murinus-SILAC-Heavy_7-19-2023.pep.xml	ATNTYEATR	ATNTYEATR[166]	GVHTIAQR.ATNTYEATR.QKVKEIIN	R	Q	9	2	496.4	1035.49	1035.49	518.751	518.752	1035.49	518.75	0.0033	0.9637	-0.1649	0.0126255	15.095	0	1	2	0	62	70	174042	9R(10.0083)		0.8412	0	TRUE	tr|A0A0R2B9T6|A0A0R2B9T6_9LACO	A0A0R2B9T6	A0A0R2B9T6_9LACO	FC48_GL001083	Cysteine desulfurase
5187_Murinus-SILAC-Heavy_7-19-2023.03703.03703.2	E:\DDA-PASEF\20230717_Microbiology_culture_proteome\Murinus.L\Output1\Murinus_Heavy\interact-5187_Murinus-SILAC-Heavy_7-19-2023.pep.xml	NPYGDGQASR	NPYGDGQASR[166]	YQQMAQAK.NPYGDGQASR.RIIDAIAY	K	R	10	2	496.4	1073.48	1073.48	537.747	537.747	1073.48	537.745	0.0036	0.8639	-0.2681	0.00444631	15.908	0	1	2	0	352	361	24139.6	10R(10.0083)		0.8528	0	TRUE	tr|A0A0R2B4L0|A0A0R2B4L0_9LACO	A0A0R2B4L0	A0A0R2B4L0_9LACO	FC48_GL000372	UDP-N-acetylglucosamine 2-epimerase
5187_Murinus-SILAC-Heavy_7-19-2023.03704.03704.2	E:\DDA-PASEF\20230717_Microbiology_culture_proteome\Murinus.L\Output1\Murinus_Heavy\interact-5187_Murinus-SILAC-Heavy_7-19-2023.pep.xml	RIAETSK	R[166]IAETSK[136]	RIGRIAFR.RIAETSK.DIEIVAIN	R	D	7	2	496.4	821.472	821.473	411.743	411.744	821.472	411.743	0.0006	0.7856	-0.5387	0.776694	10.939	8.15	0.9133	2	1	20	26	0	1R(10.0083),7K(8.0142)		0.787	0	TRUE	tr|A0A0R2BF54|A0A0R2BF54_9LACO	A0A0R2BF54	A0A0R2BF54_9LACO	FC48_GL000513	Glyceraldehyde-3-phosphate dehydrogenase
5187_Murinus-SILAC-Heavy_7-19-2023.03707.03707.2	E:\DDA-PASEF\20230717_Microbiology_culture_proteome\Murinus.L\Output1\Murinus_Heavy\interact-5187_Murinus-SILAC-Heavy_7-19-2023.pep.xml	NAEQTDDNVK	NAEQTDDNVK[136]	IYTNAIAK.NAEQTDDNVK.VTFEVDGK	K	V	10	2	496.4	1140.52	1140.52	571.268	571.268	1140.51	571.264	0.0086	0.7492	-0.6379	0.0650504	11.247	0	0.9997	2	0	243	252	15043.8	10K(8.0142)		0.8557	0	TRUE	tr|A0A0R2AVQ8|A0A0R2AVQ8_9LACO	A0A0R2AVQ8	A0A0R2AVQ8_9LACO	FC48_GL001523	Dihydrolipoyl dehydrogenase
5187_Murinus-SILAC-Heavy_7-19-2023.03713.03713.2	E:\DDA-PASEF\20230717_Microbiology_culture_proteome\Murinus.L\Output1\Murinus_Heavy\interact-5187_Murinus-SILAC-Heavy_7-19-2023.pep.xml	INDTATSHQR	INDTATSHQR[166]	VATDAIDR.INDTATSHQR.VFVVEVMG	R	V	10	2	497.57	1151.56	1151.56	576.786	576.786	1151.56	576.785	0.0024	0.8576	-0.4875	0.0386145	14.153	0	1	2	0	153	162	552224	10R(10.0083)		0.8688	0	TRUE	tr|A0A0R2BD56|A0A0R2BD56_9LACO	A0A0R2BD56	A0A0R2BD56_9LACO	pfkA	ATP-dependent 6-phosphofructokinase
5187_Murinus-SILAC-Heavy_7-19-2023.03714.03714.2	E:\DDA-PASEF\20230717_Microbiology_culture_proteome\Murinus.L\Output1\Murinus_Heavy\interact-5187_Murinus-SILAC-Heavy_7-19-2023.pep.xml	AQAHVEAGAK	AQAHVEAGAK[136]	GFYTSPEK.AQAHVEAGAK.KVIVSAPA	K	K	10	2	497.57	988.517	988.518	495.266	495.267	988.518	495.266	0.0003	0.9476	-0.4516	6.58037e-06	30.227	17.962	1	2	0	108	117	0	10K(8.0142)		0.7993	0	TRUE	tr|A0A0R2BF54|A0A0R2BF54_9LACO	A0A0R2BF54	A0A0R2BF54_9LACO	FC48_GL000513	Glyceraldehyde-3-phosphate dehydrogenase
5187_Murinus-SILAC-Heavy_7-19-2023.03718.03718.2	E:\DDA-PASEF\20230717_Microbiology_culture_proteome\Murinus.L\Output1\Murinus_Heavy\interact-5187_Murinus-SILAC-Heavy_7-19-2023.pep.xml	VTDNSIK	VTDNSIK[136]	DIEDVAQK.VTDNSIK.NIENITAE	K	N	7	2	497.57	783.424	783.425	392.719	392.72	783.422	392.718	0.0035	0.8668	-0.2311	1.51356	8.78	7.748	0.9764	2	0	165	171	40869.1	7K(8.0142)		0.7483	0	TRUE	tr|A0A0R2B678|A0A0R2B678_9LACO	A0A0R2B678	A0A0R2B678_9LACO	frr	Ribosome-recycling factor
5187_Murinus-SILAC-Heavy_7-19-2023.03723.03723.2	E:\DDA-PASEF\20230717_Microbiology_culture_proteome\Murinus.L\Output1\Murinus_Heavy\interact-5187_Murinus-SILAC-Heavy_7-19-2023.pep.xml	DGEHTVTADK	DGEHTVTADK[136]	KVEIVYEK.DGEHTVTADK.VIAATGRK	K	V	10	2	497.57	1079.48	1079.48	540.749	540.749	1079.5	540.756	-0.0135	0.6988	-0.6302	0.0640472	11.274	0	0.9917	2	0	244	253	32908.7	10K(8.0142)		0.8433	0	TRUE	tr|A0A0R2BH81|A0A0R2BH81_9LACO	A0A0R2BH81	A0A0R2BH81_9LACO	FC48_GL000208	Pyridine nucleotide-disulfide oxidoreductase family protein
5187_Murinus-SILAC-Heavy_7-19-2023.03727.03727.2	E:\DDA-PASEF\20230717_Microbiology_culture_proteome\Murinus.L\Output1\Murinus_Heavy\interact-5187_Murinus-SILAC-Heavy_7-19-2023.pep.xml	KYIEEGK	K[136]YIEEGK[136]	IAFAEATR.KYIEEGK.DKEGKGYD	R	D	7	2	497.57	881.484	881.485	441.749	441.75	881.483	441.749	0.002	0.7608	-0.3672	2.1727	8.152	0	0.5886	2	1	245	251	19170.3	1K(8.0142),7K(8.0142)		0.7945	0	TRUE	tr|A0A0R2B5L3|A0A0R2B5L3_9LACO	A0A0R2B5L3	A0A0R2B5L3_9LACO	FC48_GL000497	Fructose-bisphosphate aldolase
5187_Murinus-SILAC-Heavy_7-19-2023.03731.03731.2	E:\DDA-PASEF\20230717_Microbiology_culture_proteome\Murinus.L\Output1\Murinus_Heavy\interact-5187_Murinus-SILAC-Heavy_7-19-2023.pep.xml	AAHAQEPR	AAHAQEPR[166]	VYIHIIGK.AAHAQEPR.NGENAATY	K	N	8	2	497.57	888.444	888.445	445.229	445.23	888.444	445.229	0.001	0.82	-0.4562	0.0250755	11.903	0	0.9994	2	0	265	272	78371	8R(10.0083)		0.8219	0	TRUE	tr|A0A0R2B2U6|A0A0R2B2U6_9LACO	A0A0R2B2U6	A0A0R2B2U6_9LACO	FC48_GL001045	Xaa-His dipeptidase
5187_Murinus-SILAC-Heavy_7-19-2023.03732.03732.2	E:\DDA-PASEF\20230717_Microbiology_culture_proteome\Murinus.L\Output1\Murinus_Heavy\interact-5187_Murinus-SILAC-Heavy_7-19-2023.pep.xml	AIEQLKK	AIEQLK[136]K[136]	AEEEVQIK.AIEQLKK.FGIDAIVV	K	F	7	2	497.57	844.535	844.536	423.275	423.275	844.535	423.275	0.0005	0.8682	-0.139	3.6141	8.268	0	0.8517	2	1	85	91	0	6K(8.0142),7K(8.0142)		0.7644	0	TRUE	tr|A0A0R2BD56|A0A0R2BD56_9LACO	A0A0R2BD56	A0A0R2BD56_9LACO	pfkA	ATP-dependent 6-phosphofructokinase
5187_Murinus-SILAC-Heavy_7-19-2023.03735.03735.2	E:\DDA-PASEF\20230717_Microbiology_culture_proteome\Murinus.L\Output1\Murinus_Heavy\interact-5187_Murinus-SILAC-Heavy_7-19-2023.pep.xml	HTGETYVGEK	HTGETYVGEK[136]	QIPAWYNK.HTGETYVGEK.APADIENW	K	A	10	2	497.57	1127.54	1127.54	564.775	564.776	1127.53	564.774	0.0036	0.8289	-0.3096	0.0054419	18.557	8.401	1	2	0	429	438	21662	10K(8.0142)		0.8598	0	TRUE	tr|A0A0R2B6E6|A0A0R2B6E6_9LACO	A0A0R2B6E6	A0A0R2B6E6_9LACO	valS	Valine--tRNA ligase
5187_Murinus-SILAC-Heavy_7-19-2023.03736.03736.2	E:\DDA-PASEF\20230717_Microbiology_culture_proteome\Murinus.L\Output1\Murinus_Heavy\interact-5187_Murinus-SILAC-Heavy_7-19-2023.pep.xml	AQAHVEAGAK		GFYTSPEK.AQAHVEAGAK.KVIVSAPA	K	K	10	2	497.57	980.505	980.506	491.26	491.26	980.504	491.259	0.0017	0.7986	-0.4516	0.000281514	24.702	13.365	1	2	0	108	117	79339.8			0.8	0	TRUE	tr|A0A0R2BF54|A0A0R2BF54_9LACO	A0A0R2BF54	A0A0R2BF54_9LACO	FC48_GL000513	Glyceraldehyde-3-phosphate dehydrogenase
5187_Murinus-SILAC-Heavy_7-19-2023.03738.03738.2	E:\DDA-PASEF\20230717_Microbiology_culture_proteome\Murinus.L\Output1\Murinus_Heavy\interact-5187_Murinus-SILAC-Heavy_7-19-2023.pep.xml	ATNTYEATR	ATNTYEATR[166]	GVHTIAQR.ATNTYEATR.QKVKEIIN	R	Q	9	2	498.741	1035.49	1035.49	518.751	518.751	1035.49	518.75	0.002	0.9764	-0.1703	0.054325	12.56	5.41	0.9997	2	0	62	70	186615	9R(10.0083)		0.8371	0	TRUE	tr|A0A0R2B9T6|A0A0R2B9T6_9LACO	A0A0R2B9T6	A0A0R2B9T6_9LACO	FC48_GL001083	Cysteine desulfurase
5187_Murinus-SILAC-Heavy_7-19-2023.03741.03741.2	E:\DDA-PASEF\20230717_Microbiology_culture_proteome\Murinus.L\Output1\Murinus_Heavy\interact-5187_Murinus-SILAC-Heavy_7-19-2023.pep.xml	LNATNER	LNATNER[166]	KIAGYREK.LNATNER.IKDIKAQV	K	I	7	2	498.741	826.407	826.408	414.211	414.211	826.417	414.216	-0.0094	0.9529	-0.3125	2.34693	12.018	11.475	0.992	2	0	872	878	0	7R(10.0083)		0.7595	0	TRUE	tr|A0A0R2B6E6|A0A0R2B6E6_9LACO	A0A0R2B6E6	A0A0R2B6E6_9LACO	valS	Valine--tRNA ligase
5187_Murinus-SILAC-Heavy_7-19-2023.03743.03743.2	E:\DDA-PASEF\20230717_Microbiology_culture_proteome\Murinus.L\Output1\Murinus_Heavy\interact-5187_Murinus-SILAC-Heavy_7-19-2023.pep.xml	SREPITAK	SR[166]EPITAK[136]	ARQDRKAR.SREPITAK.LVADMVEK	R	L	8	2	498.741	918.527	918.528	460.271	460.271	918.525	460.27	0.0026	0.6945	-0.4222	0.242382	13.962	10.476	0.9884	2	1	109	116	0	2R(10.0083),8K(8.0142)		0.7982	0	FALSE	tr|A0A0R2AVQ0|A0A0R2AVQ0_9LACO	A0A0R2AVQ0	A0A0R2AVQ0_9LACO	prs	Ribose-phosphate pyrophosphokinase		tr|A0A0R2BP92|A0A0R2BP92_9LACO
5187_Murinus-SILAC-Heavy_7-19-2023.03748.03748.2	E:\DDA-PASEF\20230717_Microbiology_culture_proteome\Murinus.L\Output1\Murinus_Heavy\interact-5187_Murinus-SILAC-Heavy_7-19-2023.pep.xml	VPHEEVNK	VPHEEVNK[136]	ASTIAVMK.VPHEEVNK.YGVIDPTS	K	Y	8	2	498.741	958.497	958.498	480.256	480.256	958.496	480.255	0.0017	0.9282	-0.4506	0.0165959	15.62	0	1	2	0	160	167	58942.6	8K(8.0142)		0.8025	0	TRUE	tr|A0A0R2BDB7|A0A0R2BDB7_9LACO	A0A0R2BDB7	A0A0R2BDB7_9LACO	FC48_GL000368	UTP--glucose-1-phosphate uridylyltransferase
5187_Murinus-SILAC-Heavy_7-19-2023.03753.03753.3	E:\DDA-PASEF\20230717_Microbiology_culture_proteome\Murinus.L\Output1\Murinus_Heavy\interact-5187_Murinus-SILAC-Heavy_7-19-2023.pep.xml	LHGTGNGDER	LHGTGNGDER[166]	IRGKGAPR.LHGTGNGDER.VTVKVQTP	R	V	10	3	498.741	1064.48	1064.48	355.833	355.833	1064.49	355.836	-0.0091	0.65	-0.3493	0.223872	10.1	0	0.9818	2	0	319	328	9288.35	10R(10.0083)		0.6748	0	TRUE	tr|A0A0R2AUJ8|A0A0R2AUJ8_9LACO	A0A0R2AUJ8	A0A0R2AUJ8_9LACO	dnaJ	Chaperone protein DnaJ
5187_Murinus-SILAC-Heavy_7-19-2023.03754.03754.2	E:\DDA-PASEF\20230717_Microbiology_culture_proteome\Murinus.L\Output1\Murinus_Heavy\interact-5187_Murinus-SILAC-Heavy_7-19-2023.pep.xml	NHPMENTK	NHPMENTK[136]	AAEQYWNK.NHPMENTK.GYVARGGR	K	G	8	2	498.741	977.45	977.451	489.732	489.733	977.448	489.731	0.0027	0.8993	-0.4993	0.0797076	11.894	0	0.9984	2	0	60	67	18852.2	8K(8.0142)		0.8124	0	TRUE	tr|A0A0R2B6P1|A0A0R2B6P1_9LACO	A0A0R2B6P1	A0A0R2B6P1_9LACO	FC48_GL000452	Myosin-cross-reactive antigen
5187_Murinus-SILAC-Heavy_7-19-2023.03756.03756.2	E:\DDA-PASEF\20230717_Microbiology_culture_proteome\Murinus.L\Output1\Murinus_Heavy\interact-5187_Murinus-SILAC-Heavy_7-19-2023.pep.xml	AIEQLKK	AIEQLK[136]K[136]	AEEEVQIK.AIEQLKK.FGIDAIVV	K	F	7	2	498.741	844.534	844.535	423.274	423.275	844.535	423.275	-0.0001	0.9111	-0.1417	0.252784	9.889	0	0.9878	2	1	85	91	0	6K(8.0142),7K(8.0142)		0.7662	0	TRUE	tr|A0A0R2BD56|A0A0R2BD56_9LACO	A0A0R2BD56	A0A0R2BD56_9LACO	pfkA	ATP-dependent 6-phosphofructokinase
5187_Murinus-SILAC-Heavy_7-19-2023.03757.03757.2	E:\DDA-PASEF\20230717_Microbiology_culture_proteome\Murinus.L\Output1\Murinus_Heavy\interact-5187_Murinus-SILAC-Heavy_7-19-2023.pep.xml	VATPDAK	VATPDAK[136]	ETPKEITK.VATPDAK.TIDEVSAF	K	T	7	2	498.741	708.388	708.389	355.201	355.202	708.39	355.202	-0.0008	0.9226	-0.3025	0.0949511	8.59	0	0.9957	2	0	250	256	23099.3	7K(8.0142)		0.709	0	TRUE	tr|A0A0R2AW58|A0A0R2AW58_9LACO	A0A0R2AW58	A0A0R2AW58_9LACO	proS	Proline--tRNA ligase
5187_Murinus-SILAC-Heavy_7-19-2023.03759.03759.2	E:\DDA-PASEF\20230717_Microbiology_culture_proteome\Murinus.L\Output1\Murinus_Heavy\interact-5187_Murinus-SILAC-Heavy_7-19-2023.pep.xml	GAMDHGMK	GAMDHGMK[136]	MAAEAAAK.GAMDHGMK.TVEVAVKG	K	T	8	2	499.911	853.368	853.37	427.692	427.692	853.367	427.691	0.0028	0.8322	-0.4438	0.00912011	13.66	11.075	0.9961	2	0	41	48	0	8K(8.0142)		0.764	0	TRUE	tr|A0A0R2B6X9|A0A0R2B6X9_9LACO	A0A0R2B6X9	A0A0R2B6X9_9LACO	rpsK	30S ribosomal protein S11
5187_Murinus-SILAC-Heavy_7-19-2023.03760.03760.3	E:\DDA-PASEF\20230717_Microbiology_culture_proteome\Murinus.L\Output1\Murinus_Heavy\interact-5187_Murinus-SILAC-Heavy_7-19-2023.pep.xml	TSHSAIMSR	TSHSAIMSR[166]	FITDIGGR.TSHSAIMSR.TIEIPAVV	R	T	9	3	499.911	998.481	998.483	333.834	333.835	998.484	333.835	-0.0011	0.9313	-0.2587	0.0947873	10.593	0	0.9987	2	0	186	194	0	9R(10.0083)		0.6816	0	TRUE	tr|A0A0R2B5J7|A0A0R2B5J7_9LACO	A0A0R2B5J7	A0A0R2B5J7_9LACO	FC48_GL000282	Phosphoenolpyruvate-protein phosphotransferase
5187_Murinus-SILAC-Heavy_7-19-2023.03765.03765.2	E:\DDA-PASEF\20230717_Microbiology_culture_proteome\Murinus.L\Output1\Murinus_Heavy\interact-5187_Murinus-SILAC-Heavy_7-19-2023.pep.xml	KEASVANTAK	K[136]EASVANTAK[136]	KPESIEPK.KEASVANTAK.AQPTGAIP	K	A	10	2	499.911	1033.57	1033.57	517.794	517.795	1033.57	517.794	0.0007	0.9372	-0.4074	0.0129494	14.051	0	0.9999	2	1	137	146	28500.7	10K(8.0142),1K(8.0142)		0.8243	0	TRUE	tr|A0A0R2B5Y7|A0A0R2B5Y7_9LACO	A0A0R2B5Y7	A0A0R2B5Y7_9LACO	FC48_GL000357	PTS system mannose-specific EIIAB component
5187_Murinus-SILAC-Heavy_7-19-2023.03773.03773.2	E:\DDA-PASEF\20230717_Microbiology_culture_proteome\Murinus.L\Output1\Murinus_Heavy\interact-5187_Murinus-SILAC-Heavy_7-19-2023.pep.xml	ALEDDEDAKK	ALEDDEDAK[136]K[136]	VIRGSAIK.ALEDDEDAKK.KIIEIMDT	K	K	10	2	501.081	1148.55	1148.55	575.284	575.285	1148.55	575.284	0.0018	0.9028	-0.5361	0.00249747	16.91	0	1	2	1	178	187	207872	10K(8.0142),9K(8.0142)		0.8633	0	TRUE	tr|A0A0R2B6L7|A0A0R2B6L7_9LACO	A0A0R2B6L7	A0A0R2B6L7_9LACO	tuf	Elongation factor Tu
5187_Murinus-SILAC-Heavy_7-19-2023.03775.03775.2	E:\DDA-PASEF\20230717_Microbiology_culture_proteome\Murinus.L\Output1\Murinus_Heavy\interact-5187_Murinus-SILAC-Heavy_7-19-2023.pep.xml	EVNANKPAK	EVNANK[136]PAK[136]	QIGFDDQR.EVNANKPAK.GHAAKANT	R	G	9	2	501.081	985.55	985.551	493.782	493.783	985.553	493.784	-0.0017	0.8644	-0.2935	0.120921	11.17	7.545	0.9979	2	0	59	67	0	6K(8.0142),9K(8.0142)		0.798	0	TRUE	tr|A0A0R2B6E2|A0A0R2B6E2_9LACO	A0A0R2B6E2	A0A0R2B6E2_9LACO	rplC	50S ribosomal protein L3
5187_Murinus-SILAC-Heavy_7-19-2023.03778.03778.2	E:\DDA-PASEF\20230717_Microbiology_culture_proteome\Murinus.L\Output1\Murinus_Heavy\interact-5187_Murinus-SILAC-Heavy_7-19-2023.pep.xml	RVDELSK	R[166]VDELSK[136]	IVFGRTKR.RVDELSK.GIEARGYN	R	G	7	2	501.081	863.476	863.477	432.745	432.746	863.483	432.749	-0.0059	0.8236	-0.3204	0.130843	11.033	6.729	0.9734	2	1	251	257	101507	1R(10.0083),7K(8.0142)		0.7778	0	TRUE	tr|A0A0R2B447|A0A0R2B447_9LACO	A0A0R2B447	A0A0R2B447_9LACO	cshA	DEAD-box ATP-dependent RNA helicase CshA
5187_Murinus-SILAC-Heavy_7-19-2023.03781.03781.2	E:\DDA-PASEF\20230717_Microbiology_culture_proteome\Murinus.L\Output1\Murinus_Heavy\interact-5187_Murinus-SILAC-Heavy_7-19-2023.pep.xml	VEAQADQEKK	VEAQADQEK[136]K[136]	MKK.VEAQADQEKK.SVIKTWSR	K	S	10	2	501.081	1160.6	1160.6	581.308	581.308	1160.6	581.308	0.0013	0.7585	-0.2991	0.0657279	14.229	9.985	0.9949	2	1	4	13	9336.22	10K(8.0142),9K(8.0142)		0.8944	0	TRUE	tr|A0A0R2BEN6|A0A0R2BEN6_9LACO	A0A0R2BEN6	A0A0R2BEN6_9LACO	rpsS	30S ribosomal protein S19
5187_Murinus-SILAC-Heavy_7-19-2023.03786.03786.3	E:\DDA-PASEF\20230717_Microbiology_culture_proteome\Murinus.L\Output1\Murinus_Heavy\interact-5187_Murinus-SILAC-Heavy_7-19-2023.pep.xml	LDGHAQR	LDGHAQR[166]	VVPEINGK.LDGHAQR.VPVITGSI	K	V	7	3	501.081	805.402	805.404	269.475	269.475	805.407	269.476	-0.0025	0.8611	-0.5668	0.0227903	8.069	0	0.998	2	0	229	235	0	7R(10.0083)		0.6188	0	TRUE	tr|A0A0R2BF54|A0A0R2BF54_9LACO	A0A0R2BF54	A0A0R2BF54_9LACO	FC48_GL000513	Glyceraldehyde-3-phosphate dehydrogenase
5187_Murinus-SILAC-Heavy_7-19-2023.03787.03787.2	E:\DDA-PASEF\20230717_Microbiology_culture_proteome\Murinus.L\Output1\Murinus_Heavy\interact-5187_Murinus-SILAC-Heavy_7-19-2023.pep.xml	KVEAQADQEK	K[136]VEAQADQEK[136]	MK.KVEAQADQEK.KSVIKTWS	K	K	10	2	501.081	1160.6	1160.6	581.307	581.307	1160.6	581.308	-0.0013	0.767	-0.3462	0.000999425	20.501	0	1	2	1	3	12	10393.7	10K(8.0142),1K(8.0142)		0.8818	0	TRUE	tr|A0A0R2BEN6|A0A0R2BEN6_9LACO	A0A0R2BEN6	A0A0R2BEN6_9LACO	rpsS	30S ribosomal protein S19
5187_Murinus-SILAC-Heavy_7-19-2023.03791.03791.2	E:\DDA-PASEF\20230717_Microbiology_culture_proteome\Murinus.L\Output1\Murinus_Heavy\interact-5187_Murinus-SILAC-Heavy_7-19-2023.pep.xml	SSMPDEQGK	SSMPDEQGK[136]	DFTNGIVK.SSMPDEQGK.KYGIIIFT	K	K	9	2	502.251	985.427	985.428	493.721	493.721	985.427	493.721	0.0009	0.8901	-0.2751	0.0274473	11.746	0	0.9999	2	0	65	73	142329	9K(8.0142)		0.7965	0	TRUE	tr|A0A0R2B2B9|A0A0R2B2B9_9LACO	A0A0R2B2B9	A0A0R2B2B9_9LACO	atpB	ATP synthase subunit a
5187_Murinus-SILAC-Heavy_7-19-2023.03794.03794.2	E:\DDA-PASEF\20230717_Microbiology_culture_proteome\Murinus.L\Output1\Murinus_Heavy\interact-5187_Murinus-SILAC-Heavy_7-19-2023.pep.xml	IEEATGGEK	IEEATGGEK[136]	HVSHIRDK.IEEATGGEK.VIQTVWGV	K	V	9	2	502.251	940.464	940.465	471.239	471.24	940.459	471.237	0.0061	0.9733	-0.5317	0.0400636	14.089	8.13	0.9999	2	0	206	214	57308.5	9K(8.0142)		0.7875	0	TRUE	tr|A0A0R2B8F0|A0A0R2B8F0_9LACO	A0A0R2B8F0	A0A0R2B8F0_9LACO	FC48_GL000102	Two-component response regulator
5187_Murinus-SILAC-Heavy_7-19-2023.03796.03796.2	E:\DDA-PASEF\20230717_Microbiology_culture_proteome\Murinus.L\Output1\Murinus_Heavy\interact-5187_Murinus-SILAC-Heavy_7-19-2023.pep.xml	DISHSSAER	DISHSSAER[166]	NVAIWHER.DISHSSAER.IIIPDTTI	R	I	9	2	502.251	1010.47	1010.47	506.241	506.242	1010.47	506.24	0.0034	0.7126	-0.6448	0.357067	8.289	5.366	0.9643	2	0	302	310	0	9R(10.0083)		0.8186	0	TRUE	tr|A0A0R2B6Z1|A0A0R2B6Z1_9LACO	A0A0R2B6Z1	A0A0R2B6Z1_9LACO	FC48_GL001255	Adenylosuccinate lyase
5187_Murinus-SILAC-Heavy_7-19-2023.03800.03800.2	E:\DDA-PASEF\20230717_Microbiology_culture_proteome\Murinus.L\Output1\Murinus_Heavy\interact-5187_Murinus-SILAC-Heavy_7-19-2023.pep.xml	GQTGYTDR	GQTGYTDR[166]	AEQARQIK.GQTGYTDR.KEASVFYI	K	K	8	2	502.251	906.407	906.408	454.211	454.212	906.407	454.211	0.0013	0.9409	-0.2196	0.155686	8.731	0	0.9989	2	0	279	286	38084.3	8R(10.0083)		0.7907	0	TRUE	tr|A0A0R2B809|A0A0R2B809_9LACO	A0A0R2B809	A0A0R2B809_9LACO	FC48_GL000114	Oligopeptide-binding protein oppA
5187_Murinus-SILAC-Heavy_7-19-2023.03801.03801.2	E:\DDA-PASEF\20230717_Microbiology_culture_proteome\Murinus.L\Output1\Murinus_Heavy\interact-5187_Murinus-SILAC-Heavy_7-19-2023.pep.xml	EDDKPETVK	EDDK[136]PETVK[136]	GEHEFYQR.EDDKPETVK.NRIDVNIK	R	N	9	2	502.251	1075.54	1075.54	538.776	538.777	1075.54	538.776	0.0022	0.7485	-0.6131	0.0127277	15.081	0	0.9999	2	0	159	167	21112.4	4K(8.0142),9K(8.0142)		0.8392	0	TRUE	tr|A0A0R2B793|A0A0R2B793_9LACO	A0A0R2B793	A0A0R2B793_9LACO	adk	Adenylate kinase
5187_Murinus-SILAC-Heavy_7-19-2023.03807.03807.2	E:\DDA-PASEF\20230717_Microbiology_culture_proteome\Murinus.L\Output1\Murinus_Heavy\interact-5187_Murinus-SILAC-Heavy_7-19-2023.pep.xml	TSHSAIMSR	TSHSAIMSR[166]	FITDIGGR.TSHSAIMSR.TIEIPAVV	R	T	9	2	503.422	998.484	998.485	500.249	500.25	998.484	500.249	0.0009	0.8589	-0.2668	0.248313	9.92	7.783	0.9954	2	0	186	194	414012	9R(10.0083)		0.8121	0	TRUE	tr|A0A0R2B5J7|A0A0R2B5J7_9LACO	A0A0R2B5J7	A0A0R2B5J7_9LACO	FC48_GL000282	Phosphoenolpyruvate-protein phosphotransferase
5187_Murinus-SILAC-Heavy_7-19-2023.03809.03809.2	E:\DDA-PASEF\20230717_Microbiology_culture_proteome\Murinus.L\Output1\Murinus_Heavy\interact-5187_Murinus-SILAC-Heavy_7-19-2023.pep.xml	EVATVAK	EVATVAK[136]	EIVERAHK.EVATVAK.QFRRGIIT	K	Q	7	2	503.422	724.419	724.421	363.217	363.218	724.421	363.218	-0.0003	0.9554	-0.2454	0.381724	11.173	7.983	0.9949	2	0	681	687	99554.8	7K(8.0142)		0.7398	0	TRUE	tr|A0A0R2B6F9|A0A0R2B6F9_9LACO	A0A0R2B6F9	A0A0R2B6F9_9LACO	rpoC	DNA-directed RNA polymerase subunit beta'
5187_Murinus-SILAC-Heavy_7-19-2023.03810.03810.2	E:\DDA-PASEF\20230717_Microbiology_culture_proteome\Murinus.L\Output1\Murinus_Heavy\interact-5187_Murinus-SILAC-Heavy_7-19-2023.pep.xml	QQQQQLAER	QQQQQLAER[166]	METAITVR.QQQQQLAER.ENNKTQAA	R	E	9	2	503.422	1137.57	1137.57	569.793	569.793	1137.58	569.795	-0.0043	0.9571	-0.1998	0.00608485	18.363	7.933	1	2	0	68	76	97164.5	9R(10.0083)		0.8617	0	TRUE	tr|A0A0R2BE30|A0A0R2BE30_9LACO	A0A0R2BE30	A0A0R2BE30_9LACO	FC48_GL000296	ATP-dependent DNA helicase
5187_Murinus-SILAC-Heavy_7-19-2023.03811.03811.2	E:\DDA-PASEF\20230717_Microbiology_culture_proteome\Murinus.L\Output1\Murinus_Heavy\interact-5187_Murinus-SILAC-Heavy_7-19-2023.pep.xml	LVHAQDDR	LVHAQDDR[166]	SDEEIEKK.LVHAQDDR.LFYIAEAF	K	L	8	2	503.422	963.486	963.487	482.75	482.751	962.481	482.248	1.0062	0.8226	-0.5445	0.139075	12.927	8.564	0.9963	2	0	424	431	0	8R(10.0083)		0.8082	0	TRUE	tr|A0A0R2ATQ2|A0A0R2ATQ2_9LACO	A0A0R2ATQ2	A0A0R2ATQ2_9LACO	carB	Carbamoyl-phosphate synthase large chain
5187_Murinus-SILAC-Heavy_7-19-2023.03817.03817.2	E:\DDA-PASEF\20230717_Microbiology_culture_proteome\Murinus.L\Output1\Murinus_Heavy\interact-5187_Murinus-SILAC-Heavy_7-19-2023.pep.xml	YRVEGEDGK	YR[166]VEGEDGK[136]	VIRAYDGK.YRVEGEDGK.MTTKHYFP	K	M	9	2	503.422	1069.52	1069.52	535.767	535.767	1069.52	535.765	0.0036	0.9267	-0.4127	0.0125098	16.111	10.35	0.9964	2	1	256	264	29371.8	2R(10.0083),9K(8.0142)		0.8338	0	TRUE	tr|A0A0R2B2I7|A0A0R2B2I7_9LACO	A0A0R2B2I7	A0A0R2B2I7_9LACO	FC48_GL000970	Prophage major head protein
5187_Murinus-SILAC-Heavy_7-19-2023.03819.03819.2	E:\DDA-PASEF\20230717_Microbiology_culture_proteome\Murinus.L\Output1\Murinus_Heavy\interact-5187_Murinus-SILAC-Heavy_7-19-2023.pep.xml	HDNADLR	HDNADLR[166]	AEYRIIIR.HDNADLR.LTEIGHDI	R	L	7	2	503.422	849.401	849.402	425.708	425.708	849.397	425.706	0.005	0.9196	-0.5227	0.00541377	14.566	0	1	2	0	449	455	27712.1	7R(10.0083)		0.7827	0	TRUE	tr|A0A0R2BLH3|A0A0R2BLH3_9LACO	A0A0R2BLH3	A0A0R2BLH3_9LACO	mnmG	tRNA uridine 5-carboxymethylaminomethyl modification enzyme MnmG
5187_Murinus-SILAC-Heavy_7-19-2023.03820.03820.2	E:\DDA-PASEF\20230717_Microbiology_culture_proteome\Murinus.L\Output1\Murinus_Heavy\interact-5187_Murinus-SILAC-Heavy_7-19-2023.pep.xml	KESGNDPELGK	K[136]ESGNDPELGK[136]	RFEDIDGK.KESGNDPELGK.YWASIGDV	K	Y	11	2	503.422	1188.59	1188.59	595.304	595.305	1188.6	595.305	-0.0009	0.8516	-0.5274	0.013251	14.011	0	0.9985	2	1	128	138	0	11K(8.0142),1K(8.0142)		0.8359	0	TRUE	tr|A0A0R2BG18|A0A0R2BG18_9LACO	A0A0R2BG18	A0A0R2BG18_9LACO	pgk	Phosphoglycerate kinase
5187_Murinus-SILAC-Heavy_7-19-2023.03826.03826.3	E:\DDA-PASEF\20230717_Microbiology_culture_proteome\Murinus.L\Output1\Murinus_Heavy\interact-5187_Murinus-SILAC-Heavy_7-19-2023.pep.xml	LHNEVSAK	LHNEVSAK[136]	GYANVPVK.LHNEVSAK.IRVHISEQ	K	I	8	3	503.422	904.485	904.487	302.502	302.503	904.486	302.502	0.0014	0.8969	-0.5792	0.0344152	13.353	0	1	2	0	134	141	8640.62	8K(8.0142)		0.6645	0	TRUE	tr|A0A0R2B600|A0A0R2B600_9LACO	A0A0R2B600	A0A0R2B600_9LACO	rplI	50S ribosomal protein L9
5187_Murinus-SILAC-Heavy_7-19-2023.03830.03830.2	E:\DDA-PASEF\20230717_Microbiology_culture_proteome\Murinus.L\Output1\Murinus_Heavy\interact-5187_Murinus-SILAC-Heavy_7-19-2023.pep.xml	SHALNQTNR	SHALNQTNR[166]	KTTFGKKR.SHALNQTNR.SWKPNIQK	R	S	9	2	504.593	1049.52	1049.52	525.769	525.77	1049.52	525.769	0.0007	0.9662	-0.5584	0.000941889	18.604	5.863	1	2	0	18	26	588282	9R(10.0083)		0.838	0	TRUE	tr|A0A0R2B2A6|A0A0R2B2A6_9LACO	A0A0R2B2A6	A0A0R2B2A6_9LACO	rpmB	50S ribosomal protein L28
5187_Murinus-SILAC-Heavy_7-19-2023.03831.03831.2	E:\DDA-PASEF\20230717_Microbiology_culture_proteome\Murinus.L\Output1\Murinus_Heavy\interact-5187_Murinus-SILAC-Heavy_7-19-2023.pep.xml	NLTQDAR	NLTQDAR[166]	SVIQKIGR.NLTQDAR.EGKIDPVI	R	E	7	2	504.593	826.418	826.419	414.216	414.217	826.417	414.216	0.0014	0.9751	-0.0703	0.302343	10.578	8.324	0.9969	2	0	80	86	4.7131e+06	7R(10.0083)		0.7716	0	TRUE	tr|A0A0R2B9D5|A0A0R2B9D5_9LACO	A0A0R2B9D5	A0A0R2B9D5_9LACO	FC48_GL002031	Clp-like ATP-dependent protease, ATP-binding subunit
5187_Murinus-SILAC-Heavy_7-19-2023.03832.03832.2	E:\DDA-PASEF\20230717_Microbiology_culture_proteome\Murinus.L\Output1\Murinus_Heavy\interact-5187_Murinus-SILAC-Heavy_7-19-2023.pep.xml	TEQVVADHSDK	TEQVVADHSDK[136]	IFNRTGSK.TEQVVADHSDK.NIVPSYTI	K	N	11	2	504.593	1235.59	1235.59	618.801	618.801	1235.59	618.801	0.0004	0.9006	-0.5311	0.00142151	18.889	0	1	2	0	39	49	0	11K(8.0142)		0.927	0	TRUE	tr|A0A0R2B2T3|A0A0R2B2T3_9LACO	A0A0R2B2T3	A0A0R2B2T3_9LACO	FC48_GL000840	6-phosphogluconate dehydrogenase, decarboxylating
5187_Murinus-SILAC-Heavy_7-19-2023.03834.03834.2	E:\DDA-PASEF\20230717_Microbiology_culture_proteome\Murinus.L\Output1\Murinus_Heavy\interact-5187_Murinus-SILAC-Heavy_7-19-2023.pep.xml	IEDTDTKR	IEDTDTK[136]R[166]	NKGTFVIR.IEDTDTKR.NIADGEKS	R	N	8	2	504.593	994.501	994.502	498.258	498.258	994.505	498.26	-0.0029	0.8692	-0.5994	2.96142	8.614	8.311	0.9287	2	1	44	51	0	7K(8.0142),8R(10.0083)		0.8118	0	TRUE	tr|A0A0R2AUW1|A0A0R2AUW1_9LACO	A0A0R2AUW1	A0A0R2AUW1_9LACO	gltX	Glutamate--tRNA ligase
5187_Murinus-SILAC-Heavy_7-19-2023.03835.03835.2	E:\DDA-PASEF\20230717_Microbiology_culture_proteome\Murinus.L\Output1\Murinus_Heavy\interact-5187_Murinus-SILAC-Heavy_7-19-2023.pep.xml	LTSGEVR	LTSGEVR[166]	EGKYAIVR.LTSGEVR.MIIVTCRA	R	M	7	2	504.593	770.418	770.419	386.216	386.217	770.416	386.215	0.0029	0.9937	-0.0341	0.133814	11.994	6.618	0.9996	2	0	176	182	1.66839e+06	7R(10.0083)		0.7431	0	TRUE	tr|A0A0R2BGQ1|A0A0R2BGQ1_9LACO	A0A0R2BGQ1	A0A0R2BGQ1_9LACO	rplB	50S ribosomal protein L2
5187_Murinus-SILAC-Heavy_7-19-2023.03836.03836.2	E:\DDA-PASEF\20230717_Microbiology_culture_proteome\Murinus.L\Output1\Murinus_Heavy\interact-5187_Murinus-SILAC-Heavy_7-19-2023.pep.xml	LAAEAGEK	LAAEAGEK[136]	GQAIYVEK.LAAEAGEK.VTFDKVVI	K	V	8	2	504.593	795.422	795.423	398.718	398.719	795.422	398.718	0.0012	0.9738	-0.446	0.0641948	12.27	5.51	1	2	0	25	32	1.04449e+06	8K(8.0142)		0.7429	0	TRUE	tr|A0A0R2AUS1|A0A0R2AUS1_9LACO	A0A0R2AUS1	A0A0R2AUS1_9LACO	rplU	50S ribosomal protein L21
5187_Murinus-SILAC-Heavy_7-19-2023.03837.03837.2	E:\DDA-PASEF\20230717_Microbiology_culture_proteome\Murinus.L\Output1\Murinus_Heavy\interact-5187_Murinus-SILAC-Heavy_7-19-2023.pep.xml	LVHAQDDR	LVHAQDDR[166]	SDEEIEKK.LVHAQDDR.LFYIAEAF	K	L	8	2	504.593	962.488	962.489	482.251	482.252	962.481	482.248	0.0078	0.8287	-0.5472	0.0475609	13.791	0	1	2	0	424	431	0	8R(10.0083)		0.8052	0	TRUE	tr|A0A0R2ATQ2|A0A0R2ATQ2_9LACO	A0A0R2ATQ2	A0A0R2ATQ2_9LACO	carB	Carbamoyl-phosphate synthase large chain
5187_Murinus-SILAC-Heavy_7-19-2023.03842.03842.2	E:\DDA-PASEF\20230717_Microbiology_culture_proteome\Murinus.L\Output1\Murinus_Heavy\interact-5187_Murinus-SILAC-Heavy_7-19-2023.pep.xml	HDTVEVAK	HDTVEVAK[136]	FHIIMWGK.HDTVEVAK.AIKASIND	K	A	8	2	504.593	905.472	905.473	453.743	453.744	905.47	453.742	0.0034	0.6797	-0.4348	0.00595319	14.401	0	0.9985	2	0	91	98	141464	8K(8.0142)		0.8405	0	TRUE	tr|A0A0R2BE94|A0A0R2BE94_9LACO	A0A0R2BE94	A0A0R2BE94_9LACO	luxS	S-ribosylhomocysteine lyase
5187_Murinus-SILAC-Heavy_7-19-2023.03844.03844.2	E:\DDA-PASEF\20230717_Microbiology_culture_proteome\Murinus.L\Output1\Murinus_Heavy\interact-5187_Murinus-SILAC-Heavy_7-19-2023.pep.xml	DQDHVIK	DQDHVIK[136]	GINETIPK.DQDHVIK.IDTHKAGE	K	I	7	2	504.593	861.443	861.444	431.729	431.729	861.444	431.729	0.0008	0.8176	-0.3977	1.28086	10.07	0	0.9342	2	0	93	99	46620.9	7K(8.0142)		0.7775	0	TRUE	tr|A0A0R2AVR5|A0A0R2AVR5_9LACO	A0A0R2AVR5	A0A0R2AVR5_9LACO	FC48_GL001684	EfeO-type cupredoxin-like domain-containing protein
5187_Murinus-SILAC-Heavy_7-19-2023.03850.03850.2	E:\DDA-PASEF\20230717_Microbiology_culture_proteome\Murinus.L\Output1\Murinus_Heavy\interact-5187_Murinus-SILAC-Heavy_7-19-2023.pep.xml	ATDVSKEEDPAK	ATDVSK[136]EEDPAK[136]	DHSTKGIK.ATDVSKEEDPAK.IGAIMSKK	K	I	12	2	504.593	1304.64	1304.64	653.327	653.327	1304.64	653.329	-0.003	0.8783	-0.4158	3.20996e-05	25.474	0	1	2	1	216	227	11142.7	12K(8.0142),6K(8.0142)		0.9319	0	TRUE	tr|A0A0R2BL60|A0A0R2BL60_9LACO	A0A0R2BL60	A0A0R2BL60_9LACO	FC48_GL001429	Amino acid ABC transporter substrate-binding protein
5187_Murinus-SILAC-Heavy_7-19-2023.03852.03852.2	E:\DDA-PASEF\20230717_Microbiology_culture_proteome\Murinus.L\Output1\Murinus_Heavy\interact-5187_Murinus-SILAC-Heavy_7-19-2023.pep.xml	SVTVDSNDK	SVTVDSNDK[136]	IIPISRVR.SVTVDSNDK.QIRVAVIK	R	Q	9	2	504.593	971.464	971.465	486.739	486.74	971.465	486.74	0.0003	0.9028	-0.3135	0.1942	10.347	0	0.9995	2	0	39	47	0	9K(8.0142)		0.8068	0	TRUE	tr|A0A0R2B382|A0A0R2B382_9LACO	A0A0R2B382	A0A0R2B382_9LACO	divIB	Cell division protein DivIB
5187_Murinus-SILAC-Heavy_7-19-2023.03854.03854.2	E:\DDA-PASEF\20230717_Microbiology_culture_proteome\Murinus.L\Output1\Murinus_Heavy\interact-5187_Murinus-SILAC-Heavy_7-19-2023.pep.xml	ANELSNR	ANELSNR[166]	.ANELSNR.FSDIMDGS	M	F	7	2	505.762	812.4	812.402	407.207	407.208	812.402	407.208	0	0.9852	-0.2224	0.0299916	11.592	9.374	0.9991	2	0	2	8	0	7R(10.0083)		0.738	0	TRUE	tr|A0A0R2B6E9|A0A0R2B6E9_9LACO	A0A0R2B6E9	A0A0R2B6E9_9LACO	FC48_GL000352	Hsp20 family heat-shock protein
5187_Murinus-SILAC-Heavy_7-19-2023.03855.03855.2	E:\DDA-PASEF\20230717_Microbiology_culture_proteome\Murinus.L\Output1\Murinus_Heavy\interact-5187_Murinus-SILAC-Heavy_7-19-2023.pep.xml	KPDLEAK	K[136]PDLEAK[136]	HINIVEIK.KPDLEAK.LVGESIAQ	K	L	7	2	505.762	815.472	815.473	408.743	408.744	815.472	408.743	0.0007	0.9414	-0.4241	0.0398795	14.097	0	1	2	0	107	113	0	1K(8.0142),7K(8.0142)		0.7808	0	TRUE	tr|A0A0R2BEW3|A0A0R2BEW3_9LACO	A0A0R2BEW3	A0A0R2BEW3_9LACO	rpsC	30S ribosomal protein S3
5187_Murinus-SILAC-Heavy_7-19-2023.03856.03856.2	E:\DDA-PASEF\20230717_Microbiology_culture_proteome\Murinus.L\Output1\Murinus_Heavy\interact-5187_Murinus-SILAC-Heavy_7-19-2023.pep.xml	AAVNVDK	AAVNVDK[136]	NEPAIITK.AAVNVDK.GRFVDIFM	K	G	7	2	505.762	723.399	723.4	362.707	362.707	723.401	362.708	-0.0001	0.9526	-0.119	0.202652	10.273	0	0.9994	2	0	298	304	96742.3	7K(8.0142)		0.6978	0	TRUE	tr|A0A0R2BCU2|A0A0R2BCU2_9LACO	A0A0R2BCU2	A0A0R2BCU2_9LACO	FC48_GL001000	Inosine-uridine preferring nucleoside hydrolase
5187_Murinus-SILAC-Heavy_7-19-2023.03859.03859.2	E:\DDA-PASEF\20230717_Microbiology_culture_proteome\Murinus.L\Output1\Murinus_Heavy\interact-5187_Murinus-SILAC-Heavy_7-19-2023.pep.xml	SGQVTYR	SGQVTYR[166]	AKAVSDAK.SGQVTYR.TDRDGNVH	K	T	7	2	505.762	819.409	819.41	410.712	410.712	819.411	410.713	-0.0014	0.933	0.0496	0.0602907	10.379	0	0.9993	2	0	159	165	0	7R(10.0083)		0.7049	0	TRUE	tr|A0A0R2BFG1|A0A0R2BFG1_9LACO	A0A0R2BFG1	A0A0R2BFG1_9LACO	rplA	50S ribosomal protein L1
5187_Murinus-SILAC-Heavy_7-19-2023.03866.03866.2	E:\DDA-PASEF\20230717_Microbiology_culture_proteome\Murinus.L\Output1\Murinus_Heavy\interact-5187_Murinus-SILAC-Heavy_7-19-2023.pep.xml	GQTGYTDRK	GQTGYTDR[166]K[136]	AEQARQIK.GQTGYTDRK.EASVFYIQ	K	E	9	2	505.762	1042.52	1042.52	522.268	522.268	1042.52	522.265	0.0058	0.8467	-0.611	1.37563	8.946	0	0.9872	2	1	279	287	17369.5	8R(10.0083),9K(8.0142)		0.8325	0	TRUE	tr|A0A0R2B809|A0A0R2B809_9LACO	A0A0R2B809	A0A0R2B809_9LACO	FC48_GL000114	Oligopeptide-binding protein oppA
5187_Murinus-SILAC-Heavy_7-19-2023.03868.03868.3	E:\DDA-PASEF\20230717_Microbiology_culture_proteome\Murinus.L\Output1\Murinus_Heavy\interact-5187_Murinus-SILAC-Heavy_7-19-2023.pep.xml	LHGTGNGDER	LHGTGNGDER[166]	IRGKGAPR.LHGTGNGDER.VTVKVQTP	R	V	10	3	505.762	1064.48	1064.48	355.834	355.835	1064.49	355.836	-0.0042	0.8484	-0.3331	0.00568525	16.481	0	1	2	0	319	328	13921.9	10R(10.0083)		0.6708	0	TRUE	tr|A0A0R2AUJ8|A0A0R2AUJ8_9LACO	A0A0R2AUJ8	A0A0R2AUJ8_9LACO	dnaJ	Chaperone protein DnaJ
5187_Murinus-SILAC-Heavy_7-19-2023.03872.03872.2	E:\DDA-PASEF\20230717_Microbiology_culture_proteome\Murinus.L\Output1\Murinus_Heavy\interact-5187_Murinus-SILAC-Heavy_7-19-2023.pep.xml	GSASPINK	GSASPINK[136]	KRFRPRAK.GSASPINK.RTSHITVV	K	R	8	2	506.934	780.422	780.423	391.218	391.219	780.422	391.218	0.001	0.9396	-0.3098	0.0139075	14.927	7.175	0.9999	2	0	96	103	0	8K(8.0142)		0.717	0	TRUE	tr|A0A0R2B7A8|A0A0R2B7A8_9LACO	A0A0R2B7A8	A0A0R2B7A8_9LACO	rplV	50S ribosomal protein L22
5187_Murinus-SILAC-Heavy_7-19-2023.03877.03877.2	E:\DDA-PASEF\20230717_Microbiology_culture_proteome\Murinus.L\Output1\Murinus_Heavy\interact-5187_Murinus-SILAC-Heavy_7-19-2023.pep.xml	TSHSAIMSR	TSHSAIMSR[166]	FITDIGGR.TSHSAIMSR.TIEIPAVV	R	T	9	2	506.934	999.491	999.492	500.753	500.753	998.484	500.249	1.0076	0.8865	-0.2749	0.0274473	12.746	0	0.9992	2	0	186	194	423861	9R(10.0083)		0.8246	0	TRUE	tr|A0A0R2B5J7|A0A0R2B5J7_9LACO	A0A0R2B5J7	A0A0R2B5J7_9LACO	FC48_GL000282	Phosphoenolpyruvate-protein phosphotransferase
5187_Murinus-SILAC-Heavy_7-19-2023.03881.03881.2	E:\DDA-PASEF\20230717_Microbiology_culture_proteome\Murinus.L\Output1\Murinus_Heavy\interact-5187_Murinus-SILAC-Heavy_7-19-2023.pep.xml	NTLEDQSR	NTLEDQSR[166]	YKQSIQAK.NTLEDQSR.LENIEEFM	K	L	8	2	506.934	971.462	971.463	486.738	486.739	971.455	486.735	0.0087	0.9411	-0.1642	0.376921	10.195	0	0.9989	2	0	503	510	48951.2	8R(10.0083)		0.8072	0	TRUE	tr|A0A0R2BAP1|A0A0R2BAP1_9LACO	A0A0R2BAP1	A0A0R2BAP1_9LACO	FC48_GL000051	ATP-dependent DNA helicase
5187_Murinus-SILAC-Heavy_7-19-2023.03885.03885.2	E:\DDA-PASEF\20230717_Microbiology_culture_proteome\Murinus.L\Output1\Murinus_Heavy\interact-5187_Murinus-SILAC-Heavy_7-19-2023.pep.xml	EDDKPETVK	EDDK[136]PETVK[136]	GEHEFYQR.EDDKPETVK.NRIDVNIK	R	N	9	2	506.934	1075.54	1075.54	538.777	538.777	1075.54	538.776	0.0029	0.7359	-0.6239	1.68171	8.597	8.101	0.9549	2	0	159	167	20978.4	4K(8.0142),9K(8.0142)		0.8411	0	TRUE	tr|A0A0R2B793|A0A0R2B793_9LACO	A0A0R2B793	A0A0R2B793_9LACO	adk	Adenylate kinase
5187_Murinus-SILAC-Heavy_7-19-2023.03888.03888.2	E:\DDA-PASEF\20230717_Microbiology_culture_proteome\Murinus.L\Output1\Murinus_Heavy\interact-5187_Murinus-SILAC-Heavy_7-19-2023.pep.xml	VQTNNPAPQK	VQTNNPAPQK[136]	FGYNSYKK.VQTNNPAPQK.RGVATRVG	K	R	10	2	508.104	1103.58	1103.58	552.799	552.8	1103.58	552.798	0.0035	0.9147	-0.5475	0.00311709	17.525	6.951	1	2	0	34	43	0	10K(8.0142)		0.8468	0	TRUE	tr|A0A0R2B802|A0A0R2B802_9LACO	A0A0R2B802	A0A0R2B802_9LACO	rpsL	30S ribosomal protein S12
5187_Murinus-SILAC-Heavy_7-19-2023.03890.03890.2	E:\DDA-PASEF\20230717_Microbiology_culture_proteome\Murinus.L\Output1\Murinus_Heavy\interact-5187_Murinus-SILAC-Heavy_7-19-2023.pep.xml	NCGATYHK	NCGATYHK[136]	ITGRYICR.NCGATYHK.IFNPTKVE	R	I	8	2	508.104	957.424	957.425	479.719	479.72	957.422	479.718	0.0034	0.8663	-0.5806	1.08455	8.359	0	0.9957	2	0	129	136	25401.5	2C(57.0215),8K(8.0142)		0.8004	0	TRUE	tr|A0A0R2B793|A0A0R2B793_9LACO	A0A0R2B793	A0A0R2B793_9LACO	adk	Adenylate kinase
5187_Murinus-SILAC-Heavy_7-19-2023.03893.03893.2	E:\DDA-PASEF\20230717_Microbiology_culture_proteome\Murinus.L\Output1\Murinus_Heavy\interact-5187_Murinus-SILAC-Heavy_7-19-2023.pep.xml	VATPDAK	VATPDAK[136]	ETPKEITK.VATPDAK.TIDEVSAF	K	T	7	2	508.104	708.387	708.389	355.201	355.202	708.39	355.202	-0.0009	0.9022	-0.324	0.109459	8.343	0	0.9985	2	0	250	256	0	7K(8.0142)		0.7037	0	TRUE	tr|A0A0R2AW58|A0A0R2AW58_9LACO	A0A0R2AW58	A0A0R2AW58_9LACO	proS	Proline--tRNA ligase
5187_Murinus-SILAC-Heavy_7-19-2023.03894.03894.2	E:\DDA-PASEF\20230717_Microbiology_culture_proteome\Murinus.L\Output1\Murinus_Heavy\interact-5187_Murinus-SILAC-Heavy_7-19-2023.pep.xml	TSEHASSSTAMK	TSEHASSSTAMK[136]	YGAIIDAK.TSEHASSSTAMK.SASDNAKD	K	S	12	2	508.104	1244.57	1244.57	623.29	623.291	1243.56	622.787	1.0074	0.8511	-0.3956	0.00192531	18.362	9.968	1	2	0	262	273	27058.4	12K(8.0142)		0.8994	0	TRUE	tr|A0A0R2B2D9|A0A0R2B2D9_9LACO	A0A0R2B2D9	A0A0R2B2D9_9LACO	atpG	ATP synthase gamma chain
5187_Murinus-SILAC-Heavy_7-19-2023.03896.03896.2	E:\DDA-PASEF\20230717_Microbiology_culture_proteome\Murinus.L\Output1\Murinus_Heavy\interact-5187_Murinus-SILAC-Heavy_7-19-2023.pep.xml	TSQPAMGR	TSQPAMGR[166]	IRKGNIPK.TSQPAMGR.FIDTFDEI	K	F	8	2	508.104	856.407	856.409	429.211	429.212	856.41	429.212	-0.0014	0.9638	-0.257	0.0307433	12.549	4.838	0.9998	2	0	62	69	23502.8	8R(10.0083)		0.7609	0	TRUE	tr|A0A0R2BKR8|A0A0R2BKR8_9LACO	A0A0R2BKR8	A0A0R2BKR8_9LACO	FC48_GL001411	DegV family protein
5187_Murinus-SILAC-Heavy_7-19-2023.03901.03901.2	E:\DDA-PASEF\20230717_Microbiology_culture_proteome\Murinus.L\Output1\Murinus_Heavy\interact-5187_Murinus-SILAC-Heavy_7-19-2023.pep.xml	HDSQEDLSR	HDSQEDLSR[166]	ITIVIGAK.HDSQEDLSR.FEETQKIM	K	F	9	2	508.104	1095.48	1095.48	548.745	548.745	1095.48	548.748	-0.0057	0.8096	-0.5263	0.00375837	11.2	0	0.999	2	0	300	308	0	9R(10.0083)		0.8405	0	TRUE	tr|A0A0R2B7W3|A0A0R2B7W3_9LACO	A0A0R2B7W3	A0A0R2B7W3_9LACO	FC48_GL000100	serine-type D-Ala-D-Ala carboxypeptidase
5187_Murinus-SILAC-Heavy_7-19-2023.03904.03904.2	E:\DDA-PASEF\20230717_Microbiology_culture_proteome\Murinus.L\Output1\Murinus_Heavy\interact-5187_Murinus-SILAC-Heavy_7-19-2023.pep.xml	LDGHAQR	LDGHAQR[166]	VVPEINGK.LDGHAQR.VPVITGSI	K	V	7	2	509.274	805.409	805.41	403.712	403.712	805.407	403.711	0.0031	0.8646	-0.5479	0.00233749	18.025	5.62	1	2	0	229	235	0	7R(10.0083)		0.7556	0	TRUE	tr|A0A0R2BF54|A0A0R2BF54_9LACO	A0A0R2BF54	A0A0R2BF54_9LACO	FC48_GL000513	Glyceraldehyde-3-phosphate dehydrogenase
5187_Murinus-SILAC-Heavy_7-19-2023.03905.03905.2	E:\DDA-PASEF\20230717_Microbiology_culture_proteome\Murinus.L\Output1\Murinus_Heavy\interact-5187_Murinus-SILAC-Heavy_7-19-2023.pep.xml	KESGNDPELGK	KESGNDPELGK[136]	RFEDIDGK.KESGNDPELGK.YWASIGDV	K	Y	11	2	509.274	1180.59	1180.59	591.3	591.301	1180.58	591.298	0.0053	0.8487	-0.5409	0.0175388	17.524	12.218	0.9998	2	1	128	138	46064.5	11K(8.0142)		0.8579	0	TRUE	tr|A0A0R2BG18|A0A0R2BG18_9LACO	A0A0R2BG18	A0A0R2BG18_9LACO	pgk	Phosphoglycerate kinase
5187_Murinus-SILAC-Heavy_7-19-2023.03907.03907.2	E:\DDA-PASEF\20230717_Microbiology_culture_proteome\Murinus.L\Output1\Murinus_Heavy\interact-5187_Murinus-SILAC-Heavy_7-19-2023.pep.xml	LAAEAGEK	LAAEAGEK[136]	GQAIYVEK.LAAEAGEK.VTFDKVVI	K	V	8	2	509.274	796.421	796.422	399.218	399.219	795.422	398.718	1.0006	0.9712	-0.4568	0.211106	12.202	8.487	0.9992	2	0	25	32	1.05799e+06	8K(8.0142)		0.7316	0	TRUE	tr|A0A0R2AUS1|A0A0R2AUS1_9LACO	A0A0R2AUS1	A0A0R2AUS1_9LACO	rplU	50S ribosomal protein L21
5187_Murinus-SILAC-Heavy_7-19-2023.03909.03909.2	E:\DDA-PASEF\20230717_Microbiology_culture_proteome\Murinus.L\Output1\Murinus_Heavy\interact-5187_Murinus-SILAC-Heavy_7-19-2023.pep.xml	ATLEANKDK	ATLEANK[136]DK[136]	IITPEKIR.ATLEANKDK.NIKAVVIV	R	N	9	2	509.274	1004.54	1004.54	503.278	503.278	1004.55	503.281	-0.0049	0.7839	-0.6232	0.150921	12.785	0	0.9947	2	1	134	142	12731.9	7K(8.0142),9K(8.0142)		0.8322	0	TRUE	tr|A0A0R2B2B8|A0A0R2B2B8_9LACO	A0A0R2B2B8	A0A0R2B2B8_9LACO	FC48_GL001825	Aminotransferase
5187_Murinus-SILAC-Heavy_7-19-2023.03911.03911.2	E:\DDA-PASEF\20230717_Microbiology_culture_proteome\Murinus.L\Output1\Murinus_Heavy\interact-5187_Murinus-SILAC-Heavy_7-19-2023.pep.xml	AEELAAK	AEELAAK[136]	SAETARKK.AEELAAK.RESAIKDS	K	R	7	2	509.274	738.399	738.401	370.207	370.208	738.4	370.207	0.0003	0.8448	-0.1836	2.20293	10.128	0	0.9925	2	0	66	72	35740.8	7K(8.0142)		0.7178	0	TRUE	tr|A0A0R2B139|A0A0R2B139_9LACO	A0A0R2B139	A0A0R2B139_9LACO	atpF	ATP synthase subunit b
5187_Murinus-SILAC-Heavy_7-19-2023.03912.03912.2	E:\DDA-PASEF\20230717_Microbiology_culture_proteome\Murinus.L\Output1\Murinus_Heavy\interact-5187_Murinus-SILAC-Heavy_7-19-2023.pep.xml	ADTNEVQSR	ADTNEVQSR[166]	ERIDAMMK.ADTNEVQSR.RFEREGQE	K	R	9	2	509.274	1028.47	1028.47	515.244	515.245	1028.48	515.245	-0.0014	0.9173	-0.5141	0.0102743	14.453	9.43	1	2	0	19	27	41452.5	9R(10.0083)		0.8105	0	TRUE	tr|A0A0R2B6P5|A0A0R2B6P5_9LACO	A0A0R2B6P5	A0A0R2B6P5_9LACO	FC48_GL000278	Cytosolic protein
5187_Murinus-SILAC-Heavy_7-19-2023.03917.03917.2	E:\DDA-PASEF\20230717_Microbiology_culture_proteome\Murinus.L\Output1\Murinus_Heavy\interact-5187_Murinus-SILAC-Heavy_7-19-2023.pep.xml	VEGNNYDTR	VEGNNYDTR[166]	QVESAQKR.VEGNNYDTR.KQVIQYDD	R	K	9	2	509.274	1076.47	1076.48	539.244	539.245	1076.48	539.245	-0.0011	0.9697	-0.1867	0.0142889	13.88	0	1	2	0	585	593	19786	9R(10.0083)		0.8354	0	TRUE	tr|A0A0R2B0L9|A0A0R2B0L9_9LACO	A0A0R2B0L9	A0A0R2B0L9_9LACO	secA	Protein translocase subunit SecA
5187_Murinus-SILAC-Heavy_7-19-2023.03918.03918.2	E:\DDA-PASEF\20230717_Microbiology_culture_proteome\Murinus.L\Output1\Murinus_Heavy\interact-5187_Murinus-SILAC-Heavy_7-19-2023.pep.xml	SNASDVTSK	SNASDVTSK[136]	.SNASDVTSK.LWEMANKI	M	L	9	2	509.274	915.425	915.427	458.72	458.721	915.439	458.727	-0.0124	0.8341	-0.6251	2.23229	7.105	0	0.9756	2	0	2	10	7472.45	9K(8.0142)		0.7893	0	TRUE	tr|A0A0R2BCM8|A0A0R2BCM8_9LACO	A0A0R2BCM8	A0A0R2BCM8_9LACO	FC48_GL000461	site-specific DNA-methyltransferase (adenine-specific)
5187_Murinus-SILAC-Heavy_7-19-2023.03920.03920.2	E:\DDA-PASEF\20230717_Microbiology_culture_proteome\Murinus.L\Output1\Murinus_Heavy\interact-5187_Murinus-SILAC-Heavy_7-19-2023.pep.xml	GESGAQMGMER	GESGAQMGM[147]ER[166]	VGGGNMWR.GESGAQMGMER.AQADYIGM	R	A	11	2	509.274	1177.47	1177.47	589.742	589.742	1177.47	589.744	-0.0031	0.8094	-0.2406	0.000127865	17.073	14.75	1	2	0	50	60	0	11R(10.0083),9M(15.9949)		0.8495	0	TRUE	tr|A0A0R2AZB3|A0A0R2AZB3_9LACO	A0A0R2AZB3	A0A0R2AZB3_9LACO	pyrH	Uridylate kinase
5187_Murinus-SILAC-Heavy_7-19-2023.03921.03921.2	E:\DDA-PASEF\20230717_Microbiology_culture_proteome\Murinus.L\Output1\Murinus_Heavy\interact-5187_Murinus-SILAC-Heavy_7-19-2023.pep.xml	VLNDRDK	VLNDR[166]DK[136]	SIIAVFDK.VLNDRDK.INIIVSSK	K	I	7	2	509.274	876.479	876.48	439.247	439.247	876.478	439.246	0.0014	0.8407	-0.6327	1.82075	8.459	0	0.9423	2	1	572	578	0	5R(10.0083),7K(8.0142)		0.793	0	TRUE	tr|A0A0R2AUA5|A0A0R2AUA5_9LACO	A0A0R2AUA5	A0A0R2AUA5_9LACO	FC48_GL001690	Probable phosphoketolase
5187_Murinus-SILAC-Heavy_7-19-2023.03923.03923.2	E:\DDA-PASEF\20230717_Microbiology_culture_proteome\Murinus.L\Output1\Murinus_Heavy\interact-5187_Murinus-SILAC-Heavy_7-19-2023.pep.xml	KESGNDPELGK	K[136]ESGNDPELGK[136]	RFEDIDGK.KESGNDPELGK.YWASIGDV	K	Y	11	2	510.444	1188.59	1188.6	595.304	595.305	1188.6	595.305	-0.0006	0.9853	-0.5436	3.23594e-05	27.46	8.696	1	2	1	128	138	0	11K(8.0142),1K(8.0142)		0.8658	0	TRUE	tr|A0A0R2BG18|A0A0R2BG18_9LACO	A0A0R2BG18	A0A0R2BG18_9LACO	pgk	Phosphoglycerate kinase
5187_Murinus-SILAC-Heavy_7-19-2023.03925.03925.3	E:\DDA-PASEF\20230717_Microbiology_culture_proteome\Murinus.L\Output1\Murinus_Heavy\interact-5187_Murinus-SILAC-Heavy_7-19-2023.pep.xml	AQAHVEAGAK	AQAHVEAGAK[136]	GFYTSPEK.AQAHVEAGAK.KVIVSAPA	K	K	10	3	510.444	988.516	988.518	330.512	330.513	988.518	330.513	-0.0005	0.8091	-0.4219	0.65013	11.248	9.087	0.9981	2	0	108	117	0	10K(8.0142)		0.7031	0	TRUE	tr|A0A0R2BF54|A0A0R2BF54_9LACO	A0A0R2BF54	A0A0R2BF54_9LACO	FC48_GL000513	Glyceraldehyde-3-phosphate dehydrogenase
5187_Murinus-SILAC-Heavy_7-19-2023.03927.03927.2	E:\DDA-PASEF\20230717_Microbiology_culture_proteome\Murinus.L\Output1\Murinus_Heavy\interact-5187_Murinus-SILAC-Heavy_7-19-2023.pep.xml	YIEEGKDK	YIEEGK[136]DK[136]	AFAEATRK.YIEEGKDK.EGKGYDPR	K	E	8	2	510.444	996.508	996.51	499.262	499.262	996.51	499.262	-0.0003	0.9659	-0.556	0.0292415	14.636	8.358	0.9986	2	1	246	253	0	6K(8.0142),8K(8.0142)		0.8456	0	TRUE	tr|A0A0R2B5L3|A0A0R2B5L3_9LACO	A0A0R2B5L3	A0A0R2B5L3_9LACO	FC48_GL000497	Fructose-bisphosphate aldolase
5187_Murinus-SILAC-Heavy_7-19-2023.03930.03930.2	E:\DDA-PASEF\20230717_Microbiology_culture_proteome\Murinus.L\Output1\Murinus_Heavy\interact-5187_Murinus-SILAC-Heavy_7-19-2023.pep.xml	INDTATSHQR	INDTATSHQR[166]	VATDAIDR.INDTATSHQR.VFVVEVMG	R	V	10	2	510.444	1151.55	1151.55	576.784	576.784	1151.56	576.785	-0.0013	0.9241	-0.4578	0.00386367	18.152	7.797	1	2	0	153	162	601814	10R(10.0083)		0.8879	0	TRUE	tr|A0A0R2BD56|A0A0R2BD56_9LACO	A0A0R2BD56	A0A0R2BD56_9LACO	pfkA	ATP-dependent 6-phosphofructokinase
5187_Murinus-SILAC-Heavy_7-19-2023.03931.03931.3	E:\DDA-PASEF\20230717_Microbiology_culture_proteome\Murinus.L\Output1\Murinus_Heavy\interact-5187_Murinus-SILAC-Heavy_7-19-2023.pep.xml	KESGNDPELGK	K[136]ESGNDPELGK[136]	RFEDIDGK.KESGNDPELGK.YWASIGDV	K	Y	11	3	510.444	1188.6	1188.6	397.207	397.207	1188.6	397.206	0.0045	0.8316	-0.5436	0.0205589	15.248	0	0.998	2	1	128	138	126325	11K(8.0142),1K(8.0142)		0.6874	0	TRUE	tr|A0A0R2BG18|A0A0R2BG18_9LACO	A0A0R2BG18	A0A0R2BG18_9LACO	pgk	Phosphoglycerate kinase
5187_Murinus-SILAC-Heavy_7-19-2023.03934.03934.2	E:\DDA-PASEF\20230717_Microbiology_culture_proteome\Murinus.L\Output1\Murinus_Heavy\interact-5187_Murinus-SILAC-Heavy_7-19-2023.pep.xml	LRPAAVK	LR[166]PAAVK[136]	AIYDTIAK.LRPAAVK.GTYIKHVS	K	G	7	2	510.444	771.507	771.508	386.761	386.761	771.509	386.762	-0.0003	0.6785	-0.3557	0.0517905	8.643	0	0.9922	2	0	200	206	23496.5	2R(10.0083),7K(8.0142)		0.7852	0	TRUE	tr|A0A0R2BFG1|A0A0R2BFG1_9LACO	A0A0R2BFG1	A0A0R2BFG1_9LACO	rplA	50S ribosomal protein L1
5187_Murinus-SILAC-Heavy_7-19-2023.03935.03935.2	E:\DDA-PASEF\20230717_Microbiology_culture_proteome\Murinus.L\Output1\Murinus_Heavy\interact-5187_Murinus-SILAC-Heavy_7-19-2023.pep.xml	GESGAQMGMER	GESGAQMGM[147]ER[166]	VGGGNMWR.GESGAQMGMER.AQADYIGM	R	A	11	2	510.444	1177.47	1177.47	589.741	589.741	1177.47	589.744	-0.0046	0.9323	-0.2433	0.00516119	14.649	12.602	1	2	0	50	60	0	11R(10.0083),9M(15.9949)		0.8506	0	TRUE	tr|A0A0R2AZB3|A0A0R2AZB3_9LACO	A0A0R2AZB3	A0A0R2AZB3_9LACO	pyrH	Uridylate kinase
5187_Murinus-SILAC-Heavy_7-19-2023.03942.03942.2	E:\DDA-PASEF\20230717_Microbiology_culture_proteome\Murinus.L\Output1\Murinus_Heavy\interact-5187_Murinus-SILAC-Heavy_7-19-2023.pep.xml	HMQESAK	HMQESAK[136]	PINEKEIK.HMQESAK.TIKEVITN	K	T	7	2	511.615	837.388	837.389	419.701	419.702	837.389	419.702	-0.0007	0.8582	-0.3681	0.0015355	15.755	0	1	2	0	299	305	713512	7K(8.0142)		0.7876	0	TRUE	tr|A0A0R2BPC8|A0A0R2BPC8_9LACO	A0A0R2BPC8	A0A0R2BPC8_9LACO	ldh	L-lactate dehydrogenase
5187_Murinus-SILAC-Heavy_7-19-2023.03943.03943.2	E:\DDA-PASEF\20230717_Microbiology_culture_proteome\Murinus.L\Output1\Murinus_Heavy\interact-5187_Murinus-SILAC-Heavy_7-19-2023.pep.xml	VGGSAQIK	VGGSAQIK[136]	DAGTSVSR.VGGSAQIK.AMKKVAGT	R	A	8	2	511.615	766.442	766.443	384.228	384.229	766.443	384.229	0.0005	0.9801	-0.2942	0.0404809	14.071	7.652	1	2	0	366	373	682147	8K(8.0142)		0.7195	0	TRUE	tr|A0A0R2BAK5|A0A0R2BAK5_9LACO	A0A0R2BAK5	A0A0R2BAK5_9LACO	atpA	ATP synthase subunit alpha
5187_Murinus-SILAC-Heavy_7-19-2023.03945.03945.2	E:\DDA-PASEF\20230717_Microbiology_culture_proteome\Murinus.L\Output1\Murinus_Heavy\interact-5187_Murinus-SILAC-Heavy_7-19-2023.pep.xml	LVHAQDDR	LVHAQDDR[166]	SDEEIEKK.LVHAQDDR.LFYIAEAF	K	L	8	2	511.615	962.482	962.483	482.248	482.249	962.481	482.248	0.0018	0.7623	-0.5633	0.0205826	14.246	0	0.9999	2	0	424	431	0	8R(10.0083)		0.8236	0	TRUE	tr|A0A0R2ATQ2|A0A0R2ATQ2_9LACO	A0A0R2ATQ2	A0A0R2ATQ2_9LACO	carB	Carbamoyl-phosphate synthase large chain
5187_Murinus-SILAC-Heavy_7-19-2023.03946.03946.2	E:\DDA-PASEF\20230717_Microbiology_culture_proteome\Murinus.L\Output1\Murinus_Heavy\interact-5187_Murinus-SILAC-Heavy_7-19-2023.pep.xml	EPGFTHK	EPGFTHK[136]	VDVHVHYR.EPGFTHK.ETIKTGSI	R	E	7	2	511.615	822.41	822.411	412.212	412.213	822.412	412.213	-0.0004	0.8052	-0.0785	1.21339	8.164	0	0.9779	2	0	63	69	260103	7K(8.0142)		0.7528	0	TRUE	tr|A0A0R2ASD9|A0A0R2ASD9_9LACO	A0A0R2ASD9	A0A0R2ASD9_9LACO	pyrC	Dihydroorotase
5187_Murinus-SILAC-Heavy_7-19-2023.03948.03948.3	E:\DDA-PASEF\20230717_Microbiology_culture_proteome\Murinus.L\Output1\Murinus_Heavy\interact-5187_Murinus-SILAC-Heavy_7-19-2023.pep.xml	GSVMNPNDHPHGGGEGK	GSVM[147]NPNDHPHGGGEGK[136]	IGKRPQSR.GSVMNPNDHPHGGGEGK.APVGRPSP	R	A	17	3	511.615	1712.74	1712.74	571.92	571.921	1712.74	571.921	-0.0004	0.8543	-0.4035	5.77431e-05	18.454	0	1	2	0	222	238	0	17K(8.0142),4M(15.9949)		0.8116	0	TRUE	tr|A0A0R2BGQ1|A0A0R2BGQ1_9LACO	A0A0R2BGQ1	A0A0R2BGQ1_9LACO	rplB	50S ribosomal protein L2
5187_Murinus-SILAC-Heavy_7-19-2023.03949.03949.2	E:\DDA-PASEF\20230717_Microbiology_culture_proteome\Murinus.L\Output1\Murinus_Heavy\interact-5187_Murinus-SILAC-Heavy_7-19-2023.pep.xml	TASLAQR	TASLAQR[166]	IITCDPIK.TASLAQR.YYIF	K	Y	7	2	511.615	755.415	755.416	378.715	378.715	755.417	378.716	-0.0006	0.9774	-0.1183	0.133659	9.996	5.064	0.9984	2	0	551	557	0	7R(10.0083)		0.7143	0	TRUE	tr|A0A0R2B442|A0A0R2B442_9LACO	A0A0R2B442	A0A0R2B442_9LACO	ureC	Urease subunit alpha
5187_Murinus-SILAC-Heavy_7-19-2023.03951.03951.2	E:\DDA-PASEF\20230717_Microbiology_culture_proteome\Murinus.L\Output1\Murinus_Heavy\interact-5187_Murinus-SILAC-Heavy_7-19-2023.pep.xml	KESGNDPELGK	K[136]ESGNDPELGK[136]	RFEDIDGK.KESGNDPELGK.YWASIGDV	K	Y	11	2	511.615	1188.59	1188.59	595.304	595.304	1188.6	595.305	-0.0013	0.9348	-0.5463	0.000556225	18.519	0	1	2	1	128	138	0	11K(8.0142),1K(8.0142)		0.8385	0	TRUE	tr|A0A0R2BG18|A0A0R2BG18_9LACO	A0A0R2BG18	A0A0R2BG18_9LACO	pgk	Phosphoglycerate kinase
5187_Murinus-SILAC-Heavy_7-19-2023.03952.03952.2	E:\DDA-PASEF\20230717_Microbiology_culture_proteome\Murinus.L\Output1\Murinus_Heavy\interact-5187_Murinus-SILAC-Heavy_7-19-2023.pep.xml	HGEFDSR	HGEFDSR[166]	DFKEEIDK.HGEFDSR.AITIGHVQ	K	A	7	2	511.615	856.374	856.375	429.194	429.195	856.37	429.192	0.0052	0.8422	-0.3431	1.68558	6.593	0	0.8999	2	0	237	243	20112.3	7R(10.0083)		0.7609	0	TRUE	tr|A0A0R2BD56|A0A0R2BD56_9LACO	A0A0R2BD56	A0A0R2BD56_9LACO	pfkA	ATP-dependent 6-phosphofructokinase
5187_Murinus-SILAC-Heavy_7-19-2023.03955.03955.2	E:\DDA-PASEF\20230717_Microbiology_culture_proteome\Murinus.L\Output1\Murinus_Heavy\interact-5187_Murinus-SILAC-Heavy_7-19-2023.pep.xml	LHGTGNGDER	LHGTGNGDER[166]	IRGKGAPR.LHGTGNGDER.VTVKVQTP	R	V	10	2	511.615	1065.47	1065.47	533.743	533.743	1064.49	533.251	0.9842	0.6865	-0.3197	0.125386	10.107	0	0.881	2	0	319	328	0	10R(10.0083)		0.8166	0	TRUE	tr|A0A0R2AUJ8|A0A0R2AUJ8_9LACO	A0A0R2AUJ8	A0A0R2AUJ8_9LACO	dnaJ	Chaperone protein DnaJ
5187_Murinus-SILAC-Heavy_7-19-2023.03960.03960.2	E:\DDA-PASEF\20230717_Microbiology_culture_proteome\Murinus.L\Output1\Murinus_Heavy\interact-5187_Murinus-SILAC-Heavy_7-19-2023.pep.xml	ALQEKPAADK	ALQEK[136]PAADK[136]	RRIAISIK.ALQEKPAADK.KEVEVVEE	K	K	10	2	511.615	1085.61	1085.61	543.81	543.81	1085.61	543.81	0.0011	0.8438	-0.5572	0.0262573	14.823	0	1	2	0	354	363	12226.8	10K(8.0142),5K(8.0142)		0.8535	0	TRUE	tr|A0A0R2BAH7|A0A0R2BAH7_9LACO	A0A0R2BAH7	A0A0R2BAH7_9LACO	FC48_GL001862	30S ribosomal protein S1
5187_Murinus-SILAC-Heavy_7-19-2023.03962.03962.3	E:\DDA-PASEF\20230717_Microbiology_culture_proteome\Murinus.L\Output1\Murinus_Heavy\interact-5187_Murinus-SILAC-Heavy_7-19-2023.pep.xml	TSHSAIMSR	TSHSAIM[147]SR[166]	FITDIGGR.TSHSAIMSR.TIEIPAVV	R	T	9	3	511.615	1014.48	1014.48	339.166	339.167	1014.48	339.167	0.0005	0.8241	-0.6422	2.10136	9.21	0	0.97	2	0	186	194	4609.1	7M(15.9949),9R(10.0083)		0.6753	0	TRUE	tr|A0A0R2B5J7|A0A0R2B5J7_9LACO	A0A0R2B5J7	A0A0R2B5J7_9LACO	FC48_GL000282	Phosphoenolpyruvate-protein phosphotransferase
5187_Murinus-SILAC-Heavy_7-19-2023.03963.03963.2	E:\DDA-PASEF\20230717_Microbiology_culture_proteome\Murinus.L\Output1\Murinus_Heavy\interact-5187_Murinus-SILAC-Heavy_7-19-2023.pep.xml	SDVEETPK	SDVEETPK[136]	DDSEIKMR.SDVEETPK.SYRIIIDI	R	S	8	2	511.615	911.424	911.426	456.719	456.72	911.433	456.724	-0.0071	0.7679	-0.2855	0.0337481	12.387	0	0.9986	2	0	39	46	0	8K(8.0142)		0.7977	0	TRUE	tr|A0A0R2B6E9|A0A0R2B6E9_9LACO	A0A0R2B6E9	A0A0R2B6E9_9LACO	FC48_GL000352	Hsp20 family heat-shock protein
5187_Murinus-SILAC-Heavy_7-19-2023.03964.03964.2	E:\DDA-PASEF\20230717_Microbiology_culture_proteome\Murinus.L\Output1\Murinus_Heavy\interact-5187_Murinus-SILAC-Heavy_7-19-2023.pep.xml	SQQNAGEVSR	SQQNAGEVSR[166]	EIDKITSK.SQQNAGEVSR.EGVQRDII	K	E	10	2	511.615	1084.52	1084.52	543.266	543.266	1084.51	543.264	0.0039	0.8723	-0.6209	0.0325087	13.452	0	0.9997	2	0	296	305	22676.5	10R(10.0083)		0.8473	0	TRUE	tr|A0A0R2BN96|A0A0R2BN96_9LACO	A0A0R2BN96	A0A0R2BN96_9LACO	hslU	ATP-dependent protease ATPase subunit HslU
5187_Murinus-SILAC-Heavy_7-19-2023.03966.03966.2	E:\DDA-PASEF\20230717_Microbiology_culture_proteome\Murinus.L\Output1\Murinus_Heavy\interact-5187_Murinus-SILAC-Heavy_7-19-2023.pep.xml	AQAHVEAGAK	AQAHVEAGAK[136]	GFYTSPEK.AQAHVEAGAK.KVIVSAPA	K	K	10	2	512.785	988.519	988.52	495.267	495.267	988.518	495.266	0.0021	0.8527	-0.4165	6.83124e-05	28.162	16.205	1	2	0	108	117	0	10K(8.0142)		0.8147	0	TRUE	tr|A0A0R2BF54|A0A0R2BF54_9LACO	A0A0R2BF54	A0A0R2BF54_9LACO	FC48_GL000513	Glyceraldehyde-3-phosphate dehydrogenase
5187_Murinus-SILAC-Heavy_7-19-2023.03969.03969.2	E:\DDA-PASEF\20230717_Microbiology_culture_proteome\Murinus.L\Output1\Murinus_Heavy\interact-5187_Murinus-SILAC-Heavy_7-19-2023.pep.xml	ALQEKPAADK	ALQEK[136]PAADK[136]	RRIAISIK.ALQEKPAADK.KEVEVVEE	K	K	10	2	512.785	1085.61	1085.61	543.813	543.814	1085.61	543.81	0.0081	0.7994	-0.5598	0.00491756	17.733	8.58	1	2	0	354	363	0	10K(8.0142),5K(8.0142)		0.8754	0	TRUE	tr|A0A0R2BAH7|A0A0R2BAH7_9LACO	A0A0R2BAH7	A0A0R2BAH7_9LACO	FC48_GL001862	30S ribosomal protein S1
5187_Murinus-SILAC-Heavy_7-19-2023.03970.03970.2	E:\DDA-PASEF\20230717_Microbiology_culture_proteome\Murinus.L\Output1\Murinus_Heavy\interact-5187_Murinus-SILAC-Heavy_7-19-2023.pep.xml	KDIEQER	K[136]DIEQER[166]	STIKKNAK.KDIEQER.QEAISNVK	K	Q	7	2	512.785	934.486	934.487	468.25	468.251	934.484	468.249	0.0029	0.9666	-0.5613	1.53638	8.754	7.914	0.962	2	1	119	125	250861	1K(8.0142),7R(10.0083)		0.7981	0	TRUE	tr|A0A0R2B139|A0A0R2B139_9LACO	A0A0R2B139	A0A0R2B139_9LACO	atpF	ATP synthase subunit b
5187_Murinus-SILAC-Heavy_7-19-2023.03971.03971.2	E:\DDA-PASEF\20230717_Microbiology_culture_proteome\Murinus.L\Output1\Murinus_Heavy\interact-5187_Murinus-SILAC-Heavy_7-19-2023.pep.xml	VGEVAMR	VGEVAM[147]R[166]	SDAMAMGR.VGEVAMR.CWQIADKM	R	C	7	2	512.785	786.394	786.395	394.204	394.205	786.393	394.204	0.0014	0.9296	-0.2572	0.127497	8.078	0	0.9762	2	0	360	366	281057	6M(15.9949),7R(10.0083)		0.7147	0	TRUE	tr|A0A0R2B442|A0A0R2B442_9LACO	A0A0R2B442	A0A0R2B442_9LACO	ureC	Urease subunit alpha
5187_Murinus-SILAC-Heavy_7-19-2023.03972.03972.2	E:\DDA-PASEF\20230717_Microbiology_culture_proteome\Murinus.L\Output1\Murinus_Heavy\interact-5187_Murinus-SILAC-Heavy_7-19-2023.pep.xml	VEAQADQEK	VEAQADQEK[136]	MKK.VEAQADQEK.KSVIKTWS	K	K	9	2	512.785	1024.49	1024.49	513.253	513.254	1024.49	513.253	0.0008	0.9412	-0.572	0.00312968	16.518	0	1	2	0	4	12	0	9K(8.0142)		0.8305	0	TRUE	tr|A0A0R2BEN6|A0A0R2BEN6_9LACO	A0A0R2BEN6	A0A0R2BEN6_9LACO	rpsS	30S ribosomal protein S19
5187_Murinus-SILAC-Heavy_7-19-2023.03974.03974.3	E:\DDA-PASEF\20230717_Microbiology_culture_proteome\Murinus.L\Output1\Murinus_Heavy\interact-5187_Murinus-SILAC-Heavy_7-19-2023.pep.xml	SHALNQTNR	SHALNQTNR[166]	KTTFGKKR.SHALNQTNR.SWKPNIQK	R	S	9	3	512.785	1049.52	1049.52	350.848	350.849	1049.52	350.849	-0.0003	0.9719	-0.5395	0.00270551	16.771	0	1	2	0	18	26	107432	9R(10.0083)		0.6924	0	TRUE	tr|A0A0R2B2A6|A0A0R2B2A6_9LACO	A0A0R2B2A6	A0A0R2B2A6_9LACO	rpmB	50S ribosomal protein L28
5187_Murinus-SILAC-Heavy_7-19-2023.03976.03976.2	E:\DDA-PASEF\20230717_Microbiology_culture_proteome\Murinus.L\Output1\Murinus_Heavy\interact-5187_Murinus-SILAC-Heavy_7-19-2023.pep.xml	INDTATSHQR	INDTATSHQR[166]	VATDAIDR.INDTATSHQR.VFVVEVMG	R	V	10	2	512.785	1153.54	1153.54	577.778	577.779	1151.56	576.785	1.9866	0.7248	-0.4525	0.0232006	13.038	9.986	0.9855	2	0	153	162	0	10R(10.0083)		0.8556	0	TRUE	tr|A0A0R2BD56|A0A0R2BD56_9LACO	A0A0R2BD56	A0A0R2BD56_9LACO	pfkA	ATP-dependent 6-phosphofructokinase
5187_Murinus-SILAC-Heavy_7-19-2023.03977.03977.2	E:\DDA-PASEF\20230717_Microbiology_culture_proteome\Murinus.L\Output1\Murinus_Heavy\interact-5187_Murinus-SILAC-Heavy_7-19-2023.pep.xml	ALAEAGDRK	ALAEAGDR[166]K[136]	YKGPSFAK.ALAEAGDRK.QYQWKVTY	K	Q	9	2	512.785	947.515	947.516	474.765	474.765	947.515	474.765	0.0002	0.8888	-0.6054	0.0244202	14.949	11.716	0.9996	2	1	100	108	0	8R(10.0083),9K(8.0142)		0.8082	0	TRUE	tr|A0A0R2BBU1|A0A0R2BBU1_9LACO	A0A0R2BBU1	A0A0R2BBU1_9LACO	FC48_GL000975	Phage tail protein
5187_Murinus-SILAC-Heavy_7-19-2023.03982.03982.2	E:\DDA-PASEF\20230717_Microbiology_culture_proteome\Murinus.L\Output1\Murinus_Heavy\interact-5187_Murinus-SILAC-Heavy_7-19-2023.pep.xml	SQQNAGEVSR	SQQNAGEVSR[166]	EIDKITSK.SQQNAGEVSR.EGVQRDII	K	E	10	2	512.785	1084.51	1084.51	543.264	543.264	1084.51	543.264	0.0007	0.9344	-0.6236	0.0407146	13.061	0	1	2	0	296	305	23683.1	10R(10.0083)		0.8462	0	TRUE	tr|A0A0R2BN96|A0A0R2BN96_9LACO	A0A0R2BN96	A0A0R2BN96_9LACO	hslU	ATP-dependent protease ATPase subunit HslU
5187_Murinus-SILAC-Heavy_7-19-2023.03983.03983.2	E:\DDA-PASEF\20230717_Microbiology_culture_proteome\Murinus.L\Output1\Murinus_Heavy\interact-5187_Murinus-SILAC-Heavy_7-19-2023.pep.xml	ATDVSKEEDPAK	ATDVSK[136]EEDPAK[136]	DHSTKGIK.ATDVSKEEDPAK.IGAIMSKK	K	I	12	2	512.785	1304.64	1304.64	653.328	653.329	1304.64	653.329	0.0001	0.9015	-0.4347	0.000521795	21.63	0	1	2	1	216	227	0	12K(8.0142),6K(8.0142)		0.9156	0	TRUE	tr|A0A0R2BL60|A0A0R2BL60_9LACO	A0A0R2BL60	A0A0R2BL60_9LACO	FC48_GL001429	Amino acid ABC transporter substrate-binding protein
5187_Murinus-SILAC-Heavy_7-19-2023.03988.03988.2	E:\DDA-PASEF\20230717_Microbiology_culture_proteome\Murinus.L\Output1\Murinus_Heavy\interact-5187_Murinus-SILAC-Heavy_7-19-2023.pep.xml	TAGAEDVEK	TAGAEDVEK[136]	IKKFEKAK.TAGAEDVEK.LYREAVSA	K	L	9	2	513.955	926.444	926.445	464.229	464.23	926.444	464.229	0.0016	0.9442	-0.4544	0.0145462	14.849	6.224	0.9999	2	0	40	48	2726256	9K(8.0142)		0.7797	0	TRUE	tr|A0A0R2B2Q5|A0A0R2B2Q5_9LACO	A0A0R2B2Q5	A0A0R2B2Q5_9LACO	rpsT	30S ribosomal protein S20
5187_Murinus-SILAC-Heavy_7-19-2023.03991.03991.2	E:\DDA-PASEF\20230717_Microbiology_culture_proteome\Murinus.L\Output1\Murinus_Heavy\interact-5187_Murinus-SILAC-Heavy_7-19-2023.pep.xml	ASDEELEKK	ASDEELEK[136]K[136]	IISPRVAK.ASDEELEKK.LVHAQDDR	K	L	9	2	513.955	1063.54	1063.54	532.775	532.776	1063.54	532.776	-0.0001	0.7791	-0.5819	0.0147062	13.83	0	0.9976	2	1	415	423	0	8K(8.0142),9K(8.0142)		0.8417	0	TRUE	tr|A0A0R2ATQ2|A0A0R2ATQ2_9LACO	A0A0R2ATQ2	A0A0R2ATQ2_9LACO	carB	Carbamoyl-phosphate synthase large chain
5187_Murinus-SILAC-Heavy_7-19-2023.03992.03992.2	E:\DDA-PASEF\20230717_Microbiology_culture_proteome\Murinus.L\Output1\Murinus_Heavy\interact-5187_Murinus-SILAC-Heavy_7-19-2023.pep.xml	TSEHASSSTAMK	TSEHASSSTAMK[136]	YGAIIDAK.TSEHASSSTAMK.SASDNAKD	K	S	12	2	513.955	1243.56	1243.56	622.788	622.788	1243.56	622.787	0.0025	0.8253	-0.3821	0.000439036	20.93	6.559	1	2	0	262	273	21932.3	12K(8.0142)		0.8984	0	TRUE	tr|A0A0R2B2D9|A0A0R2B2D9_9LACO	A0A0R2B2D9	A0A0R2B2D9_9LACO	atpG	ATP synthase gamma chain
5187_Murinus-SILAC-Heavy_7-19-2023.03994.03994.3	E:\DDA-PASEF\20230717_Microbiology_culture_proteome\Murinus.L\Output1\Murinus_Heavy\interact-5187_Murinus-SILAC-Heavy_7-19-2023.pep.xml	AQAHVEAGAK		GFYTSPEK.AQAHVEAGAK.KVIVSAPA	K	K	10	3	513.955	980.501	980.503	327.841	327.841	980.504	327.842	-0.0012	0.5671	-0.4138	2.37547	6.997	0	0.7161	2	0	108	117	19864.7			0.7006	0	TRUE	tr|A0A0R2BF54|A0A0R2BF54_9LACO	A0A0R2BF54	A0A0R2BF54_9LACO	FC48_GL000513	Glyceraldehyde-3-phosphate dehydrogenase
5187_Murinus-SILAC-Heavy_7-19-2023.03996.03996.2	E:\DDA-PASEF\20230717_Microbiology_culture_proteome\Murinus.L\Output1\Murinus_Heavy\interact-5187_Murinus-SILAC-Heavy_7-19-2023.pep.xml	TFHGHAADDK	TFHGHAADDK[136]	IGEFVPTR.TFHGHAADDK.KTGKK	R	K	10	2	513.955	1105.5	1105.5	553.758	553.759	1105.5	553.759	-0.0002	0.7173	-0.3333	0.172882	10.549	0	0.994	2	0	64	73	15531.6	10K(8.0142)		0.8377	0	TRUE	tr|A0A0R2BEN6|A0A0R2BEN6_9LACO	A0A0R2BEN6	A0A0R2BEN6_9LACO	rpsS	30S ribosomal protein S19
5187_Murinus-SILAC-Heavy_7-19-2023.03997.03997.2	E:\DDA-PASEF\20230717_Microbiology_culture_proteome\Murinus.L\Output1\Murinus_Heavy\interact-5187_Murinus-SILAC-Heavy_7-19-2023.pep.xml	NAHNVVSK	NAHNVVSK[136]	IDDDEKFK.NAHNVVSK.VEINGEEQ	K	V	8	2	513.955	876.473	876.474	439.244	439.244	875.471	438.743	1.0033	0.7008	-0.5131	0.0512271	13.662	7.237	0.9486	2	0	225	232	98682.1	8K(8.0142)		0.7858	0	TRUE	tr|A0A0R2BNR8|A0A0R2BNR8_9LACO	A0A0R2BNR8	A0A0R2BNR8_9LACO	FC48_GL000659	Dyp-type peroxidase family protein
5187_Murinus-SILAC-Heavy_7-19-2023.03999.03999.2	E:\DDA-PASEF\20230717_Microbiology_culture_proteome\Murinus.L\Output1\Murinus_Heavy\interact-5187_Murinus-SILAC-Heavy_7-19-2023.pep.xml	TSHSAIMSR	TSHSAIM[147]SR[166]	FITDIGGR.TSHSAIMSR.TIEIPAVV	R	T	9	2	513.955	1014.48	1014.48	508.245	508.245	1014.48	508.247	-0.0031	0.6313	-0.6368	0.893305	7.696	0	0.8457	2	0	186	194	11523	7M(15.9949),9R(10.0083)		0.8241	0	TRUE	tr|A0A0R2B5J7|A0A0R2B5J7_9LACO	A0A0R2B5J7	A0A0R2B5J7_9LACO	FC48_GL000282	Phosphoenolpyruvate-protein phosphotransferase
5187_Murinus-SILAC-Heavy_7-19-2023.04001.04001.2	E:\DDA-PASEF\20230717_Microbiology_culture_proteome\Murinus.L\Output1\Murinus_Heavy\interact-5187_Murinus-SILAC-Heavy_7-19-2023.pep.xml	ILESDDQKEK	ILESDDQK[136]EK[136]	MTYKAINK.ILESDDQKEK.ERYHDIVP	K	E	10	2	513.955	1219.62	1219.62	610.817	610.818	1219.63	610.821	-0.0057	0.7852	-0.4738	0.0519099	14.639	0	0.9988	2	1	390	399	8343.63	10K(8.0142),8K(8.0142)		0.9349	0	TRUE	tr|A0A0R2BNZ7|A0A0R2BNZ7_9LACO	A0A0R2BNZ7	A0A0R2BNZ7_9LACO	rnr	Ribonuclease R
5187_Murinus-SILAC-Heavy_7-19-2023.04003.04003.2	E:\DDA-PASEF\20230717_Microbiology_culture_proteome\Murinus.L\Output1\Murinus_Heavy\interact-5187_Murinus-SILAC-Heavy_7-19-2023.pep.xml	TFHGHAADDK	TFHGHAADDK[136]	IGEFVPTR.TFHGHAADDK.KTGKK	R	K	10	2	513.955	1105.5	1105.51	553.76	553.76	1105.5	553.759	0.0028	0.5455	-0.3333	0.0115279	9.253	0	0.909	2	0	64	73	16059.4	10K(8.0142)		0.85	0	TRUE	tr|A0A0R2BEN6|A0A0R2BEN6_9LACO	A0A0R2BEN6	A0A0R2BEN6_9LACO	rpsS	30S ribosomal protein S19
5187_Murinus-SILAC-Heavy_7-19-2023.04004.04004.2	E:\DDA-PASEF\20230717_Microbiology_culture_proteome\Murinus.L\Output1\Murinus_Heavy\interact-5187_Murinus-SILAC-Heavy_7-19-2023.pep.xml	SDVEETPK	SDVEETPK[136]	DDSEIKMR.SDVEETPK.SYRIIIDI	R	S	8	2	513.955	911.435	911.437	456.725	456.726	911.433	456.724	0.0037	0.9188	-0.2909	0.0833681	12.816	0	0.9998	2	0	39	46	0	8K(8.0142)		0.7991	0	TRUE	tr|A0A0R2B6E9|A0A0R2B6E9_9LACO	A0A0R2B6E9	A0A0R2B6E9_9LACO	FC48_GL000352	Hsp20 family heat-shock protein
5187_Murinus-SILAC-Heavy_7-19-2023.04007.04007.2	E:\DDA-PASEF\20230717_Microbiology_culture_proteome\Murinus.L\Output1\Murinus_Heavy\interact-5187_Murinus-SILAC-Heavy_7-19-2023.pep.xml	LQDGPDR	LQDGPDR[166]	HAYTATQK.LQDGPDR.GGNVRNAR	K	G	7	2	515.125	809.391	809.393	405.703	405.704	809.391	405.703	0.0019	0.9823	-0.3161	0.018978	13.387	0	1	2	0	187	193	0	7R(10.0083)		0.7312	0	TRUE	tr|A0A0R2BF54|A0A0R2BF54_9LACO	A0A0R2BF54	A0A0R2BF54_9LACO	FC48_GL000513	Glyceraldehyde-3-phosphate dehydrogenase
5187_Murinus-SILAC-Heavy_7-19-2023.04010.04010.2	E:\DDA-PASEF\20230717_Microbiology_culture_proteome\Murinus.L\Output1\Murinus_Heavy\interact-5187_Murinus-SILAC-Heavy_7-19-2023.pep.xml	SDVEETPK	SDVEETPK[136]	DDSEIKMR.SDVEETPK.SYRIIIDI	R	S	8	2	515.125	911.434	911.435	456.724	456.725	911.433	456.724	0.0021	0.9596	-0.2936	0.0352371	12.312	0	1	2	0	39	46	2.37718e+06	8K(8.0142)		0.7971	0	TRUE	tr|A0A0R2B6E9|A0A0R2B6E9_9LACO	A0A0R2B6E9	A0A0R2B6E9_9LACO	FC48_GL000352	Hsp20 family heat-shock protein
5187_Murinus-SILAC-Heavy_7-19-2023.04012.04012.2	E:\DDA-PASEF\20230717_Microbiology_culture_proteome\Murinus.L\Output1\Murinus_Heavy\interact-5187_Murinus-SILAC-Heavy_7-19-2023.pep.xml	LHGTGNGDER	LHGTGNGDER[166]	IRGKGAPR.LHGTGNGDER.VTVKVQTP	R	V	10	2	515.125	1064.47	1064.47	533.244	533.244	1064.49	533.251	-0.0131	0.8269	-0.3116	0.00708762	15.098	0	1	2	0	319	328	20433.5	10R(10.0083)		0.8319	0	TRUE	tr|A0A0R2AUJ8|A0A0R2AUJ8_9LACO	A0A0R2AUJ8	A0A0R2AUJ8_9LACO	dnaJ	Chaperone protein DnaJ
5187_Murinus-SILAC-Heavy_7-19-2023.04013.04013.2	E:\DDA-PASEF\20230717_Microbiology_culture_proteome\Murinus.L\Output1\Murinus_Heavy\interact-5187_Murinus-SILAC-Heavy_7-19-2023.pep.xml	GDDHVANTPK	GDDHVANTPK[136]	MNITHVIR.GDDHVANTPK.QIAVYDAF	R	Q	10	2	515.125	1060.5	1060.5	531.257	531.258	1060.5	531.259	-0.002	0.6338	-0.533	0.0103217	16.445	0	0.9993	2	0	221	230	38732.9	10K(8.0142)		0.8548	0	TRUE	tr|A0A0R2AUW1|A0A0R2AUW1_9LACO	A0A0R2AUW1	A0A0R2AUW1_9LACO	gltX	Glutamate--tRNA ligase
5187_Murinus-SILAC-Heavy_7-19-2023.04016.04016.2	E:\DDA-PASEF\20230717_Microbiology_culture_proteome\Murinus.L\Output1\Murinus_Heavy\interact-5187_Murinus-SILAC-Heavy_7-19-2023.pep.xml	TLGQSPTK	TLGQSPTK[136]	QEYVIAAR.TLGQSPTK.IAWKHIVP	R	I	8	2	515.125	838.462	838.463	420.238	420.239	838.464	420.239	-0.0011	0.9452	-0.2712	0.203002	10.27	0	0.9997	2	0	239	246	0	8K(8.0142)		0.7659	0	TRUE	tr|A0A0R2BGY1|A0A0R2BGY1_9LACO	A0A0R2BGY1	A0A0R2BGY1_9LACO	FC48_GL000112	Peptide nickel transport system permease protein
5187_Murinus-SILAC-Heavy_7-19-2023.04017.04017.2	E:\DDA-PASEF\20230717_Microbiology_culture_proteome\Murinus.L\Output1\Murinus_Heavy\interact-5187_Murinus-SILAC-Heavy_7-19-2023.pep.xml	TSEHASSSTAMK	TSEHASSSTAMK[136]	YGAIIDAK.TSEHASSSTAMK.SASDNAKD	K	S	12	2	515.125	1243.56	1243.56	622.788	622.789	1243.56	622.787	0.0034	0.5871	-0.3794	0.0261818	14.828	0	0.9991	2	0	262	273	0	12K(8.0142)		0.8833	0	TRUE	tr|A0A0R2B2D9|A0A0R2B2D9_9LACO	A0A0R2B2D9	A0A0R2B2D9_9LACO	atpG	ATP synthase gamma chain
5187_Murinus-SILAC-Heavy_7-19-2023.04020.04020.3	E:\DDA-PASEF\20230717_Microbiology_culture_proteome\Murinus.L\Output1\Murinus_Heavy\interact-5187_Murinus-SILAC-Heavy_7-19-2023.pep.xml	NAHPHVSADGR	NAHPHVSADGR[166]	THGVPSVK.NAHPHVSADGR.FFIVHNGV	K	F	11	3	515.125	1169.56	1169.56	390.859	390.86	1169.56	390.859	0.0018	0.8244	-0.3743	0.01	14.5	0	1	2	0	84	94	15279.9	11R(10.0083)		0.78	0	TRUE	tr|A0A0R2BHF3|A0A0R2BHF3_9LACO	A0A0R2BHF3	A0A0R2BHF3_9LACO	glmS	Glutamine--fructose-6-phosphate aminotransferase [isomerizing]
5187_Murinus-SILAC-Heavy_7-19-2023.04021.04021.2	E:\DDA-PASEF\20230717_Microbiology_culture_proteome\Murinus.L\Output1\Murinus_Heavy\interact-5187_Murinus-SILAC-Heavy_7-19-2023.pep.xml	YVNDANDAAK	YVNDANDAAK[136]	NYIGQSYR.YVNDANDAAK.ASIPKVSE	R	A	10	2	515.125	1087.5	1087.5	544.759	544.759	1087.5	544.759	0.0015	0.9313	-0.4221	0.288569	9.659	0	0.9997	2	0	515	524	15002.4	10K(8.0142)		0.859	0	TRUE	tr|A0A0R2BE61|A0A0R2BE61_9LACO	A0A0R2BE61	A0A0R2BE61_9LACO	FC48_GL000264	YSIRK-type signal peptide-containing protein
5187_Murinus-SILAC-Heavy_7-19-2023.04025.04025.3	E:\DDA-PASEF\20230717_Microbiology_culture_proteome\Murinus.L\Output1\Murinus_Heavy\interact-5187_Murinus-SILAC-Heavy_7-19-2023.pep.xml	LDGHAQR	LDGHAQR[166]	VVPEINGK.LDGHAQR.VPVITGSI	K	V	7	3	516.296	805.404	805.406	269.475	269.476	805.407	269.476	-0.0007	0.7399	-0.5317	0.0220546	8.126	0	0.9953	2	0	229	235	211002	7R(10.0083)		0.6481	0	TRUE	tr|A0A0R2BF54|A0A0R2BF54_9LACO	A0A0R2BF54	A0A0R2BF54_9LACO	FC48_GL000513	Glyceraldehyde-3-phosphate dehydrogenase
5187_Murinus-SILAC-Heavy_7-19-2023.04028.04028.2	E:\DDA-PASEF\20230717_Microbiology_culture_proteome\Murinus.L\Output1\Murinus_Heavy\interact-5187_Murinus-SILAC-Heavy_7-19-2023.pep.xml	GNEFHCTAK	GNEFHCTAK[136]	FVAPIEER.GNEFHCTAK.FRYRQKDS	R	F	9	2	516.296	1070.46	1070.46	536.237	536.238	1070.47	536.242	-0.0081	0.7085	-0.497	0.00935944	9.615	0	0.993	2	0	308	316	29506.3	6C(57.0215),9K(8.0142)		0.853	0	TRUE	tr|A0A0R2B2Q0|A0A0R2B2Q0_9LACO	A0A0R2B2Q0	A0A0R2B2Q0_9LACO	mnmA	tRNA-specific 2-thiouridylase MnmA
5187_Murinus-SILAC-Heavy_7-19-2023.04029.04029.2	E:\DDA-PASEF\20230717_Microbiology_culture_proteome\Murinus.L\Output1\Murinus_Heavy\interact-5187_Murinus-SILAC-Heavy_7-19-2023.pep.xml	REVGGESNED	R[166]EVGGESNED	PVKTKFVK.REVGGESNED.	K	-	10	2	516.296	1100.46	1100.46	551.238	551.238	1100.46	551.238	0.0006	0.9498	-0.6292	2.52348e-05	19.892	0	1	2	1	134	143	0	1R(10.0083)		0.7971	0	TRUE	tr|A0A0R2B6E4|A0A0R2B6E4_9LACO	A0A0R2B6E4	A0A0R2B6E4_9LACO	rplP	50S ribosomal protein L16
5187_Murinus-SILAC-Heavy_7-19-2023.04032.04032.2	E:\DDA-PASEF\20230717_Microbiology_culture_proteome\Murinus.L\Output1\Murinus_Heavy\interact-5187_Murinus-SILAC-Heavy_7-19-2023.pep.xml	KESGNDPELGK		RFEDIDGK.KESGNDPELGK.YWASIGDV	K	Y	11	2	516.296	1172.57	1172.57	587.29	587.29	1172.57	587.291	-0.0012	0.8962	-0.5571	0.00174884	21.529	9.327	1	2	1	128	138	10680.6			0.8647	0	TRUE	tr|A0A0R2BG18|A0A0R2BG18_9LACO	A0A0R2BG18	A0A0R2BG18_9LACO	pgk	Phosphoglycerate kinase
5187_Murinus-SILAC-Heavy_7-19-2023.04033.04033.2	E:\DDA-PASEF\20230717_Microbiology_culture_proteome\Murinus.L\Output1\Murinus_Heavy\interact-5187_Murinus-SILAC-Heavy_7-19-2023.pep.xml	DAIQQDQR	DAIQQDQR[166]	FIARKVAR.DAIQQDQR.QRIDPMPS	R	Q	8	2	516.296	982.461	982.462	492.238	492.238	982.471	492.243	-0.009	0.8935	-0.3585	0.00641579	16.271	5.763	1	2	0	186	193	26456.1	8R(10.0083)		0.8065	0	TRUE	tr|A0A0R2BE17|A0A0R2BE17_9LACO	A0A0R2BE17	A0A0R2BE17_9LACO	FC48_GL001280	R3H domain-containing protein
5187_Murinus-SILAC-Heavy_7-19-2023.04034.04034.2	E:\DDA-PASEF\20230717_Microbiology_culture_proteome\Murinus.L\Output1\Murinus_Heavy\interact-5187_Murinus-SILAC-Heavy_7-19-2023.pep.xml	AIADQAR	AIADQAR[166]	WIRQAITR.AIADQAR.TIRIPVHM	R	T	7	2	516.296	753.394	753.395	377.704	377.705	753.401	377.708	-0.006	0.893	-0.3179	0.17348	12.543	8.298	0.9987	2	0	204	210	32652.7	7R(10.0083)		0.7328	0	TRUE	tr|A0A0R2BCK0|A0A0R2BCK0_9LACO	A0A0R2BCK0	A0A0R2BCK0_9LACO	sigA	RNA polymerase sigma factor SigA
5187_Murinus-SILAC-Heavy_7-19-2023.04040.04040.3	E:\DDA-PASEF\20230717_Microbiology_culture_proteome\Murinus.L\Output1\Murinus_Heavy\interact-5187_Murinus-SILAC-Heavy_7-19-2023.pep.xml	VNNIHASGHGGQEEQK	VNNIHASGHGGQEEQK[136]	GATVIHGK.VNNIHASGHGGQEEQK.LMIRIMKP	K	L	16	3	516.296	1711.81	1711.81	571.611	571.612	1711.81	571.611	0.0018	0.4014	-0.2733	0.317139	11.495	0	0.9948	2	0	363	378	13840	16K(8.0142)		0.8495	0	TRUE	tr|A0A0R2BCD1|A0A0R2BCD1_9LACO	A0A0R2BCD1	A0A0R2BCD1_9LACO	rnj	Ribonuclease J
5187_Murinus-SILAC-Heavy_7-19-2023.04041.04041.3	E:\DDA-PASEF\20230717_Microbiology_culture_proteome\Murinus.L\Output1\Murinus_Heavy\interact-5187_Murinus-SILAC-Heavy_7-19-2023.pep.xml	SHALNQTNR	SHALNQTNR[166]	KTTFGKKR.SHALNQTNR.SWKPNIQK	R	S	9	3	516.296	1049.52	1049.52	350.847	350.847	1049.52	350.849	-0.0039	0.9724	-0.5314	0.0201372	15.284	0	1	2	0	18	26	0	9R(10.0083)		0.7078	0	TRUE	tr|A0A0R2B2A6|A0A0R2B2A6_9LACO	A0A0R2B2A6	A0A0R2B2A6_9LACO	rpmB	50S ribosomal protein L28
5187_Murinus-SILAC-Heavy_7-19-2023.04045.04045.2	E:\DDA-PASEF\20230717_Microbiology_culture_proteome\Murinus.L\Output1\Murinus_Heavy\interact-5187_Murinus-SILAC-Heavy_7-19-2023.pep.xml	GSTGIGHTR	GSTGIGHTR[166]	AIVGPEVK.GSTGIGHTR.WATHGVPS	K	W	9	2	517.466	895.46	895.461	448.737	448.738	894.455	448.235	1.0064	0.8187	-0.6388	2.64089	8.813	0	0.9873	2	0	65	73	0	9R(10.0083)		0.7986	0	TRUE	tr|A0A0R2BHF3|A0A0R2BHF3_9LACO	A0A0R2BHF3	A0A0R2BHF3_9LACO	glmS	Glutamine--fructose-6-phosphate aminotransferase [isomerizing]
5187_Murinus-SILAC-Heavy_7-19-2023.04046.04046.2	E:\DDA-PASEF\20230717_Microbiology_culture_proteome\Murinus.L\Output1\Murinus_Heavy\interact-5187_Murinus-SILAC-Heavy_7-19-2023.pep.xml	LTSGEVR	LTSGEVR[166]	EGKYAIVR.LTSGEVR.MIIVTCRA	R	M	7	2	517.466	770.415	770.416	386.215	386.215	770.416	386.215	0	0.982	-0.0638	0.159496	10.689	0	0.9996	2	0	176	182	1.83012e+06	7R(10.0083)		0.7222	0	TRUE	tr|A0A0R2BGQ1|A0A0R2BGQ1_9LACO	A0A0R2BGQ1	A0A0R2BGQ1_9LACO	rplB	50S ribosomal protein L2
5187_Murinus-SILAC-Heavy_7-19-2023.04053.04053.2	E:\DDA-PASEF\20230717_Microbiology_culture_proteome\Murinus.L\Output1\Murinus_Heavy\interact-5187_Murinus-SILAC-Heavy_7-19-2023.pep.xml	TFHGHAADDK	TFHGHAADDK[136]	IGEFVPTR.TFHGHAADDK.KTGKK	R	K	10	2	517.466	1105.5	1105.51	553.759	553.76	1105.5	553.759	0.0019	0.8838	-0.3252	0.00106782	18.386	0	1	2	0	64	73	14656.1	10K(8.0142)		0.8472	0	TRUE	tr|A0A0R2BEN6|A0A0R2BEN6_9LACO	A0A0R2BEN6	A0A0R2BEN6_9LACO	rpsS	30S ribosomal protein S19
5187_Murinus-SILAC-Heavy_7-19-2023.04063.04063.2	E:\DDA-PASEF\20230717_Microbiology_culture_proteome\Murinus.L\Output1\Murinus_Heavy\interact-5187_Murinus-SILAC-Heavy_7-19-2023.pep.xml	EIAADNAGK	EIAADNAGK[136]	QYQTEIVK.EIAADNAGK.VVAHKIGD	K	V	9	2	518.636	895.451	895.452	448.733	448.733	895.449	448.732	0.0026	0.9293	-0.5061	0.18281	8.452	0	0.9981	2	0	163	171	0	9K(8.0142)		0.7772	0	TRUE	tr|A0A0R2B563|A0A0R2B563_9LACO	A0A0R2B563	A0A0R2B563_9LACO	thrS	Threonine--tRNA ligase
5187_Murinus-SILAC-Heavy_7-19-2023.04066.04066.2	E:\DDA-PASEF\20230717_Microbiology_culture_proteome\Murinus.L\Output1\Murinus_Heavy\interact-5187_Murinus-SILAC-Heavy_7-19-2023.pep.xml	REVGGESNED	R[166]EVGGESNED	PVKTKFVK.REVGGESNED.	K	-	10	2	518.636	1100.46	1100.46	551.237	551.238	1100.46	551.238	0.0001	0.8827	-0.6346	0.00428795	14.971	0	0.9999	2	1	134	143	0	1R(10.0083)		0.8163	0	TRUE	tr|A0A0R2B6E4|A0A0R2B6E4_9LACO	A0A0R2B6E4	A0A0R2B6E4_9LACO	rplP	50S ribosomal protein L16
5187_Murinus-SILAC-Heavy_7-19-2023.04072.04072.2	E:\DDA-PASEF\20230717_Microbiology_culture_proteome\Murinus.L\Output1\Murinus_Heavy\interact-5187_Murinus-SILAC-Heavy_7-19-2023.pep.xml	GVVEDKDTK	GVVEDK[136]DTK[136]	EAVDETGR.GVVEDKDTK.NRFATENI	R	N	9	2	518.636	1005.54	1005.55	503.78	503.78	1005.53	503.773	0.0142	0.837	-0.5463	0.0358922	14.28	0	0.9968	2	1	78	86	0	6K(8.0142),9K(8.0142)		0.8339	0	TRUE	tr|A0A0R2BPA7|A0A0R2BPA7_9LACO	A0A0R2BPA7	A0A0R2BPA7_9LACO	FC48_GL001601	Aldehyde-alcohol dehydrogenase
5187_Murinus-SILAC-Heavy_7-19-2023.04074.04074.2	E:\DDA-PASEF\20230717_Microbiology_culture_proteome\Murinus.L\Output1\Murinus_Heavy\interact-5187_Murinus-SILAC-Heavy_7-19-2023.pep.xml	SYENQQGQR	SYENQQGQR[166]	IEGRIQTR.SYENQQGQR.VYVTEVIA	R	V	9	2	518.636	1118.5	1118.5	560.256	560.256	1118.5	560.256	0.0004	0.9707	-0.6268	0.0131598	14.023	0	1	2	0	81	89	26569.1	9R(10.0083)		0.8414	0	TRUE	tr|A0A0R2BJ36|A0A0R2BJ36_9LACO	A0A0R2BJ36	A0A0R2BJ36_9LACO	FC48_GL000023	Single-stranded DNA-binding protein
5187_Murinus-SILAC-Heavy_7-19-2023.04075.04075.2	E:\DDA-PASEF\20230717_Microbiology_culture_proteome\Murinus.L\Output1\Murinus_Heavy\interact-5187_Murinus-SILAC-Heavy_7-19-2023.pep.xml	IPVGSNNK	IPVGSNNK[136]	SNQRIEVK.IPVGSNNK.QIGAIIEE	K	Q	8	2	518.636	835.465	835.466	418.74	418.74	835.464	418.739	0.002	0.8385	-0.1797	0.339039	10.379	0	0.9979	2	0	59	66	0	8K(8.0142)		0.7639	0	TRUE	tr|A0A0R2B2P8|A0A0R2B2P8_9LACO	A0A0R2B2P8	A0A0R2B2P8_9LACO	mltG	Endolytic murein transglycosylase
5187_Murinus-SILAC-Heavy_7-19-2023.04079.04079.2	E:\DDA-PASEF\20230717_Microbiology_culture_proteome\Murinus.L\Output1\Murinus_Heavy\interact-5187_Murinus-SILAC-Heavy_7-19-2023.pep.xml	AQLTHSTEK	AQLTHSTEK[136]	EEEIKEIR.AQLTHSTEK.TIGGIAFY	R	T	9	2	518.636	1021.53	1021.53	511.77	511.771	1021.53	511.772	-0.0014	0.679	-0.528	1.72584	9.552	0	0.9549	2	0	18	26	14620.9	9K(8.0142)		0.8244	0	TRUE	tr|A0A0R2B6I2|A0A0R2B6I2_9LACO	A0A0R2B6I2	A0A0R2B6I2_9LACO	FC48_GL000805	adenosylhomocysteine nucleosidase
5187_Murinus-SILAC-Heavy_7-19-2023.04082.04082.2	E:\DDA-PASEF\20230717_Microbiology_culture_proteome\Murinus.L\Output1\Murinus_Heavy\interact-5187_Murinus-SILAC-Heavy_7-19-2023.pep.xml	SDVEETPK	SDVEETPK[136]	DDSEIKMR.SDVEETPK.SYRIIIDI	R	S	8	2	519.806	911.43	911.431	456.722	456.723	911.433	456.724	-0.0015	0.9561	-0.3044	0.0016293	16.652	0	1	2	0	39	46	2.4735e+06	8K(8.0142)		0.801	0	TRUE	tr|A0A0R2B6E9|A0A0R2B6E9_9LACO	A0A0R2B6E9	A0A0R2B6E9_9LACO	FC48_GL000352	Hsp20 family heat-shock protein
5187_Murinus-SILAC-Heavy_7-19-2023.04083.04083.2	E:\DDA-PASEF\20230717_Microbiology_culture_proteome\Murinus.L\Output1\Murinus_Heavy\interact-5187_Murinus-SILAC-Heavy_7-19-2023.pep.xml	AISMGVSK	AISM[147]GVSK[136]	IPQEQVVK.AISMGVSK.LNINTECQ	K	L	8	2	519.806	815.429	815.431	408.722	408.723	815.43	408.722	0.0004	0.9259	-0.1279	0.420484	10.005	0	0.9958	2	0	221	228	0	4M(15.9949),8K(8.0142)		0.7365	0	TRUE	tr|A0A0R2B5L3|A0A0R2B5L3_9LACO	A0A0R2B5L3	A0A0R2B5L3_9LACO	FC48_GL000497	Fructose-bisphosphate aldolase
5187_Murinus-SILAC-Heavy_7-19-2023.04085.04085.2	E:\DDA-PASEF\20230717_Microbiology_culture_proteome\Murinus.L\Output1\Murinus_Heavy\interact-5187_Murinus-SILAC-Heavy_7-19-2023.pep.xml	LNETTGEER	LNETTGEER[166]	TWAFIISK.LNETTGEER.DKYIAIAK	K	D	9	2	519.806	1057.49	1057.49	529.753	529.754	1057.49	529.753	0.0017	0.9698	-0.3393	0.00572796	14.468	0	1	2	0	200	208	1.21421e+06	9R(10.0083)		0.8267	0	TRUE	tr|A0A0R2BPM9|A0A0R2BPM9_9LACO	A0A0R2BPM9	A0A0R2BPM9_9LACO	FC48_GL001603	Cobalamin-independent methionine synthase MetE C-terminal/archaeal domain-containing protein
5187_Murinus-SILAC-Heavy_7-19-2023.04097.04097.2	E:\DDA-PASEF\20230717_Microbiology_culture_proteome\Murinus.L\Output1\Murinus_Heavy\interact-5187_Murinus-SILAC-Heavy_7-19-2023.pep.xml	YVNDANDAAK	YVNDANDAAK[136]	NYIGQSYR.YVNDANDAAK.ASIPKVSE	R	A	10	2	519.806	1087.51	1087.51	544.761	544.761	1087.5	544.759	0.0051	0.93	-0.4329	0.415432	10.026	7.344	0.9973	2	0	515	524	17995.8	10K(8.0142)		0.8573	0	TRUE	tr|A0A0R2BE61|A0A0R2BE61_9LACO	A0A0R2BE61	A0A0R2BE61_9LACO	FC48_GL000264	YSIRK-type signal peptide-containing protein
5187_Murinus-SILAC-Heavy_7-19-2023.04102.04102.2	E:\DDA-PASEF\20230717_Microbiology_culture_proteome\Murinus.L\Output1\Murinus_Heavy\interact-5187_Murinus-SILAC-Heavy_7-19-2023.pep.xml	SDVEETPK		DDSEIKMR.SDVEETPK.SYRIIIDI	R	S	8	2	520.979	903.415	903.417	452.715	452.716	903.418	452.716	-0.0018	0.8128	-0.3071	0.195997	10.331	0	0.9887	2	0	39	46	539512			0.7991	0	TRUE	tr|A0A0R2B6E9|A0A0R2B6E9_9LACO	A0A0R2B6E9	A0A0R2B6E9_9LACO	FC48_GL000352	Hsp20 family heat-shock protein
5187_Murinus-SILAC-Heavy_7-19-2023.04103.04103.2	E:\DDA-PASEF\20230717_Microbiology_culture_proteome\Murinus.L\Output1\Murinus_Heavy\interact-5187_Murinus-SILAC-Heavy_7-19-2023.pep.xml	VTAAQVK	VTAAQVK[136]	MAK.VTAAQVK.EIREKTGV	K	E	7	2	520.979	723.436	723.438	362.725	362.726	723.437	362.726	0.0005	0.9674	-0.2973	1.39236	8.925	8.269	0.9917	2	0	4	10	0	7K(8.0142)		0.7114	0	TRUE	tr|A0A0R2BKD0|A0A0R2BKD0_9LACO	A0A0R2BKD0	A0A0R2BKD0_9LACO	tsf	Elongation factor Ts
5187_Murinus-SILAC-Heavy_7-19-2023.04104.04104.2	E:\DDA-PASEF\20230717_Microbiology_culture_proteome\Murinus.L\Output1\Murinus_Heavy\interact-5187_Murinus-SILAC-Heavy_7-19-2023.pep.xml	QQQQQLAER	QQQQQLAER[166]	METAITVR.QQQQQLAER.ENNKTQAA	R	E	9	2	520.979	1137.57	1137.57	569.793	569.793	1137.58	569.795	-0.0041	0.8587	-0.2402	0.116547	12.234	0	0.9993	2	0	68	76	0	9R(10.0083)		0.8774	0	TRUE	tr|A0A0R2BE30|A0A0R2BE30_9LACO	A0A0R2BE30	A0A0R2BE30_9LACO	FC48_GL000296	ATP-dependent DNA helicase
5187_Murinus-SILAC-Heavy_7-19-2023.04105.04105.2	E:\DDA-PASEF\20230717_Microbiology_culture_proteome\Murinus.L\Output1\Murinus_Heavy\interact-5187_Murinus-SILAC-Heavy_7-19-2023.pep.xml	RIAETSK	R[166]IAETSK[136]	RIGRIAFR.RIAETSK.DIEIVAIN	R	D	7	2	520.979	821.472	821.474	411.743	411.744	821.472	411.743	0.0011	0.771	-0.4821	0.132053	11.017	0	0.9764	2	1	20	26	0	1R(10.0083),7K(8.0142)		0.7825	0	TRUE	tr|A0A0R2BF54|A0A0R2BF54_9LACO	A0A0R2BF54	A0A0R2BF54_9LACO	FC48_GL000513	Glyceraldehyde-3-phosphate dehydrogenase
5187_Murinus-SILAC-Heavy_7-19-2023.04108.04108.2	E:\DDA-PASEF\20230717_Microbiology_culture_proteome\Murinus.L\Output1\Murinus_Heavy\interact-5187_Murinus-SILAC-Heavy_7-19-2023.pep.xml	KESGNDPELGK	K[136]ESGNDPELGK[136]	RFEDIDGK.KESGNDPELGK.YWASIGDV	K	Y	11	2	520.979	1188.6	1188.6	595.305	595.306	1188.6	595.305	0.0012	0.5693	-0.5679	0.0721938	11.066	0	0.8722	2	1	128	138	0	11K(8.0142),1K(8.0142)		0.8928	0	TRUE	tr|A0A0R2BG18|A0A0R2BG18_9LACO	A0A0R2BG18	A0A0R2BG18_9LACO	pgk	Phosphoglycerate kinase
5187_Murinus-SILAC-Heavy_7-19-2023.04115.04115.3	E:\DDA-PASEF\20230717_Microbiology_culture_proteome\Murinus.L\Output1\Murinus_Heavy\interact-5187_Murinus-SILAC-Heavy_7-19-2023.pep.xml	CTTCHGSGHIR	CTTCHGSGHIR[166]	TGKEIKEK.CTTCHGSGHIR.KKHAVEVK	K	K	11	3	520.979	1294.55	1294.55	432.524	432.525	1294.55	432.525	-0.0008	0.772	-0.2959	0.0152933	13.762	0	1	2	0	203	213	14931.8	11R(10.0083),1C(57.0215),4C(57.0215)		0.7422	0	TRUE	tr|A0A0R2AUJ8|A0A0R2AUJ8_9LACO	A0A0R2AUJ8	A0A0R2AUJ8_9LACO	dnaJ	Chaperone protein DnaJ
5187_Murinus-SILAC-Heavy_7-19-2023.04116.04116.2	E:\DDA-PASEF\20230717_Microbiology_culture_proteome\Murinus.L\Output1\Murinus_Heavy\interact-5187_Murinus-SILAC-Heavy_7-19-2023.pep.xml	EDDKPETVK	EDDK[136]PETVK[136]	GEHEFYQR.EDDKPETVK.NRIDVNIK	R	N	9	2	520.979	1075.54	1075.54	538.775	538.776	1075.54	538.776	0.0002	0.8159	-0.6374	0.201604	10.282	0	0.9992	2	0	159	167	15007.6	4K(8.0142),9K(8.0142)		0.8386	0	TRUE	tr|A0A0R2B793|A0A0R2B793_9LACO	A0A0R2B793	A0A0R2B793_9LACO	adk	Adenylate kinase
5187_Murinus-SILAC-Heavy_7-19-2023.04118.04118.2	E:\DDA-PASEF\20230717_Microbiology_culture_proteome\Murinus.L\Output1\Murinus_Heavy\interact-5187_Murinus-SILAC-Heavy_7-19-2023.pep.xml	AQAHVEAGAK	AQAHVEAGAK[136]	GFYTSPEK.AQAHVEAGAK.KVIVSAPA	K	K	10	2	522.148	988.52	988.521	495.267	495.268	988.518	495.266	0.0025	0.9473	-0.395	3.01648e-06	32.582	21.805	1	2	0	108	117	0	10K(8.0142)		0.7917	0	TRUE	tr|A0A0R2BF54|A0A0R2BF54_9LACO	A0A0R2BF54	A0A0R2BF54_9LACO	FC48_GL000513	Glyceraldehyde-3-phosphate dehydrogenase
5187_Murinus-SILAC-Heavy_7-19-2023.04119.04119.3	E:\DDA-PASEF\20230717_Microbiology_culture_proteome\Murinus.L\Output1\Murinus_Heavy\interact-5187_Murinus-SILAC-Heavy_7-19-2023.pep.xml	INDTATSHQR	INDTATSHQR[166]	VATDAIDR.INDTATSHQR.VFVVEVMG	R	V	10	3	522.148	1151.55	1151.55	384.858	384.859	1151.56	384.859	-0.0008	0.8703	-0.4309	0.344747	10.35	0	0.9998	2	0	153	162	294036	10R(10.0083)		0.7199	0	TRUE	tr|A0A0R2BD56|A0A0R2BD56_9LACO	A0A0R2BD56	A0A0R2BD56_9LACO	pfkA	ATP-dependent 6-phosphofructokinase
5187_Murinus-SILAC-Heavy_7-19-2023.04120.04120.2	E:\DDA-PASEF\20230717_Microbiology_culture_proteome\Murinus.L\Output1\Murinus_Heavy\interact-5187_Murinus-SILAC-Heavy_7-19-2023.pep.xml	AQAHVEAGAK	AQAHVEAGAK[136]	GFYTSPEK.AQAHVEAGAK.KVIVSAPA	K	K	10	2	522.148	989.533	989.534	495.774	495.774	988.518	495.266	1.0153	0.9253	-0.395	0.00251768	17.896	11.064	0.9999	2	0	108	117	0	10K(8.0142)		0.8156	0	TRUE	tr|A0A0R2BF54|A0A0R2BF54_9LACO	A0A0R2BF54	A0A0R2BF54_9LACO	FC48_GL000513	Glyceraldehyde-3-phosphate dehydrogenase
5187_Murinus-SILAC-Heavy_7-19-2023.04125.04125.2	E:\DDA-PASEF\20230717_Microbiology_culture_proteome\Murinus.L\Output1\Murinus_Heavy\interact-5187_Murinus-SILAC-Heavy_7-19-2023.pep.xml	SDVEETPK	SDVEETPK[136]	DDSEIKMR.SDVEETPK.SYRIIIDI	R	S	8	2	522.148	911.435	911.436	456.725	456.725	911.433	456.724	0.0035	0.919	-0.3098	0.11298	10.288	0	0.9993	2	0	39	46	216700	8K(8.0142)		0.7577	0	TRUE	tr|A0A0R2B6E9|A0A0R2B6E9_9LACO	A0A0R2B6E9	A0A0R2B6E9_9LACO	FC48_GL000352	Hsp20 family heat-shock protein
5187_Murinus-SILAC-Heavy_7-19-2023.04126.04126.2	E:\DDA-PASEF\20230717_Microbiology_culture_proteome\Murinus.L\Output1\Murinus_Heavy\interact-5187_Murinus-SILAC-Heavy_7-19-2023.pep.xml	EEQQELR	EEQQELR[166]	GTITEAEK.EEQQELR.KTYIAMFR	K	K	7	2	522.148	940.453	940.454	471.234	471.234	940.449	471.232	0.0049	0.7923	-0.1075	1.48508	8.813	0	0.9595	2	0	47	53	23708.3	7R(10.0083)		0.8042	0	TRUE	tr|A0A0R2BA78|A0A0R2BA78_9LACO	A0A0R2BA78	A0A0R2BA78_9LACO	FC48_GL001883	UPF0291 protein FC48_GL001883
5187_Murinus-SILAC-Heavy_7-19-2023.04127.04127.2	E:\DDA-PASEF\20230717_Microbiology_culture_proteome\Murinus.L\Output1\Murinus_Heavy\interact-5187_Murinus-SILAC-Heavy_7-19-2023.pep.xml	AAHAQEPR	AAHAQEPR[166]	VYIHIIGK.AAHAQEPR.NGENAATY	K	N	8	2	522.148	888.446	888.447	445.23	445.231	888.444	445.229	0.003	0.6673	-0.3995	0.000438278	14.933	0	0.9997	2	0	265	272	125436	8R(10.0083)		0.819	0	TRUE	tr|A0A0R2B2U6|A0A0R2B2U6_9LACO	A0A0R2B2U6	A0A0R2B2U6_9LACO	FC48_GL001045	Xaa-His dipeptidase
5187_Murinus-SILAC-Heavy_7-19-2023.04129.04129.2	E:\DDA-PASEF\20230717_Microbiology_culture_proteome\Murinus.L\Output1\Murinus_Heavy\interact-5187_Murinus-SILAC-Heavy_7-19-2023.pep.xml	HTGETYVGEK	HTGETYVGEK[136]	QIPAWYNK.HTGETYVGEK.APADIENW	K	A	10	2	522.148	1127.53	1127.53	564.774	564.774	1127.53	564.774	0.0007	0.7045	-0.3662	0.000680377	20.169	0	1	2	0	429	438	0	10K(8.0142)		0.8549	0	TRUE	tr|A0A0R2B6E6|A0A0R2B6E6_9LACO	A0A0R2B6E6	A0A0R2B6E6_9LACO	valS	Valine--tRNA ligase
5187_Murinus-SILAC-Heavy_7-19-2023.04130.04130.2	E:\DDA-PASEF\20230717_Microbiology_culture_proteome\Murinus.L\Output1\Murinus_Heavy\interact-5187_Murinus-SILAC-Heavy_7-19-2023.pep.xml	AQAHVEAGAK		GFYTSPEK.AQAHVEAGAK.KVIVSAPA	K	K	10	2	522.148	980.502	980.503	491.258	491.259	980.504	491.259	-0.0006	0.9242	-0.395	2.81514e-05	27.702	14.349	1	2	0	108	117	63275.2			0.7999	0	TRUE	tr|A0A0R2BF54|A0A0R2BF54_9LACO	A0A0R2BF54	A0A0R2BF54_9LACO	FC48_GL000513	Glyceraldehyde-3-phosphate dehydrogenase
5187_Murinus-SILAC-Heavy_7-19-2023.04135.04135.2	E:\DDA-PASEF\20230717_Microbiology_culture_proteome\Murinus.L\Output1\Murinus_Heavy\interact-5187_Murinus-SILAC-Heavy_7-19-2023.pep.xml	REVGGESNED	R[166]EVGGESNED	PVKTKFVK.REVGGESNED.	K	-	10	2	522.148	1100.46	1100.46	551.236	551.237	1100.46	551.238	-0.002	0.9112	-0.6427	0.0121829	14.157	0	0.9999	2	1	134	143	0	1R(10.0083)		0.8316	0	TRUE	tr|A0A0R2B6E4|A0A0R2B6E4_9LACO	A0A0R2B6E4	A0A0R2B6E4_9LACO	rplP	50S ribosomal protein L16
5187_Murinus-SILAC-Heavy_7-19-2023.04142.04142.2	E:\DDA-PASEF\20230717_Microbiology_culture_proteome\Murinus.L\Output1\Murinus_Heavy\interact-5187_Murinus-SILAC-Heavy_7-19-2023.pep.xml	GPMAHGSR	GPMAHGSR[166]	IKRWGQSR.GPMAHGSR.YHRRPGSM	R	Y	8	2	523.319	821.395	821.396	411.705	411.705	821.384	411.699	0.012	0.8666	-0.5049	0.23134	10.043	0	0.9979	2	0	132	139	58988.9	8R(10.0083)		0.752	0	TRUE	tr|A0A0R2B6E2|A0A0R2B6E2_9LACO	A0A0R2B6E2	A0A0R2B6E2_9LACO	rplC	50S ribosomal protein L3
5187_Murinus-SILAC-Heavy_7-19-2023.04144.04144.2	E:\DDA-PASEF\20230717_Microbiology_culture_proteome\Murinus.L\Output1\Murinus_Heavy\interact-5187_Murinus-SILAC-Heavy_7-19-2023.pep.xml	SREPITAK	SR[166]EPITAK[136]	ARQDRKAR.SREPITAK.LVADMVEK	R	L	8	2	523.319	918.527	918.529	460.271	460.272	918.525	460.27	0.0032	0.7912	-0.4788	0.0744304	15.013	8.953	0.9962	2	1	109	116	0	2R(10.0083),8K(8.0142)		0.7931	0	FALSE	tr|A0A0R2AVQ0|A0A0R2AVQ0_9LACO	A0A0R2AVQ0	A0A0R2AVQ0_9LACO	prs	Ribose-phosphate pyrophosphokinase		tr|A0A0R2BP92|A0A0R2BP92_9LACO
5187_Murinus-SILAC-Heavy_7-19-2023.04146.04146.2	E:\DDA-PASEF\20230717_Microbiology_culture_proteome\Murinus.L\Output1\Murinus_Heavy\interact-5187_Murinus-SILAC-Heavy_7-19-2023.pep.xml	NHPMENTK	NHPMENTK[136]	AAEQYWNK.NHPMENTK.GYVARGGR	K	G	8	2	523.319	977.451	977.452	489.733	489.733	977.448	489.731	0.0041	0.8441	-0.4427	0.0117422	16.221	0	1	2	0	60	67	38700.2	8K(8.0142)		0.8132	0	TRUE	tr|A0A0R2B6P1|A0A0R2B6P1_9LACO	A0A0R2B6P1	A0A0R2B6P1_9LACO	FC48_GL000452	Myosin-cross-reactive antigen
5187_Murinus-SILAC-Heavy_7-19-2023.04149.04149.2	E:\DDA-PASEF\20230717_Microbiology_culture_proteome\Murinus.L\Output1\Murinus_Heavy\interact-5187_Murinus-SILAC-Heavy_7-19-2023.pep.xml	ATNTYEATR	ATNTYEATR[166]	GVHTIAQR.ATNTYEATR.QKVKEIIN	R	Q	9	2	523.319	1035.49	1035.49	518.751	518.752	1035.49	518.75	0.0031	0.9216	-0.227	0.00512861	16.66	0	1	2	0	62	70	77674.6	9R(10.0083)		0.8277	0	TRUE	tr|A0A0R2B9T6|A0A0R2B9T6_9LACO	A0A0R2B9T6	A0A0R2B9T6_9LACO	FC48_GL001083	Cysteine desulfurase
5187_Murinus-SILAC-Heavy_7-19-2023.04157.04157.2	E:\DDA-PASEF\20230717_Microbiology_culture_proteome\Murinus.L\Output1\Murinus_Heavy\interact-5187_Murinus-SILAC-Heavy_7-19-2023.pep.xml	VPHEEVNK	VPHEEVNK[136]	ASTIAVMK.VPHEEVNK.YGVIDPTS	K	Y	8	2	523.319	958.5	958.501	480.257	480.258	958.496	480.255	0.0046	0.8307	-0.5072	0.00830806	16.822	0	1	2	0	160	167	30827	8K(8.0142)		0.7978	0	TRUE	tr|A0A0R2BDB7|A0A0R2BDB7_9LACO	A0A0R2BDB7	A0A0R2BDB7_9LACO	FC48_GL000368	UTP--glucose-1-phosphate uridylyltransferase
5187_Murinus-SILAC-Heavy_7-19-2023.04159.04159.2	E:\DDA-PASEF\20230717_Microbiology_culture_proteome\Murinus.L\Output1\Murinus_Heavy\interact-5187_Murinus-SILAC-Heavy_7-19-2023.pep.xml	GAMDHGMK	GAMDHGMK[136]	MAAEAAAK.GAMDHGMK.TVEVAVKG	K	T	8	2	524.489	853.364	853.365	427.689	427.69	853.367	427.691	-0.0012	0.8975	-0.5004	0.0110599	13.325	9.91	0.9996	2	0	41	48	0	8K(8.0142)		0.7597	0	TRUE	tr|A0A0R2B6X9|A0A0R2B6X9_9LACO	A0A0R2B6X9	A0A0R2B6X9_9LACO	rpsK	30S ribosomal protein S11
5187_Murinus-SILAC-Heavy_7-19-2023.04160.04160.3	E:\DDA-PASEF\20230717_Microbiology_culture_proteome\Murinus.L\Output1\Murinus_Heavy\interact-5187_Murinus-SILAC-Heavy_7-19-2023.pep.xml	TSHSAIMSR	TSHSAIMSR[166]	FITDIGGR.TSHSAIMSR.TIEIPAVV	R	T	9	3	524.489	998.48	998.482	333.834	333.835	998.484	333.835	-0.0019	0.9654	-0.3154	0.00389942	17.136	0	1	2	0	186	194	124750	9R(10.0083)		0.6744	0	TRUE	tr|A0A0R2B5J7|A0A0R2B5J7_9LACO	A0A0R2B5J7	A0A0R2B5J7_9LACO	FC48_GL000282	Phosphoenolpyruvate-protein phosphotransferase
5187_Murinus-SILAC-Heavy_7-19-2023.04163.04163.2	E:\DDA-PASEF\20230717_Microbiology_culture_proteome\Murinus.L\Output1\Murinus_Heavy\interact-5187_Murinus-SILAC-Heavy_7-19-2023.pep.xml	KEASVANTAK	K[136]EASVANTAK[136]	KPESIEPK.KEASVANTAK.AQPTGAIP	K	A	10	2	524.489	1033.57	1033.58	517.795	517.795	1033.57	517.794	0.0019	0.9583	-0.3508	0.00439036	19.93	10.455	1	2	1	137	146	0	10K(8.0142),1K(8.0142)		0.8192	0	TRUE	tr|A0A0R2B5Y7|A0A0R2B5Y7_9LACO	A0A0R2B5Y7	A0A0R2B5Y7_9LACO	FC48_GL000357	PTS system mannose-specific EIIAB component
5187_Murinus-SILAC-Heavy_7-19-2023.04171.04171.2	E:\DDA-PASEF\20230717_Microbiology_culture_proteome\Murinus.L\Output1\Murinus_Heavy\interact-5187_Murinus-SILAC-Heavy_7-19-2023.pep.xml	KYIEEGK	K[136]YIEEGK[136]	IAFAEATR.KYIEEGK.DKEGKGYD	R	D	7	2	524.489	881.481	881.483	441.748	441.749	881.483	441.749	-0.0001	0.9194	-0.4292	0.151095	12.783	8.864	0.8112	2	1	245	251	14043.6	1K(8.0142),7K(8.0142)		0.7842	0	TRUE	tr|A0A0R2B5L3|A0A0R2B5L3_9LACO	A0A0R2B5L3	A0A0R2B5L3_9LACO	FC48_GL000497	Fructose-bisphosphate aldolase
5187_Murinus-SILAC-Heavy_7-19-2023.04172.04172.2	E:\DDA-PASEF\20230717_Microbiology_culture_proteome\Murinus.L\Output1\Murinus_Heavy\interact-5187_Murinus-SILAC-Heavy_7-19-2023.pep.xml	SGQVTYR	SGQVTYR[166]	AKAVSDAK.SGQVTYR.TDRDGNVH	K	T	7	2	524.489	819.409	819.41	410.712	410.712	819.411	410.713	-0.0008	0.9114	0.0065	0.205707	10.247	5.563	0.9972	2	0	159	165	0	7R(10.0083)		0.7226	0	TRUE	tr|A0A0R2BFG1|A0A0R2BFG1_9LACO	A0A0R2BFG1	A0A0R2BFG1_9LACO	rplA	50S ribosomal protein L1
5187_Murinus-SILAC-Heavy_7-19-2023.04174.04174.2	E:\DDA-PASEF\20230717_Microbiology_culture_proteome\Murinus.L\Output1\Murinus_Heavy\interact-5187_Murinus-SILAC-Heavy_7-19-2023.pep.xml	AQLTHSTEK	AQLTHSTEK[136]	EEEIKEIR.AQLTHSTEK.TIGGIAFY	R	T	9	2	524.489	1021.53	1021.53	511.772	511.772	1021.53	511.772	0.0012	0.601	-0.5145	1.71002	7.568	0	0.7792	2	0	18	26	0	9K(8.0142)		0.8314	0	TRUE	tr|A0A0R2B6I2|A0A0R2B6I2_9LACO	A0A0R2B6I2	A0A0R2B6I2_9LACO	FC48_GL000805	adenosylhomocysteine nucleosidase
5187_Murinus-SILAC-Heavy_7-19-2023.04175.04175.2	E:\DDA-PASEF\20230717_Microbiology_culture_proteome\Murinus.L\Output1\Murinus_Heavy\interact-5187_Murinus-SILAC-Heavy_7-19-2023.pep.xml	AMHGTTR	AMHGTTR[166]	SSDDKKAK.AMHGTTR.ANFHNMVV	K	A	7	2	524.489	782.376	782.377	392.195	392.196	782.373	392.194	0.0038	0.6795	-0.4857	0.0225165	8.09	0	0.9857	2	0	63	69	38613.8	7R(10.0083)		0.7412	0	TRUE	tr|A0A0R2B742|A0A0R2B742_9LACO	A0A0R2B742	A0A0R2B742_9LACO	rplF	50S ribosomal protein L6
5187_Murinus-SILAC-Heavy_7-19-2023.04178.04178.2	E:\DDA-PASEF\20230717_Microbiology_culture_proteome\Murinus.L\Output1\Murinus_Heavy\interact-5187_Murinus-SILAC-Heavy_7-19-2023.pep.xml	VLNQMDR	VLNQM[147]DR[166]	ITTPFDMR.VLNQMDR.FDIVKSAV	R	F	7	2	525.66	900.437	900.438	451.226	451.226	900.436	451.225	0.0014	0.7751	-0.2711	1.32663	7.009	0	0.6726	2	0	729	735	0	5M(15.9949),7R(10.0083)		0.785	0	TRUE	tr|A0A0R2AUA5|A0A0R2AUA5_9LACO	A0A0R2AUA5	A0A0R2AUA5_9LACO	FC48_GL001690	Probable phosphoketolase
5187_Murinus-SILAC-Heavy_7-19-2023.04179.04179.2	E:\DDA-PASEF\20230717_Microbiology_culture_proteome\Murinus.L\Output1\Murinus_Heavy\interact-5187_Murinus-SILAC-Heavy_7-19-2023.pep.xml	GTTNVMK	GTTNVMK[136]	AGVPVGEK.GTTNVMK.IQIIGSKI	K	I	7	2	525.66	757.386	757.388	379.7	379.701	757.388	379.702	-0.0008	0.8663	-0.0987	1.03574	8.439	0	0.9881	2	0	463	469	0	7K(8.0142)		0.7159	0	TRUE	tr|A0A0R2BBD4|A0A0R2BBD4_9LACO	A0A0R2BBD4	A0A0R2BBD4_9LACO	FC48_GL001364	Pyruvate kinase
5187_Murinus-SILAC-Heavy_7-19-2023.04181.04181.3	E:\DDA-PASEF\20230717_Microbiology_culture_proteome\Murinus.L\Output1\Murinus_Heavy\interact-5187_Murinus-SILAC-Heavy_7-19-2023.pep.xml	LDGHAQR	LDGHAQR[166]	VVPEINGK.LDGHAQR.VPVITGSI	K	V	7	3	525.66	805.404	805.406	269.475	269.476	805.407	269.476	-0.0012	0.8137	-0.5101	0.021677	8.156	0	0.9962	2	0	229	235	0	7R(10.0083)		0.6227	0	TRUE	tr|A0A0R2BF54|A0A0R2BF54_9LACO	A0A0R2BF54	A0A0R2BF54_9LACO	FC48_GL000513	Glyceraldehyde-3-phosphate dehydrogenase
5187_Murinus-SILAC-Heavy_7-19-2023.04182.04182.2	E:\DDA-PASEF\20230717_Microbiology_culture_proteome\Murinus.L\Output1\Murinus_Heavy\interact-5187_Murinus-SILAC-Heavy_7-19-2023.pep.xml	EVNANKPAK	EVNANK[136]PAK[136]	QIGFDDQR.EVNANKPAK.GHAAKANT	R	G	9	2	525.66	985.554	985.555	493.784	493.785	985.553	493.784	0.002	0.9198	-0.2368	0.00590541	16.415	6.803	1	2	0	59	67	0	6K(8.0142),9K(8.0142)		0.7967	0	TRUE	tr|A0A0R2B6E2|A0A0R2B6E2_9LACO	A0A0R2B6E2	A0A0R2B6E2_9LACO	rplC	50S ribosomal protein L3
5187_Murinus-SILAC-Heavy_7-19-2023.04185.04185.2	E:\DDA-PASEF\20230717_Microbiology_culture_proteome\Murinus.L\Output1\Murinus_Heavy\interact-5187_Murinus-SILAC-Heavy_7-19-2023.pep.xml	KDIEQER	K[136]DIEQER[166]	STIKKNAK.KDIEQER.QEAISNVK	K	Q	7	2	525.66	935.496	935.497	468.755	468.756	934.484	468.249	1.0131	0.9707	-0.5909	0.0454726	11.869	10.143	0.9935	2	1	119	125	0	1K(8.0142),7R(10.0083)		0.8059	0	TRUE	tr|A0A0R2B139|A0A0R2B139_9LACO	A0A0R2B139	A0A0R2B139_9LACO	atpF	ATP synthase subunit b
5187_Murinus-SILAC-Heavy_7-19-2023.04186.04186.3	E:\DDA-PASEF\20230717_Microbiology_culture_proteome\Murinus.L\Output1\Murinus_Heavy\interact-5187_Murinus-SILAC-Heavy_7-19-2023.pep.xml	LVHAQDDR	LVHAQDDR[166]	SDEEIEKK.LVHAQDDR.LFYIAEAF	K	L	8	3	525.66	962.48	962.482	321.834	321.835	962.481	321.834	0.0012	0.8582	-0.5957	0.236865	10.002	0	0.9998	2	0	424	431	0	8R(10.0083)		0.6725	0	TRUE	tr|A0A0R2ATQ2|A0A0R2ATQ2_9LACO	A0A0R2ATQ2	A0A0R2ATQ2_9LACO	carB	Carbamoyl-phosphate synthase large chain
5187_Murinus-SILAC-Heavy_7-19-2023.04196.04196.2	E:\DDA-PASEF\20230717_Microbiology_culture_proteome\Murinus.L\Output1\Murinus_Heavy\interact-5187_Murinus-SILAC-Heavy_7-19-2023.pep.xml	INDTATSHQR	INDTATSHQR[166]	VATDAIDR.INDTATSHQR.VFVVEVMG	R	V	10	2	526.829	1151.56	1151.56	576.785	576.785	1151.56	576.785	0.0007	0.9022	-0.4201	0.0211836	16.196	8.504	1	2	0	153	162	0	10R(10.0083)		0.8664	0	TRUE	tr|A0A0R2BD56|A0A0R2BD56_9LACO	A0A0R2BD56	A0A0R2BD56_9LACO	pfkA	ATP-dependent 6-phosphofructokinase
5187_Murinus-SILAC-Heavy_7-19-2023.04199.04199.2	E:\DDA-PASEF\20230717_Microbiology_culture_proteome\Murinus.L\Output1\Murinus_Heavy\interact-5187_Murinus-SILAC-Heavy_7-19-2023.pep.xml	AQAHVEAGAK		GFYTSPEK.AQAHVEAGAK.KVIVSAPA	K	K	10	2	526.829	980.495	980.496	491.255	491.255	980.504	491.259	-0.0083	0.636	-0.3842	0.384592	11.16	0	0.9718	2	0	108	117	18961.6			0.8152	0	TRUE	tr|A0A0R2BF54|A0A0R2BF54_9LACO	A0A0R2BF54	A0A0R2BF54_9LACO	FC48_GL000513	Glyceraldehyde-3-phosphate dehydrogenase
5187_Murinus-SILAC-Heavy_7-19-2023.04200.04200.2	E:\DDA-PASEF\20230717_Microbiology_culture_proteome\Murinus.L\Output1\Murinus_Heavy\interact-5187_Murinus-SILAC-Heavy_7-19-2023.pep.xml	AEQVTSAK	AEQVTSAK[136]	.AEQVTSAK.ATAKTVRI	M	A	8	2	526.829	840.444	840.445	421.229	421.23	840.443	421.229	0.0016	0.9423	-0.6377	0.178752	11.491	0	0.9998	2	0	2	9	48263.4	8K(8.0142)		0.7638	0	TRUE	tr|A0A0R2B7A8|A0A0R2B7A8_9LACO	A0A0R2B7A8	A0A0R2B7A8_9LACO	rplV	50S ribosomal protein L22
5187_Murinus-SILAC-Heavy_7-19-2023.04203.04203.2	E:\DDA-PASEF\20230717_Microbiology_culture_proteome\Murinus.L\Output1\Murinus_Heavy\interact-5187_Murinus-SILAC-Heavy_7-19-2023.pep.xml	VEAQADQEKK	VEAQADQEK[136]K[136]	MKK.VEAQADQEKK.SVIKTWSR	K	S	10	2	526.829	1160.6	1160.6	581.308	581.308	1160.6	581.308	0.0011	0.5776	-0.2398	0.0250034	15.908	0	0.9933	2	1	4	13	0	10K(8.0142),9K(8.0142)		0.8887	0	TRUE	tr|A0A0R2BEN6|A0A0R2BEN6_9LACO	A0A0R2BEN6	A0A0R2BEN6_9LACO	rpsS	30S ribosomal protein S19
5187_Murinus-SILAC-Heavy_7-19-2023.04204.04204.2	E:\DDA-PASEF\20230717_Microbiology_culture_proteome\Murinus.L\Output1\Murinus_Heavy\interact-5187_Murinus-SILAC-Heavy_7-19-2023.pep.xml	DISHSSAER	DISHSSAER[166]	NVAIWHER.DISHSSAER.IIIPDTTI	R	I	9	2	526.829	1010.46	1010.46	506.237	506.238	1010.47	506.24	-0.005	0.8031	-0.5882	0.861985	8.758	5.865	0.9831	2	0	302	310	0	9R(10.0083)		0.8191	0	TRUE	tr|A0A0R2B6Z1|A0A0R2B6Z1_9LACO	A0A0R2B6Z1	A0A0R2B6Z1_9LACO	FC48_GL001255	Adenylosuccinate lyase
5187_Murinus-SILAC-Heavy_7-19-2023.04209.04209.2	E:\DDA-PASEF\20230717_Microbiology_culture_proteome\Murinus.L\Output1\Murinus_Heavy\interact-5187_Murinus-SILAC-Heavy_7-19-2023.pep.xml	ALEDDEDAKK	ALEDDEDAK[136]K[136]	VIRGSAIK.ALEDDEDAKK.KIIEIMDT	K	K	10	2	526.829	1148.55	1148.56	575.284	575.285	1148.55	575.284	0.0022	0.896	-0.5955	0.0803064	11.881	5.97	0.9977	2	1	178	187	0	10K(8.0142),9K(8.0142)		0.8627	0	TRUE	tr|A0A0R2B6L7|A0A0R2B6L7_9LACO	A0A0R2B6L7	A0A0R2B6L7_9LACO	tuf	Elongation factor Tu
5187_Murinus-SILAC-Heavy_7-19-2023.04210.04210.2	E:\DDA-PASEF\20230717_Microbiology_culture_proteome\Murinus.L\Output1\Murinus_Heavy\interact-5187_Murinus-SILAC-Heavy_7-19-2023.pep.xml	AHGVEYEK	AHGVEYEK[136]	RKTKNFIR.AHGVEYEK.EHVNPIMV	R	E	8	2	526.829	939.451	939.453	470.733	470.734	939.454	470.734	-0.0015	0.8649	-0.4873	0.158672	11.698	0	0.9981	2	0	61	68	15469.8	8K(8.0142)		0.8038	0	TRUE	tr|A0A0R2BDI2|A0A0R2BDI2_9LACO	A0A0R2BDI2	A0A0R2BDI2_9LACO	FC48_GL001665	Uncharacterized protein
5187_Murinus-SILAC-Heavy_7-19-2023.04214.04214.2	E:\DDA-PASEF\20230717_Microbiology_culture_proteome\Murinus.L\Output1\Murinus_Heavy\interact-5187_Murinus-SILAC-Heavy_7-19-2023.pep.xml	TSHSAIMSR	TSHSAIMSR[166]	FITDIGGR.TSHSAIMSR.TIEIPAVV	R	T	9	2	528	998.485	998.486	500.25	500.25	998.484	500.249	0.0015	0.872	-0.3235	0.00683912	16.16	10.739	0.9999	2	0	186	194	476188	9R(10.0083)		0.8131	0	TRUE	tr|A0A0R2B5J7|A0A0R2B5J7_9LACO	A0A0R2B5J7	A0A0R2B5J7_9LACO	FC48_GL000282	Phosphoenolpyruvate-protein phosphotransferase
5187_Murinus-SILAC-Heavy_7-19-2023.04218.04218.3	E:\DDA-PASEF\20230717_Microbiology_culture_proteome\Murinus.L\Output1\Murinus_Heavy\interact-5187_Murinus-SILAC-Heavy_7-19-2023.pep.xml	LHNEVSAK	LHNEVSAK[136]	GYANVPVK.LHNEVSAK.IRVHISEQ	K	I	8	3	528	904.485	904.487	302.502	302.503	904.486	302.502	0.0014	0.8378	-0.6358	0.152845	10.763	0	0.9992	2	0	134	141	0	8K(8.0142)		0.666	0	TRUE	tr|A0A0R2B600|A0A0R2B600_9LACO	A0A0R2B600	A0A0R2B600_9LACO	rplI	50S ribosomal protein L9
5187_Murinus-SILAC-Heavy_7-19-2023.04219.04219.2	E:\DDA-PASEF\20230717_Microbiology_culture_proteome\Murinus.L\Output1\Murinus_Heavy\interact-5187_Murinus-SILAC-Heavy_7-19-2023.pep.xml	RNEAQLAK	R[166]NEAQLAK[136]	WKINGEIK.RNEAQLAK.AKQQYEQI	K	A	8	2	528	946.519	946.52	474.267	474.267	946.531	474.273	-0.0116	0.8787	-0.6041	0.756833	8.984	5.827	0.9608	2	1	112	119	19711.1	1R(10.0083),8K(8.0142)		0.8135	0	TRUE	tr|A0A0R2B1V5|A0A0R2B1V5_9LACO	A0A0R2B1V5	A0A0R2B1V5_9LACO	ezrA	Septation ring formation regulator EzrA
5187_Murinus-SILAC-Heavy_7-19-2023.04220.04220.2	E:\DDA-PASEF\20230717_Microbiology_culture_proteome\Murinus.L\Output1\Murinus_Heavy\interact-5187_Murinus-SILAC-Heavy_7-19-2023.pep.xml	IPVGSNNK	IPVGSNNK[136]	SNQRIEVK.IPVGSNNK.QIGAIIEE	K	Q	8	2	528	835.466	835.467	418.74	418.741	835.464	418.739	0.0028	0.8384	-0.2013	0.280543	10.708	7.587	0.9878	2	0	59	66	0	8K(8.0142)		0.7438	0	TRUE	tr|A0A0R2B2P8|A0A0R2B2P8_9LACO	A0A0R2B2P8	A0A0R2B2P8_9LACO	mltG	Endolytic murein transglycosylase
5187_Murinus-SILAC-Heavy_7-19-2023.04222.04222.2	E:\DDA-PASEF\20230717_Microbiology_culture_proteome\Murinus.L\Output1\Murinus_Heavy\interact-5187_Murinus-SILAC-Heavy_7-19-2023.pep.xml	HDNADLR	HDNADLR[166]	AEYRIIIR.HDNADLR.LTEIGHDI	R	L	7	2	528	849.39	849.391	425.702	425.703	849.397	425.706	-0.0059	0.9021	-0.5793	0.0104834	13.418	0	0.9998	2	0	449	455	37402	7R(10.0083)		0.7767	0	TRUE	tr|A0A0R2BLH3|A0A0R2BLH3_9LACO	A0A0R2BLH3	A0A0R2BLH3_9LACO	mnmG	tRNA uridine 5-carboxymethylaminomethyl modification enzyme MnmG
5187_Murinus-SILAC-Heavy_7-19-2023.04230.04230.2	E:\DDA-PASEF\20230717_Microbiology_culture_proteome\Murinus.L\Output1\Murinus_Heavy\interact-5187_Murinus-SILAC-Heavy_7-19-2023.pep.xml	DGEHTVTADK	DGEHTVTADK[136]	KVEIVYEK.DGEHTVTADK.VIAATGRK	K	V	10	2	528	1079.5	1079.5	540.755	540.756	1079.5	540.756	-0.0003	0.5243	-0.56	0.125098	10.111	0	0.9141	2	0	244	253	0	10K(8.0142)		0.8296	0	TRUE	tr|A0A0R2BH81|A0A0R2BH81_9LACO	A0A0R2BH81	A0A0R2BH81_9LACO	FC48_GL000208	Pyridine nucleotide-disulfide oxidoreductase family protein
5187_Murinus-SILAC-Heavy_7-19-2023.04231.04231.2	E:\DDA-PASEF\20230717_Microbiology_culture_proteome\Murinus.L\Output1\Murinus_Heavy\interact-5187_Murinus-SILAC-Heavy_7-19-2023.pep.xml	IEEATGGEK	IEEATGGEK[136]	HVSHIRDK.IEEATGGEK.VIQTVWGV	K	V	9	2	528	940.458	940.459	471.236	471.237	940.459	471.237	-0.0001	0.5501	-0.5911	2.48313	7.92	0	0.8852	2	0	206	214	23457.3	9K(8.0142)		0.7811	0	TRUE	tr|A0A0R2B8F0|A0A0R2B8F0_9LACO	A0A0R2B8F0	A0A0R2B8F0_9LACO	FC48_GL000102	Two-component response regulator
5187_Murinus-SILAC-Heavy_7-19-2023.04232.04232.2	E:\DDA-PASEF\20230717_Microbiology_culture_proteome\Murinus.L\Output1\Murinus_Heavy\interact-5187_Murinus-SILAC-Heavy_7-19-2023.pep.xml	SHALNQTNR	SHALNQTNR[166]	KTTFGKKR.SHALNQTNR.SWKPNIQK	R	S	9	2	529.171	1049.53	1049.53	525.771	525.771	1049.52	525.769	0.0036	0.9576	-0.5017	0.0012438	19.121	7.505	1	2	0	18	26	564599	9R(10.0083)		0.8368	0	TRUE	tr|A0A0R2B2A6|A0A0R2B2A6_9LACO	A0A0R2B2A6	A0A0R2B2A6_9LACO	rpmB	50S ribosomal protein L28
5187_Murinus-SILAC-Heavy_7-19-2023.04233.04233.2	E:\DDA-PASEF\20230717_Microbiology_culture_proteome\Murinus.L\Output1\Murinus_Heavy\interact-5187_Murinus-SILAC-Heavy_7-19-2023.pep.xml	NLTQDAR	NLTQDAR[166]	SVIQKIGR.NLTQDAR.EGKIDPVI	R	E	7	2	529.171	826.417	826.418	414.216	414.216	826.417	414.216	0.0009	0.9789	-0.127	0.185673	10.425	7.622	0.9988	2	0	80	86	4.62041e+06	7R(10.0083)		0.768	0	TRUE	tr|A0A0R2B9D5|A0A0R2B9D5_9LACO	A0A0R2B9D5	A0A0R2B9D5_9LACO	FC48_GL002031	Clp-like ATP-dependent protease, ATP-binding subunit
5187_Murinus-SILAC-Heavy_7-19-2023.04234.04234.2	E:\DDA-PASEF\20230717_Microbiology_culture_proteome\Murinus.L\Output1\Murinus_Heavy\interact-5187_Murinus-SILAC-Heavy_7-19-2023.pep.xml	LTSGEVR	LTSGEVR[166]	EGKYAIVR.LTSGEVR.MIIVTCRA	R	M	7	2	529.171	770.414	770.415	386.214	386.215	770.416	386.215	-0.0009	0.9945	-0.0908	0.0860498	11.761	5.411	0.9998	2	0	176	182	1815770	7R(10.0083)		0.7394	0	TRUE	tr|A0A0R2BGQ1|A0A0R2BGQ1_9LACO	A0A0R2BGQ1	A0A0R2BGQ1_9LACO	rplB	50S ribosomal protein L2
5187_Murinus-SILAC-Heavy_7-19-2023.04235.04235.2	E:\DDA-PASEF\20230717_Microbiology_culture_proteome\Murinus.L\Output1\Murinus_Heavy\interact-5187_Murinus-SILAC-Heavy_7-19-2023.pep.xml	ATDVSKEEDPAK	ATDVSK[136]EEDPAK[136]	DHSTKGIK.ATDVSKEEDPAK.IGAIMSKK	K	I	12	2	529.171	1304.64	1304.64	653.328	653.329	1304.64	653.329	-0.0003	0.8798	-0.4725	0.0003857	20.155	0	1	2	1	216	227	26840.1	12K(8.0142),6K(8.0142)		0.931	0	TRUE	tr|A0A0R2BL60|A0A0R2BL60_9LACO	A0A0R2BL60	A0A0R2BL60_9LACO	FC48_GL001429	Amino acid ABC transporter substrate-binding protein
5187_Murinus-SILAC-Heavy_7-19-2023.04236.04236.2	E:\DDA-PASEF\20230717_Microbiology_culture_proteome\Murinus.L\Output1\Murinus_Heavy\interact-5187_Murinus-SILAC-Heavy_7-19-2023.pep.xml	VSDDEVK	VSDDEVK[136]	TIEEIKGK.VSDDEVK.KAEDARDA	K	K	7	2	529.171	798.385	798.386	400.2	400.2	798.385	400.2	0.0009	0.9121	-0.4378	2.0347	8.266	0	0.9956	2	0	528	534	0	7K(8.0142)		0.7421	0	TRUE	tr|A0A0R2AXC2|A0A0R2AXC2_9LACO	A0A0R2AXC2	A0A0R2AXC2_9LACO	dnaK	Chaperone protein DnaK
5187_Murinus-SILAC-Heavy_7-19-2023.04238.04238.2	E:\DDA-PASEF\20230717_Microbiology_culture_proteome\Murinus.L\Output1\Murinus_Heavy\interact-5187_Murinus-SILAC-Heavy_7-19-2023.pep.xml	ESDENLRK	ESDENLR[166]K[136]	SNPTIISR.ESDENLRK.YFEGIGWD	R	Y	8	2	529.171	1007.5	1007.5	504.755	504.756	1007.5	504.757	-0.0029	0.7369	-0.5982	1.5355	8.755	0	0.9609	2	1	217	224	0	7R(10.0083),8K(8.0142)		0.8145	0	TRUE	tr|A0A0R2AUA5|A0A0R2AUA5_9LACO	A0A0R2AUA5	A0A0R2AUA5_9LACO	FC48_GL001690	Probable phosphoketolase
5187_Murinus-SILAC-Heavy_7-19-2023.04239.04239.2	E:\DDA-PASEF\20230717_Microbiology_culture_proteome\Murinus.L\Output1\Murinus_Heavy\interact-5187_Murinus-SILAC-Heavy_7-19-2023.pep.xml	LAAEAGEK	LAAEAGEK[136]	GQAIYVEK.LAAEAGEK.VTFDKVVI	K	V	8	2	529.171	795.418	795.419	398.716	398.717	795.422	398.718	-0.0024	0.9518	-0.5027	0.0934868	12.617	6.956	0.9999	2	0	25	32	0	8K(8.0142)		0.749	0	TRUE	tr|A0A0R2AUS1|A0A0R2AUS1_9LACO	A0A0R2AUS1	A0A0R2AUS1_9LACO	rplU	50S ribosomal protein L21
5187_Murinus-SILAC-Heavy_7-19-2023.04240.04240.2	E:\DDA-PASEF\20230717_Microbiology_culture_proteome\Murinus.L\Output1\Murinus_Heavy\interact-5187_Murinus-SILAC-Heavy_7-19-2023.pep.xml	TEQVVADHSDK	TEQVVADHSDK[136]	IFNRTGSK.TEQVVADHSDK.NIVPSYTI	K	N	11	2	529.171	1235.58	1235.58	618.796	618.796	1235.59	618.801	-0.0092	0.7769	-0.5877	0.00840427	16.802	0	1	2	0	39	49	14428.8	11K(8.0142)		0.9279	0	TRUE	tr|A0A0R2B2T3|A0A0R2B2T3_9LACO	A0A0R2B2T3	A0A0R2B2T3_9LACO	FC48_GL000840	6-phosphogluconate dehydrogenase, decarboxylating
5187_Murinus-SILAC-Heavy_7-19-2023.04242.04242.2	E:\DDA-PASEF\20230717_Microbiology_culture_proteome\Murinus.L\Output1\Murinus_Heavy\interact-5187_Murinus-SILAC-Heavy_7-19-2023.pep.xml	QTCQETQIK	QTCQETQIK[136]	VYKCDNIR.QTCQETQIK.LGQGAFIE	R	L	9	2	529.171	1142.55	1142.55	572.282	572.282	1142.55	572.281	0.0017	0.7479	-0.2916	0.0133506	15.998	0	0.9998	2	0	92	100	10670	3C(57.0215),9K(8.0142)		0.884	0	TRUE	tr|A0A0R2BE62|A0A0R2BE62_9LACO	A0A0R2BE62	A0A0R2BE62_9LACO	ureD	Urease accessory protein UreD
5187_Murinus-SILAC-Heavy_7-19-2023.04247.04247.2	E:\DDA-PASEF\20230717_Microbiology_culture_proteome\Murinus.L\Output1\Murinus_Heavy\interact-5187_Murinus-SILAC-Heavy_7-19-2023.pep.xml	QQQQQLAER	QQQQQLAER[166]	METAITVR.QQQQQLAER.ENNKTQAA	R	E	9	2	529.171	1137.58	1137.58	569.797	569.797	1137.58	569.795	0.003	0.8981	-0.2591	0.409496	10.051	0	0.9993	2	0	68	76	0	9R(10.0083)		0.8602	0	TRUE	tr|A0A0R2BE30|A0A0R2BE30_9LACO	A0A0R2BE30	A0A0R2BE30_9LACO	FC48_GL000296	ATP-dependent DNA helicase
5187_Murinus-SILAC-Heavy_7-19-2023.04249.04249.2	E:\DDA-PASEF\20230717_Microbiology_culture_proteome\Murinus.L\Output1\Murinus_Heavy\interact-5187_Murinus-SILAC-Heavy_7-19-2023.pep.xml	HDTVEVAK	HDTVEVAK[136]	FHIIMWGK.HDTVEVAK.AIKASIND	K	A	8	2	529.171	905.466	905.467	453.74	453.741	905.47	453.742	-0.0025	0.651	-0.4914	0.0157308	13.713	0	0.9978	2	0	91	98	0	8K(8.0142)		0.8361	0	TRUE	tr|A0A0R2BE94|A0A0R2BE94_9LACO	A0A0R2BE94	A0A0R2BE94_9LACO	luxS	S-ribosylhomocysteine lyase
5187_Murinus-SILAC-Heavy_7-19-2023.04252.04252.2	E:\DDA-PASEF\20230717_Microbiology_culture_proteome\Murinus.L\Output1\Murinus_Heavy\interact-5187_Murinus-SILAC-Heavy_7-19-2023.pep.xml	IEEATGGEK	IEEATGGEK[136]	HVSHIRDK.IEEATGGEK.VIQTVWGV	K	V	9	2	529.171	940.459	940.46	471.237	471.237	940.459	471.237	0.0008	0.8866	-0.5938	0.82319	8.838	0	0.9974	2	0	206	214	0	9K(8.0142)		0.7902	0	TRUE	tr|A0A0R2B8F0|A0A0R2B8F0_9LACO	A0A0R2B8F0	A0A0R2B8F0_9LACO	FC48_GL000102	Two-component response regulator
5187_Murinus-SILAC-Heavy_7-19-2023.04254.04254.2	E:\DDA-PASEF\20230717_Microbiology_culture_proteome\Murinus.L\Output1\Murinus_Heavy\interact-5187_Murinus-SILAC-Heavy_7-19-2023.pep.xml	KPDLEAK	K[136]PDLEAK[136]	HINIVEIK.KPDLEAK.LVGESIAQ	K	L	7	2	530.341	815.475	815.476	408.745	408.745	815.472	408.743	0.004	0.8472	-0.4808	0.186638	8.416	0	0.9953	2	0	107	113	0	1K(8.0142),7K(8.0142)		0.7768	0	TRUE	tr|A0A0R2BEW3|A0A0R2BEW3_9LACO	A0A0R2BEW3	A0A0R2BEW3_9LACO	rpsC	30S ribosomal protein S3
5187_Murinus-SILAC-Heavy_7-19-2023.04262.04262.2	E:\DDA-PASEF\20230717_Microbiology_culture_proteome\Murinus.L\Output1\Murinus_Heavy\interact-5187_Murinus-SILAC-Heavy_7-19-2023.pep.xml	HDTVEVAK	HDTVEVAK[136]	FHIIMWGK.HDTVEVAK.AIKASIND	K	A	8	2	530.341	905.47	905.471	453.742	453.743	905.47	453.742	0.0014	0.5772	-0.4941	0.0111173	13.316	0	0.993	2	0	91	98	0	8K(8.0142)		0.8393	0	TRUE	tr|A0A0R2BE94|A0A0R2BE94_9LACO	A0A0R2BE94	A0A0R2BE94_9LACO	luxS	S-ribosylhomocysteine lyase
5187_Murinus-SILAC-Heavy_7-19-2023.04265.04265.2	E:\DDA-PASEF\20230717_Microbiology_culture_proteome\Murinus.L\Output1\Murinus_Heavy\interact-5187_Murinus-SILAC-Heavy_7-19-2023.pep.xml	IEEATGGEK	IEEATGGEK[136]	HVSHIRDK.IEEATGGEK.VIQTVWGV	K	V	9	2	530.341	940.454	940.455	471.234	471.235	940.459	471.237	-0.004	0.8881	-0.5965	0.141498	12.897	8.122	0.9996	2	0	206	214	0	9K(8.0142)		0.7845	0	TRUE	tr|A0A0R2B8F0|A0A0R2B8F0_9LACO	A0A0R2B8F0	A0A0R2B8F0_9LACO	FC48_GL000102	Two-component response regulator
5187_Murinus-SILAC-Heavy_7-19-2023.04268.04268.2	E:\DDA-PASEF\20230717_Microbiology_culture_proteome\Murinus.L\Output1\Murinus_Heavy\interact-5187_Murinus-SILAC-Heavy_7-19-2023.pep.xml	DGEHTVTADK	DGEHTVTADK[136]	KVEIVYEK.DGEHTVTADK.VIAATGRK	K	V	10	2	530.341	1079.5	1079.5	540.755	540.755	1079.5	540.756	-0.0008	0.8261	-0.5546	0.0254683	15.876	8.314	0.9995	2	0	244	253	15648.1	10K(8.0142)		0.8287	0	TRUE	tr|A0A0R2BH81|A0A0R2BH81_9LACO	A0A0R2BH81	A0A0R2BH81_9LACO	FC48_GL000208	Pyridine nucleotide-disulfide oxidoreductase family protein
5187_Murinus-SILAC-Heavy_7-19-2023.04272.04272.2	E:\DDA-PASEF\20230717_Microbiology_culture_proteome\Murinus.L\Output1\Murinus_Heavy\interact-5187_Murinus-SILAC-Heavy_7-19-2023.pep.xml	GSASPINK	GSASPINK[136]	KRFRPRAK.GSASPINK.RTSHITVV	K	R	8	2	531.512	780.421	780.422	391.218	391.218	780.422	391.218	0	0.9138	-0.3665	0.104292	10.427	0	0.9998	2	0	96	103	0	8K(8.0142)		0.7199	0	TRUE	tr|A0A0R2B7A8|A0A0R2B7A8_9LACO	A0A0R2B7A8	A0A0R2B7A8_9LACO	rplV	50S ribosomal protein L22
5187_Murinus-SILAC-Heavy_7-19-2023.04273.04273.2	E:\DDA-PASEF\20230717_Microbiology_culture_proteome\Murinus.L\Output1\Murinus_Heavy\interact-5187_Murinus-SILAC-Heavy_7-19-2023.pep.xml	IEDTDTKR	IEDTDTK[136]R[166]	NKGTFVIR.IEDTDTKR.NIADGEKS	R	N	8	2	531.512	994.502	994.503	498.258	498.259	994.505	498.26	-0.0016	0.8945	-0.5374	0.054325	12.56	9.492	0.9883	2	1	44	51	0	7K(8.0142),8R(10.0083)		0.8152	0	TRUE	tr|A0A0R2AUW1|A0A0R2AUW1_9LACO	A0A0R2AUW1	A0A0R2AUW1_9LACO	gltX	Glutamate--tRNA ligase
5187_Murinus-SILAC-Heavy_7-19-2023.04275.04275.2	E:\DDA-PASEF\20230717_Microbiology_culture_proteome\Murinus.L\Output1\Murinus_Heavy\interact-5187_Murinus-SILAC-Heavy_7-19-2023.pep.xml	VIADHAR	VIADHAR[166]	PEKDISFK.VIADHAR.AVTFAIGD	K	A	7	2	531.512	790.431	790.432	396.223	396.223	790.432	396.224	-0.0001	0.8691	-0.5962	0.0980618	11.534	0	0.9942	2	0	278	284	0	7R(10.0083)		0.7569	0	TRUE	tr|A0A0R2B551|A0A0R2B551_9LACO	A0A0R2B551	A0A0R2B551_9LACO	alaS	Alanine--tRNA ligase
5187_Murinus-SILAC-Heavy_7-19-2023.04279.04279.2	E:\DDA-PASEF\20230717_Microbiology_culture_proteome\Murinus.L\Output1\Murinus_Heavy\interact-5187_Murinus-SILAC-Heavy_7-19-2023.pep.xml	EDDKPETVK	EDDK[136]PETVK[136]	GEHEFYQR.EDDKPETVK.NRIDVNIK	R	N	9	2	531.512	1075.54	1075.54	538.775	538.776	1075.54	538.776	0.0002	0.8971	-0.6131	0.848692	9.785	7.609	0.9961	2	0	159	167	15374.9	4K(8.0142),9K(8.0142)		0.8429	0	TRUE	tr|A0A0R2B793|A0A0R2B793_9LACO	A0A0R2B793	A0A0R2B793_9LACO	adk	Adenylate kinase
5187_Murinus-SILAC-Heavy_7-19-2023.04281.04281.2	E:\DDA-PASEF\20230717_Microbiology_culture_proteome\Murinus.L\Output1\Murinus_Heavy\interact-5187_Murinus-SILAC-Heavy_7-19-2023.pep.xml	FEPGEKR	FEPGEK[136]R[166]	IPAGTAIR.FEPGEKR.TVSIIDMG	R	T	7	2	531.512	879.459	879.461	440.737	440.738	879.457	440.736	0.0037	0.7508	-0.3144	0.834642	9.814	0	0.9642	2	1	72	78	11507.1	6K(8.0142),7R(10.0083)		0.776	0	TRUE	tr|A0A0R2B3M0|A0A0R2B3M0_9LACO	A0A0R2B3M0	A0A0R2B3M0_9LACO	ureB	Urease subunit beta
5187_Murinus-SILAC-Heavy_7-19-2023.04285.04285.2	E:\DDA-PASEF\20230717_Microbiology_culture_proteome\Murinus.L\Output1\Murinus_Heavy\interact-5187_Murinus-SILAC-Heavy_7-19-2023.pep.xml	VQTNNPAPQK	VQTNNPAPQK[136]	FGYNSYKK.VQTNNPAPQK.RGVATRVG	K	R	10	2	532.682	1103.58	1103.58	552.796	552.796	1103.58	552.798	-0.0037	0.8466	-0.6042	0.0396735	14.106	7.175	1	2	0	34	43	0	10K(8.0142)		0.8444	0	TRUE	tr|A0A0R2B802|A0A0R2B802_9LACO	A0A0R2B802	A0A0R2B802_9LACO	rpsL	30S ribosomal protein S12
5187_Murinus-SILAC-Heavy_7-19-2023.04286.04286.2	E:\DDA-PASEF\20230717_Microbiology_culture_proteome\Murinus.L\Output1\Murinus_Heavy\interact-5187_Murinus-SILAC-Heavy_7-19-2023.pep.xml	SDVEETPK		DDSEIKMR.SDVEETPK.SYRIIIDI	R	S	8	2	532.682	903.413	903.414	452.714	452.714	903.418	452.716	-0.0043	0.9226	-0.3341	0.0696626	10.128	8.263	0.9727	2	0	39	46	51628.5			0.7618	0	TRUE	tr|A0A0R2B6E9|A0A0R2B6E9_9LACO	A0A0R2B6E9	A0A0R2B6E9_9LACO	FC48_GL000352	Hsp20 family heat-shock protein
5187_Murinus-SILAC-Heavy_7-19-2023.04288.04288.2	E:\DDA-PASEF\20230717_Microbiology_culture_proteome\Murinus.L\Output1\Murinus_Heavy\interact-5187_Murinus-SILAC-Heavy_7-19-2023.pep.xml	NCGATYHK	NCGATYHK[136]	ITGRYICR.NCGATYHK.IFNPTKVE	R	I	8	2	532.682	957.422	957.423	479.718	479.719	957.422	479.718	0.0014	0.8499	-0.5239	0.0219281	12.136	0	0.9999	2	0	129	136	0	2C(57.0215),8K(8.0142)		0.8051	0	TRUE	tr|A0A0R2B793|A0A0R2B793_9LACO	A0A0R2B793	A0A0R2B793_9LACO	adk	Adenylate kinase
5187_Murinus-SILAC-Heavy_7-19-2023.04292.04292.2	E:\DDA-PASEF\20230717_Microbiology_culture_proteome\Murinus.L\Output1\Murinus_Heavy\interact-5187_Murinus-SILAC-Heavy_7-19-2023.pep.xml	REENLDR	R[166]EENLDR[166]	KQENRIIK.REENLDR.KDSVIDKR	K	K	7	2	532.682	950.472	950.473	476.243	476.244	950.468	476.241	0.0048	0.7723	-0.5578	0.276058	10.736	0	0.9033	2	1	76	82	0	1R(10.0083),7R(10.0083)		0.8031	0	TRUE	tr|A0A0R2BEW0|A0A0R2BEW0_9LACO	A0A0R2BEW0	A0A0R2BEW0_9LACO	rny	Ribonuclease Y
5187_Murinus-SILAC-Heavy_7-19-2023.04295.04295.2	E:\DDA-PASEF\20230717_Microbiology_culture_proteome\Murinus.L\Output1\Murinus_Heavy\interact-5187_Murinus-SILAC-Heavy_7-19-2023.pep.xml	VEAQADQEKK	VEAQADQEK[136]K[136]	MKK.VEAQADQEKK.SVIKTWSR	K	S	10	2	532.682	1160.61	1160.61	581.31	581.31	1160.6	581.308	0.0051	0.7913	-0.2263	0.0926296	14.633	10.185	0.9124	2	1	4	13	0	10K(8.0142),9K(8.0142)		0.8951	0	TRUE	tr|A0A0R2BEN6|A0A0R2BEN6_9LACO	A0A0R2BEN6	A0A0R2BEN6_9LACO	rpsS	30S ribosomal protein S19
5187_Murinus-SILAC-Heavy_7-19-2023.04296.04296.3	E:\DDA-PASEF\20230717_Microbiology_culture_proteome\Murinus.L\Output1\Murinus_Heavy\interact-5187_Murinus-SILAC-Heavy_7-19-2023.pep.xml	VNNIHASGHGGQEEQK	VNNIHASGHGGQEEQK[136]	GATVIHGK.VNNIHASGHGGQEEQK.LMIRIMKP	K	L	16	3	532.682	1712.82	1712.82	571.948	571.948	1711.81	571.611	1.0116	0.393	-0.2355	0.0611998	13.353	6.656	0.9819	2	0	363	378	23943.9	16K(8.0142)		0.847	0	TRUE	tr|A0A0R2BCD1|A0A0R2BCD1_9LACO	A0A0R2BCD1	A0A0R2BCD1_9LACO	rnj	Ribonuclease J
5187_Murinus-SILAC-Heavy_7-19-2023.04299.04299.2	E:\DDA-PASEF\20230717_Microbiology_culture_proteome\Murinus.L\Output1\Murinus_Heavy\interact-5187_Murinus-SILAC-Heavy_7-19-2023.pep.xml	LDGHAQR	LDGHAQR[166]	VVPEINGK.LDGHAQR.VPVITGSI	K	V	7	2	533.852	805.408	805.409	403.711	403.712	805.407	403.711	0.0019	0.854	-0.4912	0.0293596	12.629	5.676	0.9985	2	0	229	235	0	7R(10.0083)		0.7511	0	TRUE	tr|A0A0R2BF54|A0A0R2BF54_9LACO	A0A0R2BF54	A0A0R2BF54_9LACO	FC48_GL000513	Glyceraldehyde-3-phosphate dehydrogenase
5187_Murinus-SILAC-Heavy_7-19-2023.04300.04300.2	E:\DDA-PASEF\20230717_Microbiology_culture_proteome\Murinus.L\Output1\Murinus_Heavy\interact-5187_Murinus-SILAC-Heavy_7-19-2023.pep.xml	LVHAQDDR	LVHAQDDR[166]	SDEEIEKK.LVHAQDDR.LFYIAEAF	K	L	8	2	533.852	962.482	962.483	482.248	482.249	962.481	482.248	0.002	0.8165	-0.6146	0.0553032	13.529	0	0.9995	2	0	424	431	0	8R(10.0083)		0.8056	0	TRUE	tr|A0A0R2ATQ2|A0A0R2ATQ2_9LACO	A0A0R2ATQ2	A0A0R2ATQ2_9LACO	carB	Carbamoyl-phosphate synthase large chain
5187_Murinus-SILAC-Heavy_7-19-2023.04302.04302.2	E:\DDA-PASEF\20230717_Microbiology_culture_proteome\Murinus.L\Output1\Murinus_Heavy\interact-5187_Murinus-SILAC-Heavy_7-19-2023.pep.xml	ANELSNR	ANELSNR[166]	.ANELSNR.FSDIMDGS	M	F	7	2	533.852	812.402	812.403	407.208	407.209	812.402	407.208	0.0012	0.9678	-0.2871	0.107461	10.375	5.807	0.9992	2	0	2	8	0	7R(10.0083)		0.7357	0	TRUE	tr|A0A0R2B6E9|A0A0R2B6E9_9LACO	A0A0R2B6E9	A0A0R2B6E9_9LACO	FC48_GL000352	Hsp20 family heat-shock protein
5187_Murinus-SILAC-Heavy_7-19-2023.04303.04303.2	E:\DDA-PASEF\20230717_Microbiology_culture_proteome\Murinus.L\Output1\Murinus_Heavy\interact-5187_Murinus-SILAC-Heavy_7-19-2023.pep.xml	KESGNDPELGK	KESGNDPELGK[136]	RFEDIDGK.KESGNDPELGK.YWASIGDV	K	Y	11	2	533.852	1180.58	1180.58	591.297	591.297	1180.58	591.298	-0.0015	0.8425	-0.5976	0.0137721	16.944	15.266	0.9989	2	1	128	138	22371.2	11K(8.0142)		0.8638	0	TRUE	tr|A0A0R2BG18|A0A0R2BG18_9LACO	A0A0R2BG18	A0A0R2BG18_9LACO	pgk	Phosphoglycerate kinase
5187_Murinus-SILAC-Heavy_7-19-2023.04307.04307.2	E:\DDA-PASEF\20230717_Microbiology_culture_proteome\Murinus.L\Output1\Murinus_Heavy\interact-5187_Murinus-SILAC-Heavy_7-19-2023.pep.xml	ADTNEVQSR	ADTNEVQSR[166]	ERIDAMMK.ADTNEVQSR.RFEREGQE	K	R	9	2	533.852	1028.47	1028.47	515.243	515.244	1028.48	515.245	-0.0037	0.9213	-0.5708	0.0127571	15.077	0	1	2	0	19	27	0	9R(10.0083)		0.811	0	TRUE	tr|A0A0R2B6P5|A0A0R2B6P5_9LACO	A0A0R2B6P5	A0A0R2B6P5_9LACO	FC48_GL000278	Cytosolic protein
5187_Murinus-SILAC-Heavy_7-19-2023.04311.04311.2	E:\DDA-PASEF\20230717_Microbiology_culture_proteome\Murinus.L\Output1\Murinus_Heavy\interact-5187_Murinus-SILAC-Heavy_7-19-2023.pep.xml	GQTGYTDRK	GQTGYTDR[166]K[136]	AEQARQIK.GQTGYTDRK.EASVFYIQ	K	E	9	2	533.852	1042.51	1042.51	522.263	522.263	1042.52	522.265	-0.0043	0.7962	-0.5462	0.263937	8.814	0	0.9857	2	1	279	287	11088.4	8R(10.0083),9K(8.0142)		0.8298	0	TRUE	tr|A0A0R2B809|A0A0R2B809_9LACO	A0A0R2B809	A0A0R2B809_9LACO	FC48_GL000114	Oligopeptide-binding protein oppA
5187_Murinus-SILAC-Heavy_7-19-2023.04313.04313.2	E:\DDA-PASEF\20230717_Microbiology_culture_proteome\Murinus.L\Output1\Murinus_Heavy\interact-5187_Murinus-SILAC-Heavy_7-19-2023.pep.xml	AEIAAEK	AEIAAEK[136]	IAAFEAKK.AEIAAEK.ERISKIRI	K	E	7	2	533.852	738.399	738.4	370.207	370.207	738.4	370.207	0	0.7399	-0.2796	0.264393	11.811	8.759	0.9725	2	0	479	485	29377.9	7K(8.0142)		0.7165	0	TRUE	tr|A0A0R2BLH3|A0A0R2BLH3_9LACO	A0A0R2BLH3	A0A0R2BLH3_9LACO	mnmG	tRNA uridine 5-carboxymethylaminomethyl modification enzyme MnmG
5187_Murinus-SILAC-Heavy_7-19-2023.04318.04318.2	E:\DDA-PASEF\20230717_Microbiology_culture_proteome\Murinus.L\Output1\Murinus_Heavy\interact-5187_Murinus-SILAC-Heavy_7-19-2023.pep.xml	KESGNDPELGK	K[136]ESGNDPELGK[136]	RFEDIDGK.KESGNDPELGK.YWASIGDV	K	Y	11	2	535.022	1188.6	1188.6	595.305	595.305	1188.6	595.305	0.0003	0.9654	-0.6003	1.80509e-05	27.474	7.169	1	2	1	128	138	0	11K(8.0142),1K(8.0142)		0.8651	0	TRUE	tr|A0A0R2BG18|A0A0R2BG18_9LACO	A0A0R2BG18	A0A0R2BG18_9LACO	pgk	Phosphoglycerate kinase
5187_Murinus-SILAC-Heavy_7-19-2023.04319.04319.2	E:\DDA-PASEF\20230717_Microbiology_culture_proteome\Murinus.L\Output1\Murinus_Heavy\interact-5187_Murinus-SILAC-Heavy_7-19-2023.pep.xml	HMQESAK	HMQESAK[136]	PINEKEIK.HMQESAK.TIKEVITN	K	T	7	2	535.022	837.388	837.389	419.701	419.702	837.389	419.702	-0.0005	0.8751	-0.3141	0.00362035	16.265	0	1	2	0	299	305	0	7K(8.0142)		0.7721	0	TRUE	tr|A0A0R2BPC8|A0A0R2BPC8_9LACO	A0A0R2BPC8	A0A0R2BPC8_9LACO	ldh	L-lactate dehydrogenase
5187_Murinus-SILAC-Heavy_7-19-2023.04320.04320.3	E:\DDA-PASEF\20230717_Microbiology_culture_proteome\Murinus.L\Output1\Murinus_Heavy\interact-5187_Murinus-SILAC-Heavy_7-19-2023.pep.xml	AQAHVEAGAK	AQAHVEAGAK[136]	GFYTSPEK.AQAHVEAGAK.KVIVSAPA	K	K	10	3	535.022	988.516	988.518	330.512	330.513	988.518	330.513	-0.0004	0.8558	-0.3652	0.000168655	21.592	12.209	1	2	0	108	117	0	10K(8.0142)		0.7032	0	TRUE	tr|A0A0R2BF54|A0A0R2BF54_9LACO	A0A0R2BF54	A0A0R2BF54_9LACO	FC48_GL000513	Glyceraldehyde-3-phosphate dehydrogenase
5187_Murinus-SILAC-Heavy_7-19-2023.04322.04322.2	E:\DDA-PASEF\20230717_Microbiology_culture_proteome\Murinus.L\Output1\Murinus_Heavy\interact-5187_Murinus-SILAC-Heavy_7-19-2023.pep.xml	YIEEGKDK	YIEEGK[136]DK[136]	AFAEATRK.YIEEGKDK.EGKGYDPR	K	E	8	2	535.022	996.51	996.511	499.262	499.263	996.51	499.262	0.0008	0.9497	-0.6127	0.00314051	16.512	8.927	0.9981	2	1	246	253	0	6K(8.0142),8K(8.0142)		0.8453	0	TRUE	tr|A0A0R2B5L3|A0A0R2B5L3_9LACO	A0A0R2B5L3	A0A0R2B5L3_9LACO	FC48_GL000497	Fructose-bisphosphate aldolase
5187_Murinus-SILAC-Heavy_7-19-2023.04324.04324.2	E:\DDA-PASEF\20230717_Microbiology_culture_proteome\Murinus.L\Output1\Murinus_Heavy\interact-5187_Murinus-SILAC-Heavy_7-19-2023.pep.xml	INDTATSHQR	INDTATSHQR[166]	VATDAIDR.INDTATSHQR.VFVVEVMG	R	V	10	2	535.022	1151.55	1151.55	576.784	576.785	1151.56	576.785	-0.0011	0.869	-0.4012	0.00257484	16.857	0	1	2	0	153	162	596418	10R(10.0083)		0.8866	0	TRUE	tr|A0A0R2BD56|A0A0R2BD56_9LACO	A0A0R2BD56	A0A0R2BD56_9LACO	pfkA	ATP-dependent 6-phosphofructokinase
5187_Murinus-SILAC-Heavy_7-19-2023.04329.04329.3	E:\DDA-PASEF\20230717_Microbiology_culture_proteome\Murinus.L\Output1\Murinus_Heavy\interact-5187_Murinus-SILAC-Heavy_7-19-2023.pep.xml	KESGNDPELGK	K[136]ESGNDPELGK[136]	RFEDIDGK.KESGNDPELGK.YWASIGDV	K	Y	11	3	535.022	1188.59	1188.6	397.205	397.206	1188.6	397.206	0.0007	0.8808	-0.6003	0.00303214	18.573	0	1	2	1	128	138	50199.4	11K(8.0142),1K(8.0142)		0.6848	0	TRUE	tr|A0A0R2BG18|A0A0R2BG18_9LACO	A0A0R2BG18	A0A0R2BG18_9LACO	pgk	Phosphoglycerate kinase
5187_Murinus-SILAC-Heavy_7-19-2023.04332.04332.2	E:\DDA-PASEF\20230717_Microbiology_culture_proteome\Murinus.L\Output1\Murinus_Heavy\interact-5187_Murinus-SILAC-Heavy_7-19-2023.pep.xml	AMHGTTR	AMHGTTR[166]	SSDDKKAK.AMHGTTR.ANFHNMVV	K	A	7	2	535.022	782.371	782.373	392.193	392.194	782.373	392.194	-0.0006	0.8119	-0.4614	0.0413047	10.036	0	0.9989	2	0	63	69	58473.7	7R(10.0083)		0.7332	0	TRUE	tr|A0A0R2B742|A0A0R2B742_9LACO	A0A0R2B742	A0A0R2B742_9LACO	rplF	50S ribosomal protein L6
5187_Murinus-SILAC-Heavy_7-19-2023.04334.04334.2	E:\DDA-PASEF\20230717_Microbiology_culture_proteome\Murinus.L\Output1\Murinus_Heavy\interact-5187_Murinus-SILAC-Heavy_7-19-2023.pep.xml	TSHSAIMSR	TSHSAIMSR[166]	FITDIGGR.TSHSAIMSR.TIEIPAVV	R	T	9	2	535.022	999.489	999.49	500.752	500.752	998.484	500.249	1.0053	0.8911	-0.3397	0.0012735	18.08	9.095	1	2	0	186	194	0	9R(10.0083)		0.8264	0	TRUE	tr|A0A0R2B5J7|A0A0R2B5J7_9LACO	A0A0R2B5J7	A0A0R2B5J7_9LACO	FC48_GL000282	Phosphoenolpyruvate-protein phosphotransferase
5187_Murinus-SILAC-Heavy_7-19-2023.04339.04339.2	E:\DDA-PASEF\20230717_Microbiology_culture_proteome\Murinus.L\Output1\Murinus_Heavy\interact-5187_Murinus-SILAC-Heavy_7-19-2023.pep.xml	LVHAQDDR	LVHAQDDR[166]	SDEEIEKK.LVHAQDDR.LFYIAEAF	K	L	8	2	536.192	962.484	962.485	482.249	482.25	962.481	482.248	0.004	0.8376	-0.62	0.0123169	15.138	0	1	2	0	424	431	0	8R(10.0083)		0.8258	0	TRUE	tr|A0A0R2ATQ2|A0A0R2ATQ2_9LACO	A0A0R2ATQ2	A0A0R2ATQ2_9LACO	carB	Carbamoyl-phosphate synthase large chain
5187_Murinus-SILAC-Heavy_7-19-2023.04340.04340.2	E:\DDA-PASEF\20230717_Microbiology_culture_proteome\Murinus.L\Output1\Murinus_Heavy\interact-5187_Murinus-SILAC-Heavy_7-19-2023.pep.xml	LAAEAGEK	LAAEAGEK[136]	GQAIYVEK.LAAEAGEK.VTFDKVVI	K	V	8	2	536.192	795.42	795.422	398.717	398.718	795.422	398.718	-0.0002	0.9525	-0.5189	0.0664508	12.21	0	1	2	0	25	32	0	8K(8.0142)		0.729	0	TRUE	tr|A0A0R2AUS1|A0A0R2AUS1_9LACO	A0A0R2AUS1	A0A0R2AUS1_9LACO	rplU	50S ribosomal protein L21
5187_Murinus-SILAC-Heavy_7-19-2023.04342.04342.3	E:\DDA-PASEF\20230717_Microbiology_culture_proteome\Murinus.L\Output1\Murinus_Heavy\interact-5187_Murinus-SILAC-Heavy_7-19-2023.pep.xml	GSVMNPNDHPHGGGEGK	GSVM[147]NPNDHPHGGGEGK[136]	IGKRPQSR.GSVMNPNDHPHGGGEGK.APVGRPSP	R	A	17	3	536.192	1712.74	1712.74	571.92	571.921	1712.74	571.921	-0.0013	0.9008	-0.3468	0.00772236	13.949	0	1	2	0	222	238	0	17K(8.0142),4M(15.9949)		0.8128	0	TRUE	tr|A0A0R2BGQ1|A0A0R2BGQ1_9LACO	A0A0R2BGQ1	A0A0R2BGQ1_9LACO	rplB	50S ribosomal protein L2
5187_Murinus-SILAC-Heavy_7-19-2023.04344.04344.2	E:\DDA-PASEF\20230717_Microbiology_culture_proteome\Murinus.L\Output1\Murinus_Heavy\interact-5187_Murinus-SILAC-Heavy_7-19-2023.pep.xml	VGGSAQIK	VGGSAQIK[136]	DAGTSVSR.VGGSAQIK.AMKKVAGT	R	A	8	2	536.192	766.444	766.446	384.229	384.23	766.443	384.229	0.0029	0.962	-0.3509	2.04174	8.26	0	0.9967	2	0	366	373	0	8K(8.0142)		0.7159	0	TRUE	tr|A0A0R2BAK5|A0A0R2BAK5_9LACO	A0A0R2BAK5	A0A0R2BAK5_9LACO	atpA	ATP synthase subunit alpha
5187_Murinus-SILAC-Heavy_7-19-2023.04347.04347.2	E:\DDA-PASEF\20230717_Microbiology_culture_proteome\Murinus.L\Output1\Murinus_Heavy\interact-5187_Murinus-SILAC-Heavy_7-19-2023.pep.xml	TASLAQR	TASLAQR[166]	IITCDPIK.TASLAQR.YYIF	K	Y	7	2	536.192	755.413	755.415	378.714	378.715	755.417	378.716	-0.0017	0.9454	-0.175	0.0603601	10.377	0	0.9997	2	0	551	557	0	7R(10.0083)		0.7155	0	TRUE	tr|A0A0R2B442|A0A0R2B442_9LACO	A0A0R2B442	A0A0R2B442_9LACO	ureC	Urease subunit alpha
5187_Murinus-SILAC-Heavy_7-19-2023.04352.04352.2	E:\DDA-PASEF\20230717_Microbiology_culture_proteome\Murinus.L\Output1\Murinus_Heavy\interact-5187_Murinus-SILAC-Heavy_7-19-2023.pep.xml	AQLTHSTEK	AQLTHSTEK[136]	EEEIKEIR.AQLTHSTEK.TIGGIAFY	R	T	9	2	536.192	1021.52	1021.52	511.767	511.768	1021.53	511.772	-0.0073	0.8257	-0.4875	1.59221	7.692	0	0.9913	2	0	18	26	7736.43	9K(8.0142)		0.8367	0	TRUE	tr|A0A0R2B6I2|A0A0R2B6I2_9LACO	A0A0R2B6I2	A0A0R2B6I2_9LACO	FC48_GL000805	adenosylhomocysteine nucleosidase
5187_Murinus-SILAC-Heavy_7-19-2023.04353.04353.2	E:\DDA-PASEF\20230717_Microbiology_culture_proteome\Murinus.L\Output1\Murinus_Heavy\interact-5187_Murinus-SILAC-Heavy_7-19-2023.pep.xml	ERLEAQK	ER[166]LEAQK	VEIKAKTR.ERLEAQK.QNAAKEAI	R	Q	7	2	536.192	882.472	882.473	442.243	442.244	882.48	442.247	-0.007	0.8137	-0.6107	0.336512	9.392	0	0.8841	2	1	275	281	6361.68	2R(10.0083)		0.7827	0	TRUE	tr|A0A0R2B3K4|A0A0R2B3K4_9LACO	A0A0R2B3K4	A0A0R2B3K4_9LACO	tig	Trigger factor
5187_Murinus-SILAC-Heavy_7-19-2023.04355.04355.2	E:\DDA-PASEF\20230717_Microbiology_culture_proteome\Murinus.L\Output1\Murinus_Heavy\interact-5187_Murinus-SILAC-Heavy_7-19-2023.pep.xml	GQTGYTDRK	GQTGYTDR[166]K[136]	AEQARQIK.GQTGYTDRK.EASVFYIQ	K	E	9	2	536.192	1042.52	1042.52	522.266	522.266	1042.52	522.265	0.0014	0.9186	-0.5408	0.176401	10.514	0	0.9994	2	1	279	287	12791.2	8R(10.0083),9K(8.0142)		0.8305	0	TRUE	tr|A0A0R2B809|A0A0R2B809_9LACO	A0A0R2B809	A0A0R2B809_9LACO	FC48_GL000114	Oligopeptide-binding protein oppA
5187_Murinus-SILAC-Heavy_7-19-2023.04356.04356.2	E:\DDA-PASEF\20230717_Microbiology_culture_proteome\Murinus.L\Output1\Murinus_Heavy\interact-5187_Murinus-SILAC-Heavy_7-19-2023.pep.xml	LRPAAVK	LR[166]PAAVK[136]	AIYDTIAK.LRPAAVK.GTYIKHVS	K	G	7	2	536.192	771.507	771.508	386.761	386.761	771.509	386.762	-0.0006	0.7166	-0.4151	0.0240713	7.974	0	0.9917	2	0	200	206	12239.6	2R(10.0083),7K(8.0142)		0.7861	0	TRUE	tr|A0A0R2BFG1|A0A0R2BFG1_9LACO	A0A0R2BFG1	A0A0R2BFG1_9LACO	rplA	50S ribosomal protein L1
5187_Murinus-SILAC-Heavy_7-19-2023.04358.04358.2	E:\DDA-PASEF\20230717_Microbiology_culture_proteome\Murinus.L\Output1\Murinus_Heavy\interact-5187_Murinus-SILAC-Heavy_7-19-2023.pep.xml	AQAHVEAGAK	AQAHVEAGAK[136]	GFYTSPEK.AQAHVEAGAK.KVIVSAPA	K	K	10	2	537.364	988.518	988.519	495.266	495.267	988.518	495.266	0.0009	0.8917	-0.3598	0.000135753	23.969	17.187	1	2	0	108	117	0	10K(8.0142)		0.8152	0	TRUE	tr|A0A0R2BF54|A0A0R2BF54_9LACO	A0A0R2BF54	A0A0R2BF54_9LACO	FC48_GL000513	Glyceraldehyde-3-phosphate dehydrogenase
5187_Murinus-SILAC-Heavy_7-19-2023.04361.04361.2	E:\DDA-PASEF\20230717_Microbiology_culture_proteome\Murinus.L\Output1\Murinus_Heavy\interact-5187_Murinus-SILAC-Heavy_7-19-2023.pep.xml	ALQEKPAADK	ALQEK[136]PAADK[136]	RRIAISIK.ALQEKPAADK.KEVEVVEE	K	K	10	2	537.364	1085.6	1085.6	543.809	543.809	1085.61	543.81	-0.0015	0.7648	-0.6166	0.00866962	17.748	8.413	1	2	0	354	363	0	10K(8.0142),5K(8.0142)		0.8741	0	TRUE	tr|A0A0R2BAH7|A0A0R2BAH7_9LACO	A0A0R2BAH7	A0A0R2BAH7_9LACO	FC48_GL001862	30S ribosomal protein S1
5187_Murinus-SILAC-Heavy_7-19-2023.04363.04363.2	E:\DDA-PASEF\20230717_Microbiology_culture_proteome\Murinus.L\Output1\Murinus_Heavy\interact-5187_Murinus-SILAC-Heavy_7-19-2023.pep.xml	VSDDEVKK	VSDDEVK[136]K[136]	TIEEIKGK.VSDDEVKK.AEDARDAI	K	A	8	2	537.364	934.486	934.487	468.25	468.251	934.494	468.254	-0.0067	0.9135	-0.4317	0.0534564	11.588	9.198	0.9825	2	1	528	535	0	7K(8.0142),8K(8.0142)		0.7937	0	TRUE	tr|A0A0R2AXC2|A0A0R2AXC2_9LACO	A0A0R2AXC2	A0A0R2AXC2_9LACO	dnaK	Chaperone protein DnaK
5187_Murinus-SILAC-Heavy_7-19-2023.04365.04365.2	E:\DDA-PASEF\20230717_Microbiology_culture_proteome\Murinus.L\Output1\Murinus_Heavy\interact-5187_Murinus-SILAC-Heavy_7-19-2023.pep.xml	VEAQADQEK	VEAQADQEK[136]	MKK.VEAQADQEK.KSVIKTWS	K	K	9	2	537.364	1024.49	1024.49	513.251	513.252	1024.49	513.253	-0.0022	0.884	-0.5153	0.0166054	16.619	7.704	1	2	0	4	12	0	9K(8.0142)		0.8306	0	TRUE	tr|A0A0R2BEN6|A0A0R2BEN6_9LACO	A0A0R2BEN6	A0A0R2BEN6_9LACO	rpsS	30S ribosomal protein S19
5187_Murinus-SILAC-Heavy_7-19-2023.04366.04366.3	E:\DDA-PASEF\20230717_Microbiology_culture_proteome\Murinus.L\Output1\Murinus_Heavy\interact-5187_Murinus-SILAC-Heavy_7-19-2023.pep.xml	SHALNQTNR	SHALNQTNR[166]	KTTFGKKR.SHALNQTNR.SWKPNIQK	R	S	9	3	537.364	1049.52	1049.53	350.849	350.849	1049.52	350.849	0.0023	0.9729	-0.4828	0.00731981	15.042	0	1	2	0	18	26	95156.6	9R(10.0083)		0.6925	0	TRUE	tr|A0A0R2B2A6|A0A0R2B2A6_9LACO	A0A0R2B2A6	A0A0R2B2A6_9LACO	rpmB	50S ribosomal protein L28
5187_Murinus-SILAC-Heavy_7-19-2023.04369.04369.2	E:\DDA-PASEF\20230717_Microbiology_culture_proteome\Murinus.L\Output1\Murinus_Heavy\interact-5187_Murinus-SILAC-Heavy_7-19-2023.pep.xml	ALAEAGDRK	ALAEAGDR[166]K[136]	YKGPSFAK.ALAEAGDRK.QYQWKVTY	K	Q	9	2	537.364	947.514	947.516	474.764	474.765	947.515	474.765	0.0001	0.8435	-0.6316	0.0749894	15	12.559	0.9981	2	1	100	108	0	8R(10.0083),9K(8.0142)		0.8138	0	TRUE	tr|A0A0R2BBU1|A0A0R2BBU1_9LACO	A0A0R2BBU1	A0A0R2BBU1_9LACO	FC48_GL000975	Phage tail protein
5187_Murinus-SILAC-Heavy_7-19-2023.04373.04373.2	E:\DDA-PASEF\20230717_Microbiology_culture_proteome\Murinus.L\Output1\Murinus_Heavy\interact-5187_Murinus-SILAC-Heavy_7-19-2023.pep.xml	VEAQADQEK	VEAQADQEK[136]	MKK.VEAQADQEK.KSVIKTWS	K	K	9	2	537.364	1024.5	1024.5	513.255	513.256	1024.49	513.253	0.0056	0.8892	-0.5153	1.47316	8.827	0	0.9968	2	0	4	12	0	9K(8.0142)		0.8127	0	TRUE	tr|A0A0R2BEN6|A0A0R2BEN6_9LACO	A0A0R2BEN6	A0A0R2BEN6_9LACO	rpsS	30S ribosomal protein S19
5187_Murinus-SILAC-Heavy_7-19-2023.04375.04375.2	E:\DDA-PASEF\20230717_Microbiology_culture_proteome\Murinus.L\Output1\Murinus_Heavy\interact-5187_Murinus-SILAC-Heavy_7-19-2023.pep.xml	SQQNAGEVSR	SQQNAGEVSR[166]	EIDKITSK.SQQNAGEVSR.EGVQRDII	K	E	10	2	537.364	1084.51	1084.51	543.264	543.264	1084.51	543.264	0.0008	0.9082	-0.6133	0.00500899	15.701	0	1	2	0	296	305	19760.6	10R(10.0083)		0.8474	0	TRUE	tr|A0A0R2BN96|A0A0R2BN96_9LACO	A0A0R2BN96	A0A0R2BN96_9LACO	hslU	ATP-dependent protease ATPase subunit HslU
5187_Murinus-SILAC-Heavy_7-19-2023.04379.04379.2	E:\DDA-PASEF\20230717_Microbiology_culture_proteome\Murinus.L\Output1\Murinus_Heavy\interact-5187_Murinus-SILAC-Heavy_7-19-2023.pep.xml	KDFASQR	K[136]DFASQR[166]	NEHVRSHK.KDFASQR.GIMKKIGH	K	G	7	2	538.536	868.452	868.453	435.233	435.234	868.452	435.233	0.0009	0.9901	-0.4269	0.165959	9.62	8.657	0.9832	2	1	48	54	0	1K(8.0142),7R(10.0083)		0.7694	0	TRUE	tr|A0A0R2B219|A0A0R2B219_9LACO	A0A0R2B219	A0A0R2B219_9LACO	rpsO	30S ribosomal protein S15
5187_Murinus-SILAC-Heavy_7-19-2023.04380.04380.2	E:\DDA-PASEF\20230717_Microbiology_culture_proteome\Murinus.L\Output1\Murinus_Heavy\interact-5187_Murinus-SILAC-Heavy_7-19-2023.pep.xml	SGQVTYR	SGQVTYR[166]	AKAVSDAK.SGQVTYR.TDRDGNVH	K	T	7	2	538.536	819.41	819.412	410.712	410.713	819.411	410.713	0.0002	0.9248	-0.026	0.00596005	10.399	0	0.9994	2	0	159	165	0	7R(10.0083)		0.7069	0	TRUE	tr|A0A0R2BFG1|A0A0R2BFG1_9LACO	A0A0R2BFG1	A0A0R2BFG1_9LACO	rplA	50S ribosomal protein L1
5187_Murinus-SILAC-Heavy_7-19-2023.04381.04381.2	E:\DDA-PASEF\20230717_Microbiology_culture_proteome\Murinus.L\Output1\Murinus_Heavy\interact-5187_Murinus-SILAC-Heavy_7-19-2023.pep.xml	TAGAEDVEK	TAGAEDVEK[136]	IKKFEKAK.TAGAEDVEK.LYREAVSA	K	L	9	2	538.536	926.443	926.444	464.229	464.229	926.444	464.229	0.0009	0.9463	-0.5111	0.0450817	13.884	7.422	1	2	0	40	48	0	9K(8.0142)		0.7754	0	TRUE	tr|A0A0R2B2Q5|A0A0R2B2Q5_9LACO	A0A0R2B2Q5	A0A0R2B2Q5_9LACO	rpsT	30S ribosomal protein S20
5187_Murinus-SILAC-Heavy_7-19-2023.04383.04383.2	E:\DDA-PASEF\20230717_Microbiology_culture_proteome\Murinus.L\Output1\Murinus_Heavy\interact-5187_Murinus-SILAC-Heavy_7-19-2023.pep.xml	LAAEAGEK	LAAEAGEK[136]	GQAIYVEK.LAAEAGEK.VTFDKVVI	K	V	8	2	538.536	796.416	796.417	399.215	399.216	795.422	398.718	0.9955	0.9819	-0.5243	0.347136	12.338	10.212	0.999	2	0	25	32	0	8K(8.0142)		0.7262	0	TRUE	tr|A0A0R2AUS1|A0A0R2AUS1_9LACO	A0A0R2AUS1	A0A0R2AUS1_9LACO	rplU	50S ribosomal protein L21
5187_Murinus-SILAC-Heavy_7-19-2023.04385.04385.2	E:\DDA-PASEF\20230717_Microbiology_culture_proteome\Murinus.L\Output1\Murinus_Heavy\interact-5187_Murinus-SILAC-Heavy_7-19-2023.pep.xml	ERLEAQK	ER[166]LEAQK[136]	VEIKAKTR.ERLEAQK.QNAAKEAI	R	Q	7	2	538.536	890.492	890.493	446.253	446.254	890.494	446.254	-0.0012	0.8242	-0.6053	0.688256	10.149	8.4	0.9693	2	1	275	281	0	2R(10.0083),7K(8.0142)		0.7853	0	TRUE	tr|A0A0R2B3K4|A0A0R2B3K4_9LACO	A0A0R2B3K4	A0A0R2B3K4_9LACO	tig	Trigger factor
5187_Murinus-SILAC-Heavy_7-19-2023.04386.04386.1	E:\DDA-PASEF\20230717_Microbiology_culture_proteome\Murinus.L\Output1\Murinus_Heavy\interact-5187_Murinus-SILAC-Heavy_7-19-2023.pep.xml	SDVEETPK	SDVEETPK[136]	DDSEIKMR.SDVEETPK.SYRIIIDI	R	S	8	1	538.536	911.434	911.434	912.441	912.441	911.433	912.44	0.0008	0.8885	-0.3476	0.000117625	17.218	0	0.9952	2	0	39	46	32062.1	8K(8.0142)		1.2753	0	TRUE	tr|A0A0R2B6E9|A0A0R2B6E9_9LACO	A0A0R2B6E9	A0A0R2B6E9_9LACO	FC48_GL000352	Hsp20 family heat-shock protein
5187_Murinus-SILAC-Heavy_7-19-2023.04389.04389.2	E:\DDA-PASEF\20230717_Microbiology_culture_proteome\Murinus.L\Output1\Murinus_Heavy\interact-5187_Murinus-SILAC-Heavy_7-19-2023.pep.xml	GQTGYTDRK	GQTGYTDR[166]K[136]	AEQARQIK.GQTGYTDRK.EASVFYIQ	K	E	9	2	538.536	1042.52	1042.52	522.268	522.269	1042.52	522.265	0.0064	0.9331	-0.5354	0.202418	10.275	0	0.999	2	1	279	287	12656.8	8R(10.0083),9K(8.0142)		0.831	0	TRUE	tr|A0A0R2B809|A0A0R2B809_9LACO	A0A0R2B809	A0A0R2B809_9LACO	FC48_GL000114	Oligopeptide-binding protein oppA
5187_Murinus-SILAC-Heavy_7-19-2023.04391.04391.2	E:\DDA-PASEF\20230717_Microbiology_culture_proteome\Murinus.L\Output1\Murinus_Heavy\interact-5187_Murinus-SILAC-Heavy_7-19-2023.pep.xml	NAHNVVSK	NAHNVVSK[136]	IDDDEKFK.NAHNVVSK.VEINGEEQ	K	V	8	2	538.536	876.481	876.482	439.248	439.248	875.471	438.743	1.0114	0.8826	-0.4564	0.0340604	15.371	8.637	0.9968	2	0	225	232	0	8K(8.0142)		0.7804	0	TRUE	tr|A0A0R2BNR8|A0A0R2BNR8_9LACO	A0A0R2BNR8	A0A0R2BNR8_9LACO	FC48_GL000659	Dyp-type peroxidase family protein
5187_Murinus-SILAC-Heavy_7-19-2023.04393.04393.2	E:\DDA-PASEF\20230717_Microbiology_culture_proteome\Murinus.L\Output1\Murinus_Heavy\interact-5187_Murinus-SILAC-Heavy_7-19-2023.pep.xml	ASDEELEKK	ASDEELEK[136]K[136]	IISPRVAK.ASDEELEKK.LVHAQDDR	K	L	9	2	538.536	1063.54	1063.54	532.775	532.776	1063.54	532.776	0.0007	0.8265	-0.6386	0.0276854	13.731	0	0.9991	2	1	415	423	10099.8	8K(8.0142),9K(8.0142)		0.8443	0	TRUE	tr|A0A0R2ATQ2|A0A0R2ATQ2_9LACO	A0A0R2ATQ2	A0A0R2ATQ2_9LACO	carB	Carbamoyl-phosphate synthase large chain
5187_Murinus-SILAC-Heavy_7-19-2023.04395.04395.2	E:\DDA-PASEF\20230717_Microbiology_culture_proteome\Murinus.L\Output1\Murinus_Heavy\interact-5187_Murinus-SILAC-Heavy_7-19-2023.pep.xml	VTSVSTHNK	VTSVSTHNK[136]	KINGDGQK.VTSVSTHNK.KTGEDGEI	K	K	9	2	538.536	979.514	979.515	490.764	490.765	979.518	490.766	-0.0028	0.8253	-0.3843	0.339625	11.376	0	0.999	2	0	212	220	0	9K(8.0142)		0.8175	0	TRUE	tr|A0A0R2BAC7|A0A0R2BAC7_9LACO	A0A0R2BAC7	A0A0R2BAC7_9LACO	FC48_GL001151	Thioredoxin reductase
5187_Murinus-SILAC-Heavy_7-19-2023.04398.04398.2	E:\DDA-PASEF\20230717_Microbiology_culture_proteome\Murinus.L\Output1\Murinus_Heavy\interact-5187_Murinus-SILAC-Heavy_7-19-2023.pep.xml	LQDGPDR	LQDGPDR[166]	HAYTATQK.LQDGPDR.GGNVRNAR	K	G	7	2	539.704	809.391	809.392	405.703	405.703	809.391	405.703	0.0013	0.9769	-0.3728	0.11508	10.256	0	0.9996	2	0	187	193	0	7R(10.0083)		0.726	0	TRUE	tr|A0A0R2BF54|A0A0R2BF54_9LACO	A0A0R2BF54	A0A0R2BF54_9LACO	FC48_GL000513	Glyceraldehyde-3-phosphate dehydrogenase
5187_Murinus-SILAC-Heavy_7-19-2023.04399.04399.2	E:\DDA-PASEF\20230717_Microbiology_culture_proteome\Murinus.L\Output1\Murinus_Heavy\interact-5187_Murinus-SILAC-Heavy_7-19-2023.pep.xml	LQDGPDR	LQDGPDR[166]	HAYTATQK.LQDGPDR.GGNVRNAR	K	G	7	2	539.704	809.391	809.393	405.703	405.704	809.391	405.703	0.0018	0.9812	-0.3728	0.469624	10.813	7.665	0.9978	2	0	187	193	0	7R(10.0083)		0.7396	0	TRUE	tr|A0A0R2BF54|A0A0R2BF54_9LACO	A0A0R2BF54	A0A0R2BF54_9LACO	FC48_GL000513	Glyceraldehyde-3-phosphate dehydrogenase
5187_Murinus-SILAC-Heavy_7-19-2023.04400.04400.2	E:\DDA-PASEF\20230717_Microbiology_culture_proteome\Murinus.L\Output1\Murinus_Heavy\interact-5187_Murinus-SILAC-Heavy_7-19-2023.pep.xml	GDDHVANTPK	GDDHVANTPK[136]	MNITHVIR.GDDHVANTPK.QIAVYDAF	R	Q	10	2	539.704	1060.5	1060.5	531.258	531.258	1060.5	531.259	-0.0014	0.5725	-0.4763	0.0224259	15.097	0	0.9981	2	0	221	230	0	10K(8.0142)		0.8523	0	TRUE	tr|A0A0R2AUW1|A0A0R2AUW1_9LACO	A0A0R2AUW1	A0A0R2AUW1_9LACO	gltX	Glutamate--tRNA ligase
5187_Murinus-SILAC-Heavy_7-19-2023.04403.04403.3	E:\DDA-PASEF\20230717_Microbiology_culture_proteome\Murinus.L\Output1\Murinus_Heavy\interact-5187_Murinus-SILAC-Heavy_7-19-2023.pep.xml	NAHPHVSADGR	NAHPHVSADGR[166]	THGVPSVK.NAHPHVSADGR.FFIVHNGV	K	F	11	3	539.704	1169.55	1169.55	390.856	390.857	1169.56	390.859	-0.0081	0.7799	-0.3176	0.000804452	13.878	0	1	2	0	84	94	61452.1	11R(10.0083)		0.7732	0	TRUE	tr|A0A0R2BHF3|A0A0R2BHF3_9LACO	A0A0R2BHF3	A0A0R2BHF3_9LACO	glmS	Glutamine--fructose-6-phosphate aminotransferase [isomerizing]
5187_Murinus-SILAC-Heavy_7-19-2023.04404.04404.3	E:\DDA-PASEF\20230717_Microbiology_culture_proteome\Murinus.L\Output1\Murinus_Heavy\interact-5187_Murinus-SILAC-Heavy_7-19-2023.pep.xml	AQAHVEAGAK		GFYTSPEK.AQAHVEAGAK.KVIVSAPA	K	K	10	3	539.704	980.505	980.507	327.842	327.843	980.504	327.842	0.0033	0.8723	-0.3544	0.310099	12.534	6.07	0.9993	2	0	108	117	0			0.6974	0	TRUE	tr|A0A0R2BF54|A0A0R2BF54_9LACO	A0A0R2BF54	A0A0R2BF54_9LACO	FC48_GL000513	Glyceraldehyde-3-phosphate dehydrogenase
5187_Murinus-SILAC-Heavy_7-19-2023.04413.04413.3	E:\DDA-PASEF\20230717_Microbiology_culture_proteome\Murinus.L\Output1\Murinus_Heavy\interact-5187_Murinus-SILAC-Heavy_7-19-2023.pep.xml	LDGHAQR	LDGHAQR[166]	VVPEINGK.LDGHAQR.VPVITGSI	K	V	7	3	540.874	805.405	805.407	269.476	269.476	805.407	269.476	-0.0002	0.8155	-0.475	0.0208569	8.223	0	0.9975	2	0	229	235	276649	7R(10.0083)		0.6507	0	TRUE	tr|A0A0R2BF54|A0A0R2BF54_9LACO	A0A0R2BF54	A0A0R2BF54_9LACO	FC48_GL000513	Glyceraldehyde-3-phosphate dehydrogenase
5187_Murinus-SILAC-Heavy_7-19-2023.04415.04415.2	E:\DDA-PASEF\20230717_Microbiology_culture_proteome\Murinus.L\Output1\Murinus_Heavy\interact-5187_Murinus-SILAC-Heavy_7-19-2023.pep.xml	VTSVSTHNK	VTSVSTHNK[136]	KINGDGQK.VTSVSTHNK.KTGEDGEI	K	K	9	2	540.874	979.519	979.52	490.767	490.767	979.518	490.766	0.0018	0.7117	-0.3789	0.956093	11.578	9.773	0.9577	2	0	212	220	0	9K(8.0142)		0.8175	0	TRUE	tr|A0A0R2BAC7|A0A0R2BAC7_9LACO	A0A0R2BAC7	A0A0R2BAC7_9LACO	FC48_GL001151	Thioredoxin reductase
5187_Murinus-SILAC-Heavy_7-19-2023.04418.04418.2	E:\DDA-PASEF\20230717_Microbiology_culture_proteome\Murinus.L\Output1\Murinus_Heavy\interact-5187_Murinus-SILAC-Heavy_7-19-2023.pep.xml	EPGFTHK	EPGFTHK[136]	VDVHVHYR.EPGFTHK.ETIKTGSI	R	E	7	2	540.874	822.41	822.411	412.212	412.213	822.412	412.213	-0.0007	0.7975	-0.146	1.16748	8.231	0	0.9764	2	0	63	69	76973.1	7K(8.0142)		0.7497	0	TRUE	tr|A0A0R2ASD9|A0A0R2ASD9_9LACO	A0A0R2ASD9	A0A0R2ASD9_9LACO	pyrC	Dihydroorotase
5187_Murinus-SILAC-Heavy_7-19-2023.04421.04421.2	E:\DDA-PASEF\20230717_Microbiology_culture_proteome\Murinus.L\Output1\Murinus_Heavy\interact-5187_Murinus-SILAC-Heavy_7-19-2023.pep.xml	GNEFHCTAK	GNEFHCTAK[136]	FVAPIEER.GNEFHCTAK.FRYRQKDS	R	F	9	2	540.874	1070.47	1070.47	536.243	536.244	1070.47	536.242	0.0036	0.8805	-0.5537	0.00798454	14.891	0	1	2	0	308	316	22096.5	6C(57.0215),9K(8.0142)		0.8574	0	TRUE	tr|A0A0R2B2Q0|A0A0R2B2Q0_9LACO	A0A0R2B2Q0	A0A0R2B2Q0_9LACO	mnmA	tRNA-specific 2-thiouridylase MnmA
5187_Murinus-SILAC-Heavy_7-19-2023.04423.04423.3	E:\DDA-PASEF\20230717_Microbiology_culture_proteome\Murinus.L\Output1\Murinus_Heavy\interact-5187_Murinus-SILAC-Heavy_7-19-2023.pep.xml	LHGTGNGDER	LHGTGNGDER[166]	IRGKGAPR.LHGTGNGDER.VTVKVQTP	R	V	10	3	540.874	1064.48	1064.48	355.834	355.835	1064.49	355.836	-0.0054	0.8143	-0.2522	0.0880542	12.721	0	0.9999	2	0	319	328	9581.6	10R(10.0083)		0.6761	0	TRUE	tr|A0A0R2AUJ8|A0A0R2AUJ8_9LACO	A0A0R2AUJ8	A0A0R2AUJ8_9LACO	dnaJ	Chaperone protein DnaJ
5187_Murinus-SILAC-Heavy_7-19-2023.04424.04424.2	E:\DDA-PASEF\20230717_Microbiology_culture_proteome\Murinus.L\Output1\Murinus_Heavy\interact-5187_Murinus-SILAC-Heavy_7-19-2023.pep.xml	ASDEELEKK	ASDEELEK[136]K[136]	IISPRVAK.ASDEELEKK.LVHAQDDR	K	L	9	2	540.874	1063.54	1063.54	532.776	532.777	1063.54	532.776	0.0024	0.6399	-0.644	0.0687464	12.151	0	0.9905	2	1	415	423	0	8K(8.0142),9K(8.0142)		0.8517	0	TRUE	tr|A0A0R2ATQ2|A0A0R2ATQ2_9LACO	A0A0R2ATQ2	A0A0R2ATQ2_9LACO	carB	Carbamoyl-phosphate synthase large chain
5187_Murinus-SILAC-Heavy_7-19-2023.04425.04425.2	E:\DDA-PASEF\20230717_Microbiology_culture_proteome\Murinus.L\Output1\Murinus_Heavy\interact-5187_Murinus-SILAC-Heavy_7-19-2023.pep.xml	LRPAAVK	LR[166]PAAVK[136]	AIYDTIAK.LRPAAVK.GTYIKHVS	K	G	7	2	540.874	771.508	771.509	386.761	386.762	771.509	386.762	0.0004	0.8138	-0.4259	0.00327152	11.441	0	0.9997	2	0	200	206	14097.3	2R(10.0083),7K(8.0142)		0.787	0	TRUE	tr|A0A0R2BFG1|A0A0R2BFG1_9LACO	A0A0R2BFG1	A0A0R2BFG1_9LACO	rplA	50S ribosomal protein L1
5187_Murinus-SILAC-Heavy_7-19-2023.04427.04427.3	E:\DDA-PASEF\20230717_Microbiology_culture_proteome\Murinus.L\Output1\Murinus_Heavy\interact-5187_Murinus-SILAC-Heavy_7-19-2023.pep.xml	AQAHVEAGAK	AQAHVEAGAK[136]	GFYTSPEK.AQAHVEAGAK.KVIVSAPA	K	K	10	3	540.874	988.518	988.52	330.513	330.514	988.518	330.513	0.002	0.6057	-0.3517	0.131598	12.023	0	0.9961	2	0	108	117	0	10K(8.0142)		0.6606	0	TRUE	tr|A0A0R2BF54|A0A0R2BF54_9LACO	A0A0R2BF54	A0A0R2BF54_9LACO	FC48_GL000513	Glyceraldehyde-3-phosphate dehydrogenase
5187_Murinus-SILAC-Heavy_7-19-2023.04428.04428.3	E:\DDA-PASEF\20230717_Microbiology_culture_proteome\Murinus.L\Output1\Murinus_Heavy\interact-5187_Murinus-SILAC-Heavy_7-19-2023.pep.xml	VNNIHASGHGGQEEQK	VNNIHASGHGGQEEQK[136]	GATVIHGK.VNNIHASGHGGQEEQK.LMIRIMKP	K	L	16	3	540.874	1712.83	1712.83	571.949	571.949	1711.81	571.611	1.015	0.4524	-0.2166	0.0442334	12.917	0	0.9986	2	0	363	378	31975	16K(8.0142)		0.8468	0	TRUE	tr|A0A0R2BCD1|A0A0R2BCD1_9LACO	A0A0R2BCD1	A0A0R2BCD1_9LACO	rnj	Ribonuclease J
5187_Murinus-SILAC-Heavy_7-19-2023.04431.04431.3	E:\DDA-PASEF\20230717_Microbiology_culture_proteome\Murinus.L\Output1\Murinus_Heavy\interact-5187_Murinus-SILAC-Heavy_7-19-2023.pep.xml	VNNIHASGHGGQEEQK	VNNIHASGHGGQEEQK[136]	GATVIHGK.VNNIHASGHGGQEEQK.LMIRIMKP	K	L	16	3	542.045	1711.81	1711.81	571.611	571.612	1711.81	571.611	0.0015	0.695	-0.2139	0.0555904	14.52	0	1	2	0	363	378	28515.8	16K(8.0142)		0.844	0	TRUE	tr|A0A0R2BCD1|A0A0R2BCD1_9LACO	A0A0R2BCD1	A0A0R2BCD1_9LACO	rnj	Ribonuclease J
5187_Murinus-SILAC-Heavy_7-19-2023.04435.04435.2	E:\DDA-PASEF\20230717_Microbiology_culture_proteome\Murinus.L\Output1\Murinus_Heavy\interact-5187_Murinus-SILAC-Heavy_7-19-2023.pep.xml	TTTTASGIK	TTTTASGIK[136]	VIGEIQSK.TTTTASGIK.VGVFSTKA	K	V	9	2	542.045	886.479	886.481	444.247	444.248	886.485	444.25	-0.0046	0.8994	-0.4084	1.12525	8.295	0	0.9946	2	0	189	197	5287.51	9K(8.0142)		0.7662	0	TRUE	tr|A0A0R2AU96|A0A0R2AU96_9LACO	A0A0R2AU96	A0A0R2AU96_9LACO	FC48_GL001727	Aminopeptidase
5187_Murinus-SILAC-Heavy_7-19-2023.04437.04437.2	E:\DDA-PASEF\20230717_Microbiology_culture_proteome\Murinus.L\Output1\Murinus_Heavy\interact-5187_Murinus-SILAC-Heavy_7-19-2023.pep.xml	LHGTGNGDER	LHGTGNGDER[166]	IRGKGAPR.LHGTGNGDER.VTVKVQTP	R	V	10	2	542.045	1065.47	1065.47	533.744	533.744	1064.49	533.251	0.9866	0.7688	-0.2495	0.00379315	16.184	0	0.9999	2	0	319	328	12885.8	10R(10.0083)		0.835	0	TRUE	tr|A0A0R2AUJ8|A0A0R2AUJ8_9LACO	A0A0R2AUJ8	A0A0R2AUJ8_9LACO	dnaJ	Chaperone protein DnaJ
5187_Murinus-SILAC-Heavy_7-19-2023.04443.04443.2	E:\DDA-PASEF\20230717_Microbiology_culture_proteome\Murinus.L\Output1\Murinus_Heavy\interact-5187_Murinus-SILAC-Heavy_7-19-2023.pep.xml	LHGTGNGDER	LHGTGNGDER[166]	IRGKGAPR.LHGTGNGDER.VTVKVQTP	R	V	10	2	543.216	1064.47	1064.47	533.242	533.243	1064.49	533.251	-0.0161	0.6746	-0.2468	0.0128529	14.064	7.874	0.9981	2	0	319	328	13402.8	10R(10.0083)		0.8315	0	TRUE	tr|A0A0R2AUJ8|A0A0R2AUJ8_9LACO	A0A0R2AUJ8	A0A0R2AUJ8_9LACO	dnaJ	Chaperone protein DnaJ
5187_Murinus-SILAC-Heavy_7-19-2023.04447.04447.2	E:\DDA-PASEF\20230717_Microbiology_culture_proteome\Murinus.L\Output1\Murinus_Heavy\interact-5187_Murinus-SILAC-Heavy_7-19-2023.pep.xml	SYENQQGQR	SYENQQGQR[166]	IEGRIQTR.SYENQQGQR.VYVTEVIA	R	V	9	2	543.216	1118.49	1118.49	560.253	560.254	1118.5	560.256	-0.0048	0.9577	-0.5701	0.00179267	18.486	6.914	1	2	0	81	89	43763.3	9R(10.0083)		0.8419	0	TRUE	tr|A0A0R2BJ36|A0A0R2BJ36_9LACO	A0A0R2BJ36	A0A0R2BJ36_9LACO	FC48_GL000023	Single-stranded DNA-binding protein
5187_Murinus-SILAC-Heavy_7-19-2023.04448.04448.3	E:\DDA-PASEF\20230717_Microbiology_culture_proteome\Murinus.L\Output1\Murinus_Heavy\interact-5187_Murinus-SILAC-Heavy_7-19-2023.pep.xml	KESGNDPELGK	K[136]ESGNDPELGK[136]	RFEDIDGK.KESGNDPELGK.YWASIGDV	K	Y	11	3	543.216	1188.59	1188.59	397.205	397.205	1188.6	397.206	-0.0019	0.7962	-0.6192	0.0229483	15.057	0	0.9982	2	1	128	138	2453.73	11K(8.0142),1K(8.0142)		0.667	0	TRUE	tr|A0A0R2BG18|A0A0R2BG18_9LACO	A0A0R2BG18	A0A0R2BG18_9LACO	pgk	Phosphoglycerate kinase
5187_Murinus-SILAC-Heavy_7-19-2023.04452.04452.2	E:\DDA-PASEF\20230717_Microbiology_culture_proteome\Murinus.L\Output1\Murinus_Heavy\interact-5187_Murinus-SILAC-Heavy_7-19-2023.pep.xml	TFHGHAADDK	TFHGHAADDK[136]	IGEFVPTR.TFHGHAADDK.KTGKK	R	K	10	2	543.216	1105.51	1105.51	553.76	553.76	1105.5	553.759	0.0028	0.5995	-0.2658	0.0900016	10.683	0	0.9301	2	0	64	73	9298.38	10K(8.0142)		0.8418	0	TRUE	tr|A0A0R2BEN6|A0A0R2BEN6_9LACO	A0A0R2BEN6	A0A0R2BEN6_9LACO	rpsS	30S ribosomal protein S19
5187_Murinus-SILAC-Heavy_7-19-2023.04454.04454.2	E:\DDA-PASEF\20230717_Microbiology_culture_proteome\Murinus.L\Output1\Murinus_Heavy\interact-5187_Murinus-SILAC-Heavy_7-19-2023.pep.xml	SDVEETPK	SDVEETPK[136]	DDSEIKMR.SDVEETPK.SYRIIIDI	R	S	8	2	544.387	911.431	911.432	456.723	456.723	911.433	456.724	-0.0008	0.961	-0.3611	0.0123737	14.13	0	1	2	0	39	46	2.9898e+06	8K(8.0142)		0.8004	0	TRUE	tr|A0A0R2B6E9|A0A0R2B6E9_9LACO	A0A0R2B6E9	A0A0R2B6E9_9LACO	FC48_GL000352	Hsp20 family heat-shock protein
[truncated: 59,689 more rows]

## Sheet: L.Murinus_Peptide_LabelEfficien
Peptide	Light_Intensity	Heavy_intensity	Ratio	Percentage
AAADEADGFDDAFVVNQPGK	57797.8	593734	10.2726	0.911289
AAAFMMDVVADVK	49553.5	1.56231e+06	31.5278	0.969257
AAAIYAQSIYELIK	62911.7	530060	8.42546	0.893904
AAAQNTIPHSTGAAK	978100	11408509	11.664	0.921036
AAASVVSNNNIVNYQGK	84021.6	1.43776e+06	17.1119	0.944788
AADYLIDIGPGAGIEGGQVMAAGTPK	28507.4	153633	5.38924	0.843487
[truncated: 12,846 more rows]
