# Supplementary material for: Ultra-sensitive metaproteomics redefines the dark metaproteome, uncovering host-microbiome interactions and drug targets in intestinal diseases
Source: Nat Commun. 2025 Jul 18;16:6644. doi: 10.1038/s41467-025-61977-7 (PMC12274446; doi:10.1038/s41467-025-61977-7)
Supplement: Supplementary file 6 — Supplementary Data 4 [file 41467_2025_61977_MOESM6_ESM.xlsx]

## Sheet: S.ruber_Peptides
ModifiedSequence	Stripped.Sequence	Protein.Group	Protein.Ids	Protein.Names	Genes	0.01M_Rep-1	0.01M_Rep-2	0.01M_Rep-3	0.05M_Rep-1	0.05M_Rep-2	0.05M_Rep-3	0.1M_Rep-1	0.1M_Rep-2	0.1M_Rep-3	0.5M_Rep-1	0.5M_Rep-2	0.5M_Rep-3	100M_Rep-1	100M_Rep-2	100M_Rep-3	10M_Rep-1	10M_Rep-2	10M_Rep-3	1B_Rep-1	1B_Rep-2	1B_Rep-3	1M_Rep-1	1M_Rep-2	1M_Rep-3	5M_Rep-1	5M_Rep-2	5M_Rep-3	NegCtrl_Rep-1	NegCtrl_Rep-2	NegCtrl_Rep-3
GTAIPIAPIFR	GTAIPIAPIFR	Q2S1V7	Q2S1V7	Q2S1V7_SALRD	SRU_1705		1208.03											4986.15						49495.4	24314.7	27457.8
PGLPTTLPVLVPVDGTEPGPPR	PGLPTTLPVLVPVDGTEPGPPR	Q2S4F5	Q2S4F5	Q2S4F5_SALRD	SRU_0790		1823.06																	18314.6	14971.5	10520.4
VRPMEAGEETGTR	VRPMEAGEETGTR	Q2RZX4	Q2RZX4	Q2RZX4_SALRD	gyrB		3306.07											19668.4	11129.2					183927	101217	98135.1
DHGGLVFVDLR	DHGGLVFVDLR	Q2S158;WP_272737022.1	WP_272737022.1;Q2S158	SYDND_SALRD;aspartate--tRNA	aspS;aspartate--tRNA		3449.05																	6870.1	25469.5	14787.3
FIC(UniMod:4)GTQSVHK	FICGTQSVHK	Q2S5K4;KAG0192558.1	MGYG000364638_01094;MGYG000359465_01729;KAG0192558.1;Q2S5K4	Q2S5K4_SALRD;hypothetical	hypothetical;kbl		3669.93			4869.33								40372.7	15798.3	13951.4	5586.57	5908.25		625266	273255	135036
NPTTLDEDFSTVILAPDDQR	NPTTLDEDFSTVILAPDDQR	Q2RZW7	Q2RZW7	Q2RZW7_SALRD	bfeA		4418.17											8564.32	7024.26	6776.24				131295	34886.3	41776.5
GITAAAEEVVTHLR	GITAAAEEVVTHLR	Q2S0Q3;Q2S5Z8	Q2S0Q3;Q2S5Z8	CH601_SALRD;CH602_SALRD	groEL1;groEL2		6203.15											279592	297730	231086	30890.6	30347.7	25249.5	556900	2964750	3545900					12266.3	12952.3
LQGVDIDDK	LQGVDIDDK	Q2S1Q6;MGYG000431489_02703	MGYG000431489_02703;Q2S1Q6	DNA-directed;RPOC_SALRD	DNA-directed;rpoC		26599.6											61975.5	47516.4	49443				570631	380356	346674
QPEAAGDIR	QPEAAGDIR	MGYG000323203_00077;MGYG000323556_00649;MGYG000325431_01622;Q2S435	MGYG000323203_00077;MGYG000325431_01622;MGYG000323556_00649;Q2S435	ATP;Q2S435_SALRD	ATP;atpE		57224.2												65824.3					384422	295844	281648			31915.8
TVLDAIGVPEDNPSGLFPVGR	TVLDAIGVPEDNPSGLFPVGR	Q2S2G3	Q2S2G3	Q2S2G3_SALRD	rluB	1667.05																		7773.24	4333.13
VTHVNLNDDTIEGLEFK	VTHVNLNDDTIEGLEFK	Q2S3Z0	Q2S3Z0	Q2S3Z0_SALRD	carA	3179.64													5876.87					44073.9	18633.3	20941.3
VAYEAITEYFR	VAYEAITEYFR	Q2S553	Q2S553	Q2S553_SALRD	SRU_0535	5838.2												33393.1	11125.4	16981.6				102019	94283.5	111130
PSYVLGGEGMR	PSYVLGGEGMR	Q2S3Y9	Q2S3Y9	Q2S3Y9_SALRD	carB	6910.93												16570.3	15334.5	19822.5				130462	80039.7	78111.8
PGPVVVDLPK	PGPVVVDLPK	Q2S0N1	Q2S0N1	Q2S0N1_SALRD	ilvB	6961.18		7243.21						16069.4	5495.14								8916.24				8713.23	12052.3	9103.23	6628.18
C(UniMod:4)VEHIDQTK	CVEHIDQTK	Q2S0W2	Q2S0W2	AROC_SALRD	aroC	18254.5																		243799	122770	118246
LGINGFGR	LGINGFGR	MGYG000390755_01251;Q2S3A6;MBP6970947.1;MGYG000356933_00516;MCI7196949.1;MGYG000331381_00419	MGYG000331381_00419;MGYG000340005_00782;MGYG000356933_00516;MGYG000390755_01251;MGYG000323618_00262;MGYG000323317_00696;MBP6970947.1;WP_299485316.1;WP_290943188.1;WP_026709963.1;MCI7196949.1;VAS23195.1;WP_300192298.1;MDD7495806.1;WP_106197209.1;WP_092132588.1;WP_085490210.1;Q2S3A6	Glyceraldehyde-3-phosphate;MAG:;Q2S3A6_SALRD	Glyceraldehyde-3-phosphate;MAG:;gap	1423270		1483370		1350560	1478820			1188180	1420930		1334510					1240000	1224640	435837	193552	223489	1230250		1312610		1567490	1774800
(UniMod:1)M(UniMod:35)EQTEEHTDTHTDEQDEAVDR	MEQTEEHTDTHTDEQDEAVDR	Q2S3Q5	Q2S3Q5	RS17_SALRD	rpsQ																			4152.13
AAADAVWADHTD	AAADAVWADHTD	Q2S4M2	Q2S4M2	Q2S4M2_SALRD	SRU_0721																			51552.4	39653.1	38842.2
AAADEQEVK	AAADEQEVK	Q2S0A2	Q2S0A2	Q2S0A2_SALRD	cat5																			89892	54613.3	57610.3
AAAEEISAAEQDR	AAAEEISAAEQDR	Q2S2J9	Q2S2J9	Q2S2J9_SALRD	SRU_1458																			29813	23967.8	27010.8
AAAETPGHHVILVGAATGR	AAAETPGHHVILVGAATGR	Q2RZ77	Q2RZ77	PURL_SALRD	purL														3030					9291.46	16888.7	16610
AAAIEQLEIWADR	AAAIEQLEIWADR	Q2S0K4	Q2S0K4	Q2S0K4_SALRD	ftsY																			44047.3	30376.2	47805.9
AAALGHQEGFVK	AAALGHQEGFVK	Q2S257	Q2S257	Q2S257_SALRD	lpdA														16913.7					243676	124278	121992
AAAQALGGGAGTPGR	AAAQALGGGAGTPGR	Q2S5L3	Q2S5L3	Q2S5L3_SALRD	SRU_0372													9883.42	6443.3	6414.96				116084	80755.8	83962.1
AAAQEMGHGDDWR	AAAQEMGHGDDWR	Q2RYR9	Q2RYR9	Q2RYR9_SALRD	SRU_2821																			38932	17043.1	15739.2
AAAQGDGKPPATQR	AAAQGDGKPPATQR	Q2S5J0	Q2S5J0	NUOD_SALRD	nuoD														4249.32					111391	54763.1	52302.8
AAAVAHYLDTNHDIR	AAAVAHYLDTNHDIR	Q2S0D9	Q2S0D9	Q2S0D9_SALRD	SRU_2237													9443.28						22523.6	33304.8	35601
AAAVQKPVTNWISK	AAAVQKPVTNWISK	Q2RZY1	Q2RZY1	Q2RZY1_SALRD	SRU_2401													1859.04	1641.04					22274.5	8314.22	10223.3
AAC(UniMod:4)EATGAHVSDYHVAPR	AACEATGAHVSDYHVAPR	Q2S173	Q2S173	Q2S173_SALRD	SRU_1948																			27829.5	11706.8	18164.8
AAC(UniMod:4)EEAYDAEQK	AACEEAYDAEQK	Q2S697	Q2S697	Q2S697_SALRD	SRU_0131													9633.14	5548.52	4435.5				208699	81154.4	90716.5
AADAALITPLR	AADAALITPLR	Q2S519	Q2S519	Q2S519_SALRD	SRU_0569													9573.29	6588.19					99116.9	56549.9	53724.6
AADAPSPTAER	AADAPSPTAER	Q2S1E7	Q2S1E7	Q2S1E7_SALRD	ptsI																			89462.1	78293.1	79037.3
AADDGWTTDGEK	AADDGWTTDGEK	Q2S3T1	Q2S3T1	HIS3_SALRD	hisI																			27623.8	15402.4	16553.5
AADEFQLLAK	AADEFQLLAK	Q2S442	Q2S442	Q2S442_SALRD	lysS													68209.7	46398.3	41355.6				440430	223940	215737
AADHPLADR	AADHPLADR	Q2S276	Q2S276	Q2S276_SALRD	SRU_1584																			108624	73629	70134.9
AADLALFSEHPLSVYTEPQR	AADLALFSEHPLSVYTEPQR	Q2S1B1	Q2S1B1	Q2S1B1_SALRD	SRU_1910																			11318.3	29110	16023.5
AADLIAGPYR	AADLIAGPYR	Q2S2E1	Q2S2E1	Q2S2E1_SALRD	pruA													129385	72647.1	73635.8				526924	322007	316279
AADLVEDLK	AADLVEDLK	Q2S0G7	Q2S0G7	Q2S0G7_SALRD	SRU_2209																			166348	98629.3	88228.9
AADPDESSER	AADPDESSER	Q2RYV3	Q2RYV3	Q2RYV3_SALRD	SRU_2786																			57010.8	38825.2	30058
AADVFAPDAWR	AADVFAPDAWR	Q2S1X2	Q2S1X2	Q2S1X2_SALRD	SRU_1690															12387.2				204756	112857	90747
AADVIDGWR	AADVIDGWR	Q2S167	Q2S167	Q2S167_SALRD	SRU_1954																			56893.3	40084	36426.9
AAEAQYAIGDTHYNAGEMK	AAEAQYAIGDTHYNAGEMK	Q2S276	Q2S276	Q2S276_SALRD	SRU_1584																			51194.3	25581.7	27181.7
AAEAYLQGR	AAEAYLQGR	Q2S2I3	Q2S2I3	F16A1_SALRD	fbp1																			63281.6	48479.3
AAEEGEEPER	AAEEGEEPER	Q2S114	Q2S114	Q2S114_SALRD	SRU_2008																			18606.4	15485.7	11274.8
AAEFQDLAESLNR	AAEFQDLAESLNR	Q2S513	Q2S513	Q2S513_SALRD	SRU_0575																			95788.1	53461.6
AAELENVR	AAELENVR	Q2S029	Q2S029	Q2S029_SALRD	grpE																			219942	127937	124509
AAEVGDGFFNAHRPGSQVHDPIEPR	AAEVGDGFFNAHRPGSQVHDPIEPR	Q2S0W2	Q2S0W2	AROC_SALRD	aroC																				29022.9	31356.1
AAEVLETSGH	AAEVLETSGH	Q2S1B6	Q2S1B6	Q2S1B6_SALRD	tpiA													26676.8	24916.3	14824				300196	186576	123810
AAEYWGAEHLASDR	AAEYWGAEHLASDR	Q2S3G2	Q2S3G2	Q2S3G2_SALRD	SRU_1143													3886.67		4776.26				70595.2	53320.5	47754.8
AAEYWGAEHLASDRR	AAEYWGAEHLASDRR	Q2S3G2	Q2S3G2	Q2S3G2_SALRD	SRU_1143													11382.3							11367.3	15094.4
AAFEHAQAR	AAFEHAQAR	Q2S200	Q2S200	Q2S200_SALRD	trpE																			27582.6		17910.4
AAFEYLFEWFR	AAFEYLFEWFR	Q2S1T0	Q2S1T0	Q2S1T0_SALRD	SRU_1733																			14974.6
AAFFGLESYR	AAFFGLESYR	Q2S5B3	Q2S5B3	Q2S5B3_SALRD	SRU_0473																			17013.5		27012.8
AAFGPDGWYHTGDVGR	AAFGPDGWYHTGDVGR	Q2S002	Q2S002	Q2S002_SALRD	SRU_2380													7691.72						19127.8	57407.2	61191.7
AAFNVPEDGR	AAFNVPEDGR	Q2S528	Q2S528	MURG_SALRD	murG																			74052.1	67544.9	81196.1
AAGAPAVHLDAEETNDR	AAGAPAVHLDAEETNDR	Q2S2T4	Q2S2T4	Q2S2T4_SALRD	SRU_1373																			7450.18		4179.13
AAGC(UniMod:4)LITGNEDGIK	AAGCLITGNEDGIK	Q2RYW8	Q2RYW8	Q2RYW8_SALRD	SRU_2771													11453.2	15013.8	10109.1				127748	88026.5	73764.3
AAGFEVTDR	AAGFEVTDR	Q2S5D0	Q2S5D0	Q2S5D0_SALRD	ileS													57589.3						187214	129388	126964
AAGIRPSAPIVEGYGSLER	AAGIRPSAPIVEGYGSLER	Q2S2X7	Q2S2X7	Q2S2X7_SALRD	SRU_1330													6225.17	4252.12					25166.7	17361.5	18202.5
AAGLSVVPPALR	AAGLSVVPPALR	Q2S1Y0	Q2S1Y0	Q2S1Y0_SALRD	SRU_1682													13341.4	10407.3	7033.2				160108	92822.5	91723.5
AAGPSLETIR	AAGPSLETIR	Q2S1I3	Q2S1I3	PCKA1_SALRD	pckA1																			53628.2	38370	35033.9
AAGPSLETIRG	AAGPSLETIRG	Q2S1I3	Q2S1I3	PCKA1_SALRD	pckA1																			19442.5	22711.6	19721.5
AAGQFTDQLVK	AAGQFTDQLVK	Q2S6A1	Q2S6A1	Q2S6A1_SALRD	SRU_0127																			86104.6	70045.2	69754.2
AAHELLR	AAHELLR	Q2S6I5;MGYG000335765_00276;MGYG000428152_01571	MGYG000428152_01571;MGYG000335765_00276;Q2S6I5	PLSX_SALRD;Phosphate	Phosphate;plsX													13536.3	8350.18					120995	97771.9	90907
AAHEPFSTGPR	AAHEPFSTGPR	Q2S494	Q2S494	Q2S494_SALRD	SRU_0852													18150.5	16082.6					69991	41853.2	51837.5
AAHGAPVLDR	AAHGAPVLDR	Q2S198	Q2S198	Q2S198_SALRD	SRU_1923																			30711.7	19526.5	22285.6
AAHPDVPLVIFAK	AAHPDVPLVIFAK	Q2S1W0	Q2S1W0	DCUP_SALRD	hemE													14538.3	9522.21	7423.17				109099	98032.2	93482
AAHVLEWFR	AAHVLEWFR	Q2S0Z0	Q2S0Z0	Q2S0Z0_SALRD	SRU_2034													10912.7							40891.9	58393.7
AAIESGAALDQFR	AAIESGAALDQFR	Q2S3E2	Q2S3E2	Q2S3E2_SALRD	pyn																			57670.9	35921.6	26694
AAIQPGGSIR	AAIQPGGSIR	Q2S222	Q2S222	Q2S222_SALRD	purH																			138856	53829.1	53631.2
AALAQGDDAGTR	AALAQGDDAGTR	Q2S276	Q2S276	Q2S276_SALRD	SRU_1584																			140580	94348.8	106012
AALDAVLQYGR	AALDAVLQYGR	Q2RZ46	Q2RZ46	Q2RZ46_SALRD	pyrR																			210876	67771.7	257221
AALDDAGHTDAAILSYTAK	AALDDAGHTDAAILSYTAK	Q2S3T6	Q2S3T6	Q2S3T6_SALRD	hemB													10645.6	8407.61					141856	80401.9	72612.5
AALDDTVQGLVDTDR	AALDDTVQGLVDTDR	Q2S0B8	Q2S0B8	Q2S0B8_SALRD	cat1																			112017	56151.2	65644.4
AALEALISAAER	AALEALISAAER	Q2S060	Q2S060	Q2S060_SALRD	SRU_2320																			56702.8	29786.7	29050.5
AALEHVESELETLTR	AALEHVESELETLTR	Q2S2B6	Q2S2B6	SYA_SALRD	alaS													4960.12	4564.11					4320.1	13564.3	20899.5
AALEQTDGNR	AALEQTDGNR	Q2S2K7	Q2S2K7	Q2S2K7_SALRD	SRU_1450																			25957.6	16813.4	14245.4
AALLSLFEGDDR	AALLSLFEGDDR	Q2S1H9	Q2S1H9	Q2S1H9_SALRD	SRU_1840														9765.29	6256.2				34721.1	45912.4	53905.8
AALWC(UniMod:4)VFGC(UniMod:4)GGDR	AALWCVFGCGGDR	Q2S532	Q2S532	Q2S532_SALRD	murE																			4525.16	8916.31	9613.36
AANGVSELNGHVAR	AANGVSELNGHVAR	Q2S6F4	Q2S6F4	Q2S6F4_SALRD	malP													3484.93						42838.2	24245.6	22032
AANQETDAGAFQR	AANQETDAGAFQR	Q2S141	Q2S141	Q2S141_SALRD	SRU_1980																			26689	18325.6	18265.7
AANWNER	AANWNER	Q2S5J1	Q2S5J1	Q2S5J1_SALRD	nuoC													24149.5		20499.5				273352	128921	133709
AAPGAEPQPLTAAAAR	AAPGAEPQPLTAAAAR	Q2S2T3	Q2S2T3	Q2S2T3_SALRD	SRU_1374																			30297.1		18154.2
AAPLGVWWAAR	AAPLGVWWAAR	Q2S0I9	Q2S0I9	Q2S0I9_SALRD	SRU_2187							8314.27												11818.3	14257.4	14980.4
AAPTLHDVTGDGR	AAPTLHDVTGDGR	Q2S3E7	Q2S3E7	Q2S3E7_SALRD	SRU_1158																			26256.5	17833.3	10791.2
AAQDAPNDNHNAIQDHLR	AAQDAPNDNHNAIQDHLR	Q2S396	Q2S396	Q2S396_SALRD	SRU_1210													1797.04						15028.3	10322.3	7101.18
AAQTPDGFGYGGEK	AAQTPDGFGYGGEK	Q2RYZ0	Q2RYZ0	Q2RYZ0_SALRD	SRU_2749													35962.4	22853.2					283453	183735	205438
AARPDETDGVDYHFLSPEEFR	AARPDETDGVDYHFLSPEEFR	Q2S6J5	Q2S6J5	KGUA_SALRD	gmk														6302.17						27546.8	27668.8
AASDEGPSSR	AASDEGPSSR	Q2S1E2	Q2S1E2	Q2S1E2_SALRD	SRU_1877																			65065.2	37490.1	42789.2
AASDGVQLSGLGTFR	AASDGVQLSGLGTFR	Q2S274	Q2S274	Q2S274_SALRD	SRU_1586													18512.9	15128.3					179283	96907.3	96932.1
AASDNAYER	AASDNAYER	Q2RZV4	Q2RZV4	Q2RZV4_SALRD	SRU_2428																			121530	120165	112215
AASGEWLSIQAHSAR	AASGEWLSIQAHSAR	Q2S186	Q2S186	Q2S186_SALRD	SRU_1935														5747.15					8715.24	11990.3	12447.3
AASLLGSADPER	AASLLGSADPER	Q2S5I6	Q2S5I6	Q2S5I6_SALRD	nuoG																			306268	203350	165294
AASMSFENVVR	AASMSFENVVR	Q2RZN8	Q2RZN8	Q2RZN8_SALRD	SRU_2495																			213987	122122	98177.2
AATPADDGTWHANEWVK	AATPADDGTWHANEWVK	Q2S3Y0	Q2S3Y0	Q2S3Y0_SALRD	dapD													15795.2	9095.03	9247.68				216862	133303	131162
AATQATWK	AATQATWK	Q2S553	Q2S553	Q2S553_SALRD	SRU_0535													58708.8	36602.1	29101.1				457018	377238	387084
AATQQASSAGPR	AATQQASSAGPR	Q2S276	Q2S276	Q2S276_SALRD	SRU_1584													10276.4	6836.62	4752.19				80967.8	56564	62551
AAVDEGVLPGGGVAYLR	AAVDEGVLPGGGVAYLR	Q2S0Q3;Q2S5Z8	Q2S0Q3;Q2S5Z8	CH601_SALRD;CH602_SALRD	groEL1;groEL2																			162928	62339.7
AAVDLTDLTSVR	AAVDLTDLTSVR	Q2S4Z7	Q2S4Z7	Q2S4Z7_SALRD	rfbD																			89056.6	75798.3
AAVEHMEAALDR	AAVEHMEAALDR	Q2S2B2	Q2S2B2	Q2S2B2_SALRD	SRU_1548																			73789.1	56508.9	57271.9
AAVEQAAEGEFVR	AAVEQAAEGEFVR	Q2S6D3	Q2S6D3	Q2S6D3_SALRD	SRU_0095																			24649.8	17686.6	17451.6
AAVFHEPGDIR	AAVFHEPGDIR	Q2S4N4	Q2S4N4	Q2S4N4_SALRD	SRU_0709																			100947	64552.2	59862.2
AAVLATGELLSTR	AAVLATGELLSTR	Q2S5T4	Q2S5T4	Q2S5T4_SALRD	SRU_0301																			59521	41341.4	45375.5
AAVPADAPVVLDPGAR	AAVPADAPVVLDPGAR	Q2S160	Q2S160	Q2S160_SALRD	dut																			117981	80145.3	67793.7
AAVPDDAAFVHGDLNDR	AAVPDDAAFVHGDLNDR	Q2S1P2	Q2S1P2	Q2S1P2_SALRD	galE													22120.9	13711					283721	116497	107693
AAVQAC(UniMod:4)DDAR	AAVQACDDAR	Q2S1S8	Q2S1S8	Q2S1S8_SALRD	SRU_1734													7569.57						50842.4	38645	36046.6
AAVQEMLTLNQHLDLIIPR	AAVQEMLTLNQHLDLIIPR	Q2S354	Q2S354	PROA_SALRD	proA																			4134.15	6487.21	8481.28
AAVSTSGNPNR	AAVSTSGNPNR	Q2RYS9	Q2RYS9	Q2RYS9_SALRD	SRU_2811																			40167	33125.7	30587.7
AAVTSEVVLDDVR	AAVTSEVVLDDVR	Q2S3I8	Q2S3I8	Q2S3I8_SALRD	SRU_1116																			102323	60978.3	69543.4
AAVVEHLQEK	AAVVEHLQEK	Q2S4E8	Q2S4E8	Q2S4E8_SALRD	SRU_0797																			36151.1	18014.5	13923.4
AAWNPVGALR	AAWNPVGALR	Q2S326	Q2S326	Q2S326_SALRD	SRU_1281													7066.83	7193.1					125402	56152.2	48940.9
AAWWTLPLVR	AAWWTLPLVR	Q2RZS9	Q2RZS9	Q2RZS9_SALRD	SRU_2453																				6230.18	8738.22
AAYEWAFDAGR	AAYEWAFDAGR	Q2S476	Q2S476	Q2S476_SALRD	SRU_0871																			20260.6	17750.6	17817.6
AC(UniMod:4)ALEALTGIR	ACALEALTGIR	Q2S3T6	Q2S3T6	Q2S3T6_SALRD	hemB														6881.21					152603	94017	92061.3
AC(UniMod:4)DNIIR	ACDNIIR	Q2S0C1	Q2S0C1	Q2S0C1_SALRD	SRU_2255													130371	118185					898321	591757	564024
AC(UniMod:4)EAYMR	ACEAYMR	Q2S0V6	Q2S0V6	Q2S0V6_SALRD	SRU_2069														17960.4					192246	127061	124738
AC(UniMod:4)EVAEHVMGR	ACEVAEHVMGR	Q2S182	Q2S182	Q2S182_SALRD	SRU_1939																			22193.7	12414.4	13384.5
AC(UniMod:4)FLETNPVPIK	ACFLETNPVPIK	Q2S3M1	Q2S3M1	DAPA_SALRD	dapA																			119877	50548.4	27987.7
AC(UniMod:4)PPLAISMQSK	ACPPLAISMQSK	Q2S590	Q2S590	Q2S590_SALRD	nuoI													29823.8	19578.8	20454.8				172673	125437	119425
AC(UniMod:4)SMDPETGFYR	ACSMDPETGFYR	Q2S0R5	Q2S0R5	Q2S0R5_SALRD	SRU_2110																			45565.9	24328.4	24758.6
AC(UniMod:4)YGITDGKPHLR	ACYGITDGKPHLR	Q2S261	Q2S261	Q2S261_SALRD	SRU_1599													7296.18		7609.17				51570.2	70597.7	70384.5
ADAIEHYEAEGNEYK	ADAIEHYEAEGNEYK	Q2RYT8	Q2RYT8	Q2RYT8_SALRD	thrS													10598	6350.46	3800.82				156069	80878	60625.1
ADALDIPLR	ADALDIPLR	Q2S2N9	Q2S2N9	Q2S2N9_SALRD	SRU_1417													28592.7						247035	153257	141232
ADALEALTELGLSK	ADALEALTELGLSK	Q2S5C8	Q2S5C8	RUVA_SALRD	ruvA																			52272.7	22762.3	19958
ADALPSDAWTHR	ADALPSDAWTHR	Q2S274	Q2S274	Q2S274_SALRD	SRU_1586													8904.77						130663	70168.2	74467.6
ADANALDYDALLLR	ADANALDYDALLLR	Q2S5E2	Q2S5E2	Q2S5E2_SALRD	SRU_0444																			33912.1	27839.1	27120.1
ADAVEVLSGPHPTLNR	ADAVEVLSGPHPTLNR	Q2S553	Q2S553	Q2S553_SALRD	SRU_0535													81915	60152.8	47365.3	8172.22		7898.22	1009740	656770	565739					5735.18	5244.15
ADDADAFGDHGTR	ADDADAFGDHGTR	Q2S026	Q2S026	GPMI_SALRD	gpmI													2472.72						62636.9	24858.6	20942.8
ADDELDAGTWR	ADDELDAGTWR	Q2S207	Q2S207	Q2S207_SALRD	SRU_1655															14196.4				60980.9	29823.9	33018
ADDETISR	ADDETISR	Q2S6J4	Q2S6J4	Q2S6J4_SALRD	SRU_0031													15451.4						161139	67831.6	87346.9
ADDLQQSDIR	ADDLQQSDIR	Q2S2Y3	Q2S2Y3	Q2S2Y3_SALRD	SRU_1324																			86990.2	45686.8	48374.3
ADDTPTASDHLPVVIDVTPR	ADDTPTASDHLPVVIDVTPR	Q2S164	Q2S164	Q2S164_SALRD	SRU_1957																			10350.3	5607.15	4968.18
ADEGPTFQR	ADEGPTFQR	Q2S3Q9	Q2S3Q9	RL22_SALRD	rplV													86321	52094.2	48620.1				1169830	725139	718270
ADEGVQQTVEGFR	ADEGVQQTVEGFR	Q2S376	Q2S376	Q2S376_SALRD	SRU_1230																			50649.7	36399.2	28210
ADELIENYIR	ADELIENYIR	Q2S046	Q2S046	Q2S046_SALRD	glyS																			1683630	842699
ADESVELTAETAGK	ADESVELTAETAGK	Q2S4L9	Q2S4L9	Q2S4L9_SALRD	SRU_0724																			109636	139028	137002
ADEVGGVWR	ADEVGGVWR	Q2S5Z0	Q2S5Z0	Q2S5Z0_SALRD	SRU_0245																			29116.8	27097.7	24448.6
ADFETVWAQHR	ADFETVWAQHR	Q2S0N8	Q2S0N8	Q2S0N8_SALRD	SRU_2137																			9868.18	15507.3	16353.3
ADGALVAAGTAEEDER	ADGALVAAGTAEEDER	Q2S2T4	Q2S2T4	Q2S2T4_SALRD	SRU_1373																			27028	19300.8	19675.8
ADGDTGTAADR	ADGDTGTAADR	Q2S0T0	Q2S0T0	Q2S0T0_SALRD	SRU_2095																			162071	99148	53949.7
ADGETVSVPASER	ADGETVSVPASER	Q2S423	Q2S423	Q2S423_SALRD	SRU_0925																			129781	93724.4	93934.4
ADGGSVLQR	ADGGSVLQR	Q2S407	Q2S407	Q2S407_SALRD	SRU_0941																			86476.2	59727.5	71909.6
ADGHEDATEALFEK	ADGHEDATEALFEK	Q2S338	Q2S338	METE_SALRD	metE													22296.6	17527.4	13281.3				46544.1	28834.7	25144.6
ADGHSVVDAVER	ADGHSVVDAVER	Q2S6F8	Q2S6F8	Q2S6F8_SALRD	SRU_0070				24964.6															29698.6	23779.5	22741.4
ADGNSPSMQR	ADGNSPSMQR	Q2RZX4	Q2RZX4	Q2RZX4_SALRD	gyrB																			140167	103187	100968
ADGPVDTGVR	ADGPVDTGVR	Q2S1R9	Q2S1R9	Q2S1R9_SALRD	SRU_1744																			73527.6	61266.4	57956.3
ADGSTEQVTGR	ADGSTEQVTGR	Q2RZZ0	Q2RZZ0	Q2RZZ0_SALRD	SRU_2392						66558.7								50817.4					89063.1	92387	97473.2
ADGTGYGVDLSLR	ADGTGYGVDLSLR	Q2S0K1	Q2S0K1	Q2S0K1_SALRD	SRU_2175																			92612.9	44019.3
ADHAEVASTK	ADHAEVASTK	Q2S2A1	Q2S2A1	HIS7_SALRD	hisB													5192.06	3904.6					56800.5	30362.2	34832.2
ADHIRDDIDALMEELR	ADHIRDDIDALMEELR	Q2S563	Q2S563	Q2S563_SALRD	SRU_0525														2835.07						5924.15	18222.5
ADIDALPTQDQK	ADIDALPTQDQK	Q2S2Q8	Q2S2Q8	Q2S2Q8_SALRD	SRU_1399																			65047.5	38923.1	35990.6
ADIDFAQETALTIYGTIGVK	ADIDFAQETALTIYGTIGVK	Q2S3Q8	Q2S3Q8	RS3_SALRD	rpsC													8145.26	7514.22	7921.26				89813	37164.3	42526.5
ADIETAAGDPLR	ADIETAAGDPLR	Q2S1Q1	Q2S1Q1	RL11_SALRD	rplK																			47332.4	52464.5	33124
ADIGVTQPVDPTHR	ADIGVTQPVDPTHR	Q2S5N8	Q2S5N8	Q2S5N8_SALRD	SRU_0347													4302.98						60649.9	33645	26934.1
ADINTQAFLQR	ADINTQAFLQR	Q2S1Y1	Q2S1Y1	Q2S1Y1_SALRD	SRU_1681													302241	234166	187484	31089.3			2301230	1634640	1601160
ADIQEANPR	ADIQEANPR	Q2S0R7	Q2S0R7	Q2S0R7_SALRD	SRU_2108													95125.4	66414.2	70428				1041490	803614	795934
ADLDALLAR	ADLDALLAR	Q2S5J5	Q2S5J5	Q2S5J5_SALRD	SRU_0391																			106188	128740	120208
ADLDFAWR	ADLDFAWR	Q2S222	Q2S222	Q2S222_SALRD	purH													32217.1	27543.5	16508.6				233989	247773	295766
ADLDGDVMEK	ADLDGDVMEK	Q2S2Y1	Q2S2Y1	Q2S2Y1_SALRD	SRU_1326																			50494.4	31044.9	25461.7
ADLESPC(UniMod:4)R	ADLESPCR	Q2S1N0	Q2S1N0	Q2S1N0_SALRD	SRU_1784																			36663.8	29450.6	29254.6
ADLFVLPSR	ADLFVLPSR	Q2RZ67	Q2RZ67	Q2RZ67_SALRD	SRU_2666																			24208.6	22873.5
ADLGLNPNNDGEK	ADLGLNPNNDGEK	Q2S6J3	Q2S6J3	RRF_SALRD	frr													60248	50650.7	33281.2				745073	418237	437037
ADLHVFDHSDMADLEAK	ADLHVFDHSDMADLEAK	Q2S5K4	Q2S5K4	Q2S5K4_SALRD	kbl													34182.2	21630.5	16268.1				38680.7	119046	141055
ADLIDQIADGTGLTK	ADLIDQIADGTGLTK	Q2S2T0	Q2S2T0	Q2S2T0_SALRD	SRU_1377																			407887	167075	166801
ADLISEDSHPAR	ADLISEDSHPAR	Q2S158	Q2S158	SYDND_SALRD	aspS													25751.4	17142.3	16901.6				381626	191552	178238
ADLLVAAAGQAAFIDADMVK	ADLLVAAAGQAAFIDADMVK	Q2S1I0	Q2S1I0	FOLD_SALRD	folD																			17830.7		17450.5
ADLSGYDGIELR	ADLSGYDGIELR	Q2RZY6	Q2RZY6	Q2RZY6_SALRD	SRU_2396																			131867	73906.3	70684.4
ADLVVADAETGEIER	ADLVVADAETGEIER	Q2RYX4	Q2RYX4	Q2RYX4_SALRD	SRU_2765													21657	20405.8					145052	80274.4	83290.4
ADMLGLDADLTK	ADMLGLDADLTK	Q2S2S1	Q2S2S1	Q2S2S1_SALRD	sufC													12607.9	11545.8					382222	140336	87373.7
ADMQQIFDTVL	ADMQQIFDTVL	Q2S5M2	Q2S5M2	Q2S5M2_SALRD	SRU_0363																			49264.2	17838.5	14313.4
ADNYQLK	ADNYQLK	Q2RZW7	Q2RZW7	Q2RZW7_SALRD	bfeA																			214899	177031	184474
ADPETATTLHTNLVPWPDGVK	ADPETATTLHTNLVPWPDGVK	Q2S0C3	Q2S0C3	Q2S0C3_SALRD	susB														4141.13					16477.2	11646.1	28580
ADSLPQREDDGM	ADSLPQREDDGM	Q2S441	Q2S441	Q2S441_SALRD	SRU_0906													44828.4	33502.1	23443.8				382939	272750	291432
ADTAVEEADTDIDTVLVWER	ADTAVEEADTDIDTVLVWER	Q2S1X8	Q2S1X8	Q2S1X8_SALRD	acs													4948.15	4741.58	2396.74				92006.1	22179.4	30682.9
ADTFGDTFDVPHR	ADTFGDTFDVPHR	Q2S5N8	Q2S5N8	Q2S5N8_SALRD	SRU_0347														8236.18					52949.1	30840.6	28556.6
ADTILDQIETHLPDAHEAFAPVR	ADTILDQIETHLPDAHEAFAPVR	Q2S521	Q2S521	Q2S521_SALRD	manC														7212.21	14304.4					29318.9	31752
ADTSADFIVPEK	ADTSADFIVPEK	Q2S6M1	Q2S6M1	Q2S6M1_SALRD	dnaN													73292.1	48975.7	34246.7				709526	526153	493859
ADTVETGGADNAELVLSSIK	ADTVETGGADNAELVLSSIK	Q2S4E0	Q2S4E0	Q2S4E0_SALRD	SRU_0805																			16616.5	5012.16	6055.19
ADVEDLEHTLMGPVLR	ADVEDLEHTLMGPVLR	Q2S4E2	Q2S4E2	Q2S4E2_SALRD	SRU_0803																			10980.3	13593.4	15731.5
ADVFNVLNTK	ADVFNVLNTK	Q2S0L5	Q2S0L5	Q2S0L5_SALRD	SRU_2161													25608.7						136091	70830.8	82468.3
ADVGGSVEALSDALLK	ADVGGSVEALSDALLK	Q2S1N7	RMH66587.1;Q2S1N7	IF2_SALRD	infB													76664.1	69647.3	71730				413483	224384	243187
ADVSTPEATR	ADVSTPEATR	Q2S4T3	Q2S4T3	Q2S4T3_SALRD	malQ																			188175	156295	137112
ADVWAEQHGVR	ADVWAEQHGVR	Q2S5W6	Q2S5W6	Q2S5W6_SALRD	recG																			42260.4	32128	34921.1
ADYWLDR	ADYWLDR	Q2RZ62	Q2RZ62	Q2RZ62_SALRD	SRU_2671																			198358	103024	115875
AEAAAEEFGFR	AEAAAEEFGFR	Q2S1G8	Q2S1G8	Q2S1G8_SALRD	SRU_1851																			22178.6	15665.4	14774.5
AEAAEIER	AEAAEIER	Q2S4Q0	Q2S4Q0	Q2S4Q0_SALRD	SRU_0693														18446.4					155924	97695.1	114919
AEAAMEER	AEAAMEER	Q2S508	Q2S508	Q2S508_SALRD	cysD																			127227	82378.8	76728.6
AEAFDDVLK	AEAFDDVLK	Q2S250	Q2S250	Q2S250_SALRD	fumC													58069.5	42007	41631.2				472676	290854	252903			17247.4
AEAGPLATAAQYEVGLLHYR	AEAGPLATAAQYEVGLLHYR	Q2S276	Q2S276	Q2S276_SALRD	SRU_1584																				13219.6	21125.9
AEAGTMIYMDDGVR	AEAGTMIYMDDGVR	Q2S5T2	Q2S5T2	Q2S5T2_SALRD	SRU_0303													8883.37	12076.4	10482.4				122783	64088.3	77417.9
AEALQPILER	AEALQPILER	Q2RZ49	Q2RZ49	Q2RZ49_SALRD	SRU_2685																			27787.8	17255.5	15124.4
AEALTGWVR	AEALTGWVR	Q2S0D3	Q2S0D3	Q2S0D3_SALRD	SRU_2243																			133648	93097.4	88419
AEAPELHDLVDR	AEAPELHDLVDR	Q2S6C2	Q2S6C2	HTPX_SALRD	htpX																			67792.4	35963.4	41374.6
AEAVAADIGDR	AEAVAADIGDR	Q2S3F2	Q2S3F2	Q2S3F2_SALRD	fabG																			38032	32659.8	29639.8
AEAVESMFDAVAPR	AEAVESMFDAVAPR	Q2S4C2	Q2S4C2	Q2S4C2_SALRD	menG																			33755.2	21278.8	21576.8
AEDAGIDK	AEDAGIDK	Q2S3P8	Q2S3P8	RL18_SALRD	rplR													96989.1	116627	59838.1				643885	425197	460762
AEDDTPDEEVTALR	AEDDTPDEEVTALR	Q2S597	Q2S597	Q2S597_SALRD	SRU_0489													14127.5						99791.6	70504.2	65898.4
AEDGTAEVLPIAGTR	AEDGTAEVLPIAGTR	Q2S200	Q2S200	Q2S200_SALRD	trpE													5927.22	6565.23					57482	31582.3	30982.2
AEDGTAEVLPIAGTRPR	AEDGTAEVLPIAGTRPR	Q2S200	Q2S200	Q2S200_SALRD	trpE													5607.83		4643.44				61838.5	35693.7	39628
AEDHFNR	AEDHFNR	Q2S4F7	Q2S4F7	Q2S4F7_SALRD	SRU_0788																			355249	148467	130632
AEDIIIDGVSTVEGYAR	AEDIIIDGVSTVEGYAR	Q2RYY9	Q2RYY9	Q2RYY9_SALRD	SRU_2750																			32540.1	10954.3	13548.4
AEDLYSEAR	AEDLYSEAR	Q2S0V2	Q2S0V2	Q2S0V2_SALRD	SRU_2073																			186555	112847	120133
AEDSDRDEADSADK	AEDSDRDEADSADK	Q2RZ37	Q2RZ37	Q2RZ37_SALRD	SRU_2702													3684.06	1553.95	2937.07				47916.1	28663	19105.4
AEDTPVGVHPIAC(UniMod:4)VSK	AEDTPVGVHPIACVSK	Q2S0H8	Q2S0H8	Q2S0H8_SALRD	pyrC																			32937.8	21621	15420.3
AEDVHNFAWSADPDYIHDK	AEDVHNFAWSADPDYIHDK	Q2S2T2	Q2S2T2	Q2S2T2_SALRD	SRU_1375													5151.78				2704.76		27021.2	29306.6	32854.5
AEEALEEAK	AEEALEEAK	Q2S434	Q2S434	ATPF_SALRD	atpF																			1754290	994411	868745
AEEGHDQDVSR	AEEGHDQDVSR	Q2S2E5	Q2S2E5	Q2S2E5_SALRD	purC															3346.28				55216.4	22848.5	21770.5
AEEHLSLFYPHTR	AEEHLSLFYPHTR	Q2S1B3	Q2S1B3	Q2S1B3_SALRD	SRU_1908																				24897.5	37062.7
AEEHTPEGR	AEEHTPEGR	Q2S3G4	Q2S3G4	Q2S3G4_SALRD	SRU_1141																			39115	21221.5	15058.4
AEEIDEEAQLR	AEEIDEEAQLR	Q2S232	Q2S232	RS16_SALRD	rpsP													32304.1	23886.8	23447.9				393070	222957	230044
AEEMGEQPEMPFK	AEEMGEQPEMPFK	Q2S1Q0	Q2S1Q0	Q2S1Q0_SALRD	nusG													26183.1						260036	149676	140524
AEEVVENNEGLNR	AEEVVENNEGLNR	Q2S5S7	Q2S5S7	Q2S5S7_SALRD	nosZ																			26613.8	22630.8	14475.5
AEFYEGR	AEFYEGR	Q2S452	Q2S452	Q2S452_SALRD	ggt																			179564	105817	88829.9
AEGAEHDWFAR	AEGAEHDWFAR	Q2S1E5	Q2S1E5	Q2S1E5_SALRD	idsA													4790.08	5282.07					16732.3	15869.3	34218.6
AEGEDPQLR	AEGEDPQLR	Q2S0E1	Q2S0E1	Q2S0E1_SALRD	SRU_2235																			406771	222564	208218
AEGLTATHR	AEGLTATHR	Q2RZQ9	Q2RZQ9	Q2RZQ9_SALRD	SRU_2474																			35746		19740.5
AEGNVDFHER	AEGNVDFHER	Q2S5V9	Q2S5V9	Q2S5V9_SALRD	tal													29466.6						184471	87782.4	82272.3
AEGQDLTVEDR	AEGQDLTVEDR	Q2S285	Q2S285	Q2S285_SALRD	SRU_1575																			84773.7	47972.3	48010.5
AEGQSLWLDYIR	AEGQSLWLDYIR	Q2S6E8	Q2S6E8	Q2S6E8_SALRD	tal													12332.5	13270.6	9690.37				48387.8	66519.9	73819.1
AEGQTLALVPTLGALHEGHLALVR	AEGQTLALVPTLGALHEGHLALVR	Q2S2P6	Q2S2P6	PANC_SALRD	panC													14743.4							26212.9	33601.9
AEGSIASFGQSMAK	AEGSIASFGQSMAK	Q2S5T5	Q2S5T5	Q2S5T5_SALRD	SRU_0300													52687.9	41161.2	44231.9				486995	377323	378865
AEGTGAPGTVLDADGR	AEGTGAPGTVLDADGR	Q2S0K5	Q2S0K5	Q2S0K5_SALRD	fmt																			70437.2	61474	60197.2
AEGTNVTYIPGNHDEVAR	AEGTNVTYIPGNHDEVAR	Q2S360	Q2S360	Q2S360_SALRD	SRU_1247																			23417.7	8848.23	9674.24
AEGYTADEVVAFFR	AEGYTADEVVAFFR	Q2S6D5	Q2S6D5	Q2S6D5_SALRD	ppc																			8928.32	11724.5	20353.9
AEHLVGLFHDHFEK	AEHLVGLFHDHFEK	Q2S008	Q2S008	PCKA2_SALRD	pckA2													21288.6	25143.6						64862.7	124934
AEHPGEALSR	AEHPGEALSR	Q2S1Z5	Q2S1Z5	TRPC_SALRD	trpC													9418.24						173952	102946	86582
AEIDPQDLATIIYTSGTTGR	AEIDPQDLATIIYTSGTTGR	Q2S397	Q2S397	Q2S397_SALRD	fadD																			56388.1	22442.8	24200.9
AEIIEEIGEK	AEIIEEIGEK	Q2S1Q3	Q2S1Q3	RL10_SALRD	rplJ																			566871	255042	256047
AEITESSGER	AEITESSGER	Q2S0E7	Q2S0E7	Q2S0E7_SALRD	SRU_2229																			115234	77229.3	60494.3
AELDGILVGR	AELDGILVGR	Q2S076	Q2S076	Q2S076_SALRD	ribD																			171842	55227.7	42266.6
AELDLVEAR	AELDLVEAR	Q2S4L9	Q2S4L9	Q2S4L9_SALRD	SRU_0724													37275						147818	91168.3	94427.4
AELFFALESDR	AELFFALESDR	Q2S363	Q2S363	Q2S363_SALRD	SRU_1244																			112244	86811.8
AELHC(UniMod:4)HLDGSVR	AELHCHLDGSVR	Q2S4S0	Q2S4S0	Q2S4S0_SALRD	add																				17565.6	14452.5
AELPADPHSEAR	AELPADPHSEAR	Q2S6I0	Q2S6I0	Q2S6I0_SALRD	SRU_0046													11169.8						147394	75240.1	75596.9
AELTLADGTDAR	AELTLADGTDAR	Q2RZ62	Q2RZ62	Q2RZ62_SALRD	SRU_2671																			154214	64514.4	56031
AEMLGELIR	AEMLGELIR	Q2S527	Q2S527	MURC_SALRD	murC																			112582	85859.1	81286
AEQEGLLGLSGHR	AEQEGLLGLSGHR	WP_259056415.1;Q2S0G9	WP_259056415.1;Q2S0G9	3-phosphoserine/phosphohydroxythreonine;Q2S0G9_SALRD	3-phosphoserine/phosphohydroxythreonine;serC													25207.5	19972.5	15282.7				212119	193069	177679						5619.47
AEQGGIIK	AEQGGIIK	Q2S388	Q2S388	Q2S388_SALRD	SRU_1218																			126479	123668	115162
AESAAQLATR	AESAAQLATR	Q2S133	Q2S133	Q2S133_SALRD	SRU_1988													8159.33						56233.4	46274.8	51669
AESAFTGPLR	AESAFTGPLR	Q2S3T7	Q2S3T7	Q2S3T7_SALRD	SRU_1012													50591.5	28397.9	39679.8				899950	426766	428187
AESDWINDAAVQDR	AESDWINDAAVQDR	Q2S338	Q2S338	METE_SALRD	metE													43455.7	29816.9	25403.1				92098.3	44309.6	55093.1
AETDVLTYEGNGAR	AETDVLTYEGNGAR	Q2S0A7	Q2S0A7	Q2S0A7_SALRD	trkA4																			50028.9	46655.7	47737.6
AETLQHEAEEEQEYLR	AETLQHEAEEEQEYLR	Q2RZD6	Q2RZD6	Q2RZD6_SALRD	SRU_2597																			7110.19
AEVAEALLDR	AEVAEALLDR	Q2S6J7	Q2S6J7	Q2S6J7_SALRD	coaBC																			178132	91514.8	58094.5
AEVAEPDDGDEVGR	AEVAEPDDGDEVGR	Q2S186	Q2S186	Q2S186_SALRD	SRU_1935													15260.9	13271.3	8901.91				254415	177319	135641
AEVAYDIVPNLTGTATVTTDFR	AEVAYDIVPNLTGTATVTTDFR	Q2S0J8	Q2S0J8	Q2S0J8_SALRD	SRU_2178																			21751.8
AEVEDPSAAVDDLR	AEVEDPSAAVDDLR	Q2S397	Q2S397	Q2S397_SALRD	fadD													32060.1						141853	84391.9	91460.2
AEWAAMDFSDR	AEWAAMDFSDR	Q2S2E1	Q2S2E1	Q2S2E1_SALRD	pruA													27468.5	32104	21630.6				270408	208635	242616
AEWGEAHHLLILHGR	AEWGEAHHLLILHGR	Q2S025	Q2S025	Q2S025_SALRD	nth																				7824.22	17379.5
AEWVQDAFMTER	AEWVQDAFMTER	Q2S2H6	Q2S2H6	GPDA2_SALRD	gpsA2																			34008.2	26378.9	26247
AFAAPYDFLR	AFAAPYDFLR	Q2S3J1	Q2S3J1	Q2S3J1_SALRD	SRU_1113																			21170.8	10093	17886.2
AFADQFMAR	AFADQFMAR	Q2S1F7	Q2S1F7	Q2S1F7_SALRD	purD																			87337.5	51333.1	43517.5
AFAEDFIPR	AFAEDFIPR	Q2S6F8	Q2S6F8	Q2S6F8_SALRD	SRU_0070													34860.9						96367.4	71618.9	44470.4
AFAEGLEFLVSR	AFAEGLEFLVSR	Q2S1E0	Q2S1E0	Q2S1E0_SALRD	SRU_1879															7639.27					11250.4	12204.4
AFASLPDMK	AFASLPDMK	Q2S410	Q2S410	Q2S410_SALRD	SRU_0938																			302356	157131	133299
AFDADAFAEDATHAR	AFDADAFAEDATHAR	Q2S429	Q2S429	Q2S429_SALRD	SRU_0919																			38932.1	26021.7	25086.7
AFDDADFGR	AFDDADFGR	Q2S5B7	Q2S5B7	Q2S5B7_SALRD	SRU_0469																			25974.7	18533.5	22767.6
AFDIDGIFWPDK	AFDIDGIFWPDK	Q2RZW5	Q2RZW5	Q2RZW5_SALRD	SRU_2417														5169.57					7873.67	19016	20828.9
AFDPGVNR	AFDPGVNR	Q2S6K5	Q2S6K5	Q2S6K5_SALRD	SRU_0018															42407.9				259525	76330.4	103494
AFDQYPDTPWADDALLGAVR	AFDQYPDTPWADDALLGAVR	Q2S0V2	Q2S0V2	Q2S0V2_SALRD	SRU_2073													1062.71						9808.92	4317.14	7449.01
AFDSVGGTPLFIER	AFDSVGGTPLFIER	Q2S1S3	Q2S1S3	GSA_SALRD	hemL														10202.7					74637.3	50185.4	50509.3
AFDTIIELESGK	AFDTIIELESGK	Q2RYM6	Q2RYM6	Q2RYM6_SALRD	SRU_2866																			54778.8
AFDYLDAPILR	AFDYLDAPILR	Q2S151	Q2S151	Q2S151_SALRD	SRU_1970													58536.5	40581.2	36297.1		3695.59		658515	488052	537178
AFEEGIYFDGSSIEGFVR	AFEEGIYFDGSSIEGFVR	Q2S5K1	Q2S5K1	Q2S5K1_SALRD	glnA																			61509.8	13095.4	18041.7
AFELFDLVR	AFELFDLVR	Q2S4T3	Q2S4T3	Q2S4T3_SALRD	malQ													14961.8	10502.6					8649.51	66821.8	83563.7
AFETTSNAHAGTGDGMGIM(UniMod:35)LR	AFETTSNAHAGTGDGMGIMLR	Q2S5A1	Q2S5A1	Q2S5A1_SALRD	sdhA																			8011.23
AFGAAEGGPHGSSTYR	AFGAAEGGPHGSSTYR	Q2S133	Q2S133	Q2S133_SALRD	SRU_1988																			52972.7	35143.7	33791.7
AFGAAGDQVVIEEK	AFGAAGDQVVIEEK	Q2S1F7	Q2S1F7	Q2S1F7_SALRD	purD																			108896	51919.9	54742.8
AFGGGPSVDLR	AFGGGPSVDLR	Q2S027	Q2S027	Q2S027_SALRD	sppA																			393993	217109	223425
AFGPGTPGISLPYR	AFGPGTPGISLPYR	Q2RZP0	Q2RZP0	Q2RZP0_SALRD	rtcB													15599.2	18328.8					235191	134639	137358
AFGWYELK	AFGWYELK	Q2S4T2	Q2S4T2	Q2S4T2_SALRD	SRU_0661																			41780.1	46638.1	50915.1
AFHGTTPLGYER	AFHGTTPLGYER	Q2RYV6	Q2RYV6	Q2RYV6_SALRD	SRU_2783																			16886.5	13091.5	13912.5
AFHSSGWPEGFDPSGR	AFHSSGWPEGFDPSGR	Q2S5Z0	Q2S5Z0	Q2S5Z0_SALRD	SRU_0245																			12774.1	13522.9	14719.6
AFITNQYPSDR	AFITNQYPSDR	Q2RZW5	Q2RZW5	Q2RZW5_SALRD	SRU_2417																			132075
AFLANPDLPR	AFLANPDLPR	Q2S1X5	Q2S1X5	Q2S1X5_SALRD	SRU_1687																			84062.4	45978.4	39193.2
AFLESYLPIVK	AFLESYLPIVK	Q2S1S1	Q2S1S1	Q2S1S1_SALRD	hemF																			28703.8	23712.3	21548.5
AFLSWLAPR	AFLSWLAPR	Q2S0C0	Q2S0C0	Q2S0C0_SALRD	SRU_2256																				9196.4	9647.85
AFMPMEHLGFK	AFMPMEHLGFK	Q2RZV6	Q2RZV6	Q2RZV6_SALRD	thiL													28997.5	21310.4	16076.3				21597.4	189336	192529
AFNELDEER	AFNELDEER	Q2S106	Q2S106	Q2S106_SALRD	SRU_2017																			35910	18604.5
AFPQAAHLADWHDAGLHILNVTGR	AFPQAAHLADWHDAGLHILNVTGR	Q2S136	Q2S136	Q2S136_SALRD	SRU_1985																					31002
AFQSHAEYR	AFQSHAEYR	Q2S020	Q2S020	Q2S020_SALRD	SRU_2361														9559.79	7428.16				105092	80404.9	66264.1
AFTEADFDGFER	AFTEADFDGFER	Q2S026	Q2S026	GPMI_SALRD	gpmI													10628.5		3785.96				103218	51301.4	45214.8
AFTFPEDYGPHPGYK	AFTFPEDYGPHPGYK	Q2S2X9	Q2S2X9	Q2S2X9_SALRD	SRU_1328					4103.1								4417.1						20226.5	16036.4	18335.5
AFTLAPGFTR	AFTLAPGFTR	Q2RZ53	Q2RZ53	Q2RZ53_SALRD	SRU_2681																			78348.6	26069.9	44871.4
AFVLEPALGLDGK	AFVLEPALGLDGK	Q2S5D2	Q2S5D2	Q2S5D2_SALRD	SRU_0454																			50494.8	26227.9	30017
AFVPDMIER	AFVPDMIER	Q2S095	Q2S095	Q2S095_SALRD	SRU_2282														17498.1	13147				339417	210044	175534
AFWAAQEAR	AFWAAQEAR	Q2S1I2	Q2S1I2	Q2S1I2_SALRD	SRU_1837																			179663	121739	119480
AFYGSVAEETLR	AFYGSVAEETLR	Q2S4G2	Q2S4G2	Q2S4G2_SALRD	SRU_0783													17261.5						269445	137400	86309.1
AGAATLGVPLYR	AGAATLGVPLYR	Q2S4F8	Q2S4F8	ENO_SALRD	eno																			181562	85097.6	88079
AGADHLAR	AGADHLAR	Q2S500	Q2S500	Q2S500_SALRD	rfbB																			53299	30304.6	26972.5
AGADYISPFIGR	AGADYISPFIGR	Q2S5V9;Q2S181	Q2S181;Q2S5V9	Q2S181_SALRD;Q2S5V9_SALRD	tal															15432.5				64416.3	56895.9	55787.8
AGAEDGAADEK	AGAEDGAADEK	Q2S2V5	Q2S2V5	Q2S2V5_SALRD	SRU_1352																			71409.6	51117.2	49883.1
AGAGALGDIGTHAEHLAR	AGAGALGDIGTHAEHLAR	Q2RZK1	Q2RZK1	Q2RZK1_SALRD	SRU_2532																			10002.3	26991.7	21065.6
AGAHFGHLTSR	AGAHFGHLTSR	Q2S6J0	Q2S6J0	RS2_SALRD	rpsB																				21161.6	22843.6
AGALDTPDPMLVLHGASR	AGALDTPDPMLVLHGASR	Q2S1L3	Q2S1L3	Q2S1L3_SALRD	SRU_1801																			59103.7	33411.9	34881.1
AGAPVLASEPIVTTR	AGAPVLASEPIVTTR	Q2S4P7	Q2S4P7	Q2S4P7_SALRD	SRU_0696													3836.13						36365.3	24815.9	23453.9
AGAVDTWTYGR	AGAVDTWTYGR	Q2S1H1	Q2S1H1	Q2S1H1_SALRD	SRU_1848																			97165	70083.3
AGAWFPITAK	AGAWFPITAK	Q2S388	Q2S388	Q2S388_SALRD	SRU_1218													10985.3		7965.22				150212	92221.2	93997.3
AGDDEQALSHLK	AGDDEQALSHLK	Q2S464	Q2S464	Q2S464_SALRD	SRU_0883													12348.9	6271.41					183972	79274.4	72680.7
AGDEMPTLPDAFR	AGDEMPTLPDAFR	Q2S2E5	Q2S2E5	Q2S2E5_SALRD	purC													26529.2	14703	7873.16				307111	178887	192311
AGDVEDVEVDEETR	AGDVEDVEVDEETR	Q2S2Z8	Q2S2Z8	Q2S2Z8_SALRD	SRU_1309													12968.4	10646.4	9864.36				141967	70442.3	65528.4
AGDVIPQVVK	AGDVIPQVVK	Q2S459;PIS02688.1	PIS02688.1;Q2S459	DNLJ_SALRD;MAG:	MAG:;ligA													14035.4	8996.21					106695	88718.1	80308.8
AGEADTVVR	AGEADTVVR	Q2S1B6	Q2S1B6	Q2S1B6_SALRD	tpiA													46310.6	44760.4					533639	369374	251995
AGEEGTTIVLSTHEDEYELK	AGEEGTTIVLSTHEDEYELK	Q2S6I0	Q2S6I0	Q2S6I0_SALRD	SRU_0046															1746.05				22241.7		9571.3
AGENAPESEVDSAR	AGENAPESEVDSAR	Q2RZ58	Q2RZ58	Q2RZ58_SALRD	SRU_2676													16174.6	13183.5	11107.4				179325	127939	108803
AGEQNSEIK	AGEQNSEIK	Q2S516	Q2S516	Q2S516_SALRD	SRU_0572													49847.4						427027	239968	221975
AGESAANEAYELGLR	AGESAANEAYELGLR	Q2S3P1	Q2S3P1	RS11_SALRD	rpsK													97303.3	81058.9	61341.4				1326720	850926	744760
AGFEEDAIHEEK	AGFEEDAIHEEK	Q2S1L3	Q2S1L3	Q2S1L3_SALRD	SRU_1801																			24685.8	12970.4	8671.29
AGFHALIPFIDR	AGFHALIPFIDR	Q2S0E8	Q2S0E8	Q2S0E8_SALRD	SRU_2228																				15000.4	23798.5
AGFSDEQIAFLVPEDVTDR	AGFSDEQIAFLVPEDVTDR	Q2S3Y9	Q2S3Y9	Q2S3Y9_SALRD	carB																			5547.2
AGFTEVDC(UniMod:4)AWR	AGFTEVDCAWR	Q2S3C7	Q2S3C7	Q2S3C7_SALRD	SRU_1178																			88585.9	52688.7	46589.9
AGGMGLITGR	AGGMGLITGR	Q2S1B5	Q2S1B5	Q2S1B5_SALRD	SRU_1906													155937	91424.2	82466				739957	370860	434155
AGGNYLNASLVK	AGGNYLNASLVK	Q2S063	Q2S063	Q2S063_SALRD	ilvE													65750.6	49611	49201.4				528456	258691	264629
AGGPDPEEVK	AGGPDPEEVK	Q2S0H6	Q2S0H6	Q2S0H6_SALRD	SRU_2200														28696.6					311693	205403	189422
AGGTYYFLDR	AGGTYYFLDR	Q2S0A2;RNC83677.1	RNC83677.1;Q2S0A2	MAG:;Q2S0A2_SALRD	MAG:;cat5																			63647.9	46313.3	49761.4
AGGYGIQDHTAPFFVER	AGGYGIQDHTAPFFVER	Q2S4I1	Q2S4I1	NTPPA_SALRD	SRU_0763																			11511.3	16468.4	17910.5
AGGYQGQGR	AGGYQGQGR	Q2S4M9	Q2S4M9	Q2S4M9_SALRD	rpsJ																			44615.9	28658.7	34285.7
AGHDVLVTAGPTR	AGHDVLVTAGPTR	Q2S6J7	Q2S6J7	Q2S6J7_SALRD	coaBC																			26873.7	16129.6	16997.5
AGIDDGSIR	AGIDDGSIR	Q2RYV3	Q2RYV3	Q2RYV3_SALRD	SRU_2786																			70130.6	51426	50763.1
AGIDHVIETDMK	AGIDHVIETDMK	Q2S4U2	Q2S4U2	Q2S4U2_SALRD	graD													48825.1	40469	34616.6				748133	494502	444839
AGIFPLTDKEGLPDIAR	AGIFPLTDKEGLPDIAR	Q2S046	Q2S046	Q2S046_SALRD	glyS													4714.11						9882.26	29879.7	32660.8
AGILAVPLSVR	AGILAVPLSVR	Q2S1X1	Q2S1X1	Q2S1X1_SALRD	SRU_1691													6880.19	5775.17	5121.13				117193	51119.4	59442.6
AGLGMVDGFVR	AGLGMVDGFVR	Q2S320	Q2S320	UPP_SALRD	upp																			159344	70900.8	92313.4
AGLPDHVPGATVNR	AGLPDHVPGATVNR	Q2S395	Q2S395	Q2S395_SALRD	atoB													24769.6	17102.7					518876	234757	217179
AGMEHLPAFIR	AGMEHLPAFIR	Q2S573	Q2S573	Q2S573_SALRD	spo0J													13124.2	10711.2					34295.6	103098	96147.6
AGPQLADAR	AGPQLADAR	Q2RZ19	Q2RZ19	Q2RZ19_SALRD	SRU_2720																			103030	90961.2	99989.5
AGQGQLVPR	AGQGQLVPR	Q2S2B3	Q2S2B3	Q2S2B3_SALRD	SRU_1547													19766.3	18014.1	11507.8				472799	243605	238795
AGSAYNLMR	AGSAYNLMR	Q2S2E1	Q2S2E1	Q2S2E1_SALRD	pruA																			134087	115649	113450
AGTAFGEHTVAFDSPFDR	AGTAFGEHTVAFDSPFDR	Q2S3M0	Q2S3M0	Q2S3M0_SALRD	dapB																			76809.3	99016.7	100711
AGTAQHALSDVENILYR	AGTAQHALSDVENILYR	Q2S5V6	Q2S5V6	Q2S5V6_SALRD	SRU_0279																				3567.08	7186.2
AGTEAGETVR	AGTEAGETVR	Q2S278	Q2S278	Q2S278_SALRD	SRU_1582													82345	70736.7	66739.6				834434	620863	608399
AGTGSVPADELAR	AGTGSVPADELAR	Q2S550	Q2S550	Q2S550_SALRD	SRU_0538													51739.5						138967	129346
AGTGYADLMAYDMGR	AGTGYADLMAYDMGR	Q2S2J7	Q2S2J7	Q2S2J7_SALRD	hadHB														7420.29					58736.3	43806.6	36789.5
AGTMGGEPVPGYR	AGTMGGEPVPGYR	Q2S6F0	Q2S6F0	Q2S6F0_SALRD	zwf																			88094.8	58002.9	57482.7
AGTPETAWEAVR	AGTPETAWEAVR	Q2S2X7	Q2S2X7	Q2S2X7_SALRD	SRU_1330																			69964.1	44403.3	48450.4
AGTVHVGGTLNEIAASER	AGTVHVGGTLNEIAASER	Q2S007	Q2S007	Q2S007_SALRD	SRU_2374													6238.16	6023.16					50085.2	28846.7	28370.6
AGTVTTAEPVPDADK	AGTVTTAEPVPDADK	Q2S2A3	Q2S2A3	SYM_SALRD	metG													28396.9	27670.6	16134.7				371453	252762	227989
AGVAIDTVEDMKR	AGVAIDTVEDMKR	Q2S1M2	Q2S1M2	Q2S1M2_SALRD	mutA																			16287.3	10250.2	11853.2
AGVSPVMTLTSTYDHR	AGVSPVMTLTSTYDHR	Q2S3D2	Q2S3D2	Q2S3D2_SALRD	sucA														4157.1					40252.9	30466.8	27971.6
AGVVWLTGLSGAGK	AGVVWLTGLSGAGK	Q2S507	Q2S507	Q2S507_SALRD	cysC																			140009	96529.5
AGYGVLIYNIAK	AGYGVLIYNIAK	Q2S2F8	Q2S2F8	Q2S2F8_SALRD	SRU_1500													58884.5	16426.4					1505670	949053	629206
AGYSQNQGLDR	AGYSQNQGLDR	Q2S698	Q2S698	Q2S698_SALRD	SRU_0130													40249.6	29413.3	26750.1				643819	383420	371354
AGYVTGVAFPVDGGR	AGYVTGVAFPVDGGR	Q2S401	Q2S401	Q2S401_SALRD	SRU_0947																			119013	71222.6	65741.3
AGYVVEAPVWK	AGYVVEAPVWK	Q2S126	Q2S126	Q2S126_SALRD	SRU_1996																			85634.7	64582.9	63844.9
AGYYDQSGHVR	AGYYDQSGHVR	Q2S6F0	Q2S6F0	Q2S6F0_SALRD	zwf													17331.5	11606.9	10053.4				184975	117325	107702
AHAFSESAR	AHAFSESAR	Q2S3P6	Q2S3P6	RL15_SALRD	rplO													111353	86353.9					1291840	706715	682656
AHASTAGVAEFMDVAALGR	AHASTAGVAEFMDVAALGR	Q2S3A7	Q2S3A7	PGK_SALRD	pgk													14789.4						101875	101615	112864
AHATDHEVTC(UniMod:4)DK	AHATDHEVTCDK	Q2S5T5	Q2S5T5	Q2S5T5_SALRD	SRU_0300													25562.2	19450.2	10359.2				279299	130867	132655
AHAVDAPSSDDASPDA	AHAVDAPSSDDASPDA	Q2S0R5	Q2S0R5	Q2S0R5_SALRD	SRU_2110													3886.67		2989.06				62012.1	41520.9	32637.8
AHDAAFC(UniMod:4)VYDFGDR	AHDAAFCVYDFGDR	Q2S5C3	Q2S5C3	Q2S5C3_SALRD	SRU_0463													4269.06						23416	24456.1	26369.1
AHDAEAWLVNTGITGGPYGVGHR	AHDAEAWLVNTGITGGPYGVGHR	Q2S008	Q2S008	PCKA2_SALRD	pckA2													14295.5							38897.5	55602.2
AHDAELVVTHHPLLFR	AHDAELVVTHHPLLFR	Q2S0R3	Q2S0R3	Q2S0R3_SALRD	SRU_2112													8878.21							27825.6	41182
AHDFVTTLTTWR	AHDFVTTLTTWR	Q2RZX3	Q2RZX3	Q2RZX3_SALRD	SRU_2409													12910.5							33891.3	33547.2
AHDIQTALR	AHDIQTALR	Q2S3H5	Q2S3H5	Q2S3H5_SALRD	SRU_1129													48598.8	28139.6	31027.2				593184	336546	367855
AHDMVVVSVDNR	AHDMVVVSVDNR	Q2S516	Q2S516	Q2S516_SALRD	SRU_0572																			50561.7	35393.1	44595.5
AHDTGVIK	AHDTGVIK	Q2S5T5	Q2S5T5	Q2S5T5_SALRD	SRU_0300																			726428		123140
AHDVELDDEALFR	AHDVELDDEALFR	Q2S347	Q2S347	Q2S347_SALRD	dehII																			34882.7	17437.4	16375.4
AHEDDVLR	AHEDDVLR	Q2S2S3	Q2S2S3	Q2S2S3_SALRD	sufS																			126186	48024.3	32753
AHEEEALR	AHEEEALR	Q2S4E6	Q2S4E6	Q2S4E6_SALRD	SRU_0799														16314.4					482223	219699
AHEGLSVFSGVGER	AHEGLSVFSGVGER	Q2RZV3	Q2RZV3	ATPB_SALRD	atpD													10264.4						45102.5	86081	79272
AHEIYEADMVQER	AHEIYEADMVQER	Q2S538	Q2S538	PYRG_SALRD	pyrG																			40989.9	24445.6	27413.7
AHELGMTTILWC(UniMod:4)YVR	AHELGMTTILWCYVR	Q2S1B5	Q2S1B5	Q2S1B5_SALRD	SRU_1906													7260.18	5195.12					17925.4	12303.3	25052.6
AHGDGLQVSGK	AHGDGLQVSGK	Q2S5V6	Q2S5V6	Q2S5V6_SALRD	SRU_0279																			28167.7		16259.4
AHHLDHFLGEDSLEHGRPNGETA	AHHLDHFLGEDSLEHGRPNGETA	Q2S3I7	Q2S3I7	Q2S3I7_SALRD	SRU_1117																					28772.9
AHKPIIEER	AHKPIIEER	Q2S6H7	Q2S6H7	Q2S6H7_SALRD	SRU_0049																				13268.4	11528.3
AHLMTAQDLGR	AHLMTAQDLGR	Q2S2X2	Q2S2X2	Q2S2X2_SALRD	pyrR																			64523	54724.8	63371.2
AHNAVTPEK	AHNAVTPEK	Q2S0E2	Q2S0E2	Q2S0E2_SALRD	rho													22160.4	36199.1					144460	81762.6	84561.3
AHPDDDAGKEFIR	AHPDDDAGKEFIR	Q2S6F4	Q2S6F4	Q2S6F4_SALRD	malP													36755.8	39751.8	6310.17				86450.1	130250	137817
AHPDILNGTR	AHPDILNGTR	Q2S231	Q2S231	Q2S231_SALRD	ffh																			104168	51835.5	47747.4
AHPYGNPTIGHMSDLK	AHPYGNPTIGHMSDLK	Q2S363	Q2S363	Q2S363_SALRD	SRU_1244													64079.1	52362					240070	329726	332448
AHSDTLPNDDFYIHEGSPLGR	AHSDTLPNDDFYIHEGSPLGR	Q2S1T0	Q2S1T0	Q2S1T0_SALRD	SRU_1733													9391.24	9162.09	4574.19				38015.7	44662.5	68873.2
AHTDADGLADR	AHTDADGLADR	Q2S4Q2	Q2S4Q2	Q2S4Q2_SALRD	SRU_0691														4454.13					20611.6	10108.3	12198.4
AHTDHVLHLIDEATATE	AHTDHVLHLIDEATATE	Q2S5E0	Q2S5E0	Q2S5E0_SALRD	SRU_0446													51766.3	37717.9	24969.6	6138.15			32051.8	212619	265789
AHTNLRPDGTLQER	AHTNLRPDGTLQER	Q2S0P5	Q2S0P5	BSHC_SALRD	bshC													10059.3	8456.22	5727.15			3565.08	72226.6	115131	111923			2624.06
AHVAYIPDGQIVGLSK	AHVAYIPDGQIVGLSK	Q2RYU5	Q2RYU5	Q2RYU5_SALRD	folE													4958.48	7156.73	5041.8				44253.9	34347.8	35125.9
AHVPETPLLR	AHVPETPLLR	Q2S1Z5	Q2S1Z5	TRPC_SALRD	trpC																			130594	85037.6	70199.1
AHVPFSDAPTAAVLLLDDGR	AHVPFSDAPTAAVLLLDDGR	Q2S2Q4	Q2S2Q4	Q2S2Q4_SALRD	SRU_1403																		5879.31		10124.4	10877.7
AHYYDLVDNGNR	AHYYDLVDNGNR	Q2S4P5	Q2S4P5	Q2S4P5_SALRD	SRU_0698																			9508.18	8534.19	7450.16
AIAADGPQDPLVR	AIAADGPQDPLVR	Q2S1B8	Q2S1B8	Q2S1B8_SALRD	SRU_1903																			25254.8	14240.5	17109.6
AIAELHDVHATFMPK	AIAELHDVHATFMPK	Q2S5K1	Q2S5K1	Q2S5K1_SALRD	glnA										18771.6			429268	292251	210345	48873.3	45817.3	49775.4	679626	2271740	2240250	23548.7	19309.6	21666.6	35172.1	38632.1	34051
AIAGMIGTIGTER	AIAGMIGTIGTER	Q2S5D8	Q2S5D8	Q2S5D8_SALRD	SRU_0448																			25593.8	27453.9
AIAGVYDDTR	AIAGVYDDTR	Q2S180	Q2S180	Q2S180_SALRD	SRU_1941													24064.3						134644	88998.4	80124.9
AIAMDSTDGLQR	AIAMDSTDGLQR	Q2RZV3	Q2RZV3	ATPB_SALRD	atpD													83742.6	72546.5	61123.9				1100570	781423	572649
AIDDILQEVK	AIDDILQEVK	Q2S589	Q2S589	Q2S589_SALRD	SRU_0497																			100482	44468.4	37181
AIDDTIYEAGASNLQSSHR	AIDDTIYEAGASNLQSSHR	Q2S4S4	Q2S4S4	Q2S4S4_SALRD	SRU_0669																			130947	66007.8	64938.4
AIDEDHVR	AIDEDHVR	Q2S4S4	Q2S4S4	Q2S4S4_SALRD	SRU_0669																			133507	69562	65072.5
AIDEHLDAIEAR	AIDEHLDAIEAR	Q2S6J4	Q2S6J4	Q2S6J4_SALRD	SRU_0031																			79672.2	45314.4	42147.3
AIDSMIPVGR	AIDSMIPVGR	Q2S432	Q2S432	ATPA_SALRD	atpA													31589.2	39452.5	41592.7				772062	315772	255679
AIDTDC(UniMod:4)EIDFIK	AIDTDCEIDFIK	Q2S1V2	Q2S1V2	Q2S1V2_SALRD	hpt																			62843	34074.1	27172.9
AIDVMDEAGAR	AIDVMDEAGAR	Q2S2Z0	Q2S2Z0	Q2S2Z0_SALRD	clpC													24837.3	19361.5					300557	191580	185506
AIEAAQEEDR	AIEAAQEEDR	Q2S1J1	Q2S1J1	PURA_SALRD	purA													19564.6	11948.3	14553.4				196464	154647	123703
AIEAGIHK	AIEAGIHK	Q2S4R1	Q2S4R1	Q2S4R1_SALRD	ispG																			141840		66909.5
AIEETVEHFTGR	AIEETVEHFTGR	Q2S0E0	Q2S0E0	Q2S0E0_SALRD	SRU_2236													10226.2						58716.1	45687	39113.9
AIELVSEGQVFLSR	AIELVSEGQVFLSR	Q2RYV1	Q2RYV1	Q2RYV1_SALRD	SRU_2788																			26411	15143.5	15236.7
AIEWTEVLAGEK	AIEWTEVLAGEK	Q2S148	Q2S148	Q2S148_SALRD	icd													122733	87448.9	70747.3				981911	775401	786320
AIFVPSLQYLR	AIFVPSLQYLR	Q2S2D8	Q2S2D8	Q2S2D8_SALRD	SRU_1520																			4615.16	11605.4	12260.4
AIGEVTVDGALGSR	AIGEVTVDGALGSR	Q2S4E7	Q2S4E7	Q2S4E7_SALRD	SRU_0798														23465.1					235212	93470	118636
AIIESVPYGVDK	AIIESVPYGVDK	Q2S2H4	Q2S2H4	Q2S2H4_SALRD	SRU_1483																			69337.5
AIIYDDESQGMQWDVR	AIIYDDESQGMQWDVR	Q2S3R7	Q2S3R7	EFG_SALRD	fusA																			15089.5		9876.31
AIPGATLIRPADANEAAR	AIPGATLIRPADANEAAR	Q2S5W0	Q2S5W0	Q2S5W0_SALRD	tkt													13457.7	11531.7	10019.7				103477	85887	67151.2
AIQAENEEAR	AIQAENEEAR	Q2S434	Q2S434	ATPF_SALRD	atpF													29355.3	46707.7	25960.5				253877	91369.4	101357
AIQAGASGYLMK	AIQAGASGYLMK	Q2RYV0	Q2RYV0	Q2RYV0_SALRD	SRU_2789																			17195.6	27159.8
AIQELQFRPNR	AIQELQFRPNR	Q2S2E6	Q2S2E6	Q2S2E6_SALRD	SRU_1512																			28194.6	39130.8	37787.8
AISDYAASNIQVLEGLEAVR	AISDYAASNIQVLEGLEAVR	Q2RZX4	Q2RZX4	Q2RZX4_SALRD	gyrB																			23768.4	8414.5	12661.9
AISPFLDTYSEK	AISPFLDTYSEK	Q2S539	Q2S539	Q2S539_SALRD	SRU_0549													20937.8	20265.7	13146.5				340374	181560	152666
AITESETTGQIK	AITESETTGQIK	Q2RZZ0	Q2RZZ0	Q2RZZ0_SALRD	SRU_2392																			61251.2		39918.2
AITHPDQVPEADFLTK	AITHPDQVPEADFLTK	Q2S117	Q2S117	Q2S117_SALRD	SRU_2005													3415.08		3853.1				47605.1	21022.5	20819.5
AIVMFGTEEQK	AIVMFGTEEQK	Q2S1T0	Q2S1T0	Q2S1T0_SALRD	SRU_1733																			215749	175085	143802
AIWSAVTEQEDK	AIWSAVTEQEDK	Q2S2J8	Q2S2J8	Q2S2J8_SALRD	yfcX																			83427.8	72646.2	45788.6
AKPGMEGGVVIDTR	AKPGMEGGVVIDTR	Q2S1Q5;ABC45879.1	ABC45879.1;Q2S1Q5	DNA-directed;RPOB_SALRD	DNA-directed;rpoB													12863.3	8827.17	3369.07				78645.5	44686.9	43185.9
ALAAALADHDGVER	ALAAALADHDGVER	Q2S2T9	Q2S2T9	Q2S2T9_SALRD	SRU_1368																			72032.9	17537.9	9181.27
ALADAIAEGLSSTAADR	ALADAIAEGLSSTAADR	Q2S1B6	Q2S1B6	Q2S1B6_SALRD	tpiA													9620.42	10027.9					150780	61400.2	56631.9
ALADC(UniMod:4)EDQQR	ALADCEDQQR	Q2S065	Q2S065	Q2S065_SALRD	SRU_2315																			30347.8	18488.5	16732.4
ALADPDASPYDFAR	ALADPDASPYDFAR	Q2S6L1	Q2S6L1	Q2S6L1_SALRD	ribBA													10542.4	8872.45	5392.2				159549	92854.1	92332.4
ALAEADADAR	ALAEADADAR	CBH25685.1;Q2RZI8	CBH25685.1;Q2RZI8	Probable;TSAD_SALRD	Probable;tsaD																			48560.2	40844	39877
ALAEFVVEGVDTTIPFHR	ALAEFVVEGVDTTIPFHR	Q2S411	Q2S411	Q2S411_SALRD	accC													8728.25	7667.24					11578.4	26050.8	34463.2
ALAEGGFADLR	ALAEGGFADLR	Q2RZP4	Q2RZP4	Q2RZP4_SALRD	SRU_2489													14715.5						489824	230196	195453
ALAETWGDSPR	ALAETWGDSPR	Q2S5Z0	Q2S5Z0	Q2S5Z0_SALRD	SRU_0245																			35285.1	26283.8	24141.8
ALAFDHGVNYTAGLPIVR	ALAFDHGVNYTAGLPIVR	Q2S3U3	Q2S3U3	Q2S3U3_SALRD	pdxA																			2771.07	7988.22	7845.24
ALAGGVTTAHVMHGSANPIGGR	ALAGGVTTAHVMHGSANPIGGR	Q2S1B1	Q2S1B1	Q2S1B1_SALRD	SRU_1910													11699.4	8523.29	10549.4				36964.1	45426.4	45225.4
ALAGWMTWK	ALAGWMTWK	Q2S582	Q2S582	Q2S582_SALRD	gdhA																			7729	32807.9	34725.4
ALAIDSTLDGAYHTR	ALAIDSTLDGAYHTR	Q2S489	Q2S489	Q2S489_SALRD	SRU_0858														6850.06					24468.9	15082.7	14306.9
ALAPFVDSSMSK	ALAPFVDSSMSK	Q2S5T5	Q2S5T5	Q2S5T5_SALRD	SRU_0300													51556.7	58429.9	53267.4				753183	471880	473679
ALAQNTFEALPEALGTELR	ALAQNTFEALPEALGTELR	Q2S2P1	Q2S2P1	Q2S2P1_SALRD	SRU_1416													13352.2	18725.5	8593.01				190434	90839	97454.6
ALC(UniMod:4)VQGDSNAK	ALCVQGDSNAK	Q2S2S4	Q2S2S4	Q2S2S4_SALRD	sufE																			36603.9	23716.7	21011.6
ALDAGETSC(UniMod:4)EALVSSFLER	ALDAGETSCEALVSSFLER	Q2S4S2	Q2S4S2	GATA_SALRD	gatA																			22734.7	9259.29	11231.4
ALDDAGHSK	ALDDAGHSK	Q2S307;WP_251939315.1	WP_251939315.1;Q2S307	DNAK_SALRD;molecular	dnaK;molecular													36585	31980.2					665764	357391	300835
ALDDLSSR	ALDDLSSR	Q2S019	Q2S019	Q2S019_SALRD	SRU_2362													54273.3	28668.6	29078.7				569471	371676	361836
ALDDLSSRPTHFR	ALDDLSSRPTHFR	Q2S019	Q2S019	Q2S019_SALRD	SRU_2362				5381.13	7784.17	6384.13	6818.16	6088.15	7430.16	10255.2	6913.17		218630	185438	137997	26606.6	21628.5	22309.6	132657	1526440	1524000	10770.3	9120.22	10203.3	15641.4	14170.4	14098.3
ALDEEGIK	ALDEEGIK	Q2S5V9	CDE72730.1;Q2S5V9	Q2S5V9_SALRD	tal																			264364	190320	151500
ALDEHLQEVNR	ALDEHLQEVNR	Q2S173	Q2S173	Q2S173_SALRD	SRU_1948																			33072.1	27818.9	25807.8
ALDENLYGSGR	ALDENLYGSGR	Q2S1H3	Q2S1H3	Q2S1H3_SALRD	SRU_1846													26289.1	29597.7					401175	209107	189657
ALDEPDVVPR	ALDEPDVVPR	Q2S0E3	Q2S0E3	Q2S0E3_SALRD	recJ																			153552	103826	89310.6
ALDEVGADPTYVR	ALDEVGADPTYVR	Q2S469	Q2S469	Q2S469_SALRD	SRU_0878													10004.1						127986	75583.7	65564.1
ALDFANTVESK	ALDFANTVESK	Q2S4F7	Q2S4F7	Q2S4F7_SALRD	SRU_0788													50213.4	31454.9	39890.3				459502	344786	314155
ALDGTEDK	ALDGTEDK	Q2S4F8	Q2S4F8	ENO_SALRD	eno																			158306	109431	99182.1
ALDLAVEQIQR	ALDLAVEQIQR	Q2S2C8	Q2S2C8	Q2S2C8_SALRD	recA																			79881.2	60004.9	54849.4
ALDLQTDSSYR	ALDLQTDSSYR	Q2RYT3	Q2RYT3	SYFB_SALRD	pheT																			183432	121892	112301
ALDQAVEEMR	ALDQAVEEMR	Q2S3Q2	Q2S3Q2	RL5_SALRD	rplE													62129.3	50800.5	44224.1				1022950	602314	596383
ALDQAVEEMRK	ALDQAVEEMRK	Q2S3Q2	Q2S3Q2	RL5_SALRD	rplE									3282.06					6178.58					33752.9	26545.1	30744.7
ALDTLVQQGK	ALDTLVQQGK	Q2S286	Q2S286	Q2S286_SALRD	SRU_1574																			43073.3	26759.7	20373.6
ALDVTPDVYHANEGHC(UniMod:4)AFLMLELLR	ALDVTPDVYHANEGHCAFLMLELLR	Q2S6F4	Q2S6F4	Q2S6F4_SALRD	malP																			3868.13		8047.27
ALDWAEER	ALDWAEER	Q2S1B0	Q2S1B0	Q2S1B0_SALRD	SRU_1911																			237397	136349	122164
ALEDASDMAQEEMK	ALEDASDMAQEEMK	Q2RZH7	Q2RZH7	Q2RZH7_SALRD	SRU_2556																			152109	79280.5	86600.2
ALEESAHR	ALEESAHR	Q2S5L6	Q2S5L6	Q2S5L6_SALRD	rbsR																			176833	94163	88700.8
ALEESPEVDQR	ALEESPEVDQR	Q2RYY8	Q2RYY8	Q2RYY8_SALRD	SRU_2751																			61514	44671.4
ALELAENDALMTSR	ALELAENDALMTSR	Q2S490	Q2S490	Q2S490_SALRD	SRU_0857																			35860.4	27633.1	29091.2
ALELDLPPIVVLNK	ALELDLPPIVVLNK	Q2S5C1	Q2S5C1	Q2S5C1_SALRD	typA													3297.95	3946.16	1791.13				57844.7	22509	28528.4
ALESLGPVTLR	ALESLGPVTLR	Q2S0I4	Q2S0I4	Q2S0I4_SALRD	SRU_2192																			74975.6	34594.7	41233.2
ALETAEEQMR	ALETAEEQMR	Q2S698	Q2S698	Q2S698_SALRD	SRU_0130													29756.9						452993	286908	276670
ALFDEYFPDPSDK	ALFDEYFPDPSDK	Q2S060	Q2S060	Q2S060_SALRD	SRU_2320																			44022.7	26403	24831.9
ALFDGDLDPLDFAR	ALFDGDLDPLDFAR	Q2RZK2	Q2RZK2	Q2RZK2_SALRD	SRU_2531																				6785.22	20058.7
ALFDPEGILNPGK	ALFDPEGILNPGK	Q2S179	Q2S179	Q2S179_SALRD	SRU_1942																			24717.9	22170.7	18180.6
ALFGEDVTLR	ALFGEDVTLR	Q2RYT4	Q2RYT4	SYFA_SALRD	pheS													41616.9	24887	27538.7				240327	144193	132396
ALGAAHDDEGAGR	ALGAAHDDEGAGR	Q2S0I7	Q2S0I7	Q2S0I7_SALRD	SRU_2189																			18902.7	6087.53	7702.5
ALGDGEFEIISGER	ALGDGEFEIISGER	Q2S573	Q2S573	Q2S573_SALRD	spo0J																			69894.2	58693.3	63576.2
ALGEGASVHETGDK	ALGEGASVHETGDK	Q2S0Z4	Q2S0Z4	Q2S0Z4_SALRD	SRU_2029																			13455.5		5975.23
ALGGATGGFTTGR	ALGGATGGFTTGR	Q2S5K4	Q2S5K4	Q2S5K4_SALRD	kbl													101549	69164.5	53224.4				919388	449602	475870
ALGLLMEHHVR	ALGLLMEHHVR	Q2RZX1	Q2RZX1	Q2RZX1_SALRD	SRU_2411																				10563.2	9070.17
ALGPHWEDLGEDQR	ALGPHWEDLGEDQR	Q2RYY9	Q2RYY9	Q2RYY9_SALRD	SRU_2750													12761.7	6882.56	6244.92				79790.8	67937.3	64622.1
ALGQDLGVEAEAVLSGEFAR	ALGQDLGVEAEAVLSGEFAR	Q2S5T4	Q2S5T4	Q2S5T4_SALRD	SRU_0301																			11496.2	7444.57	10508.7
ALGTEHYETAQDVK	ALGTEHYETAQDVK	Q2RZV3	Q2RZV3	ATPB_SALRD	atpD													133927	115540	77359.8	9651.2	9213.21		1655210	875704	803782				12600.2	7755.18	4627.1
ALGVHQLYAPVADVNNNPK	ALGVHQLYAPVADVNNNPK	Q2S5L3	Q2S5L3	Q2S5L3_SALRD	SRU_0372													3348.46						16028.4	9373.24	8212.74
ALHEELVENGDLSNR	ALHEELVENGDLSNR	Q2RYR9	Q2RYR9	Q2RYR9_SALRD	SRU_2821																			19421.5	12000.3
ALHGYYYDFLR	ALHGYYYDFLR	Q2S134	Q2S134	Q2S134_SALRD	SRU_1987																				27225.6	46045
ALIAEDPDGAQR	ALIAEDPDGAQR	Q2S5H1	Q2S5H1	Q2S5H1_SALRD	SRU_0415																			46208.3	33565.1	29205
ALIDAGVDC(UniMod:4)IK	ALIDAGVDCIK	Q2S2G2	Q2S2G2	Q2S2G2_SALRD	guaB																			453620	243444	238108
ALIDALFETVIEVPDHEAR	ALIDALFETVIEVPDHEAR	Q2S3B1	Q2S3B1	Q2S3B1_SALRD	SRU_1195																					2076.08
ALIGQEGATEPYRPVPLEK	ALIGQEGATEPYRPVPLEK	Q2S5E0	Q2S5E0	Q2S5E0_SALRD	SRU_0446													78651	47490.4	42253.2			7098.22	840649	585094	471000
ALIVDDEPLAR	ALIVDDEPLAR	Q2RYN6;Q2S053	Q2RYN6;Q2S053	Q2RYN6_SALRD;Q2S053_SALRD	SRU_2327;SRU_2855													20509.7						281917	175959	147857
ALLAAFETPTAIFR	ALLAAFETPTAIFR	Q2S3B9	Q2S3B9	Q2S3B9_SALRD	dprA																					6151.24
ALLEADDGDLVSVR	ALLEADDGDLVSVR	Q2S417	Q2S417	Q2S417_SALRD	SRU_0931													13825						107977	51489.3	63652.6
ALLESIVR	ALLESIVR	Q2S556	Q2S556	Q2S556_SALRD	fabI													167578		83351				1053990	579380	573404
ALLESNAAEQGAR	ALLESNAAEQGAR	Q2S431	Q2S431	ATPG_SALRD	atpG													50773	50648	31711.9				699463	420454	398943
ALLIFHSPVDQTVGANNAAK	ALLIFHSPVDQTVGANNAAK	Q2S2D6	Q2S2D6	Q2S2D6_SALRD	SRU_1523																			15473.9	34555.2	33675.1
ALLMSDNTGDANR	ALLMSDNTGDANR	Q2S6K4	Q2S6K4	Q2S6K4_SALRD	SRU_0019																			34604.3	23674.8	25232.9
ALLNADVNYQVAK	ALLNADVNYQVAK	Q2S231	Q2S231	Q2S231_SALRD	ffh																			61817.7	30923.4	30901.1
ALLNFFLDR	ALLNFFLDR	Q2S1G4	Q2S1G4	SYS_SALRD	serS													7624.21	6807.21					2964.07	21345.5	27713.7
ALLNGEDETTVR	ALLNGEDETTVR	Q2S060	Q2S060	Q2S060_SALRD	SRU_2320																			145158	108200	95717.5
ALLQNAQGLTAR	ALLQNAQGLTAR	Q2S219	Q2S219	Q2S219_SALRD	hslV													24450.2						321137	144322	140350
ALLSVYDK	ALLSVYDK	Q2S222	Q2S222	Q2S222_SALRD	purH														12559.3					105560	55389.3	41285
ALMDEGYR	ALMDEGYR	Q2S3Y9	Q2S3Y9	Q2S3Y9_SALRD	carB																			67909.9	39455
ALMDLVDLEHK	ALMDLVDLEHK	Q2S106	Q2S106	Q2S106_SALRD	SRU_2017													4606.13						14272.8	34274.2	34621.2
ALNDGAFTIAR	ALNDGAFTIAR	Q2S0A7	Q2S0A7	Q2S0A7_SALRD	trkA4																			51740.4	33789	31013.9
ALNVGGGLGVPNASGGR	ALNVGGGLGVPNASGGR	Q2S5T4	Q2S5T4	Q2S5T4_SALRD	SRU_0301																			24621	17750.2	14945.5
ALPAPILNLLR	ALPAPILNLLR	Q2S598	Q2S598	Q2S598_SALRD	citA													88971.6	48751.4	46130.2	2037.87	2584.52	3811.26	343950	590210	600995				2118.14	2638.96	2114.6
ALPGFLDQVR	ALPGFLDQVR	Q2S256	Q2S256	Q2S256_SALRD	SRU_1604																			72242.3	51230.6	51237
ALPLPESVR	ALPLPESVR	Q2S1U6	Q2S1U6	Q2S1U6_SALRD	SRU_1716																			27391.7
ALPNFMSQALR	ALPNFMSQALR	Q2RZ31	Q2RZ31	Q2RZ31_SALRD	SRU_2708													30521.8						147897	120600	124783
ALPTDLLDEDLILHVNPTGR	ALPTDLLDEDLILHVNPTGR	Q2RYY4	Q2RYY4	METK_SALRD	metK																			23438.6	17960.3	35740.2
ALQALHSGEDEPSTAR	ALQALHSGEDEPSTAR	Q2S6D4	Q2S6D4	Q2S6D4_SALRD	SRU_0094																			22659.6		18318.4
ALQEMGAQIDGLGTR	ALQEMGAQIDGLGTR	Q2S1G0	Q2S1G0	Q2S1G0_SALRD	murA													39178.5						166692	149330	148047
ALQGDSPSQAQIDK	ALQGDSPSQAQIDK	Q2S4U3	Q2S4U3	Q2S4U3_SALRD	SRU_0650													89483.3	70442.9	55424			4184.06	1502970	1111380	1050710
ALQLHNGTVYR	ALQLHNGTVYR	Q2S261	Q2S261	Q2S261_SALRD	SRU_1599																			26836.1	27094.1	22797
ALQNRPEVEQAEAGVEAR	ALQNRPEVEQAEAGVEAR	Q2RYY8	Q2RYY8	Q2RYY8_SALRD	SRU_2751													1311.33		707.264				28190.9	16506.4	11223.1
ALQVQALPAFPGSK	ALQVQALPAFPGSK	Q2S363	Q2S363	Q2S363_SALRD	SRU_1244													83807.9	57370.1	48155.4				1173140	711999	734754
ALQVYAEQPR	ALQVYAEQPR	Q2S1L1	Q2S1L1	Q2S1L1_SALRD	SRU_1803													25076.5						219924	103604	88795.4
ALREEGEEAHAEAVR	ALREEGEEAHAEAVR	Q2S046	Q2S046	Q2S046_SALRD	glyS													18616.6	11603	14890.4				94762.7	111240	104220
ALRPFVEPLITR	ALRPFVEPLITR	Q2S3N8	Q2S3N8	RL17_SALRD	rplQ													137323	88625.8	71352.7	10883.2	13054.3	10170.2	180176	1258660	1133550					7553.16	7938.19
ALRPVIPEQDEFPYTIR	ALRPVIPEQDEFPYTIR	Q2S1P1	Q2S1P1	PNP_SALRD	pnp													74607.2	53739.6	44696.2	6404.19	6642.2	6533.2		495649					4688.13
ALSALWEAGYR	ALSALWEAGYR	Q2S494	Q2S494	Q2S494_SALRD	SRU_0852													17638.4	22286.2	9128.05				81887.4	103984	126171
ALSEAGIAVSDR	ALSEAGIAVSDR	Q2S5L6	Q2S5L6	Q2S5L6_SALRD	rbsR																			156736	108703	104737
ALSEDLLENTSAVVQR	ALSEDLLENTSAVVQR	Q2S1L1	Q2S1L1	Q2S1L1_SALRD	SRU_1803																			89985.6	36014.9	40088
ALSLEGQLHLTSVGR	ALSLEGQLHLTSVGR	Q2S0H5	Q2S0H5	Q2S0H5_SALRD	SRU_2201																			8524.45	11698.7	14844
ALSQVYGSGDAEEK	ALSQVYGSGDAEEK	Q2RZX7	Q2RZX7	KATG_SALRD	katG													29378.1						62734.6	36310.2	42914.7
ALTDHPASPDAWPAAVADEYVALRPEAR	ALTDHPASPDAWPAAVADEYVALRPEAR	Q2S0I9	Q2S0I9	Q2S0I9_SALRD	SRU_2187														8846.36					36640.5	22737.9	34810.3
ALVDTGLQLALPEGHEGQVRPR	ALVDTGLQLALPEGHEGQVRPR	Q2S160	Q2S160	Q2S160_SALRD	dut														5902.92					3987.33	31233.3	31134
ALVEDALSATR	ALVEDALSATR	Q2S0Q3;Q2S5Z8	PSQ98063.1;Q2S0Q3;Q2S5Z8	CH601_SALRD;CH602_SALRD	groEL1;groEL2													495084	406729	341940	24755.7		24137.7	6885430	5322780	4786250
ALVEFC(UniMod:4)ER	ALVEFCER	Q2RYX1	Q2RYX1	Q2RYX1_SALRD	SRU_2768																			29041.7		44728.3
ALVEHEADDHILIPPNSYVLGR	ALVEHEADDHILIPPNSYVLGR	Q2S2M4	Q2S2M4	Q2S2M4_SALRD	dcd																				24082.7	41151.2
ALVEYDEELRAPLR	ALVEYDEELRAPLR	Q2S6I9	Q2S6I9	Q2S6I9_SALRD	rpsI													51400.6	48018.5	39234.2				252737	251383	318892
ALVEYVSANPTGPLNVGHGR	ALVEYVSANPTGPLNVGHGR	Q2S3W3	Q2S3W3	SYR_SALRD	argS																			46397.5	45224	48660.7
ALYELGYEDEGR	ALYELGYEDEGR	Q2S5J9	Q2S5J9	Q2S5J9_SALRD	SRU_0387														42865.3					32201.1	43058.4	29539.1
ALYPLPVADQVLR	ALYPLPVADQVLR	Q2S2V9	Q2S2V9	Q2S2V9_SALRD	SRU_1348													5127.16	6639.23	5717.21				66833.3	39877.4	41560.5
ALYYAGQPGAAR	ALYYAGQPGAAR	Q2S276	Q2S276	Q2S276_SALRD	SRU_1584																			112372	60749	69898.2
AMDNDGELQYPVYAVNDAETK	AMDNDGELQYPVYAVNDAETK	Q2S3G6	Q2S3G6	Q2S3G6_SALRD	ahcY													1991.62						23430.3	17789.2	16857.8
AMEHQDNGFAVVGGTNYGQGSSR	AMEHQDNGFAVVGGTNYGQGSSR	Q2S2I0	Q2S2I0	Q2S2I0_SALRD	SRU_1477													10337	6441.47	4121.13				149312	87570.4	101358
AMEIIDDLEPSR	AMEIIDDLEPSR	Q2S200	Q2S200	Q2S200_SALRD	trpE																			53499.9	27483.9	40551.5
AMFPGAYDDR	AMFPGAYDDR	Q2RZK3	Q2RZK3	Q2RZK3_SALRD	SRU_2530																			29435.9	13764.4
AMGSTENTR	AMGSTENTR	Q2S2N8	Q2S2N8	RL27_SALRD	rpmA															42304.9				709236	453500	410010
AMGVTQQLPEK	AMGVTQQLPEK	Q2S1J9	Q2S1J9	Q2S1J9_SALRD	ftsH																			109168	85211.4	81278.7
AMIDAIHDGSLLDAPK	AMIDAIHDGSLLDAPK	Q2S008	Q2S008	PCKA2_SALRD	pckA2													40662.1	35568.2	25284.4				455360	328921	281274
AMLGSVTEEVLR	AMLGSVTEEVLR	Q2S4G2	Q2S4G2	Q2S4G2_SALRD	SRU_0783																			109875	92986.9	86037.5
AMNISVIDLR	AMNISVIDLR	Q2RZI5	Q2RZI5	Q2RZI5_SALRD	rsfS													12196.3		9498.25				135243	112563	123012
AMPDVLADHPDLR	AMPDVLADHPDLR	Q2RZY0	Q2RZY0	Q2RZY0_SALRD	SRU_2402																			42094.9	37343.9	32641.8
AMSESGLEVASIR	AMSESGLEVASIR	Q2S3P1	Q2S3P1	RS11_SALRD	rpsK													47339.8	29262.6	23854.4				634158	430280	419965
AMTQILLEK	AMTQILLEK	Q2S3Q0	Q2S3Q0	RS8_SALRD	rpsH																			524465	262807	227253
AMVGGAEAPFATPYRPSAPR	AMVGGAEAPFATPYRPSAPR	Q2S3G2	Q2S3G2	Q2S3G2_SALRD	SRU_1143													6075.36						53570.6	39078.4	36621.6
ANAGPASAEEWR	ANAGPASAEEWR	Q2S430	Q2S430	Q2S430_SALRD	SRU_0918																			36580.2	31579.9	22800.6
ANDYDNLGR	ANDYDNLGR	Q2S2M7	Q2S2M7	Q2S2M7_SALRD	crtB																			52841.5		45583.2
ANEVSSAISK	ANEVSSAISK	Q2S3P7	Q2S3P7	RS5_SALRD	rpsE														76736.9					796473	625835	567598
ANHYLENEC(UniMod:4)DDV	ANHYLENECDDV	Q2S4U3	Q2S4U3	Q2S4U3_SALRD	SRU_0650													22100.8	18098.6	15432.6				403767	175990	156592
ANIEATGAEAVDLVIDAGHVPDAEHPFK	ANIEATGAEAVDLVIDAGHVPDAEHPFK	Q2S1V4	Q2S1V4	TNAA_SALRD	tnaA													4412.14						9252.29	12771.4	22070.8
ANLEHYLVQDEGANASQVHTR	ANLEHYLVQDEGANASQVHTR	Q2S2S2	Q2S2S2	Q2S2S2_SALRD	sufD													14061.5	13363.5	9620.38				75758.2	122648	137174
ANLPELPR	ANLPELPR	Q2S1B9	Q2S1B9	GATB_SALRD	gatB													28791.7						204001	154750	97959
ANLQFGLGADGLLPHK	ANLQFGLGADGLLPHK	Q2S2T2	Q2S2T2	Q2S2T2_SALRD	SRU_1375															5992.16				12292.3	17733.4	22723.6
ANPHPEVLR	ANPHPEVLR	Q2S5T4	Q2S5T4	Q2S5T4_SALRD	SRU_0301																			73992.3	42390.7	42082.2
ANQQLFEALTER	ANQQLFEALTER	Q2S4A9	Q2S4A9	Q2S4A9_SALRD	SRU_0837																			163464	107590	118527
ANWSVVVNR	ANWSVVVNR	Q2S0S3	Q2S0S3	Q2S0S3_SALRD	SRU_2102																			114006	83932.1	101237
ANYVTLDDLIEQVGADVTR	ANYVTLDDLIEQVGADVTR	Q2S3W3	Q2S3W3	SYR_SALRD	argS																			8236.27	5868.18	6515.17
APAFDPEEFR	APAFDPEEFR	Q2S228	Q2S228	Q2S228_SALRD	SRU_1633													23088.7						57822.7	30437.9	29345.9
APAFDPEEFRK	APAFDPEEFRK	Q2S228	Q2S228	Q2S228_SALRD	SRU_1633													12581.8	11241.6					189373	111045	104610
APANPWGATTLEWTNTTAVPIHHNFER	APANPWGATTLEWTNTTAVPIHHNFER	Q2S0S6	Q2S0S6	Q2S0S6_SALRD	coxA1													6929.49	4149.19					5390.3	19257.7	45228
APC(UniMod:4)PTLTVR	APCPTLTVR	Q2S136	Q2S136	Q2S136_SALRD	SRU_1985																			76966.1	62255.6	47232.2
APDAVFGPR	APDAVFGPR	Q2S5T4	Q2S5T4	Q2S5T4_SALRD	SRU_0301																			113298	46232	53545.8
APDDAAQR	APDDAAQR	Q2RYZ8	Q2RYZ8	Q2RYZ8_SALRD	SRU_2741																			60007.1	48111.9	39695.8
APDDDTYTLDHFYAK	APDDDTYTLDHFYAK	Q2RZ56	Q2RZ56	Q2RZ56_SALRD	SRU_2678																			64238.5	34741.2	28098.7
APDEQPTNDPK	APDEQPTNDPK	Q2S023	Q2S023	Q2S023_SALRD	SRU_2358																			22108.9	12187.1	10116.6
APDEVVER	APDEVVER	Q2S0Y1	Q2S0Y1	Q2S0Y1_SALRD	valS													43534.9	40160.9	32692.7				146064	97721.1	92113
APEEGEVFR	APEEGEVFR	Q2RZ73	Q2RZ73	Q2RZ73_SALRD	ggt													218749	174066	132310				1890480	1236560	1167570
APEETITR	APEETITR	Q2S4D4	Q2S4D4	Q2S4D4_SALRD	SRU_0811													110389	77385.7	69743.6				970885	681488	663701
APEGEYVTAQYR	APEGEYVTAQYR	Q2RZ16	Q2RZ16	Q2RZ16_SALRD	SRU_2723																			55293.8	47560.7	35177.1
APEHTADMVR	APEHTADMVR	Q2S416	Q2S416	Q2S416_SALRD	SRU_0932																			34307.9		25131.7
APFAGSIEER	APFAGSIEER	Q2S422	Q2S422	Q2S422_SALRD	SRU_0926																			115621	90487.5	85673.2
APFEPTLPEDLR	APFEPTLPEDLR	Q2S345	Q2S345	Q2S345_SALRD	SRU_1262																			37221.9	18642.4	17400
APFGGGIGAGPFHSQSR	APFGGGIGAGPFHSQSR	Q2S155	Q2S155	Q2S155_SALRD	SRU_1966													8118.18						22574.5	37869.9	34957.8
APFSGVVGLR	APFSGVVGLR	Q2S4L9	Q2S4L9	Q2S4L9_SALRD	SRU_0724																			159579	98159.2	105256
APGGYELQVDAVER	APGGYELQVDAVER	Q2S1I6	Q2S1I6	Q2S1I6_SALRD	asnS													21027.7	18017.8					60200.1	30715.2	38795.5
APGIEGSFEVR	APGIEGSFEVR	Q2RZV2	Q2RZV2	ATPE_SALRD	atpC													52590.5	38331.2	37654.1				486247	219044	260920
APGLAVPVLVK	APGLAVPVLVK	Q2S001	Q2S001	Q2S001_SALRD	pyrD																			36320.2	21773.9	25611.1
APGMTWNR	APGMTWNR	Q2S0S6	Q2S0S6	Q2S0S6_SALRD	coxA1																			109369	52134.1	55584.7
APIEAMQALLR	APIEAMQALLR	Q2S040	Q2S040	Q2S040_SALRD	rho													35598.1	34843	26542.9				627174	455851	464033
APIMPENTNR	APIMPENTNR	Q2S5J2	Q2S5J2	NUOB_SALRD	nuoB													21517						216530	136451	131976
APISGHVGQR	APISGHVGQR	Q2S3C3	Q2S3C3	Q2S3C3_SALRD	SRU_1183																			18031.5	16266.5	11214.3
APIVGTFYR	APIVGTFYR	Q2S412	Q2S412	Q2S412_SALRD	accB														24234.7	10320.3				356451	135096	117053
APLQGEGVTVTVGSR	APLQGEGVTVTVGSR	Q2RZW7	Q2RZW7	Q2RZW7_SALRD	bfeA																			196831	79543.5	101471
APLVVYR	APLVVYR	Q2S1E3	Q2S1E3	Q2S1E3_SALRD	SRU_1876																			137378	50407.2	40231.9
APQADGTLVK	APQADGTLVK	Q2S4N4	Q2S4N4	Q2S4N4_SALRD	SRU_0709																			73504.7	58608.5	56903.5
APQDWYHLDR	APQDWYHLDR	Q2S523	Q2S523	Q2S523_SALRD	SRU_0565													18908.6	10092.2	10779.4				107723	131700	140067
APQPSWSHYELGVR	APQPSWSHYELGVR	Q2S2T2	Q2S2T2	Q2S2T2_SALRD	SRU_1375																			39675.1	56065.5	64353.6
APSGEASWER	APSGEASWER	Q2S438	Q2S438	Q2S438_SALRD	SRU_0909													38912.7	32638.3	24387				316512	184321	174714
APSLHQIYFNEVR	APSLHQIYFNEVR	Q2S067	Q2S067	Q2S067_SALRD	SRU_2313													20227.9						55097.2	120791	142887
APSLLMPYNPPYHEGFLER	APSLLMPYNPPYHEGFLER	Q2S570	Q2S570	Q2S570_SALRD	SRU_0518																				9728.32	19276.7
APTSSEPDADPITDR	APTSSEPDADPITDR	Q2S3S4	Q2S3S4	Q2S3S4_SALRD	SRU_1025																			24931.9
APVFIFDNAR	APVFIFDNAR	Q2RZW0	Q2RZW0	Q2RZW0_SALRD	SRU_2422																			112284	89580.5	83436.4
APVIAEDIESDPR	APVIAEDIESDPR	Q2S114	Q2S114	Q2S114_SALRD	SRU_2008																			72545.4	37902.5	37230.5
APVSGTVPR	APVSGTVPR	Q2S0S2	Q2S0S2	Q2S0S2_SALRD	SRU_2103														46710.1					707984	472766	487312
APVVDDGAVIR	APVVDDGAVIR	Q2S4Z6	Q2S4Z6	Q2S4Z6_SALRD	SRU_0592																			138282	96280.8	103533
APWIGMTR	APWIGMTR	Q2S1J8	Q2S1J8	Q2S1J8_SALRD	acs													29629.7	30693.7					260124	117953	109164
AQAEEAGLPYVR	AQAEEAGLPYVR	Q2S416	Q2S416	Q2S416_SALRD	SRU_0932																			47792.3	28635.5	30665.3
AQAFQEALPSVR	AQAFQEALPSVR	Q2S4A9	Q2S4A9	Q2S4A9_SALRD	SRU_0837																			55431.9	39119.3	38428.2
AQATLDTGSLIYEMAVPVSPSR	AQATLDTGSLIYEMAVPVSPSR	Q2S162	Q2S162	Q2S162_SALRD	SRU_1959																			16961.6	5877.2	8465.32
AQDYIEGGYPDDK	AQDYIEGGYPDDK	Q2S2D1	Q2S2D1	Q2S2D1_SALRD	rnr													26749.3	15081.8	16948.3				220730	138212	126750
AQDYLNTR	AQDYLNTR	Q2S008	Q2S008	PCKA2_SALRD	pckA2													75273.6	70996.4					600566	375189	323143
AQEIEALAEATAEAIER	AQEIEALAEATAEAIER	Q2S0E8	Q2S0E8	Q2S0E8_SALRD	SRU_2228													8051.49	5982.19	4467.84				109608	47379.3	52995.1
AQELEDEAGLSLFR	AQELEDEAGLSLFR	Q2S4E4	Q2S4E4	SECA_SALRD	secA													19090.7	17425.7	14294.6				48907.8	25494.9	27588.1
AQEMM(UniMod:35)FLDSNR	AQEMMFLDSNR	Q2S565	Q2S565	Q2S565_SALRD	ssb													24638.9	19618.7	15078.6				218074	140540	139934
AQEQYDEQEAER	AQEQYDEQEAER	Q2S231	Q2S231	Q2S231_SALRD	ffh														3618.94					112645	70318.4	64753.4
AQESDVATLQVHNLR	AQESDVATLQVHNLR	Q2S234	Q2S234	TRMD_SALRD	trmD													21850.5						144213	79137.8	132666
AQGEAASSFGDGR	AQGEAASSFGDGR	Q2S5B8	Q2S5B8	Q2S5B8_SALRD	accC															11961				210577	132750	134948
AQGSTYDTVFVDHR	AQGSTYDTVFVDHR	Q2S429	Q2S429	Q2S429_SALRD	SRU_0919																			26166.6	15674	14769.8
AQHNPALER	AQHNPALER	Q2S1Q9	Q2S1Q9	Q2S1Q9_SALRD	phrB																			30278.8	22241.6	17830.5
AQIAELVDQGR	AQIAELVDQGR	Q2S0L5	Q2S0L5	Q2S0L5_SALRD	SRU_2161													22308.7						90842.2	63581.3	66415.3
AQIEDAGGEVELQ	AQIEDAGGEVELQ	Q2S1Q4	Q2S1Q4	RL7_SALRD	rplL																			193609	78128	66826.9
AQIHAGGR	AQIHAGGR	Q2S3H9;WP_133639163.1	WP_133639163.1;Q2S3H9	ADP-forming;SUCC_SALRD	ADP-forming;sucC																			241882	137389	116640
AQLPAPFQER	AQLPAPFQER	Q2S0R9	Q2S0R9	Q2S0R9_SALRD	SRU_2106													70903.1	45810	31152.2				512911	329134	298691
AQLQLESIVTGK	AQLQLESIVTGK	Q2S5P3	Q2S5P3	Q2S5P3_SALRD	SRU_0342																			68312.2	35927.1	38084.2
AQNPFVQEALR	AQNPFVQEALR	Q2S0T9	Q2S0T9	Q2S0T9_SALRD	SRU_2086																			84240.5	85659.8	52014.6
AQNTPAPENPLLADK	AQNTPAPENPLLADK	Q2S6D5	Q2S6D5	Q2S6D5_SALRD	ppc																			23688.9	18849.7	15336.5
AQPAIETLDTR	AQPAIETLDTR	Q2S5L3	Q2S5L3	Q2S5L3_SALRD	SRU_0372																			53466.7	49604.5	51072.8
AQQLSTLQSTAHER	AQQLSTLQSTAHER	Q2RZP8	Q2RZP8	Q2RZP8_SALRD	SRU_2485																			49159.3	25942.7	26493.7
AQQTAENATPR	AQQTAENATPR	Q2S597	Q2S597	Q2S597_SALRD	SRU_0489																			107041
AQQTLQYFYDQDLSPSDLK	AQQTLQYFYDQDLSPSDLK	Q2S523	Q2S523	Q2S523_SALRD	SRU_0565																			13449.5	6538.2	10085.3
AQSALGEDPSEALR	AQSALGEDPSEALR	Q2S464	Q2S464	Q2S464_SALRD	SRU_0883													19996.7	17038.6					70594.6	101302	71633.3
AQTSAEFIGNPR	AQTSAEFIGNPR	Q2S0R7	Q2S0R7	Q2S0R7_SALRD	SRU_2108													74554.9	60527.3					1018640	483075	426522
AQTVPIAGR	AQTVPIAGR	Q2S5M7	Q2S5M7	Q2S5M7_SALRD	SRU_0358													11776.3		8186.16				101109	66311.3	73487.5
AQTVTTQLLEDNAAGNPQYR	AQTVTTQLLEDNAAGNPQYR	Q2S468	Q2S468	Q2S468_SALRD	SRU_0879					5884.58								17121.1	13194.5	13149.7				232455	129045	106266
AQVAADLQR	AQVAADLQR	Q2S228	Q2S228	Q2S228_SALRD	SRU_1633																			153245	103730	101009
AQVATEPADIVHDEPWPQGR	AQVATEPADIVHDEPWPQGR	Q2S494	Q2S494	Q2S494_SALRD	SRU_0852																			12851.4	40262.4
AQVIQQSNR	AQVIQQSNR	Q2S6D3	Q2S6D3	Q2S6D3_SALRD	SRU_0095																			27919.7	16446.4	18360.5
AQYDLAQDR	AQYDLAQDR	Q2S422	Q2S422	Q2S422_SALRD	SRU_0926													14996.4						85646.4	56320.5	40005.1
ARDEHETAIER	ARDEHETAIER	Q2S4T3	Q2S4T3	Q2S4T3_SALRD	malQ													137985						42651	46890.9	86037.6
AREDDEYLR	AREDDEYLR	Q2S1N1	Q2S1N1	Q2S1N1_SALRD	SRU_1783																			259176	128578	123971
ARPGAVEGGDVK	ARPGAVEGGDVK	Q2S4P9	Q2S4P9	Q2S4P9_SALRD	SRU_0694													9549.36		7928.58				146887	74393.5	76646.7
ARPGNLAGQALADQPAYLAPR	ARPGNLAGQALADQPAYLAPR	Q2S558	Q2S558	Q2S558_SALRD	SRU_0530																			5819.2	5821.18	4614.13
ARPHVEAAGYDVSDDR	ARPHVEAAGYDVSDDR	Q2S1L8	Q2S1L8	SYE_SALRD	gltX													21565.6	13785.4	10481.3	2516.06	4257.1		109489	122881	96961.4				2921.07
ASALTDTPER	ASALTDTPER	Q2RZ19	Q2RZ19	Q2RZ19_SALRD	SRU_2720															11154.3				112865	84116.1	113367
ASASDDDEIGTTGR	ASASDDDEIGTTGR	Q2S1J1	Q2S1J1	PURA_SALRD	purA													25956.9	16027.5	14167.5				271298	184269	181089
ASDAIILGFQVR	ASDAIILGFQVR	Q2S1N7	Q2S1N7	IF2_SALRD	infB																			15107.4		10864.3
ASDANVSPSVLHVEK	ASDANVSPSVLHVEK	Q2S5E0	Q2S5E0	Q2S5E0_SALRD	SRU_0446													32137.9	26088.1	18148.8	4211.07			381025	231068	241865
ASDEVVPAFIFDPR	ASDEVVPAFIFDPR	Q2S3L9	Q2S3L9	Q2S3L9_SALRD	phrB															17297.6				23687.9	20784.8	23375.9
ASDGETGAEALYR	ASDGETGAEALYR	Q2S276	Q2S276	Q2S276_SALRD	SRU_1584																			135452	100243	81291.9
ASDPWGVK	ASDPWGVK	Q2S0E7	Q2S0E7	Q2S0E7_SALRD	SRU_2229													25319.5		17623.3				272690	157363	138591
ASEIMQQR	ASEIMQQR	Q2RZ75	Q2RZ75	Q2RZ75_SALRD	trxB																			118575	86048.6	83727.7
ASETQELFAPLAHR	ASETQELFAPLAHR	Q2S3N7	Q2S3N7	Q2S3N7_SALRD	spoT																			42576.9	16495.4	25118.5
ASFAAYNTHEDVDR	ASFAAYNTHEDVDR	Q2S2S3	Q2S2S3	Q2S2S3_SALRD	sufS																			23204.2	13030.9	10834
ASFAVPDAQIEQR	ASFAVPDAQIEQR	Q2RZP6	Q2RZP6	Q2RZP6_SALRD	SRU_2487																			43600.4	26279	27959
ASFSPDELYENAQALLR	ASFSPDELYENAQALLR	Q2S1Q2	Q2S1Q2	RL1_SALRD	rplA															3023.67				34729.6	7843.87	11394.2
ASFVGYSAETEQLR	ASFVGYSAETEQLR	Q2S067	Q2S067	Q2S067_SALRD	SRU_2313													264462	180909	133804	18220.1			2045360	1557240	1622490				18795.7	21030.7	22370.3
ASGAEEVVVIYDQDLEGER	ASGAEEVVVIYDQDLEGER	Q2RZG9	Q2RZG9	Q2RZG9_SALRD	SRU_2564														3401.11					16496.5	8974.29	9989.31
ASGAFPGTR	ASGAFPGTR	Q2S3H6	Q2S3H6	Q2S3H6_SALRD	SRU_1128													39154.8	31196.6					370168	232841	228235
ASGPIAVDGR	ASGPIAVDGR	Q2S5L5	Q2S5L5	Q2S5L5_SALRD	SRU_0370																			52280.7	35039.6	39619.1
ASHEGILC(UniMod:4)IEK	ASHEGILCIEK	Q2S257	Q2S257	Q2S257_SALRD	lpdA													27220.5	30075.7					191013	155440	169858
ASHELVGLTTTR	ASHELVGLTTTR	Q2S558	Q2S558	Q2S558_SALRD	SRU_0530																			44685.8	26082.5	28067.5
ASIIALAEER	ASIIALAEER	Q2S063	Q2S063	Q2S063_SALRD	ilvE																			693938	387210	328258
ASLAGFFVK	ASLAGFFVK	Q2S1X1	Q2S1X1	Q2S1X1_SALRD	SRU_1691														9390.23					77006.6	50724.1	51686.2
ASLATDSMISAASFQETTK	ASLATDSMISAASFQETTK	Q2S1Q6;MGYG000431489_02703	MGYG000431489_02703;Q2S1Q6	DNA-directed;RPOC_SALRD	DNA-directed;rpoC																			24053.7	15745.5	16787.5
ASLDGAYC(UniMod:4)QVDR	ASLDGAYCQVDR	Q2S237	Q2S237	SSRP_SALRD	smpB																			44219.6	43830.5	40317.4
ASLETDYEQIR	ASLETDYEQIR	Q2S1L5	Q2S1L5	Q2S1L5_SALRD	SRU_1799													32551	27315					158259	131639	115087
ASLHNQNEIDR	ASLHNQNEIDR	Q2S459	Q2S459	DNLJ_SALRD	ligA													8058.84						132715	51380.1	50478.4
ASLHNQNEIDRK	ASLHNQNEIDRK	Q2S459	Q2S459	DNLJ_SALRD	ligA													3684.91	2970.87	3528.59				39092.4	22573	24500.3
ASLQSSVLPNIQR	ASLQSSVLPNIQR	Q2S5B3	Q2S5B3	Q2S5B3_SALRD	SRU_0473																			33142.2	19717.7	20535.8
ASMYNAMPEAGVR	ASMYNAMPEAGVR	WP_259056415.1;Q2S0G9	WP_259056415.1;Q2S0G9	3-phosphoserine/phosphohydroxythreonine;Q2S0G9_SALRD	3-phosphoserine/phosphohydroxythreonine;serC													10493.4						68662.6	42783.4	41729.5
ASQAVQVADLAYNLSPSR	ASQAVQVADLAYNLSPSR	Q2S2P1	Q2S2P1	Q2S2P1_SALRD	SRU_1416														9617.67					92988.8	57231.5	65672.7
ASQFEAEDLER	ASQFEAEDLER	Q2S4K4	Q2S4K4	Q2S4K4_SALRD	SRU_0739																			163106	80374.6	78953
ASQHLEAGADQVVISAPAK	ASQHLEAGADQVVISAPAK	Q2S3A6	Q2S3A6	Q2S3A6_SALRD	gap													62089.2	40500.5	31547.3				709577	511270	496821
ASQLHPTDEVHDASVTR	ASQLHPTDEVHDASVTR	Q2S5E0	Q2S5E0	Q2S5E0_SALRD	SRU_0446													60990.8	39147.3	30750.8	3306.58	3752.72	2683.26	762455	389510	381390					2590.45
ASRPFDADR	ASRPFDADR	Q2RZ00	Q2RZ00	Q2RZ00_SALRD	fabF																			146083	83804.2	77065.9
ASSVLLSGQDVR	ASSVLLSGQDVR	Q2S021	Q2S021	Q2S021_SALRD	fahA																			401693	269135	248880
ASTDDAEQEALR	ASTDDAEQEALR	Q2S6D5	Q2S6D5	Q2S6D5_SALRD	ppc																			14860.5	16398.5	11675.3
ASTPSSSPAR	ASTPSSSPAR	Q2S3W5	Q2S3W5	Q2S3W5_SALRD	lgt																			38111.8	36534.8	31788.8
ASVAGLQDVLIR	ASVAGLQDVLIR	Q2S2X7	Q2S2X7	Q2S2X7_SALRD	SRU_1330																			67273.4	37401.1	37591.9
ASVAPVNAAGR	ASVAPVNAAGR	Q2S0P5	Q2S0P5	BSHC_SALRD	bshC													6193.34		5550.25				152476	113379	97196.4
ASVEHNMTALQK	ASVEHNMTALQK	Q2S4Q7	Q2S4Q7	Q2S4Q7_SALRD	SRU_0686														6264.12					43284.8	27060.6	27631.5
ASVHYYNTEAEIDR	ASVHYYNTEAEIDR	Q2S339	Q2S339	Q2S339_SALRD	SRU_1268																			10474.2	5917.15	6576.17
ASVMDYPAPLAR	ASVMDYPAPLAR	Q2RZV4	Q2RZV4	Q2RZV4_SALRD	SRU_2428																			123445	83366.6	66290
ASVPHQTPWR	ASVPHQTPWR	Q2S0C3	Q2S0C3	Q2S0C3_SALRD	susB																			34459.1	30227.9	36779.2
ASVPTLVDHIQQR	ASVPTLVDHIQQR	Q2S342	Q2S342	Q2S342_SALRD	SRU_1265													8360.32	5054.2	4001.16				95325.5	57477.2	51697.1
ASVVGDTVGDPLK	ASVVGDTVGDPLK	Q2S4D3	Q2S4D3	Q2S4D3_SALRD	hppA													57742.9	37413.2	39001.2				775869	491620	520402
ASWAQVGNDTDPFR	ASWAQVGNDTDPFR	Q2RYN3	Q2RYN3	Q2RYN3_SALRD	SRU_2859																			18896.7		17845.1
ASWEQAGTAEATLR	ASWEQAGTAEATLR	Q2S699	Q2S699	Q2S699_SALRD	SRU_0129																			27888.7	18783.5	19653.8
ASYGINDYR	ASYGINDYR	Q2S0E7	Q2S0E7	Q2S0E7_SALRD	SRU_2229													22937.5	22523.8	19397.9				337550	191289	166149
ASYPLDYIDR	ASYPLDYIDR	Q2S008	Q2S008	PCKA2_SALRD	pckA2													44194.2	33769.3	31627.3				553956	326223	304079
ATADELGVEVQR	ATADELGVEVQR	Q2S0R9	Q2S0R9	Q2S0R9_SALRD	SRU_2106													86034.3	64709	47087.7				505021	360284	405968
ATAPYAEHADAVQHLK	ATAPYAEHADAVQHLK	Q2RYM6	Q2RYM6	Q2RYM6_SALRD	SRU_2866																			35611.6	27278.5	25455.5
ATDADSDVIVTIDGYYR	ATDADSDVIVTIDGYYR	Q2S1X8	Q2S1X8	Q2S1X8_SALRD	acs																			76626.4	21712.6	29607.9
ATDAPQEAGDGAVAS	ATDAPQEAGDGAVAS	Q2S2E1	Q2S2E1	Q2S2E1_SALRD	pruA													13430.1	17951.6					101474	83635.2	79498.5
ATDGDGSAFDDNADR	ATDGDGSAFDDNADR	Q2S4F4	Q2S4F4	Q2S4F4_SALRD	SRU_0791																			119158	69213.3	56067
ATDIVILVVAADDSVMPR	ATDIVILVVAADDSVMPR	Q2S1N7	Q2S1N7	IF2_SALRD	infB																			34857	9517.31	7943.23
ATDLDFLK	ATDLDFLK	Q2S1I6	Q2S1I6	Q2S1I6_SALRD	asnS															26202.6				89758	51227.3	56359.3
ATDLLSTLTR	ATDLLSTLTR	Q2S5Q0	Q2S5Q0	Q2S5Q0_SALRD	SRU_0335																			82119.2	49356.4	44147.2
ATDLSLPEAVR	ATDLSLPEAVR	Q2S2U4	Q2S2U4	Q2S2U4_SALRD	glmS															22621.7				85636.6	69602.2	68560.1
ATDYVPNER	ATDYVPNER	Q2S0N2	Q2S0N2	Q2S0N2_SALRD	SRU_2144																			104473	75487	68166.7
ATEAC(UniMod:4)FITR	ATEACFITR	Q2RYZ0	Q2RYZ0	Q2RYZ0_SALRD	SRU_2749																			192391	75417	105363
ATEHVTDQLEAVIELVEK	ATEHVTDQLEAVIELVEK	Q2S3T5	Q2S3T5	SYC_SALRD	cysS													5234.16	2702.09	5560.15				10841.3	11877.3	13777.4
ATEVADAVTFLC(UniMod:4)SER	ATEVADAVTFLCSER	Q2S4K7	Q2S4K7	Q2S4K7_SALRD	SRU_0736																			79503.1	38183.1	48272.2
ATEYYTSEYAPVK	ATEYYTSEYAPVK	Q2S4D3	Q2S4D3	Q2S4D3_SALRD	hppA													43791.1	32609.2	21687.5				446357	321800	317162
ATFENLIEDLVEK	ATFENLIEDLVEK	Q2S307;WP_251939315.1	WP_251939315.1;Q2S307	DNAK_SALRD;molecular	dnaK;molecular													37525.1	41154.9	21487				104212	163014	179324
ATFQEGGDIHTDAAAR	ATFQEGGDIHTDAAAR	Q2S226	Q2S226	Q2S226_SALRD	polA													21133.6	21639.5	14816.4				126504	72855.4	70525.8
ATFQGVDVQTVPLR	ATFQGVDVQTVPLR	Q2RYN5	Q2RYN5	Q2RYN5_SALRD	SRU_2856																			9365.34	5879.22
ATGTPIHNAIVWQDR	ATGTPIHNAIVWQDR	Q2S2I6	Q2S2I6	Q2S2I6_SALRD	glpK													6003.77		4004.04				42387.2	34117.3	37083.3
ATGWGQQIK	ATGWGQQIK	Q2RZI9	Q2RZI9	Q2RZI9_SALRD	mltG																			47069.1	24260.6	35778.9
ATIEQLAAR	ATIEQLAAR	Q2RYX4	Q2RYX4	Q2RYX4_SALRD	SRU_2765																			135937	119161	109528
ATLDGHQVM(UniMod:35)SMDEAAEK	ATLDGHQVMSMDEAAEK	Q2S3G6	Q2S3G6	Q2S3G6_SALRD	ahcY													8766.48	3663.27	5085.71				81238.1	42540.5	49349.7
ATLDGHQVMSM(UniMod:35)DEAAEK	ATLDGHQVMSMDEAAEK	Q2S3G6	Q2S3G6	Q2S3G6_SALRD	ahcY													5963.29		4111.51				83908.3	53251	46553.9
ATLDVVDGAVTTSR	ATLDVVDGAVTTSR	Q2RZ67	Q2RZ67	Q2RZ67_SALRD	SRU_2666																			24366.8	22389.8	22799.9
ATLQEGPPAR	ATLQEGPPAR	Q2S4A9	Q2S4A9	Q2S4A9_SALRD	SRU_0837																			64665.6	56718.4	55337.3
ATLQLGNPSTLATR	ATLQLGNPSTLATR	Q2RZV7	Q2RZV7	ANMK_SALRD	anmK																			24815.9	13794.5	13985.5
ATNLSQFEAALR	ATNLSQFEAALR	Q2S3G2	Q2S3G2	Q2S3G2_SALRD	SRU_1143													35890.9		24851.5				184742	115596	128624
ATPGPQLWGR	ATPGPQLWGR	Q2RYN5	Q2RYN5	Q2RYN5_SALRD	SRU_2856																			34885	22129.6	15114.4
ATQEAGEIAGLNVQR	ATQEAGEIAGLNVQR	Q2S307;WP_251939315.1	WP_251939315.1;Q2S307	DNAK_SALRD;molecular	dnaK;molecular													26084.4	21658.6	19229.4				441534	224905	255070
ATQLGMETAIVEK	ATQLGMETAIVEK	Q2S257	Q2S257	Q2S257_SALRD	lpdA													31868.8						598916	321264	242582
ATRPQPPSLSEQAR	ATRPQPPSLSEQAR	Q2S278	Q2S278	Q2S278_SALRD	SRU_1582													32141.8	26316.1	18245.6				784184	303911	331138
ATSAHVTSFAEADVTGLVQLR	ATSAHVTSFAEADVTGLVQLR	Q2S4D4	Q2S4D4	Q2S4D4_SALRD	SRU_0811														5649.19	6184.22				30848.1	14962.5	22995.7
ATSEAAFK	ATSEAAFK	Q2S6H3	Q2S6H3	Q2S6H3_SALRD	yidC													10197.2	12803.2					107266	80045.4	72544.4
ATSTMIAGK	ATSTMIAGK	Q2S3G6	Q2S3G6	Q2S3G6_SALRD	ahcY													25915.4	21538.3	20311.7				244672	188362	195578
ATTETHDAGGYFDLAPK	ATTETHDAGGYFDLAPK	Q2S5K1	Q2S5K1	Q2S5K1_SALRD	glnA													135709	89067.8	73350.4	6523.45	7171.6	9403.05	1957670	1166510	1071510				5909.86
ATTHDGDDVVVK	ATTHDGDDVVVK	Q2RZ48	Q2RZ48	Q2RZ48_SALRD	SRU_2686																			14914.3	9122.16
ATTNQVTIR	ATTNQVTIR	Q2RZ82	Q2RZ82	Q2RZ82_SALRD	SRU_2651																			21647.5	18929.5	23055.5
ATTPGTPPEVR	ATTPGTPPEVR	Q2S3M3	Q2S3M3	Q2S3M3_SALRD	dacB																			29384.8	15153.4	42692
ATTSIEDLFVQVGR	ATTSIEDLFVQVGR	Q2S459	Q2S459	DNLJ_SALRD	ligA													9417.81	6912.28	6365.58				68678.9	31513.9	40929.2
ATTTEGIGFVGR	ATTTEGIGFVGR	Q2S211	Q2S211	ISPF_SALRD	ispF																			78831.3	56127.3	48649
ATTYYNPVR	ATTYYNPVR	Q2S4Q7	Q2S4Q7	Q2S4Q7_SALRD	SRU_0686																			66133.9	44222.9	48487.1
ATVDDAIDAAMEAK	ATVDDAIDAAMEAK	Q2S2E1	Q2S2E1	Q2S2E1_SALRD	pruA													55427.9	49498.7	35354.3				508174	299210	291553
ATVGTTSNVEHENVVLGK	ATVGTTSNVEHENVVLGK	Q2S3R1	Q2S3R1	RL2_SALRD	rplB													108556	59339.7	47862.2	6395.18	6469.18	5658.15	1110290	727966	643974				4826.13	5085.13
ATVVEGGPLR	ATVVEGGPLR	Q2S3S2	Q2S3S2	Q2S3S2_SALRD	pykA																			157073	84434	71220.8
ATWSAPLDLAR	ATWSAPLDLAR	Q2RZM8	Q2RZM8	Q2RZM8_SALRD	SRU_2506																			67476.9	40546.2	39179.2
ATYEYYDYPADFLQQTR	ATYEYYDYPADFLQQTR	Q2S362	Q2S362	Q2S362_SALRD	ymxG																	2535.08		8709.28	5800.21	7313.23
ATYHEGEGSLTLK	ATYHEGEGSLTLK	Q2S6E0	Q2S6E0	Q2S6E0_SALRD	SRU_0088																			15301.4
AVADQYESAPTLLD	AVADQYESAPTLLD	Q2S472	Q2S472	Q2S472_SALRD	SRU_0875																			48411.8	53159.7	26420.9
AVADYFEEALR	AVADYFEEALR	Q2S1B9	Q2S1B9	GATB_SALRD	gatB													40147.1	32420	28682.9				499116	306807	303046
AVAEALDGGADTILRPR	AVAEALDGGADTILRPR	Q2S5L2;MGYG000431181_02008	MGYG000431181_02008;Q2S5L2	Q2S5L2_SALRD;hypothetical	SRU_0373;hypothetical																			25364.4	17165.9	21670.5
AVAGGGGTGMR	AVAGGGGTGMR	Q2S411	Q2S411	Q2S411_SALRD	accC																			338880	201896	190198
AVAGGPEALLAAAQDVPTPFVTK	AVAGGPEALLAAAQDVPTPFVTK	Q2S051	Q2S051	Q2S051_SALRD	SRU_2329																			20204.7	11854.4	15619.6
AVALGFLR	AVALGFLR	Q2S1M6	Q2S1M6	KCY_SALRD	cmk																			62803.4	43369.9	56141.1
AVAPNVSPYNTVR	AVAPNVSPYNTVR	Q2S1V7	Q2S1V7	Q2S1V7_SALRD	SRU_1705																			28810	22124.8	24193.8
AVAPSDRPLVVEGLR	AVAPSDRPLVVEGLR	Q2S168	Q2S168	Q2S168_SALRD	SRU_1953													16281.5	10637.5	9115.62				247862	165325	142352
AVASNLLLPFR	AVASNLLLPFR	Q2S528	Q2S528	MURG_SALRD	murG														2638.38					34919.6	18354.1	26974.1
AVDAIDQGR	AVDAIDQGR	Q2S395	Q2S395	Q2S395_SALRD	atoB													31986.7		34168.8				283832	200816	188566
AVDISWAK	AVDISWAK	Q2RYX4	Q2RYX4	Q2RYX4_SALRD	SRU_2765													29023.7						190280	142889	125138
AVDQLEAVGESPIR	AVDQLEAVGESPIR	Q2S2H8	Q2S2H8	Q2S2H8_SALRD	purM																			93513.4	59133.8	54208.8
AVDTEWGR	AVDTEWGR	Q2S173	Q2S173	Q2S173_SALRD	SRU_1948																			42969.9	31023.7	30751.6
AVDYDDTSITQNTR	AVDYDDTSITQNTR	Q2S008	Q2S008	PCKA2_SALRD	pckA2													41738.1	32476.3	22333.6				584814	305299	303006
AVEAETGQTK	AVEAETGQTK	Q2S229	Q2S229	Q2S229_SALRD	SRU_1632																			51698.4	38839.1	41143.1
AVEAGASGYVMK	AVEAGASGYVMK	Q2RYV1	Q2RYV1	Q2RYV1_SALRD	SRU_2788																			69169.1	61069.8	63736.1
AVEDFVEELSNWHLR	AVEDFVEELSNWHLR	Q2S5D0	Q2S5D0	Q2S5D0_SALRD	ileS													17419.5	15832.4	10058.3			4199.1		17963.5	27953.7				1772.05
AVEGMGDAGR	AVEGMGDAGR	Q2RZ77	Q2RZ77	PURL_SALRD	purL														14493.1	18038.4				139586	96437.6	96279.5
AVENNDGYTLTFR	AVENNDGYTLTFR	Q2S494	Q2S494	Q2S494_SALRD	SRU_0852													43926.4	48510	50015.8				296830	168751	179103
AVEQSSDYYQR	AVEQSSDYYQR	Q2S126	Q2S126	Q2S126_SALRD	SRU_1996													8388.71						85838.6	62324.3	52295.9
AVESQQLQAR	AVESQQLQAR	Q2S1H3	Q2S1H3	Q2S1H3_SALRD	SRU_1846													48277.4	35025.6	25621.5				434466	289735	293275
AVETFDIDR	AVETFDIDR	Q2S0U0	Q2S0U0	Q2S0U0_SALRD	SRU_2085																			105025	59724.6	62646.6
AVFDDHPVR	AVFDDHPVR	Q2S364	Q2S364	Q2S364_SALRD	SRU_1243													10540.8	10964.3					63532.7	42613	45521.6
AVGAVNTIVR	AVGAVNTIVR	Q2S0A0	Q2S0A0	AROE_SALRD	aroE																			28829.7		20496.5
AVGEVMSIGR	AVGEVMSIGR	Q2S3Y9	Q2S3Y9	Q2S3Y9_SALRD	carB																			138977	89648.5
AVGHVNDAVADALHGMSVLEQVAIDDTLR	AVGHVNDAVADALHGMSVLEQVAIDDTLR	Q2S4F8	Q2S4F8	ENO_SALRD	eno																				5951.21	3186.11
AVGIESPTGTR	AVGIESPTGTR	Q2S5M2	Q2S5M2	Q2S5M2_SALRD	SRU_0363																			167554	111468	115211
AVGLDQTPYR	AVGLDQTPYR	Q2RZ19	Q2RZ19	Q2RZ19_SALRD	SRU_2720																			152535	93434.7	82578.4
AVGLDQTPYREER	AVGLDQTPYREER	Q2RZ19	Q2RZ19	Q2RZ19_SALRD	SRU_2720																			24584.5	14438.4	16354.4
AVGNWPEIR	AVGNWPEIR	Q2S3E2	Q2S3E2	Q2S3E2_SALRD	pyn																			90842.3	48070.9	40543.1
AVGPQLVDR	AVGPQLVDR	Q2S597	Q2S597	Q2S597_SALRD	SRU_0489													39594.7	21105.9	19787.9				568862	314478	311553
AVHFDEGDAR	AVHFDEGDAR	Q2S0H7	Q2S0H7	Q2S0H7_SALRD	gyrA																			67287.4	36832.6	33396.7
AVHFDEGDARPMGR	AVHFDEGDARPMGR	Q2S0H7	Q2S0H7	Q2S0H7_SALRD	gyrA													22056.6	13701.4	17525.5				29737.8	78147.9	82833
AVHPNDDVNM(UniMod:35)SQSSNDTIPTTLHVAAR	AVHPNDDVNMSQSSNDTIPTTLHVAAR	Q2S250	Q2S250	Q2S250_SALRD	fumC													3832.13						30372.9	17821.6	18799.6
AVIADDYTFANLER	AVIADDYTFANLER	Q2S0H4	Q2S0H4	Q2S0H4_SALRD	SRU_2202													32246.4	42677.6	28094.8				510247	276994	345367
AVIDSAITIPR	AVIDSAITIPR	Q2S422	Q2S422	Q2S422_SALRD	SRU_0926																			14543.4
AVIDSTTNR	AVIDSTTNR	Q2S6F1	Q2S6F1	Q2S6F1_SALRD	SRU_0077																			182037	116870
AVLDDFQER	AVLDDFQER	Q2S2W3	Q2S2W3	Q2S2W3_SALRD	SRU_1344													10013.1						114096	61523.8	53483.1
AVLDEVLQPVLHLPR	AVLDEVLQPVLHLPR	Q2S007	Q2S007	Q2S007_SALRD	SRU_2374													2526.58							17551.6	21323.8
AVLEC(UniMod:4)AGYR	AVLECAGYR	Q2S3P7	Q2S3P7	RS5_SALRD	rpsE													53073.7	51647.7	38811.4				591506	368712	366844
AVLEEAGFMPEVR	AVLEEAGFMPEVR	Q2S5Z1	Q2S5Z1	Q2S5Z1_SALRD	SRU_0244																			125031	53814.9	72254.8
AVLHEAAEDANLL	AVLHEAAEDANLL	Q2S5B9	Q2S5B9	Q2S5B9_SALRD	dnaJ																			75688.3	44732.4	48007.2
AVLNDTAPDDPAAMHLLR	AVLNDTAPDDPAAMHLLR	Q2RZV1	Q2RZV1	Q2RZV1_SALRD	SRU_2431														4100.5					29212	31645.2	28362.2
AVLPYGNASQPGSPHR	AVLPYGNASQPGSPHR	Q2S3G2	Q2S3G2	Q2S3G2_SALRD	SRU_1143													6906.58	3279.13	4461.74				62488.8	41250	40173
AVMEAMGTALTNK	AVMEAMGTALTNK	Q2S4G9	Q2S4G9	GLYA_SALRD	glyA																			16470.6	13635.4	15678.6
AVMPVTDMAQAGK	AVMPVTDMAQAGK	Q2S243	Q2S243	Q2S243_SALRD	comB														6851.14	6856.47				194032	107557	71863.9
AVNNAAPLVEVR	AVNNAAPLVEVR	Q2S3R8	Q2S3R8	RS7_SALRD	rpsG													79389.7	58084.7	44091.6	5939.6	7757.03	5551.58	952649	691175	576286					3286.3
AVNQC(UniMod:4)SGGEMAR	AVNQCSGGEMAR	Q2S4F7	Q2S4F7	Q2S4F7_SALRD	SRU_0788													46434.6	27618.5	18504				592481	390163	355130
AVPEAGYALHPITAQGLQR	AVPEAGYALHPITAQGLQR	Q2S528	Q2S528	MURG_SALRD	murG																			42638.3	25939.9	20847.6
AVPSTVEYFFDR	AVPSTVEYFFDR	Q2S6D4	Q2S6D4	Q2S6D4_SALRD	SRU_0094																			91346.3	77346.6	81643
AVQAAIGDTPLVLHLHDTR	AVQAAIGDTPLVLHLHDTR	Q2S361	Q2S361	Q2S361_SALRD	SRU_1246														2380.18	2371.79				4372.28	13934.2	11486.8
AVQAANGSLSQNER	AVQAANGSLSQNER	Q2RZA2;Q2RZA3	Q2RZA2;Q2RZA3	Q2RZA2_SALRD;Q2RZA3_SALRD	SRU_2630;SRU_2631																			13250.4	9785.31	10105.4
AVQDHVENYAR	AVQDHVENYAR	Q2S150	Q2S150	Q2S150_SALRD	pdhA													67581.4	44604.7	24207.2				796456	451960	424504
AVQEVFVQLHEEGLIYR	AVQEVFVQLHEEGLIYR	Q2S0Y1	Q2S0Y1	Q2S0Y1_SALRD	valS													3492.11						8229.28	9260.3	10456.3
AVQTAAELC(UniMod:4)QSVR	AVQTAAELCQSVR	Q2S2Y1	Q2S2Y1	Q2S2Y1_SALRD	SRU_1326																			43312.5	26631	27439.1
AVSETLGEEK	AVSETLGEEK	Q2S5K0	Q2S5K0	Q2S5K0_SALRD	purB													133432	148260					842327	682353	485443
AVSNFIMTEVMR	AVSNFIMTEVMR	Q2S1B9	Q2S1B9	GATB_SALRD	gatB													23149.8	19694.7					103225	102716	118616
AVTDAVHDAGGR	AVTDAVHDAGGR	Q2S1X5	Q2S1X5	Q2S1X5_SALRD	SRU_1687													12417.3						58014.6	34534	34936.2
AVTPDQATR	AVTPDQATR	Q2S2F7	Q2S2F7	Q2S2F7_SALRD	crtY																			323707	296357	285122
AVTPGGGFVAIR	AVTPGGGFVAIR	Q2S532	Q2S532	Q2S532_SALRD	murE																			32996
AVVPENNLDR	AVVPENNLDR	Q2RZN3	Q2RZN3	Q2RZN3_SALRD	radA																			48615.5	37578.2	41355.1
AVVTDLLDGDAAASVLR	AVVTDLLDGDAAASVLR	Q2S4Q2	Q2S4Q2	Q2S4Q2_SALRD	SRU_0691																			9999.27	5188.15	6006.15
AVVVNTPANPSGK	AVVVNTPANPSGK	Q2S2Y3	Q2S2Y3	Q2S2Y3_SALRD	SRU_1324													5565.45	2546.13	4238.67				76017	54694.4	52545.6
AVYEEDEVR	AVYEEDEVR	Q2S459	Q2S459	DNLJ_SALRD	ligA																			120539	66171.7	70798
AVYWAAVDK	AVYWAAVDK	Q2S4F7	Q2S4F7	Q2S4F7_SALRD	SRU_0788													44747.2						238701	180112	188167
AWAARPEPPQGDR	AWAARPEPPQGDR	Q2S463	Q2S463	Q2S463_SALRD	sun																			69029.6	45648	38502.8
AWDAPILSDGTLR	AWDAPILSDGTLR	Q2S0X3	Q2S0X3	Q2S0X3_SALRD	SRU_2052														21130.7					95231.4	63169.1	66636.3
AWDVNMSGLK	AWDVNMSGLK	Q2S5K3	Q2S5K3	Q2S5K3_SALRD	SRU_0383																			112970	71449	65792
AWEDLLDAAAER	AWEDLLDAAAER	Q2RZW5	Q2RZW5	Q2RZW5_SALRD	SRU_2417													11176.2						90224.4	54689.1	52184.1
AWELLYTDEER	AWELLYTDEER	Q2S1H4	Q2S1H4	Q2S1H4_SALRD	SRU_1845													2576.09						12428.5	10413.4	11792.5
AWGNAPDLNR	AWGNAPDLNR	Q2S3N4	Q2S3N4	Q2S3N4_SALRD	SRU_1065																			36332.1	16819.5
AWQTGEESEHSR	AWQTGEESEHSR	Q2RZW4	Q2RZW4	Q2RZW4_SALRD	SRU_2418																			18233.6	10343.4	8400.25
AWTVQYQVR	AWTVQYQVR	Q2RZF6	Q2RZF6	Q2RZF6_SALRD	SRU_2577																			79533.2	51267.3	60137.7
AWYVYQTDK	AWYVYQTDK	Q2S0E1	Q2S0E1	Q2S0E1_SALRD	SRU_2235													14175.3						201233	141358	127131
AYAPGSEDR	AYAPGSEDR	Q2S2E1	Q2S2E1	Q2S2E1_SALRD	pruA													24512.5	17852.6					288280	175821	162288
AYAPGSEDRR	AYAPGSEDRR	Q2S2E1	Q2S2E1	Q2S2E1_SALRD	pruA													12605.3						81667.7	45602.4	39041
AYAQADDYR	AYAQADDYR	Q2S021	Q2S021	Q2S021_SALRD	fahA													81683.1	59678.4	45116.2				994680	639629	506399
AYDIFSR	AYDIFSR	Q2S2L8;Q2RZ59	PYY02623.1;Q2RZ59;Q2S2L8	CLPP1_SALRD;CLPP2_SALRD	clpP1;clpP2						148265		51130		94365.6			233172	232420	192370	167696			1213600	804017	645325
AYDPSDIEDK	AYDPSDIEDK	Q2S0Y1	Q2S0Y1	Q2S0Y1_SALRD	valS													24369.7						110272	73148.1	77257.2
AYFPVGDDPNAR	AYFPVGDDPNAR	Q2S286	Q2S286	Q2S286_SALRD	SRU_1574																			91443	53469.7	51787.8
AYGAMVQPSLR	AYGAMVQPSLR	Q2S0J8	Q2S0J8	Q2S0J8_SALRD	SRU_2178													152161	89745.4	75512.8				1810330	1038610	1086300						14244.4
AYGGAYDVMNSK	AYGGAYDVMNSK	Q2S0D0;WP_277487606.1	WP_277487606.1;Q2S0D0	Q2S0D0_SALRD;acyl-CoA	acyl-CoA;pccB													16661.5	12964.4					170713	108549	100523
AYGLEALLR	AYGLEALLR	Q2S660	Q2S660	Q2S660_SALRD	SRU_0168																				11944.3	17610.4
AYGYQTLHTMNNEGK	AYGYQTLHTMNNEGK	Q2S0R7	Q2S0R7	Q2S0R7_SALRD	SRU_2108													11974.7	10124.3	8745.14				118637	75771.8	119736
AYIAIGDLYAR	AYIAIGDLYAR	Q2S4F7	Q2S4F7	Q2S4F7_SALRD	SRU_0788																			7849.24
AYIDTHDLYRPTD	AYIDTHDLYRPTD	Q2S0V3	Q2S0V3	NADD_SALRD	nadD																			40424.9	26795.6	25583.6
AYNDGVAFR	AYNDGVAFR	Q2S0C3	Q2S0C3	Q2S0C3_SALRD	susB																			186226	87416.8	82567.1
AYNQVVNQELLQQEMK	AYNQVVNQELLQQEMK	Q2S2P1	Q2S2P1	Q2S2P1_SALRD	SRU_1416																			43364.3	27592.9	27980.8
AYPPAQLPLLIR	AYPPAQLPLLIR	Q2S3S4	Q2S3S4	Q2S3S4_SALRD	SRU_1025														1637.64					32469.3	14987.4	23726.7
AYQQADQPEK	AYQQADQPEK	Q2RZ70	Q2RZ70	Q2RZ70_SALRD	SRU_2663																			36540.6	25794.5	18604
AYVAPDGTTAVR	AYVAPDGTTAVR	Q2RYX8	Q2RYX8	Q2RYX8_SALRD	asg													36050.5	24341.2	24046.6				327019	217201	175286
AYVDTDDENDILHSFAR	AYVDTDDENDILHSFAR	Q2S2B6	Q2S2B6	SYA_SALRD	alaS														8214.11	5949.2				104854	51898.6
AYVVEPTAEFMR	AYVVEPTAEFMR	Q2S3X0	Q2S3X0	Q2S3X0_SALRD	dnaE																			28523.9	29302.9	22050.8
C(UniMod:4)AIVDVPFGGAK	CAIVDVPFGGAK	Q2S0C1	Q2S0C1	Q2S0C1_SALRD	SRU_2255													58637.2	39949	32416.6				607306	360595	370588
C(UniMod:4)AYYLFGER	CAYYLFGER	Q2S321	Q2S321	Q2S321_SALRD	SRU_1286																			48348.5	45311.2	61579
C(UniMod:4)DANVSVRPQGR	CDANVSVRPQGR	Q2S1B9	Q2S1B9	GATB_SALRD	gatB													10164.4	7445.38					178405	87656.6	90243.8
C(UniMod:4)DC(UniMod:4)GEQLDASMR	CDCGEQLDASMR	Q2S2E8	Q2S2E8	Q2S2E8_SALRD	ribA								6128.21											26148.8	19475.7
C(UniMod:4)DDYFYLDHR	CDDYFYLDHR	Q2S1S1	Q2S1S1	Q2S1S1_SALRD	hemF																			15434.7	13453.8	15264.4
C(UniMod:4)DGIDAALAHHAALVDR	CDGIDAALAHHAALVDR	Q2S459	Q2S459	DNLJ_SALRD	ligA																				39390.5	32968.5
C(UniMod:4)DVVLLDVMLPEK	CDVVLLDVMLPEK	Q2RZP2	Q2RZP2	Q2RZP2_SALRD	drrA																			44429.5	18367.7	22866
C(UniMod:4)EALDSAGNTTAAIGK	CEALDSAGNTTAAIGK	Q2S4D3	Q2S4D3	Q2S4D3_SALRD	hppA													48354.6	39000.5	28269.9				519084	377418	389520
C(UniMod:4)EAPVTDPAALR	CEAPVTDPAALR	Q2S2B2	Q2S2B2	Q2S2B2_SALRD	SRU_1548																			33083.6	25836.1	21637.4
C(UniMod:4)EDLLQETFLR	CEDLLQETFLR	Q2RYX7	Q2RYX7	Q2RYX7_SALRD	SRU_2762													10902.4						77176.6	58630.9	52181.9
C(UniMod:4)EEC(UniMod:4)EGQGVVK	CEECEGQGVVK	Q2S5D7	Q2S5D7	Q2S5D7_SALRD	uvrA						3623.12													12595.4	10282.3	9322.32						4548.12
C(UniMod:4)EQAGADGIVFHLR	CEQAGADGIVFHLR	Q2S0U5	Q2S0U5	PDXJ_SALRD	pdxJ																			9120.22	14882.4	17383.5
C(UniMod:4)FASLFTDR	CFASLFTDR	Q2S3G7;PSR02246.1	PSR02246.1;WP_293237377.1;Q2S3G7	MAG:;Q2S3G7_SALRD	MAG:;ppsA																			14662.6	19093.2	27639.4
C(UniMod:4)GLINSGGASGENDLQQVVR	CGLINSGGASGENDLQQVVR	Q2S1B5	Q2S1B5	Q2S1B5_SALRD	SRU_1906																			14021.5	8435.74	6891.44
C(UniMod:4)GMNLMK	CGMNLMK	Q2S1P2	Q2S1P2	Q2S1P2_SALRD	galE																			56172.3	34006.7	33885.7
C(UniMod:4)IFIQGDAVEYLR	CIFIQGDAVEYLR	Q2S0U7	Q2S0U7	Q2S0U7_SALRD	SRU_2078																			44586.8	25666	39917.7
C(UniMod:4)IFTTTDK	CIFTTTDK	Q2S3I1	Q2S3I1	Q2S3I1_SALRD	SRU_1123																			154055	84530.9	87861.1
C(UniMod:4)PETGEITNR	CPETGEITNR	Q2S3F0	Q2S3F0	ACCD_SALRD	accD																			135609	91189.7	85820.7
C(UniMod:4)PLLVC(UniMod:4)PAMDR	CPLLVCPAMDR	Q2S6J7	Q2S6J7	Q2S6J7_SALRD	coaBC																			57391.8	39341.4	37239.2
C(UniMod:4)PVYPNVTAEPTTDPDEIRR	CPVYPNVTAEPTTDPDEIRR	Q2S6I3	Q2S6I3	Q2S6I3_SALRD	fabD																			52761.1	21419.8	18225.3
C(UniMod:4)QEEGHTHWQIHPTR	CQEEGHTHWQIHPTR	Q2S5T5	Q2S5T5	Q2S5T5_SALRD	SRU_0300													6878.18							18737.4	43417.9
C(UniMod:4)SEFGQAVVENMR	CSEFGQAVVENMR	Q2S148	Q2S148	Q2S148_SALRD	icd													29315.2	21443.5	23344.7				319572	201451	195498
C(UniMod:4)SLVDLPFGGAK	CSLVDLPFGGAK	Q2S582	Q2S582	Q2S582_SALRD	gdhA																			106580	49560.3	63864.7
C(UniMod:4)TEVVGTFHHR	CTEVVGTFHHR	Q2S2D1	Q2S2D1	Q2S2D1_SALRD	rnr																				33987.8	40322.1
C(UniMod:4)TLSAGVTGAAK	CTLSAGVTGAAK	Q2S1T0	Q2S1T0	Q2S1T0_SALRD	SRU_1733													33175.5		22083.8				145933	125332	122662
C(UniMod:4)TWC(UniMod:4)VQR	CTWCVQR	Q2S0R9	Q2S0R9	Q2S0R9_SALRD	SRU_2106																			80786.5	44933.4	43063.8
C(UniMod:4)VDITTGAALR	CVDITTGAALR	Q2S4D3	Q2S4D3	Q2S4D3_SALRD	hppA													32616.2	16199.3	11438.2				272576	131024	156002
C(UniMod:4)VEDDIIR	CVEDDIIR	Q2S317	Q2S317	Q2S317_SALRD	SRU_1290																			230852	107302	93880.2
C(UniMod:4)VEGIEADR	CVEGIEADR	Q2S250	Q2S250	Q2S250_SALRD	fumC																			169757	117476	112321
C(UniMod:4)VESLLGGDDGR	CVESLLGGDDGR	Q2S567	Q2S567	PURQ_SALRD	purQ																			65231.8	46226	35398.4
C(UniMod:4)VPQVHGASR	CVPQVHGASR	Q2S4M1;WP_131330059.1	WP_131330059.1;Q2S4M1	Q2S4M1_SALRD;histidine	histidine;hutH																			38430.8	22901.4	25057.8
C(UniMod:4)VSC(UniMod:4)NLC(UniMod:4)AR	CVSCNLCAR	Q2S590	Q2S590	Q2S590_SALRD	nuoI													17291.7						109278	73846	67023.9
C(UniMod:4)YC(UniMod:4)YEQTFAALK	CYCYEQTFAALK	Q2S480	Q2S480	Q2S480_SALRD	SRU_0867																			26353.1	8365.36	24483.9
C(UniMod:4)YDTDQGSAVFR	CYDTDQGSAVFR	Q2S063	Q2S063	Q2S063_SALRD	ilvE													18773.5	12283					349470	169703	170515
C(UniMod:4)YVQTEDR	CYVQTEDR	Q2S521	Q2S521	Q2S521_SALRD	manC													35911	32527.8					259178	178303	183565
DAAAPDFHLVEGEGLR	DAAAPDFHLVEGEGLR	Q2S1X9	Q2S1X9	Q2S1X9_SALRD	SRU_1683																			20449.5	8543.19
DAAAQHPESPVQR	DAAAQHPESPVQR	Q2S398	Q2S398	Q2S398_SALRD	SRU_1208																			77606.5	52813.3	57691.2
DAAEEALAFVR	DAAEEALAFVR	Q2S376	Q2S376	Q2S376_SALRD	SRU_1230																			13155.2	5505.14	4784.91
DAAPADQPLDR	DAAPADQPLDR	Q2S0W8	Q2S0W8	DABA_SALRD	dabA																			69782.9	25012.7	75789
DAAQHFAER	DAAQHFAER	Q2S4L6	Q2S4L6	HIS1_SALRD	hisG													38842	35315.9	27125.7				477658	283879	261067
DAAYEIIDR	DAAYEIIDR	Q2S4R2	Q2S4R2	LDH_SALRD	ldh																			242999	250209
DADDLVEQGR	DADDLVEQGR	Q2S2G3	Q2S2G3	Q2S2G3_SALRD	rluB													5717.16						51279.3	27333.7	32005.8
DADEADAFAEAHER	DADEADAFAEAHER	Q2S186	Q2S186	Q2S186_SALRD	SRU_1935													6559.01	4018.11					118007	62882.3	49518.1
DADFFYDYFEDK	DADFFYDYFEDK	Q2S1D9	Q2S1D9	Q2S1D9_SALRD	ispH															1535.27				11901.3	4879.55	8540.76
DADFSWEGFQQR	DADFSWEGFQQR	Q2S2A3	Q2S2A3	SYM_SALRD	metG													9094.33	11044.4	11262.4				75742.7	54981.1	70499.5
DADGHEVAR	DADGHEVAR	Q2RZX8	Q2RZX8	Q2RZX8_SALRD	SRU_2404																			37280	17578.2	20323.5
DADTDAATVLEDALR	DADTDAATVLEDALR	Q2S3Y0	Q2S3Y0	Q2S3Y0_SALRD	dapD													3895.58						151307	35180.7	48622.9
DADVFLGTDAEGPR	DADVFLGTDAEGPR	Q2RZN7	Q2RZN7	Q2RZN7_SALRD	SRU_2496																			40684.4	26830.9	27107.1
DAEDTLFLMYTSGTTGK	DAEDTLFLMYTSGTTGK	Q2S1X8	Q2S1X8	Q2S1X8_SALRD	acs																			18185.5	8830.24	12320.3
DAEDTLFLMYTSGTTGKPK	DAEDTLFLMYTSGTTGKPK	Q2S1X8	Q2S1X8	Q2S1X8_SALRD	acs													22667.7	18533.7					70578.4	73732.4	92277.9
DAEDYFPVAWR	DAEDYFPVAWR	Q2S6I9	Q2S6I9	Q2S6I9_SALRD	rpsI													71430.4	64317.9	56879.5	6882.83	5781.95	7916.95	1086700	688312	843881						6117.88
DAESGAQELQEK	DAESGAQELQEK	Q2S5W6	Q2S5W6	Q2S5W6_SALRD	recG																			39633.3	25607.8	29065.8
DAFLPATDGR	DAFLPATDGR	Q2RZZ9	Q2RZZ9	Q2RZZ9_SALRD	SRU_2383																			188342	117032	94636.2
DAFTPDAFER	DAFTPDAFER	Q2RZK6	Q2RZK6	Q2RZK6_SALRD	SRU_2527																			84515.1	41477.5	37562.6
DAGADEIDVVINR	DAGADEIDVVINR	Q2S379	Q2S379	Q2S379_SALRD	SRU_1227																			59455.1	25884.9	26823.8
DAGAIFIGK	DAGAIFIGK	Q2S4S2	Q2S4S2	GATA_SALRD	gatA																			209114	110689	90986.9
DAGATDEAPPVTQHHIDVAAGDTPLGTVAR	DAGATDEAPPVTQHHIDVAAGDTPLGTVAR	Q2RYT3	Q2RYT3	SYFB_SALRD	pheT																			37642.4	21264.7	17136.6
DAGDAPFVLDVR	DAGDAPFVLDVR	Q2S0Y3	Q2S0Y3	Q2S0Y3_SALRD	SRU_2042													16224.5						154333	82857.5	71975.1
DAGDPVEQAR	DAGDPVEQAR	Q2S295	Q2S295	HIS6_SALRD	hisF													17049.3						85993.1	64576.5	57316.4
DAGGAPNGGWQPDER	DAGGAPNGGWQPDER	Q2S3D7	Q2S3D7	Q2S3D7_SALRD	SRU_1168																			18120.1	7925.35	9503.32
DAGGDLAYLALSDFR	DAGGDLAYLALSDFR	Q2S204	Q2S204	RF3_SALRD	prfC																			12237.2	9694.49	7943.32
DAGHDVTTMK	DAGHDVTTMK	Q2RYM4	Q2RYM4	Q2RYM4_SALRD	SRU_2868													66003.7	33570.9	28478.8				747144	491827	449381
DAGLPVRPALNNWTDR	DAGLPVRPALNNWTDR	Q2S295	Q2S295	HIS6_SALRD	hisF													5524.13							43083	46148.1
DAGPTC(UniMod:4)AILK	DAGPTCAILK	Q2S222	Q2S222	Q2S222_SALRD	purH																			94928.1	79231.2	70238.2
DAGSDPQVVVSR	DAGSDPQVVVSR	Q2S1N6	Q2S1N6	Q2S1N6_SALRD	nusA													55452	34973.4	28885.7				622443	440358	411844
DAGYTHDAQC(UniMod:4)VTYR	DAGYTHDAQCVTYR	Q2S193	Q2S193	Q2S193_SALRD	SRU_1928													2195.06						8176.18	6538.17	4645.1
DAHAEGQILK	DAHAEGQILK	Q2RYX5	Q2RYX5	Q2RYX5_SALRD	SRU_2764																			113206	214470	199021
DAIADLHDALVLGVR	DAIADLHDALVLGVR	Q2S5I3	Q2S5I3	Q2S5I3_SALRD	nadE																			5519.12	13339.3	15498.3
DALAQIIQPR	DALAQIIQPR	Q2S525	Q2S525	Q2S525_SALRD	ftsA													16741.1	7807.1	10180.4				166548	98071.3	97171.5
DALDHPHHAVR	DALDHPHHAVR	Q2RZV1	Q2RZV1	Q2RZV1_SALRD	SRU_2431													18595.4	20899.4						53750	50208.1
DALDSAPEDK	DALDSAPEDK	Q2S3T6	Q2S3T6	Q2S3T6_SALRD	hemB													15518.4						78865	59945.4	63453.5
DALEGLLSPER	DALEGLLSPER	Q2S1N7	Q2S1N7	IF2_SALRD	infB													34871.3	26311.9	24036.4				406938	303135	297830
DALMYEIPR	DALMYEIPR	Q2S1G4	Q2S1G4	SYS_SALRD	serS																			66421	48771.3	43080.2
DALQGGDFATFGDR	DALQGGDFATFGDR	Q2S0F1	Q2S0F1	Y2225_SALRD	SRU_2225													29254.9	20380.3					348218	173590	183239
DALSLIDLDPSTYR	DALSLIDLDPSTYR	Q2S116	Q2S116	Q2S116_SALRD	SRU_2006																			18117.7	22065
DALVVTELPYQVNK	DALVVTELPYQVNK	Q2S0H7	Q2S0H7	Q2S0H7_SALRD	gyrA													33958.2	26919.1	21100.8				261227	190186	168230
DAMM(UniMod:35)VTER	DAMMVTER	Q2S514	Q2S514	Q2S514_SALRD	drrA													32942.8	24213.5	23308.5				156202	129458	139156						22212.5
DAMPDGGTLTVEAR	DAMPDGGTLTVEAR	Q2S0W3	Q2S0W3	Q2S0W3_SALRD	SRU_2062																			75973.5	48927.6	51548.7
DANVDLSPASIR	DANVDLSPASIR	Q2S028	Q2S028	Q2S028_SALRD	hrcA																			48519.5	29539	22095.7
DAPDDLIEQLR	DAPDDLIEQLR	Q2RYZ4	Q2RYZ4	Q2RYZ4_SALRD	priA																			91211.9	75636.4	75309.5
DAPLDTIYLKPAVR	DAPLDTIYLKPAVR	Q2S596	Q2S596	Q2S596_SALRD	SRU_0490																				5844.25
DAPTLIDFVSDESLAHYDEVK	DAPTLIDFVSDESLAHYDEVK	Q2S4A7	Q2S4A7	Q2S4A7_SALRD	hisS													10364.4	7334.26					87288.3	46266.7	61409
DAQGDSGVSQR	DAQGDSGVSQR	Q2S1B3	Q2S1B3	Q2S1B3_SALRD	SRU_1908																			69931.6	37113.9	32959.7
DAQQYVILQR	DAQQYVILQR	Q2S2P6	Q2S2P6	PANC_SALRD	panC																			48632.4	29144.1	25768.4
DASIWHHC(UniMod:4)TLR	DASIWHHCTLR	Q2S214	Q2S214	Q2S214_SALRD	paaY																				20591.4	21655.5
DASMFEVMEHC(UniMod:4)DR	DASMFEVMEHCDR	Q2S031	Q2S031	Q2S031_SALRD	SRU_2350																			9593.21	5186.13	5738.16
DASPAGDDLR	DASPAGDDLR	Q2S065	Q2S065	Q2S065_SALRD	SRU_2315														17292.5					34248.8	40920.9	18642.4
DATADADPVR	DATADADPVR	Q2S2Y7	Q2S2Y7	Q2S2Y7_SALRD	SRU_1319															20760.5				177613	156989	147194
DATGVGMM(UniMod:35)DC(UniMod:4)K	DATGVGMMDCK	Q2S6J1	Q2S6J1	EFTS_SALRD	tsf																			36510.9	27814.8	23556.3
DATGYAVAYVAAQHGTSC(UniMod:4)HIVK	DATGYAVAYVAAQHGTSCHIVK	Q2S0T0	Q2S0T0	Q2S0T0_SALRD	SRU_2095													3459.13						18744.7	22557.9	19879.7
DATIASAESATGGLIGHR	DATIASAESATGGLIGHR	Q2S304	Q2S304	CINAL_SALRD	SRU_1303																			61367.1	50667.6	40557
DATTPAVQATIER	DATTPAVQATIER	Q2S2T4	Q2S2T4	Q2S2T4_SALRD	SRU_1373																			35377.3	19081.6	17039.7
DAVFETMALAR	DAVFETMALAR	Q2S2A3	Q2S2A3	SYM_SALRD	metG																			52041.7	35219.1
DAVGGDLPC(UniMod:4)HR	DAVGGDLPCHR	Q2S0J3;Q2S0J7	Q2S0J3;Q2S0J7	Q2S0J3_SALRD;Q2S0J7_SALRD	SRU_2179;SRU_2183																			35704	29474	24674.8
DAVLEWNTAFR	DAVLEWNTAFR	Q2S5E0	Q2S5E0	Q2S5E0_SALRD	SRU_0446													69249.8	47927.3	33876.2		3111.24		503696	358132	502013
DAYEDDLDLVIDLYR	DAYEDDLDLVIDLYR	Q2S1H3	Q2S1H3	Q2S1H3_SALRD	SRU_1846																			5058.12
DDARPVPDR	DDARPVPDR	Q2S459	Q2S459	DNLJ_SALRD	ligA																			110428	55403.3	49853.3
DDASIYSHYAGIEPLR	DDASIYSHYAGIEPLR	Q2S2Y3	Q2S2Y3	Q2S2Y3_SALRD	SRU_1324													3146.61						34339	21427.8	23629.1
DDDEHATLDEAAER	DDDEHATLDEAAER	Q2S498	Q2S498	GLGE_SALRD	glgE													5969.14	5833.13	4527.1				83383.8	45618	39998.8
DDDELPTPAIR	DDDELPTPAIR	Q2S0Q2	Q2S0Q2	Q2S0Q2_SALRD	SRU_2123													5605.16						49389.4	28493.8	25345.8
DDDELPTPAIRPYPR	DDDELPTPAIRPYPR	Q2S0Q2	Q2S0Q2	Q2S0Q2_SALRD	SRU_2123													11902.5	8842.15	6051.1				211639	99643	104279
DDDLYQIYR	DDDLYQIYR	Q2S4A2	Q2S4A2	Q2S4A2_SALRD	SRU_0844																			51158.5		21921.7
DDDVVIAAGPEAHDLVVALHR	DDDVVIAAGPEAHDLVVALHR	Q2S6H7	Q2S6H7	Q2S6H7_SALRD	SRU_0049																				12680.5	16496.7
DDEGEHLR	DDEGEHLR	Q2S0A2	Q2S0A2	Q2S0A2_SALRD	cat5																			94678.3	39973.9	37942.9
DDESYDSIDQGDTLQFR	DDESYDSIDQGDTLQFR	Q2S2I0	Q2S2I0	Q2S2I0_SALRD	SRU_1477																			9340.27	4976.16
DDEWSDWSSAPTR	DDEWSDWSSAPTR	Q2S0W0	Q2S0W0	Q2S0W0_SALRD	SRU_2065													3675.61	2731.63					56016.4	31045.6	30568.4
DDFDGSAR	DDFDGSAR	Q2S0J9	Q2S0J9	Q2S0J9_SALRD	SRU_2177													169428		84759.8				1718840	1114320	965807
DDFVEQYR	DDFVEQYR	Q2S0D0	Q2S0D0	Q2S0D0_SALRD	pccB																			84802.3	57288.6	48674.3
DDGSGAATVYTR	DDGSGAATVYTR	Q2RYS9	Q2RYS9	Q2RYS9_SALRD	SRU_2811																			14648.5	16447.5	17332.5
DDGSIQVIR	DDGSIQVIR	Q2S0C1	Q2S0C1	Q2S0C1_SALRD	SRU_2255													31003.3	30199.8					317720	271140	245584
DDGTLYAEIPSER	DDGTLYAEIPSER	Q2S5N6	Q2S5N6	Q2S5N6_SALRD	SRU_0349																			108005	63935.1	59014.9
DDGTMDQYTK	DDGTMDQYTK	Q2S5P6	Q2S5P6	Q2S5P6_SALRD	der																			35161.1	24482.7	26877.7
DDGVTGGALVGSVEDR	DDGVTGGALVGSVEDR	Q2S5C7	Q2S5C7	Q2S5C7_SALRD	prsA																			125178	77149.8	76669.2
DDGYDTADYFK	DDGYDTADYFK	Q2S499	Q2S499	Q2S499_SALRD	SRU_0847													8964.3						36794.2	20508.7	23004.7
DDIDALMEELR	DDIDALMEELR	Q2S563	Q2S563	Q2S563_SALRD	SRU_0525																			40710.3	12102.3	14277.4
DDLDVPEAPTHR	DDLDVPEAPTHR	Q2S469	Q2S469	Q2S469_SALRD	SRU_0878																			72388.9	32506.6	30277.3
DDLLMLLAR	DDLLMLLAR	Q2S576	Q2S576	Q2S576_SALRD	SRU_0512																			6097.18	8603.22	7070.2
DDLPYEIDGLVIK	DDLPYEIDGLVIK	Q2S459	Q2S459	DNLJ_SALRD	ligA													14703.5		9642.34				155671	64882.6	74460.9
DDLQIHR	DDLQIHR	Q2S4G0	Q2S4G0	Q2S4G0_SALRD	SRU_0785																			125798	78146.6	69010.6
DDLSDKER	DDLSDKER	Q2S4T3	Q2S4T3	Q2S4T3_SALRD	malQ																			112689	60385.6	57009.4
DDLTEAIESTLNPA	DDLTEAIESTLNPA	Q2S2C4	Q2S2C4	Q2S2C4_SALRD	SRU_1535																			28306
DDPAHPMVAILGGSK	DDPAHPMVAILGGSK	Q2S3A7	Q2S3A7	PGK_SALRD	pgk																			21435.6	14192	12644.8
DDPAYFHVPENEGIAR	DDPAYFHVPENEGIAR	Q2S2I5	Q2S2I5	Q2S2I5_SALRD	SRU_1472																			18562.4	13198.4	11701.3
DDPMALQR	DDPMALQR	Q2S307;WP_251939315.1	WP_251939315.1;Q2S307	DNAK_SALRD;molecular	dnaK;molecular																			131594	83947	68253.9
DDPNAALLGLLYDQR	DDPNAALLGLLYDQR	Q2S3T7	Q2S3T7	Q2S3T7_SALRD	SRU_1012													7842.59	6487.39	6413.21				130782	46381.2	44717.7
DDPYC(UniMod:4)C(UniMod:4)LVHSTVK	DDPYCCLVHSTVK	Q2RZ44	Q2RZ44	Q2RZ44_SALRD	hemH																			10688.3	10836.3
DDQGYHLATR	DDQGYHLATR	Q2S3C8	Q2S3C8	Q2S3C8_SALRD	lexA																			43699.9	25928.3	21823.1
DDQMVVGGEGR	DDQMVVGGEGR	Q2S6F9	Q2S6F9	Q2S6F9_SALRD	SRU_0069													87448.6	43257	42460.2		3781.27		1064830	656702	635755					4362.92	2946.59
DDQSPVFTTFR	DDQSPVFTTFR	Q2S4F5	Q2S4F5	Q2S4F5_SALRD	SRU_0790													16559.5						74926.2	42532.2	33831
DDSIEQDAQK	DDSIEQDAQK	Q2S519	Q2S519	Q2S519_SALRD	SRU_0569																			66885.1	46145.8	43602.8
DDSPSTTFHGR	DDSPSTTFHGR	Q2S1J4	Q2S1J4	Q2S1J4_SALRD	SRU_1824																			49128	31330.6	24244.4
DDVHPEDPLFVSHGHR	DDVHPEDPLFVSHGHR	Q2S4E2	Q2S4E2	Q2S4E2_SALRD	SRU_0803														7017.86					10087.1	27465.1	30415.4
DDVPDFDSGDTVNVHLR	DDVPDFDSGDTVNVHLR	Q2S235	Q2S235	RL19_SALRD	rplS													9896.31	7207.23	5986.17				257648	63380.8	69081.1
DDVVLDALGPHVSEK	DDVVLDALGPHVSEK	Q2S5K1	Q2S5K1	Q2S5K1_SALRD	glnA															261924					1912020	1843390					21005.9	15136.6
DDYLGPVAIGR	DDYLGPVAIGR	Q2S5C1	Q2S5C1	Q2S5C1_SALRD	typA														5682.19					295961	161506	138176
DEAELLQDALR	DEAELLQDALR	Q2RZT2	Q2RZT2	Q2RZT2_SALRD	SRU_2450													16874.6	11555.4	7116.25				281142	135296	141984
DEAENNWILIQK	DEAENNWILIQK	Q2S0F2	Q2S0F2	Q2S0F2_SALRD	SRU_2224																			13241.4	9773.38	3033.1
DEAFQQALR	DEAFQQALR	Q2S1I9	Q2S1I9	Q2S1I9_SALRD	secD													22285.3	23046.5	18465.7				131927	118227	78620
DEAGEMHGLNGR	DEAGEMHGLNGR	Q2RZX9	Q2RZX9	Q2RZX9_SALRD	SRU_2403																			51361.5	50741.5	38408.2
DEAPDAPLHAVTR	DEAPDAPLHAVTR	Q2RYW9	Q2RYW9	Q2RYW9_SALRD	SRU_2770													18336.7						44195.4	28399.1	29610.1
DEAVFDLDDLLR	DEAVFDLDDLLR	Q2S590	Q2S590	Q2S590_SALRD	nuoI																			8258.29
DEDIGC(UniMod:4)GVLFQVR	DEDIGCGVLFQVR	Q2S280	Q2S280	UVRC_SALRD	uvrC																			11184.3
DEDLFVHYSEIDTEGFK	DEDLFVHYSEIDTEGFK	Q2S1T6	Q2S1T6	Q2S1T6_SALRD	SRU_1727																			14290.4	5743.17	4871.15
DEETGEDAAASIR	DEETGEDAAASIR	Q2S095	Q2S095	Q2S095_SALRD	SRU_2282																			49430	36837.7	30802.4
DEFLDLLPNDAR	DEFLDLLPNDAR	Q2S179	Q2S179	Q2S179_SALRD	SRU_1942																			102768	64427.8	46532.5
DEFNAFNR	DEFNAFNR	Q2S459	Q2S459	DNLJ_SALRD	ligA																			74655.6	43259.9	34849.2
DEFSEEYDR	DEFSEEYDR	Q2S597	Q2S597	Q2S597_SALRD	SRU_0489																			97570	63376.7	61038.1
DEGAADEDAER	DEGAADEDAER	Q2RZ71	Q2RZ71	Q2RZ71_SALRD	SRU_2662																			17508.5	13411.3	12630.3
DEGEPIVNVR	DEGEPIVNVR	Q2S5A1	Q2S5A1	Q2S5A1_SALRD	sdhA													53516.7	33294.8	28323.9				636016	472639	412848
DEGGQGAGVSR	DEGGQGAGVSR	Q2S217	Q2S217	Q2S217_SALRD	hslU													16694.8		9561.72				260352	165208	150301
DEGTGELVVDR	DEGTGELVVDR	Q2S538	Q2S538	PYRG_SALRD	pyrG																			260028	136025	172486
DEGVQALVR	DEGVQALVR	Q2S1U0	Q2S1U0	Q2S1U0_SALRD	SRU_1723																			111017	65907.5	73981.8
DEGYAKDPSLVDEK	DEGYAKDPSLVDEK	Q2S1B5	Q2S1B5	Q2S1B5_SALRD	SRU_1906													24154.5	19131.4	19493.4				134843	96007.2	73248.5
DEHETAIER	DEHETAIER	Q2S4T3	Q2S4T3	Q2S4T3_SALRD	malQ																			34269.8	15874.4	15956.4
DEHFTEFLNPDSLNVR	DEHFTEFLNPDSLNVR	Q2S1L9	Q2S1L9	Q2S1L9_SALRD	glnS													14973.4	13692.4	9415.27				25324.6	31792.8	33629.9
DEHIAALLMGLR	DEHIAALLMGLR	Q2S1Z6	Q2S1Z6	TRPD_SALRD	trpD													2732.05							25258.4	26068.5
DEIAKPNIPDGK	DEIAKPNIPDGK	Q2S436	Q2S436	Q2S436_SALRD	atpB													14610.4	11028.3					205205	115149	121761
DEIHLSNHDLLGYGR	DEIHLSNHDLLGYGR	Q2S6F4	Q2S6F4	Q2S6F4_SALRD	malP													39840	27095.8	19951.6				27246.7	175727	210625
DEIYYRPR	DEIYYRPR	Q2S2I7	Q2S2I7	Q2S2I7_SALRD	SRU_1470																			62937	38573	48774.3
DELDIPVFHDDQHGTAVVTAAALLNALK	DELDIPVFHDDQHGTAVVTAAALLNALK	Q2S1M8	Q2S1M8	Q2S1M8_SALRD	SRU_1786																					5019.2
DELEDMQVVFTAK	DELEDMQVVFTAK	Q2S2U0	Q2S2U0	RL9_SALRD	rplI													21022.9						115626	34444.4	41894.6
DELGTVTHPAPMLSLK	DELGTVTHPAPMLSLK	Q2S459	Q2S459	DNLJ_SALRD	ligA																			30690.9	14356.4	13554.3
DEPLDPTIETR	DEPLDPTIETR	Q2RZW7	Q2RZW7	Q2RZW7_SALRD	bfeA													80018.6	58831	62092.1				703851	442479	461703
DEQIPGDHYR	DEQIPGDHYR	Q2S1N6	Q2S1N6	Q2S1N6_SALRD	nusA													68257	50689.4	42643.3				823888	416880	431935
DERPTLPVVLVTK	DERPTLPVVLVTK	Q2RZW4	Q2RZW4	Q2RZW4_SALRD	SRU_2418													4377.08						90067.9	40435.8	34883.8
DESFSQHIHHR	DESFSQHIHHR	Q2S4M9	Q2S4M9	Q2S4M9_SALRD	rpsJ																				13040.2	21063.4
DESGTHAYVAER	DESGTHAYVAER	Q2S422	Q2S422	Q2S422_SALRD	SRU_0926																			43948.6	18931.9	24878
DESSVAAQDQAAAR	DESSVAAQDQAAAR	Q2S5W7	Q2S5W7	Q2S5W7_SALRD	SRU_0268																			12477.5	7819.27	9473.29
DESVIVYGEDVAGDK	DESVIVYGEDVAGDK	Q2S512	Q2S512	Q2S512_SALRD	SRU_0576													27093						165592	88334.3	101849
DETGTIQVYVR	DETGTIQVYVR	Q2S442	Q2S442	Q2S442_SALRD	lysS													12826.9						58690.1	26360.7	32613.2
DETYVVEHDLSDR	DETYVVEHDLSDR	Q2S2I0	Q2S2I0	Q2S2I0_SALRD	SRU_1477													20671.9		9216.39				199699	134630	111666
DEVADLAIEAAQK	DEVADLAIEAAQK	Q2S434	Q2S434	ATPF_SALRD	atpF																			93737.4		15282.6
DEVEAQLADISV	DEVEAQLADISV	Q2RYM4	Q2RYM4	Q2RYM4_SALRD	SRU_2868																			58421.7	19371.6	18238.5
DEVPDEVKEEER	DEVPDEVKEEER	Q2S6J1	Q2S6J1	EFTS_SALRD	tsf													32423.8	27752.6	24458.6				396564	225750	187459
DEVTTPGGTAIAAVSSLEEHGLR	DEVTTPGGTAIAAVSSLEEHGLR	Q2S2A0	Q2S2A0	Q2S2A0_SALRD	proC																			19433.8	11484.5	12106.5
DEWAAQLQDTR	DEWAAQLQDTR	Q2RZD0	Q2RZD0	Q2RZD0_SALRD	SRU_2603																			50883.5	37801.2	38098.2
DEYGIPVLR	DEYGIPVLR	Q2RZK4	Q2RZK4	Q2RZK4_SALRD	SRU_2529													15274.4						103907	53779.5	45147.3
DEYLSSPFVQR	DEYLSSPFVQR	Q2S5T5	Q2S5T5	Q2S5T5_SALRD	SRU_0300													52206.8	52975.8	39774.3				744094	447167	378507
DEYPNAGFR	DEYPNAGFR	Q2S0D9	Q2S0D9	Q2S0D9_SALRD	SRU_2237																			43124.1	26765.7	23454.6
DFADGEIYVR	DFADGEIYVR	Q2S4D0	Q2S4D0	Q2S4D0_SALRD	prs													27045.6	21678.3	16144.2				240527	100108	130193
DFAEVEGDGEITK	DFAEVEGDGEITK	Q2S3F9	Q2S3F9	RUVB_SALRD	ruvB																			102244	72860.2	43295.3
DFASAAEIVDGR	DFASAAEIVDGR	Q2S2I0	Q2S2I0	Q2S2I0_SALRD	SRU_1477													227025	152426	111415				2333050	1536700	1386470
DFDEDTGR	DFDEDTGR	Q2S3I6	Q2S3I6	Q2S3I6_SALRD	topA													15239.4						126981	60898.5	56054.4
DFDQGASVYPDEK	DFDQGASVYPDEK	Q2S040	Q2S040	Q2S040_SALRD	rho													31082.3	23881.1	17415.9				551852	291599	304467
DFDVPEPER	DFDVPEPER	Q2S362	Q2S362	Q2S362_SALRD	ymxG													19401.7	6711.4	8567.84				274196	114096	109914
DFDYEAFR	DFDYEAFR	Q2S4G9	Q2S4G9	GLYA_SALRD	glyA													23160.7	15322.5	11905.3				197319	116771	104783
DFESYLETR	DFESYLETR	Q2S1M7;PSQ73227.1	PSQ73227.1;Q2S1M7	MAG:;Q2S1M7_SALRD	MAG:;SRU_1787													115434	85114.5	63723.9				962836	568572	555507
DFFGHPR	DFFGHPR	Q2S159	Q2S159	Q2S159_SALRD	SRU_1962														35916.8					90722	243742	280888
DFGAFVEIMPEK	DFGAFVEIMPEK	Q2S1P1	Q2S1P1	PNP_SALRD	pnp													20325.7	17436.6	14321.5				276846	116442	157431
DFGDDVDLGDVVR	DFGDDVDLGDVVR	Q2S3R4	Q2S3R4	RL3_SALRD	rplC													80031.2	56181.9	35417.8				1190880	477337	523920
DFHQVMK	DFHQVMK	Q2S201	Q2S201	Q2S201_SALRD	SRU_1661																			217618	126204	132235
DFIIDPYQLVEAR	DFIIDPYQLVEAR	Q2S1Z5	Q2S1Z5	TRPC_SALRD	trpC													7559.3	10525.4					54384.1	28254.1	33905.2
DFIVAHPSAHVEQLATAVVR	DFIVAHPSAHVEQLATAVVR	Q2S2E1	Q2S2E1	Q2S2E1_SALRD	pruA																				10116.3	16447.6
DFLEQLAR	DFLEQLAR	Q2S2D0	Q2S2D0	Q2S2D0_SALRD	SRU_1529													37003.8	26969.6	20121.5				445083	317196	245607
DFLVPSR	DFLVPSR	Q2S158;MGYG000347321_00601;WP_009961968.1;WP_217929473.1;WP_298477715.1	MGYG000347321_00601;MGYG000410680_00937;WP_027183069.1;WP_217929473.1;WP_058187288.1;WP_009961968.1;WP_296305488.1;QED23452.1;WP_298477715.1;WP_005806111.1;Q2S158	Aspartate--tRNA;SYDND_SALRD;aspartate--tRNA	Aspartate--tRNA;aspS;aspartate--tRNA														14529.3					62844.1	28807.6
DFQFTIGR	DFQFTIGR	Q2S0D3	Q2S0D3	Q2S0D3_SALRD	SRU_2243																					119501
DFTHWVDDHMDAIR	DFTHWVDDHMDAIR	Q2RZW0	Q2RZW0	Q2RZW0_SALRD	SRU_2422																				15156.4	31627.9
DFTVPLYR	DFTVPLYR	Q2S1X3	Q2S1X3	Q2S1X3_SALRD	SRU_1689																			160328	142395	124992
DFVDTFPDR	DFVDTFPDR	Q2S5J0	Q2S5J0	NUOD_SALRD	nuoD													43154.1	28710.8	25128.7				605177	321945	280094
DFVDTLDLDR	DFVDTLDLDR	Q2S564	Q2S564	Q2S564_SALRD	SRU_0524													39939.7	24263	21464.7				391968	192236	216680
DFVYGAILR	DFVYGAILR	Q2S6H7	Q2S6H7	Q2S6H7_SALRD	SRU_0049																			199765	206948	213403
DGAFGGAQMR	DGAFGGAQMR	Q2RZ81	Q2RZ81	Q2RZ81_SALRD	aspG																			112362	44561.2	41480
DGASSQYGSDAIAGVANLR	DGASSQYGSDAIAGVANLR	Q2RZW7	Q2RZW7	Q2RZW7_SALRD	bfeA													11049.7	10787.6					103274	64151.4	66573.4
DGDAIADVTR	DGDAIADVTR	Q2S0H7	Q2S0H7	Q2S0H7_SALRD	gyrA																			72657.7	57404.4	66043.5
DGDEVGWALAGSTR	DGDEVGWALAGSTR	Q2S2H4	Q2S2H4	Q2S2H4_SALRD	SRU_1483																			60962.1	37804.3	37662.3
DGDGPAWEVVVHGGR	DGDGPAWEVVVHGGR	Q2S295	Q2S295	HIS6_SALRD	hisF																			16286.4	15813.4	16069.4
DGDGWVIDGHK	DGDGWVIDGHK	Q2S3I8	Q2S3I8	Q2S3I8_SALRD	SRU_1116																			52441.7
DGDHFYNSAVVVRPDGR	DGDHFYNSAVVVRPDGR	Q2S2E4	Q2S2E4	Q2S2E4_SALRD	SRU_1513																			21217.7	30089.9	35985
DGDPPEDAVVVNDR	DGDPPEDAVVVNDR	Q2S148	Q2S148	Q2S148_SALRD	icd													50783.9	40585.8	27252.1				561000	363662	350534
DGDTGGTVLSR	DGDTGGTVLSR	Q2S5D6	Q2S5D6	Q2S5D6_SALRD	SRU_0451													19340.6						162290	113234	101577
DGDVFVLADR	DGDVFVLADR	Q2S415	Q2S415	SYL_SALRD	leuS													7549.14						77496.5	39750.6	32749.6
DGDVFVLADRPAVR	DGDVFVLADRPAVR	Q2S415	Q2S415	SYL_SALRD	leuS													7799.22	9125.95					38568	40690.8	35522.5
DGEFDDGEHVLR	DGEFDDGEHVLR	Q2S1L9	Q2S1L9	Q2S1L9_SALRD	glnS													11256.2	12086.3					24006.5	20253.5	15418.4
DGEGDFGFNAR	DGEGDFGFNAR	Q2S0Q3;Q2S5Z8	Q2S0Q3;Q2S5Z8	CH601_SALRD;CH602_SALRD	groEL1;groEL2													140858	157426	128281	13206.7	10472.1	11208.5	4214210	2549740	2275700
DGENTFEVLMEAVK	DGENTFEVLMEAVK	Q2S1X3	Q2S1X3	Q2S1X3_SALRD	SRU_1689													5399.39	8835.93					26084.1	11393.3	13059.6
DGEPVDLTDLEYK	DGEPVDLTDLEYK	Q2RZP1	Q2RZP1	Q2RZP1_SALRD	SRU_2492													35474.3	24210.9	25748				453243	246960	240449
DGEQAVFMPHADR	DGEQAVFMPHADR	Q2S396	Q2S396	Q2S396_SALRD	SRU_1210													28160.7	18494.5	19395.5				349743	198838	199049
DGESTLFPR	DGESTLFPR	Q2S0T5	Q2S0T5	Q2S0T5_SALRD	SRU_2090													14348.4						120000	66363.9	68134
DGESVLAGGGR	DGESVLAGGGR	Q2S0C2	Q2S0C2	Q2S0C2_SALRD	SRU_2254														6520.2	8013.94				108160	75076.6	77816.6
DGEVIEALPNAQFR	DGEVIEALPNAQFR	Q2S3P3	Q2S3P3	IF1_SALRD	infA													65354.8	43384.5	54607.1	15509.6		18667.7	610151	386042	266355
DGFGGPGFFLR	DGFGGPGFFLR	Q2RZV1	Q2RZV1	Q2RZV1_SALRD	SRU_2431													5783.27		4448.1				25338.5	38676.9	48351.7
DGFVPAEGAGALMLETLEHAR	DGFVPAEGAGALMLETLEHAR	Q2RZ00	Q2RZ00	Q2RZ00_SALRD	fabF													39416.1	28117.9	17394.3	2906.38			34780.2	135811	174575
DGGPAVDAWDVR	DGGPAVDAWDVR	Q2S5L5	Q2S5L5	Q2S5L5_SALRD	SRU_0370																			120453	106302	81260.3
DGGTGLGLVIVQEVAK	DGGTGLGLVIVQEVAK	Q2S699	Q2S699	Q2S699_SALRD	SRU_0129																			12169.4	8566.31	8552.34
DGGTLVGTEESAR	DGGTLVGTEESAR	Q2S494	Q2S494	Q2S494_SALRD	SRU_0852													51534.5	40065.5					369039	273044	281413
DGHEVEETFR	DGHEVEETFR	Q2S413	Q2S413	EFP_SALRD	efp													23256.3	18718.3	15437.3				363166	170442	156256
DGITAC(UniMod:4)QMDM(UniMod:35)K	DGITACQMDMK	Q2S1P1	Q2S1P1	PNP_SALRD	pnp													6240.96	9793.79					62326	43943.2	45074.9
DGIVVIPK	DGIVVIPK	Q2S192	Q2S192	Q2S192_SALRD	SRU_1929																			115198	75942.4	68638.4
DGIYNLGTHLPWVGK	DGIYNLGTHLPWVGK	Q2RZP4	Q2RZP4	Q2RZP4_SALRD	SRU_2489													8629.09	12202.7					12179.6	80832.5	90058.9
DGLAVTGSGQVIR	DGLAVTGSGQVIR	Q2S2T5	Q2S2T5	Q2S2T5_SALRD	SRU_1372																			84432.5	59625.8	57902.8
DGLTVETNNGR	DGLTVETNNGR	Q2S2H4	Q2S2H4	Q2S2H4_SALRD	SRU_1483																			40872.2	52837.7	45726.2
DGMEYGDFAVLYR	DGMEYGDFAVLYR	Q2S550	Q2S550	Q2S550_SALRD	SRU_0538																			19902.7	9639.71	14469.7
DGNEAAQNILGR	DGNEAAQNILGR	Q2S0W3	Q2S0W3	Q2S0W3_SALRD	SRU_2062																			192249	70421.2	88910.1
DGNMIEGR	DGNMIEGR	Q2S3R2	Q2S3R2	Q2S3R2_SALRD	rplW																			403644	238125	202525
DGNPNVTADVTR	DGNPNVTADVTR	Q2S6D5	Q2S6D5	Q2S6D5_SALRD	ppc													9923.3	10619.3					36526.1	25358.7	25669.7
DGNYYVAGSPVPQAR	DGNYYVAGSPVPQAR	Q2S272	Q2S272	Q2S272_SALRD	SRU_1588														3086.79					46758	32495.6	35414.5
DGQDVVGNR	DGQDVVGNR	Q2S2C8	Q2S2C8	Q2S2C8_SALRD	recA													23012.5		19771.5				231867	156698	151840
DGQITVPSGATR	DGQITVPSGATR	Q2S0A2	Q2S0A2	Q2S0A2_SALRD	cat5													21890.7						65531.8	57658.7	54447.8
DGQLALC(UniMod:4)GDAPAVR	DGQLALCGDAPAVR	Q2S425	Q2S425	Q2S425_SALRD	mpl																			27377.9	24115.9	23741.8
DGQLVLSK	DGQLVLSK	Q2S1M7	Q2S1M7	Q2S1M7_SALRD	SRU_1787													35960.8						215301	133214	116446
DGQPVYVVER	DGQPVYVVER	Q2S2G5	Q2S2G5	Y1493_SALRD	SRU_1493													5217.16						61030.7	29958.8	26967.7
DGQVWAAAR	DGQVWAAAR	Q2RYT3	Q2RYT3	SYFB_SALRD	pheT																			80329.4	46331.8	37816.9
DGSEFTMEWK	DGSEFTMEWK	Q2S130	Q2S130	Q2S130_SALRD	SRU_1992																			33627	21604.6	21857.6
DGSETDGIGATVR	DGSETDGIGATVR	Q2RYN3	Q2RYN3	Q2RYN3_SALRD	SRU_2859																			25744.7	18235.5	19799.6
DGSTEQAEVTALFEYEGLQR	DGSTEQAEVTALFEYEGLQR	Q2S5C1	Q2S5C1	Q2S5C1_SALRD	typA																			12808.5		5337.21
DGSTVDLHHVLIK	DGSTVDLHHVLIK	Q2S1L5	Q2S1L5	Q2S1L5_SALRD	SRU_1799																			7078.16	8117.21	9109.19
DGSTVDLHHVLIKPNAPTGK	DGSTVDLHHVLIKPNAPTGK	Q2S1L5	Q2S1L5	Q2S1L5_SALRD	SRU_1799														1826.45	1541.61				5433.32	14714.1	17603.3
DGSVQHLDFLSDEEK	DGSVQHLDFLSDEEK	Q2S696	Q2S696	Q2S696_SALRD	SRU_0132															4994.12				30881.8	17343.5	16600.5
DGSVQHLDFLSDEEKDVFK	DGSVQHLDFLSDEEKDVFK	Q2S696	Q2S696	Q2S696_SALRD	SRU_0132																			14641.4	27935.8	31968.8
DGSVWEQNYLC(UniMod:4)GVPEDPVRR	DGSVWEQNYLCGVPEDPVRR	Q2RZX4	Q2RZX4	Q2RZX4_SALRD	gyrB													3743.14						8933.3	8878.31
DGTLTATATPLHTGR	DGTLTATATPLHTGR	Q2RYZ9	Q2RYZ9	Q2RYZ9_SALRD	SRU_2740																			18768.3	6961.44	8479.64
DGTLVDDFLIR	DGTLVDDFLIR	Q2RYX1	Q2RYX1	Q2RYX1_SALRD	SRU_2768													15555.5	14266.4					88275.8	60104.9	68869.9
DGTMDGPNIQAYR	DGTMDGPNIQAYR	Q2S296	Q2S296	HIS4_SALRD	hisA																			93305.1	72593.5	72865.5
DGTPFIGLVSSTVVR	DGTPFIGLVSSTVVR	Q2S0A1	Q2S0A1	Q2S0A1_SALRD	SRU_2276																			8928.32		4102.16
DGTVYVIEANPR	DGTVYVIEANPR	Q2S3Y9	Q2S3Y9	Q2S3Y9_SALRD	carB																			53486.7	42805.4	32547.2
DGVAASDELR	DGVAASDELR	Q2S1X8	Q2S1X8	Q2S1X8_SALRD	acs																			341074	238108	254794
DGVAASDELRQDIVAAVEK	DGVAASDELRQDIVAAVEK	Q2S1X8	Q2S1X8	Q2S1X8_SALRD	acs																			35292.1	28587.8	35125.1
DGVEALEQAR	DGVEALEQAR	Q2S085	Q2S085	Q2S085_SALRD	drrA																			23901.6		14254.4
DGVHAALQNTYVGDK	DGVHAALQNTYVGDK	Q2S0L5	Q2S0L5	Q2S0L5_SALRD	SRU_2161													5371.77		3566.56				61031.7	30215.3	29077.6
DGVPDILDALR	DGVPDILDALR	Q2RZV3	Q2RZV3	ATPB_SALRD	atpD													135451	127356	87637.4	13416.4	11570.3		2081780	1205620	1020790					7706.21	11469.3
DGVVQYEGEISSLK	DGVVQYEGEISSLK	Q2S1N7	Q2S1N7	IF2_SALRD	infB													33116.3	23525.8	20530.8				363753	216552	204796
DGWEVPTAR	DGWEVPTAR	Q2S222	Q2S222	Q2S222_SALRD	purH													28480.6	21100.1	25547.1				268234	175057	166697
DGWQWGPDGR	DGWQWGPDGR	Q2S516	Q2S516	Q2S516_SALRD	SRU_0572													42696.7	26422.4	22828.8				493664	328387	332568
DGWSHLYR	DGWSHLYR	Q2RYX4	Q2RYX4	Q2RYX4_SALRD	SRU_2765													67963.9	79751.1					71977.9	114730	141992
DGWVWTSPLR	DGWVWTSPLR	Q2S2W8	Q2S2W8	Q2S2W8_SALRD	SRU_1339																			20227.6	20191.6	24032.7
DGYEVVGEPR	DGYEVVGEPR	Q2S036	Q2S036	Q2S036_SALRD	SRU_2344																			77389.8	46237.8	44198.1
DGYSAVQLGFDNVK	DGYSAVQLGFDNVK	Q2S3R4	Q2S3R4	RL3_SALRD	rplC													75505.9	49997.9	42648.6			11398.5	821207	424765	502359
DHALPDR	DHALPDR	Q2S134	Q2S134	Q2S134_SALRD	SRU_1987																			145451	78358.7	88938
DHEIHFIASDLPFR	DHEIHFIASDLPFR	Q2S0U0	Q2S0U0	Q2S0U0_SALRD	SRU_2085														4476.11						5254.13	20893.5
DHELDLVEVAPDADPPVC(UniMod:4)K	DHELDLVEVAPDADPPVCK	Q2RYT7	Q2RYT7	Q2RYT7_SALRD	infC																			117222	51829.8	46642.3
DHFPAYEALFLYR	DHFPAYEALFLYR	Q2RZQ9	Q2RZQ9	Q2RZQ9_SALRD	SRU_2474																				4728.12	7449.18
DHGEGAIMR	DHGEGAIMR	Q2S2C8	Q2S2C8	Q2S2C8_SALRD	recA																			136882	82681.9	79050.7
DHGLSAIDAVER	DHGLSAIDAVER	Q2S247	Q2S247	Q2S247_SALRD	gldA																			93270.9	55922.3	62021.2
DHGTVAGQTVTDDLDR	DHGTVAGQTVTDDLDR	Q2S6E8	Q2S6E8	Q2S6E8_SALRD	tal													7696.78	5882.61					66352.6	37356.3	34440.5
DHLDGVLFTDYLSSFR	DHLDGVLFTDYLSSFR	Q2S316	Q2S316	DEF_SALRD	def																			4148.09	6126.15	7328.21
DHLSTVAADR	DHLSTVAADR	Q2S6L1	Q2S6L1	Q2S6L1_SALRD	ribBA														14576.2					162922	96652	90030.8
DHPWDQIGNK	DHPWDQIGNK	Q2S1M7	Q2S1M7	Q2S1M7_SALRD	SRU_1787													90388.7	58767.7	58129.6				819953	511923	489047
DHSTVIHANNAVEDR	DHSTVIHANNAVEDR	Q2S6M2	Q2S6M2	Q2S6M2_SALRD	dnaA																			18750.5	19857.6
DHTQQPSLAAMTETAIDR	DHTQQPSLAAMTETAIDR	Q2S5Z7	Q2S5Z7	Q2S5Z7_SALRD	SRU_0238																			81540.2	28329.7	28246.6
DHVDDPVR	DHVDDPVR	Q2S4Q7	Q2S4Q7	Q2S4Q7_SALRD	SRU_0686																			696864	703909	747950
DHVEPETQHQR	DHVEPETQHQR	Q2S3M0	Q2S3M0	Q2S3M0_SALRD	dapB																			60645.2	24584.4	26591.6
DHVMEGDK	DHVMEGDK	Q2S5C8	Q2S5C8	RUVA_SALRD	ruvA																			56194.3	27078.6	30814.6
DHVTDDPIEQFR	DHVTDDPIEQFR	Q2S544	Q2S544	PDXH_SALRD	pdxH													14172.5						60419.1	37541.4	36714.3
DIAIESTNVVGPR	DIAIESTNVVGPR	Q2S1J0	Q2S1J0	Q2S1J0_SALRD	secF																			259397	166690	163734
DIDQHLVEAQQTR	DIDQHLVEAQQTR	Q2S3I6	Q2S3I6	Q2S3I6_SALRD	topA													8990.21						114951	50369.2	43040
DIDQIEEDADR	DIDQIEEDADR	Q2S2L8	Q2S2L8	CLPP1_SALRD	clpP1													21154.7	16000.5					232347	144736	124191
DIELDEDIR	DIELDEDIR	Q2S2U0	Q2S2U0	RL9_SALRD	rplI																			409145	137839	134441
DIEPGEILVIDR	DIEPGEILVIDR	Q2S450	Q2S450	Q2S450_SALRD	purF													6235.19	7400.23					33340.1	22177.8	21374.7
DIEVMLGGGR	DIEVMLGGGR	Q2S5Z7	Q2S5Z7	Q2S5Z7_SALRD	SRU_0238																			54951.3	42565.1	49197.2
DIEYVEHSSEVVSR	DIEYVEHSSEVVSR	Q2S5D0	Q2S5D0	Q2S5D0_SALRD	ileS																			14202.4	13074.3	10310.2
DIFAPAAAHLADGR	DIFAPAAAHLADGR	Q2S1J4	Q2S1J4	Q2S1J4_SALRD	SRU_1824																			27342.7	21429.5	21331.5
DIFLTSPSPLELGK	DIFLTSPSPLELGK	Q2S2F6	Q2S2F6	Q2S2F6_SALRD	crtO													13198.5	8338.33					91156.2	57739.4	52619.1
DIFTMGAR	DIFTMGAR	Q2RZ77;WP_272066315.1;WP_142602017.1;WP_305538761.1	WP_272066315.1;WP_305538761.1;WP_142602017.1;Q2RZ77	PURL_SALRD;phosphoribosylformylglycinamidine	phosphoribosylformylglycinamidine;purL																			170455	82591.4	83040
DIGETPLPPYIDR	DIGETPLPPYIDR	Q2S209	Q2S209	Q2S209_SALRD	queA																			400598	242127	228583
DIGGGVFYSNQENR	DIGGGVFYSNQENR	Q2RZZ9	Q2RZZ9	Q2RZZ9_SALRD	SRU_2383																			96075.4	61270.1	67108.6
DIIVGDPTLFVR	DIIVGDPTLFVR	Q2S6F0	Q2S6F0	Q2S6F0_SALRD	zwf													10598.9	8527.06	6147.84				106197	61605.1	68659.2
DILDNLHDR	DILDNLHDR	Q2S2V9	Q2S2V9	Q2S2V9_SALRD	SRU_1348																			37562.1	48687.4	41334.1
DILLISTPK	DILLISTPK	Q2S4Z9	Q2S4Z9	Q2S4Z9_SALRD	rfbA																			69477.9	53896.4
DILVPADVFQEK	DILVPADVFQEK	Q2S0N9	Q2S0N9	Q2S0N9_SALRD	SRU_2136																			31863.1
DILVSELLANNER	DILVSELLANNER	Q2S1X8	Q2S1X8	Q2S1X8_SALRD	acs													22031.3	6211.09	7351.74				448992	217692	211987
DINPEAPTHILIVPR	DINPEAPTHILIVPR	Q2RYU7	Q2RYU7	Q2RYU7_SALRD	SRU_2792													11273.7	8577.04	5235.37				113558	74696.7	82862
DIQINISEIK	DIQINISEIK	Q2S3Q8	Q2S3Q8	RS3_SALRD	rpsC													24190.7						246104	112360	139590
DISADTALLALQGPK	DISADTALLALQGPK	Q2S244	Q2S244	Q2S244_SALRD	gcvT																			10117.2	6878.17
DISHSSVER	DISHSSVER	Q2S5K0;MGYG000359404_02266;WP_300644522.1	MGYG000359404_02266;WP_300644522.1;Q2S5K0	Argininosuccinate;Q2S5K0_SALRD;adenylosuccinate	Argininosuccinate;adenylosuccinate;purB													36710.9	35428	30860.8	41147.1	33096.9		352126	203903	174921	35156.9	34524.9
DISLFFTR	DISLFFTR	Q2S301	Q2S301	Q2S301_SALRD	SRU_1306													15070.4		9484.24				45916.1	70078.7	99515.5
DIVDFAADHAADLVVMATHGR	DIVDFAADHAADLVVMATHGR	Q2S4R7	Q2S4R7	Q2S4R7_SALRD	SRU_0676													3685.9							12149.9	22715
DIVEHVPGDR	DIVEHVPGDR	Q2S6I0	Q2S6I0	Q2S6I0_SALRD	SRU_0046																			221950	137868	150596
DIVIIDTAGR	DIVIIDTAGR	Q2S231	Q2S231	Q2S231_SALRD	ffh																			105884	88675.3	87901.5
DIWDDADFDNK	DIWDDADFDNK	Q2S389	Q2S389	Q2S389_SALRD	SRU_1217													9462.23		7043.36				246077	93784.3	110636
DKDGIPATVK	DKDGIPATVK	Q2S3R1	Q2S3R1	RL2_SALRD	rplB													92902.6	68380.6	57389.4				933057	652789	627635
DKDVANAIR	DKDVANAIR	Q2S523;WP_315999230.1	WP_315999230.1;Q2S523	Q2S523_SALRD;S8	S8;SRU_0565																			227380	129616	136081
DKPSPPELVHEDVDMASSIVR	DKPSPPELVHEDVDMASSIVR	Q2S597	Q2S597	Q2S597_SALRD	SRU_0489																			22374.6	14522.4	18706.5
DKYDDEPEK	DKYDDEPEK	Q2S6H3	Q2S6H3	Q2S6H3_SALRD	yidC																			35776	20066.5	15169.4
DLADEKDVGAGAIIHPSR	DLADEKDVGAGAIIHPSR	Q2S1L8	Q2S1L8	SYE_SALRD	gltX																			86096.7	48146.7	50674.9
DLAETLEEHGYEWIR	DLAETLEEHGYEWIR	Q2S2S1	Q2S2S1	Q2S2S1_SALRD	sufC													10032.3						24767.7	47556.2	86930.3
DLATGMVDAAR	DLATGMVDAAR	Q2S3D1	Q2S3D1	Q2S3D1_SALRD	SRU_1174																			78728.2	48046.4	61819.6
DLDALLIEK	DLDALLIEK	Q2S4S6	Q2S4S6	Q2S4S6_SALRD	SRU_0667																			53392.8	38290.2	32618.9
DLDGVEVVNISDR	DLDGVEVVNISDR	Q2S1M8	Q2S1M8	Q2S1M8_SALRD	SRU_1786																			211655	69535.5	92644.2
DLDVDDHLTQMK	DLDVDDHLTQMK	Q2S5T5	Q2S5T5	Q2S5T5_SALRD	SRU_0300													38675.5	30463.1	26392.9				680638	380592	363860
DLENDNVEMAR	DLENDNVEMAR	Q2RZJ2	Q2RZJ2	SYP_SALRD	proS													30777.4	25729	20500.6				392353	175087	181143
DLFAQLPEAEIR	DLFAQLPEAEIR	Q2RZZ5	Q2RZZ5	Q2RZZ5_SALRD	uvrA																			27531.9	9495.3	6421.21
DLFDLSIVGAR	DLFDLSIVGAR	Q2RYV6	Q2RYV6	Q2RYV6_SALRD	SRU_2783																			9506.24	8342.26	12967.3
DLGDTTTLRDPSVPEEIR	DLGDTTTLRDPSVPEEIR	Q2S1X8	Q2S1X8	Q2S1X8_SALRD	acs													4451.13	6176.17	5063.15				112680	87975.1	85725.3
DLGGIIVVDFIDLR	DLGGIIVVDFIDLR	Q2S597	Q2S597	Q2S597_SALRD	SRU_0489																			14761.6
DLGLLLLR	DLGLLLLR	Q2S5G1	Q2S5G1	Q2S5G1_SALRD	SRU_0425													14857.4	9550.21	8565.21				63464.3	91691.2	127506
DLGQAAASTDLMR	DLGQAAASTDLMR	Q2RZ83	Q2RZ83	Q2RZ83_SALRD	atoC																			42988.5	277821	21812.8
DLHAAQADAATER	DLHAAQADAATER	Q2S0W8	Q2S0W8	DABA_SALRD	dabA													2678.17						30549.4	16450	13037
DLHSGNYGGAVDNPANALSR	DLHSGNYGGAVDNPANALSR	Q2S1D7	Q2S1D7	Q2S1D7_SALRD	SRU_1882																			38864.1	18739.5	14907
DLIAPGPDDDHVPDSVR	DLIAPGPDDDHVPDSVR	Q2S3T5	Q2S3T5	SYC_SALRD	cysS													14590.5	8991.28	9722.28				133307	67045.9	70308
DLIEGMGFTR	DLIEGMGFTR	Q2S2V1	Q2S2V1	Q2S2V1_SALRD	SRU_1356																			62648.9	45560.1	47232.1
DLILEVQQHLGER	DLILEVQQHLGER	Q2RZV3	Q2RZV3	ATPB_SALRD	atpD													15253.3		13173				38099	82332.5	104349
DLILTTPDGEIIKPR	DLILTTPDGEIIKPR	Q2S2P3	Q2S2P3	Q2S2P3_SALRD	SRU_1414													10927.3	8887.24					118921	94127.4	90246.5
DLIQDAGLLSELR	DLIQDAGLLSELR	Q2S550	Q2S550	Q2S550_SALRD	SRU_0538																			8671.3	12959.4	17912.6
DLIQVTDR	DLIQVTDR	Q2S1B9	Q2S1B9	GATB_SALRD	gatB																			134698	80805.8	82222.9
DLIVQSQTGSGK	DLIVQSQTGSGK	Q2S6I0	Q2S6I0	Q2S6I0_SALRD	SRU_0046																			131050	91141.9	96764.9
DLLDGADAVVHTIATIR	DLLDGADAVVHTIATIR	Q2S1X2	Q2S1X2	Q2S1X2_SALRD	SRU_1690													3538.1	4540.12						14965.4	16401.4
DLLESEIDHGWAR	DLLESEIDHGWAR	Q2S6G5	Q2S6G5	Q2S6G5_SALRD	mfd																				11566.3	13552.4
DLLHLNDVEPLSPR	DLLHLNDVEPLSPR	Q2S2Y6	Q2S2Y6	Q2S2Y6_SALRD	SRU_1321																			10597.3	18456.5	18807.5
DLLMAVPPGLSMR	DLLMAVPPGLSMR	Q2S303	Q2S303	Q2S303_SALRD	SRU_1304																			87568.3	54531.8	69400.3
DLLPIVEGSTVTTK	DLLPIVEGSTVTTK	Q2S217	Q2S217	Q2S217_SALRD	hslU													18065.7	13625.5	11709.5				465140	240147	268214
DLLPVLFR	DLLPVLFR	Q2S5V7	Q2S5V7	Q2S5V7_SALRD	SRU_0278																			6285.14	17379.5	20851.4
DLLVDWR	DLLVDWR	Q2S3L9	Q2S3L9	Q2S3L9_SALRD	phrB																			16047.3		23892.5
DLLVEEFGLGEEAVAGGEVR	DLLVEEFGLGEEAVAGGEVR	Q2S4B8	Q2S4B8	Q2S4B8_SALRD	pycA																			12617.4		7557.26
DLMEEIEEGR	DLMEEIEEGR	Q2S3A4	Q2S3A4	Q2S3A4_SALRD	dctD																			22961.6	12136.3
DLMLVDTAGMQK	DLMLVDTAGMQK	Q2S5P6	Q2S5P6	Q2S5P6_SALRD	der																			41144.3	36860	34280.1
DLMPFEHVIPTHQGR	DLMPFEHVIPTHQGR	Q2S1V4	Q2S1V4	TNAA_SALRD	tnaA													20131.9	16271.3	12148.6			3990.42	5309.14	147551	167357
DLNKPTDVLWVR	DLNKPTDVLWVR	Q2S4I0	Q2S4I0	Q2S4I0_SALRD	SRU_0764																			12302.3	17212.4	17143.3
DLPPLDEEFVR	DLPPLDEEFVR	Q2RZ60	Q2RZ60	TIG_SALRD	tig													88749.4	67780.7	67213.8				339989	199264	193113
DLPWHIPEDLK	DLPWHIPEDLK	Q2S5H3	Q2S5H3	Q2S5H3_SALRD	folA																			19028.7	46078.6	35526.2
DLQDYVDAAK	DLQDYVDAAK	Q2S2Y7	Q2S2Y7	Q2S2Y7_SALRD	SRU_1319													90506.6	47144.3					333736	208853	203633
DLQIGEWYR	DLQIGEWYR	Q2S3E7	Q2S3E7	Q2S3E7_SALRD	SRU_1158														11234.3					67818.9	63607	76960.2
DLSFQNEQGEPVR	DLSFQNEQGEPVR	Q2S6L8	Q2S6L8	Q2S6L8_SALRD	SRU_0005																			46750.6	55957.9	26717
DLSIAEIETR	DLSIAEIETR	Q2S3Q6	Q2S3Q6	Q2S3Q6_SALRD	rpmC													50598.4						426936	231977	225821
DLSLHQQYNPDDR	DLSLHQQYNPDDR	Q2S4M0	Q2S4M0	Q2S4M0_SALRD	SRU_0723																			26611.6	16274.4	13615.3
DLSLVHSMIPLGSC(UniMod:4)TMK	DLSLVHSMIPLGSCTMK	Q2S350;CAA7265912.1	CAA7265912.1;Q2S350	Q2S350_SALRD;unnamed	gcvP;unnamed																			6050.16	8316.26	11840.4
DLSPSVIDFGPVR	DLSPSVIDFGPVR	Q2S1D9	Q2S1D9	Q2S1D9_SALRD	ispH																			46585.6	27631.6	31163
DLTASGFFSSK	DLTASGFFSSK	Q2RZK5	Q2RZK5	Q2RZK5_SALRD	SRU_2528																			40366.1	20805.6	19509.6
DLTDAVFAADAQGNVNTFR	DLTDAVFAADAQGNVNTFR	Q2S5E0	Q2S5E0	Q2S5E0_SALRD	SRU_0446													6130.84	7744.82	4751.26				88284.7	30762.8	37826.5
DLTDEFGGDR	DLTDEFGGDR	Q2S512	Q2S512	Q2S512_SALRD	SRU_0576													20182.2	16572.4	10975.9				362638	178451	173093
DLTDIAVNMVEK	DLTDIAVNMVEK	Q2S217	Q2S217	Q2S217_SALRD	hslU														17667.5					254007	96956.3	114118
DLTFIPC(UniMod:4)GGTER	DLTFIPCGGTER	Q2S4S7	Q2S4S7	Q2S4S7_SALRD	SRU_0666													49082.3		35753.2				431611	289533	257956
DLTPHVVAPTGDHR	DLTPHVVAPTGDHR	Q2S2N9	Q2S2N9	Q2S2N9_SALRD	SRU_1417													11245.3	9217.22					57729.4	54578.3	52212.4
DLTVSLDDIQYAR	DLTVSLDDIQYAR	Q2S020	Q2S020	Q2S020_SALRD	SRU_2361													14263.6	14547.6	12017.4				142206	61363.6	73225
DLTWMHDHNPMGATLR	DLTWMHDHNPMGATLR	Q2S244	Q2S244	Q2S244_SALRD	gcvT													11280.9	6508.26	5335.47					98883.1	101058
DLVALEEAVR	DLVALEEAVR	Q2S3Y9	Q2S3Y9	Q2S3Y9_SALRD	carB													17988.5	19201.6	14787.4				43356	59790.5	92022.7
DLVDEVAEMLRPK	DLVDEVAEMLRPK	Q2S513	Q2S513	Q2S513_SALRD	SRU_0575																				6480.13
DLVHSGLEDTMSHAYDEIR	DLVHSGLEDTMSHAYDEIR	Q2S0C1	Q2S0C1	Q2S0C1_SALRD	SRU_2255													28564	20323.8	16740.6				24863.8	121676	157446
DLVITTLMEHHANDLPHR	DLVITTLMEHHANDLPHR	Q2S3F6	Q2S3F6	Q2S3F6_SALRD	SRU_1149													4415.09							13014.3	20551.5
DLVLDALGPSWTR	DLVLDALGPSWTR	Q2S1L5	Q2S1L5	Q2S1L5_SALRD	SRU_1799													23525.7	15972	10896.5				137206	117886	125959
DLVMHEVGHTLGLR	DLVMHEVGHTLGLR	Q2S5N6	Q2S5N6	Q2S5N6_SALRD	SRU_0349																				47285.2	58062.5
DLVRPC(UniMod:4)PDPEVTDR	DLVRPCPDPEVTDR	Q2RZL2	Q2RZL2	Q2RZL2_SALRD	SRU_2521																			12799.9	5005.84
DLVSQC(UniMod:4)IYQEIR	DLVSQCIYQEIR	Q2S5A1	Q2S5A1	Q2S5A1_SALRD	sdhA													62848.4	55548.1	53069.1				329502	202052	229060
DLWAMSADER	DLWAMSADER	Q2S5P2	Q2S5P2	Q2S5P2_SALRD	SRU_0343																			30555.9	29517.9	27853.8
DLWDNLTQR	DLWDNLTQR	Q2S5D0	Q2S5D0	Q2S5D0_SALRD	ileS													51849.3	30893.8	26503.8				59785.8	74333.1	90422.8
DLWMEVGYLPR	DLWMEVGYLPR	Q2S1P1	Q2S1P1	PNP_SALRD	pnp													17192.6	9194.68	8918.19				69861.3	75763.1	110170
DLWTEVSGPVR	DLWTEVSGPVR	Q2S2B0	Q2S2B0	Q2S2B0_SALRD	SRU_1550																			23998.7	22823.7	15890.5
DLYDDAVYEQGAVNLR	DLYDDAVYEQGAVNLR	Q2S2D0	Q2S2D0	Q2S2D0_SALRD	SRU_1529																			36399.1		18804.5
DLYENWPFFR	DLYENWPFFR	Q2S6D5	Q2S6D5	Q2S6D5_SALRD	ppc													5463.17							9460.29	12294.4
DMANLPSAIYIVDVQR	DMANLPSAIYIVDVQR	Q2S6J0	Q2S6J0	RS2_SALRD	rpsB																			24456.6	13279.4	15415.4
DMAQQDDLVR	DMAQQDDLVR	Q2RZP0	Q2RZP0	Q2RZP0_SALRD	rtcB																			41364.3	34899.1	39109
DMDIPLVAAHFFHYAGWADK	DMDIPLVAAHFFHYAGWADK	Q2S378	Q2S378	Q2S378_SALRD	SRU_1228														2820.09					2456.09		10826.4
DMGPETLIIK	DMGPETLIIK	Q2S4I4	Q2S4I4	Q2S4I4_SALRD	SRU_0760													39701.2		17156.4				362317	221543	206285
DMLDDADLSVAR	DMLDDADLSVAR	Q2S6J1	Q2S6J1	EFTS_SALRD	tsf													73745.1	56002.4	44094.8				812052	431529	367689
DMLDDLLSNTR	DMLDDLLSNTR	Q2S5A1	Q2S5A1	Q2S5A1_SALRD	sdhA													51518.9	33131.6	22992.8			5204.37	559021	265700	291911
DMNLWGMAR	DMNLWGMAR	Q2S1W1	Q2S1W1	Q2S1W1_SALRD	SRU_1701																			10524.3	9430.24	11957.3
DMTPMFC(UniMod:4)GSALK	DMTPMFCGSALK	Q2S3R7	Q2S3R7	EFG_SALRD	fusA													21048.2	13034.4	16769				244454	162091	162296
DMWQAATTVYER	DMWQAATTVYER	Q2S0V2	Q2S0V2	Q2S0V2_SALRD	SRU_2073													33868.3	31836.2					101979	77091.9	83414.1
DMYQHAATQDNLER	DMYQHAATQDNLER	Q2S6J7	Q2S6J7	Q2S6J7_SALRD	coaBC																			35675	16424.5	16207.7
DNAGIQSADELVR	DNAGIQSADELVR	Q2S5C8	Q2S5C8	RUVA_SALRD	ruvA																			87522.7	56355	54553.7
DNALYFASDQELR	DNALYFASDQELR	Q2S6F8	Q2S6F8	Q2S6F8_SALRD	SRU_0070																			49377	35454.6	39046.5
DNEEVQER	DNEEVQER	Q2S5C1	Q2S5C1	Q2S5C1_SALRD	typA																			38879.9	31792.8	28299.7
DNEEVVAPLSDR	DNEEVVAPLSDR	Q2S1Q6;MGYG000431489_02703	MGYG000431489_02703;Q2S1Q6	DNA-directed;RPOC_SALRD	DNA-directed;rpoC						72754.4							91526.6	80582.8	81640.5				495619	298918	277540
DNFYHTLEVLDNVAER	DNFYHTLEVLDNVAER	Q2RZU6	Q2RZU6	Q2RZU6_SALRD	SRU_2436																			4236.13	6118.18	7579.22
DNLTSTSATPYHDLINR	DNLTSTSATPYHDLINR	Q2S5E0	Q2S5E0	Q2S5E0_SALRD	SRU_0446													170310	114036	98009.2	10596.3	8205.22	8813.22	1838760	1250920	1254460				7314.19	7005.19	7435.17
DNMIGWVAAR	DNMIGWVAAR	Q2S0F1	Q2S0F1	Y2225_SALRD	SRU_2225													32645.8	26732.7	23178.6				233414	178768	145940
DNSFVVRPEQLMQR	DNSFVVRPEQLMQR	Q2S4E4	Q2S4E4	SECA_SALRD	secA													23479.6	16430.4	13490.3				22509.5	20037.4	19554.5
DNWVHLPVGYHGR	DNWVHLPVGYHGR	Q2S021	Q2S021	Q2S021_SALRD	fahA													59755.3	39609.4	25877.3	7191.1		4940.94	16416.4	299506	416905				5229.23		4338.4
DNYC(UniMod:4)EIDPDAR	DNYCEIDPDAR	Q2RZK4	Q2RZK4	Q2RZK4_SALRD	SRU_2529																			18136	10658.2	7541.56
DPAERPDIYGK	DPAERPDIYGK	Q2S1X3	Q2S1X3	Q2S1X3_SALRD	SRU_1689													8384.82						55029.8	28932.5	27361
DPAEVDPSAVQTLK	DPAEVDPSAVQTLK	Q2RZK3	Q2RZK3	Q2RZK3_SALRD	SRU_2530													9612.32						21471.7	21072.8	16100.6
DPDGSGEMIDTTVGR	DPDGSGEMIDTTVGR	Q2S1Q6;MGYG000431489_02703	MGYG000431489_02703;Q2S1Q6	DNA-directed;RPOC_SALRD	DNA-directed;rpoC													39576.5	21765.5	17728.6				427796	259965	282373
DPDGTFPLVR	DPDGTFPLVR	Q2S445	Q2S445	Q2S445_SALRD	ald													8604.85	8948.73	7842.83				190695	91519.2	98545.3
DPDGYLLQIFTK	DPDGYLLQIFTK	Q2S2T7	Q2S2T7	Q2S2T7_SALRD	hppD																			13980.4	11200.6	10863.5
DPDWPGR	DPDWPGR	Q2S5W0	Q2S5W0	Q2S5W0_SALRD	tkt																			153850	83877.6	69257.5
DPDYGVEFVFLRPR	DPDYGVEFVFLRPR	Q2S4L6	Q2S4L6	HIS1_SALRD	hisG													7986.11	9272					21187.7	32563.8	74696.6
DPEDDILPTC(UniMod:4)R	DPEDDILPTCR	Q2RZX9	Q2RZX9	Q2RZX9_SALRD	SRU_2403													11667.3	11057.1	7028.93				166495	101990	93662.8
DPEKPIGSFIFLGPTGVGK	DPEKPIGSFIFLGPTGVGK	Q2S2Z0	Q2S2Z0	Q2S2Z0_SALRD	clpC																			2766.08	3754.11	6015.17
DPELMQYFADHR	DPELMQYFADHR	Q2S4S0	Q2S4S0	Q2S4S0_SALRD	add													8718.36						7949.29	39323.3	40309.6
DPETLLLTR	DPETLLLTR	Q2S5G8	Q2S5G8	Q2S5G8_SALRD	SRU_0418													19411.1	11482.3	7900.47				156225	93664	81639.6
DPGAYGLGELEPLLEYGASPR	DPGAYGLGELEPLLEYGASPR	Q2S0K6	Q2S0K6	Q2S0K6_SALRD	SRU_2170																			21670.8	6956.24	9018.32
DPGPEDVR	DPGPEDVR	Q2S2J4	Q2S2J4	Q2S2J4_SALRD	glpA																			100071	69262.3	68837.4
DPLTQAAR	DPLTQAAR	Q2S0B8	Q2S0B8	Q2S0B8_SALRD	cat1																			134936	99456.3	98345
DPNIDFVGGIR	DPNIDFVGGIR	Q2S2D0	Q2S2D0	Q2S2D0_SALRD	SRU_1529																			43808.2	14184.4	12593.4
DPQSVVTVGTFDGVHR	DPQSVVTVGTFDGVHR	Q2S1N9	Q2S1N9	Q2S1N9_SALRD	ribF																			40966.1	25331.8	27916.8
DPQTLVTSGGPR	DPQTLVTSGGPR	Q2S406	Q2S406	Q2S406_SALRD	SRU_0942																			58303.9	45497.2	48417.3
DPSDANVEIGEVIGR	DPSDANVEIGEVIGR	Q2S1Q6;MGYG000431489_02703	MGYG000431489_02703;Q2S1Q6	DNA-directed;RPOC_SALRD	DNA-directed;rpoC													23713.2	13971.5	7829.78				497539	199724	223642
DPSLVDEK	DPSLVDEK	Q2S1B5	Q2S1B5	Q2S1B5_SALRD	SRU_1906													149924	82482.7	74561.7				1172810	776746	732673
DPSVPEEIRR	DPSVPEEIRR	Q2S1X8	Q2S1X8	Q2S1X8_SALRD	acs																			314598	170419	155454
DPSVYAELLGQK	DPSVYAELLGQK	Q2S1I3	Q2S1I3	PCKA1_SALRD	pckA1													13170.5		12256.4				134738	81779.6	69212.6
DPVFGLSIPDR	DPVFGLSIPDR	Q2S1I3	Q2S1I3	PCKA1_SALRD	pckA1																			79488.4	46608.2	55221.4
DPVTATYR	DPVTATYR	Q2S452	Q2S452	Q2S452_SALRD	ggt																			270479	145167	145143
DPYLVHGDDR	DPYLVHGDDR	Q2S0F1	Q2S0F1	Y2225_SALRD	SRU_2225																			48741.5	43465.4	51341.5
DQAEEFIEGGEK	DQAEEFIEGGEK	Q2RYY6	Q2RYY6	Q2RYY6_SALRD	fabF													12742.9	9836.76	9353.82				151749	101378	90859.9
DQASTPYVR	DQASTPYVR	Q2S5N6	Q2S5N6	Q2S5N6_SALRD	SRU_0349													29808.8						104104	75569	81871.1
DQATLGVGAGQMSR	DQATLGVGAGQMSR	Q2S222	Q2S222	Q2S222_SALRD	purH													30798.7		22195.5				229462	164924	163383
DQDGLGHGEGYK	DQDGLGHGEGYK	Q2S3W1	Q2S3W1	Q2S3W1_SALRD	SRU_0988																			22055.7	9579.29
DQDGNDQFLPYVR	DQDGNDQFLPYVR	Q2S5G3	Q2S5G3	Q2S5G3_SALRD	SRU_0423																			36481.5	18274.7
DQEGADVGPQYR	DQEGADVGPQYR	Q2S3M7	Q2S3M7	Q2S3M7_SALRD	msrA													42664.6	40023.4					258842	157396	159907
DQEQHGPGQS	DQEQHGPGQS	Q2S3L5	Q2S3L5	Q2S3L5_SALRD	SRU_1087																			31267.8		17171.4
DQGYSVSIIADHGNADR	DQGYSVSIIADHGNADR	Q2S026	Q2S026	GPMI_SALRD	gpmI																			19383.9	14200.4	13107.1
DQIHLPGPDFVDR	DQIHLPGPDFVDR	Q2S1B5	Q2S1B5	Q2S1B5_SALRD	SRU_1906													88213.1	54291	57376.1				394692	351198	343663
DQIMAGVDLIK	DQIMAGVDLIK	Q2RYS6	Q2RYS6	Q2RYS6_SALRD	SRU_2814													16032.5						62626.9	35605.3	36645
DQLDDFAQHQTDR	DQLDDFAQHQTDR	Q2S2R3	Q2S2R3	Q2S2R3_SALRD	SRU_1394																			12162.2	6345.3
DQLDQMFK	DQLDQMFK	Q2RZJ2	Q2RZJ2	SYP_SALRD	proS													49538.3	48781.2	50533.1				455463	237622	214791
DQLHSSALDLSGGQQQR	DQLHSSALDLSGGQQQR	Q2S081	Q2S081	PSTB_SALRD	pstB																			26659.7	12818.4	11444.3
DQLSMAYTPGVAR	DQLSMAYTPGVAR	Q2S1M8	Q2S1M8	Q2S1M8_SALRD	SRU_1786													10281.1		10387.4				122196	87912.2	90475.5
DQLTALC(UniMod:4)DER	DQLTALCDER	Q2S4U2	Q2S4U2	Q2S4U2_SALRD	graD													20208.9	9191.91					136268	76287.8	79786.6
DQPQYEGVGLVLK	DQPQYEGVGLVLK	Q2RYN2	Q2RYN2	Q2RYN2_SALRD	SRU_2860																			733297		24244
DQPTEDLIEAIR	DQPTEDLIEAIR	Q2RYV0	Q2RYV0	Q2RYV0_SALRD	SRU_2789													14004.5						338067	147627	157160
DQQSYFPYR	DQQSYFPYR	Q2RZZ9	Q2RZZ9	Q2RZZ9_SALRD	SRU_2383													16754.5						206816	118993	108940
DQVLDYDLFR	DQVLDYDLFR	Q2S531	Q2S531	MRAY_SALRD	mraY																			24903.8	17680.6	18287.6
DQVLVGTTHYPALDER	DQVLVGTTHYPALDER	Q2S1M3	Q2S1M3	Q2S1M3_SALRD	SRU_1791																			19451.5	17412.4	17136.4
DRDDPYC(UniMod:4)C(UniMod:4)LVHSTVK	DRDDPYCCLVHSTVK	Q2RZ44	Q2RZ44	Q2RZ44_SALRD	hemH													5720.89	6101.9	4631.23				50479.3	37064.5	43745
DRDILDFFR	DRDILDFFR	Q2S3D1	Q2S3D1	Q2S3D1_SALRD	SRU_1174													8255.22		4228.14					30259.9	45561.4
DRFWADFVAGHDPEAR	DRFWADFVAGHDPEAR	Q2S1J8	Q2S1J8	Q2S1J8_SALRD	acs													8946.28							8532.22	15682.5
DRLDADER	DRLDADER	Q2S598	Q2S598	Q2S598_SALRD	citA														48016.2	35419.9				811502	484135	438828
DRLDETGPK	DRLDETGPK	Q2S0P8	Q2S0P8	Q2S0P8_SALRD	hisD																			296986	145207	132513
DRSEYIVDMPEGIDVK	DRSEYIVDMPEGIDVK	Q2S0P7	Q2S0P7	Q2S0P7_SALRD	hisC																			35694	20948.6	24381.8
DRVELPVYVAEDPLK	DRVELPVYVAEDPLK	Q2S221	Q2S221	Q2S221_SALRD	mreB													6094.33	4378.92					110853	50640.6	60192
DSADYFLASK	DSADYFLASK	Q2S5V8	Q2S5V8	Q2S5V8_SALRD	SRU_0277													5711.04						58898.7	33259	39805.1
DSAEELREEEK	DSAEELREEEK	Q2S434	Q2S434	ATPF_SALRD	atpF														23386.8	18908.7				168931	69421.1	63428
DSAFNLASR	DSAFNLASR	Q2S0B0	Q2S0B0	Q2S0B0_SALRD	trkA3																			119985	82756	67097.6
DSAHEVGR	DSAHEVGR	Q2S5I1	Q2S5I1	Q2S5I1_SALRD	lepA																			116186	53965.1	53996.2
DSAPEVWAVVRPDPSR	DSAPEVWAVVRPDPSR	Q2S2V6	Q2S2V6	MEND_SALRD	menD																			15058.4	8815.24
DSAQSTTFGR	DSAQSTTFGR	Q2RZ55	Q2RZ55	Q2RZ55_SALRD	SRU_2679														22636.6					90702.1	65490.7	66713.8
DSIEQYEEADRDDLAQK	DSIEQYEEADRDDLAQK	Q2S1E8	Q2S1E8	Q2S1E8_SALRD	SRU_1871																			3239.09	3201.1	3936.11
DSILDAVPLDR	DSILDAVPLDR	Q2S6I1	Q2S6I1	Q2S6I1_SALRD	fabG															20711.5				201951	113850	107626
DSIVFAGGTVENAVLADSVIGR	DSIVFAGGTVENAVLADSVIGR	Q2S4U2	Q2S4U2	Q2S4U2_SALRD	graD													14881.5	15304.6					119046	33446.3	44671.7
DSLMELMQTQK	DSLMELMQTQK	Q2S4D5	Q2S4D5	Q2S4D5_SALRD	SRU_0810																			73339.3
DSLTMIHLAR	DSLTMIHLAR	Q2S508	Q2S508	Q2S508_SALRD	cysD																			39834.2	57922.7	54353
DSLVC(UniMod:4)FDDLSK	DSLVCFDDLSK	Q2S432	Q2S432	ATPA_SALRD	atpA																			587918	353325	262881
DSMNEAIVEELDK	DSMNEAIVEELDK	Q2S0E7	Q2S0E7	Q2S0E7_SALRD	SRU_2229													16773.6	14446.5	11975.4				178562	100302	86660.2
DSNPSYLGVK	DSNPSYLGVK	Q2S2N8	Q2S2N8	RL27_SALRD	rpmA													45367	26558.9	14458.1				459724	262631	204374
DSSDVMAPYR	DSSDVMAPYR	Q2S6K3	Q2S6K3	Q2S6K3_SALRD	SRU_0020																			29983.3	26455.4	19427
DSSHTEEEALEVIYEK	DSSHTEEEALEVIYEK	Q2S1Q5;ABC45879.1	ABC45879.1;Q2S1Q5	DNA-directed;RPOB_SALRD	DNA-directed;rpoB													15113.4	12777.4	12053.3				28337.8	17648.5	20692.6
DSTVAQVQR	DSTVAQVQR	Q2S432	Q2S432	ATPA_SALRD	atpA													132327	94847	71379.6		3204.07		1025840	739355	722444
DSVHIEADVELGGTDQR	DSVHIEADVELGGTDQR	Q2S238	Q2S238	SYY_SALRD	tyrS																			14290.4	7852.21	8323.26
DSVMAQNR	DSVMAQNR	Q2S019	Q2S019	Q2S019_SALRD	SRU_2362																			136045	90049.8	87165.9
DSVQDLGADLVVR	DSVQDLGADLVVR	Q2S3C6	Q2S3C6	Q2S3C6_SALRD	phrB																			20687.7
DSYPDRPIK	DSYPDRPIK	Q2S084	Q2S084	Q2S084_SALRD	pstS													77687	47671.3	48062.3				1051960	546563	542463
DTAGPSLNVLIK	DTAGPSLNVLIK	Q2S4D3	Q2S4D3	Q2S4D3_SALRD	hppA														3806.46					127512	51421.8	62663.1
DTASGLHDLHMTSISNR	DTASGLHDLHMTSISNR	Q2S4E1	Q2S4E1	Q2S4E1_SALRD	corA																			14166.4	16244.5	16948.5
DTAYGQQEK	DTAYGQQEK	Q2S1S1	Q2S1S1	Q2S1S1_SALRD	hemF																			72507.8	47128.2	45496.2
DTDAVWDEIALR	DTDAVWDEIALR	Q2S696	Q2S696	Q2S696_SALRD	SRU_0132													36497.3	12904.4	18645.6				320083	103782	117852
DTDPHGGVDYVEQFQK	DTDPHGGVDYVEQFQK	Q2S026	Q2S026	GPMI_SALRD	gpmI													7227.6		3373.34				87634	35715.9	36647.3
DTFEADTTR	DTFEADTTR	Q2RYM2	Q2RYM2	Q2RYM2_SALRD	SRU_2870																			608451	360326	387824
DTFTEATLQR	DTFTEATLQR	Q2S1Z1	Q2S1Z1	Q2S1Z1_SALRD	SRU_1671																			97277	67923.8	55787.8
DTGHQNYYFPLFIPER	DTGHQNYYFPLFIPER	Q2RZJ2	Q2RZJ2	SYP_SALRD	proS													10615.4	11701.4	6742.19				11124.3	40139.1	61704.6
DTGPSYDDLATAFR	DTGPSYDDLATAFR	Q2S588	Q2S588	Q2S588_SALRD	holA																			50754.8	35603.4	33988.4
DTGSHVVC(UniMod:4)AEMTEAFLEYTK	DTGSHVVCAEMTEAFLEYTK	Q2S0R5	Q2S0R5	Q2S0R5_SALRD	SRU_2110																			11020.4	7566.28	10075.4
DTGTGMPDDVADK	DTGTGMPDDVADK	Q2S0W3	Q2S0W3	Q2S0W3_SALRD	SRU_2062													6093.61	4808.58					46501.8	42905.5	42183.3
DTGTVVFPK	DTGTVVFPK	Q2S1M6	Q2S1M6	KCY_SALRD	cmk																			105026	52518.6	74352.7
DTHDVLGIDLPMVR	DTHDVLGIDLPMVR	Q2S0K7	Q2S0K7	Q2S0K7_SALRD	hprK														2484.06					5483.13	11125.3	16536.4
DTIDGVPYHR	DTIDGVPYHR	Q2S198	Q2S198	Q2S198_SALRD	SRU_1923																			110940	103338	82542.3
DTIETLSALDEAGHPVISVR	DTIETLSALDEAGHPVISVR	Q2S6E8	Q2S6E8	Q2S6E8_SALRD	tal																			9847.3	4097.14	5227.17
DTISTTDDPK	DTISTTDDPK	Q2S2G3	Q2S2G3	Q2S2G3_SALRD	rluB													15464.4						85152.2	74678	70627
DTISTTDDPKDR	DTISTTDDPKDR	Q2S2G3	Q2S2G3	Q2S2G3_SALRD	rluB																			12311.4	6166.24	6009.23
DTLAQHMR	DTLAQHMR	Q2RZW0	Q2RZW0	Q2RZW0_SALRD	SRU_2422																			82754.4	46436.2	46482.2
DTLDLIEGDGR	DTLDLIEGDGR	Q2S6F1	Q2S6F1	Q2S6F1_SALRD	SRU_0077													22449.5	15946.1	15766.2				289118	147463	142051
DTLEQYEADVEAGQRPR	DTLEQYEADVEAGQRPR	Q2S127	Q2S127	Q2S127_SALRD	SRU_1995																			12981.4	9124.31	11979.3
DTLLAQYNDLSHVQR	DTLLAQYNDLSHVQR	Q2S1S3	Q2S1S3	GSA_SALRD	hemL																			22717.4	20644.9	18928.8
DTLNAATMLGQGK	DTLNAATMLGQGK	Q2S2E1	Q2S2E1	Q2S2E1_SALRD	pruA													47026.6						376538	267431	253517
DTLQHGGASMQEMILPVATLRPR	DTLQHGGASMQEMILPVATLRPR	Q2RZW4	Q2RZW4	Q2RZW4_SALRD	SRU_2418																				9640.28	10457.3
DTPFTAAHR	DTPFTAAHR	Q2S182	Q2S182	Q2S182_SALRD	SRU_1939																			120291	129164	104577
DTPVVEDGEVVPGK	DTPVVEDGEVVPGK	Q2S152	Q2S152	Q2S152_SALRD	SRU_1969													72575.6	46503.5	35378.1				568725	370675	381947						11691.3
DTPVVEDGEVVPGKR	DTPVVEDGEVVPGKR	Q2S152	Q2S152	Q2S152_SALRD	SRU_1969													8629.16	4616.08	5336.97				81263	63596.7	64275.8
DTQGEANPTLR	DTQGEANPTLR	Q2RZI0	Q2RZI0	Q2RZI0_SALRD	SRU_2553																			13275.4	15394.4	11150.3
DTRPAENDFLHAR	DTRPAENDFLHAR	Q2S2P1	Q2S2P1	Q2S2P1_SALRD	SRU_1416													64300.5	49541	38916.9				300139	335465	381658
DTSALEQVETPFPR	DTSALEQVETPFPR	Q2S1I6	Q2S1I6	Q2S1I6_SALRD	asnS													22538.9	20677.9	17054.7				36266.5	32167.2	31458.1
DTSSLDLLGTYAER	DTSSLDLLGTYAER	Q2S4B7	Q2S4B7	Q2S4B7_SALRD	dfrA													10171.6						77050	36013	38940.9
DTTGC(UniMod:4)ATTLGYGPR	DTTGCATTLGYGPR	Q2S6E8	Q2S6E8	Q2S6E8_SALRD	tal																			55135.2	48943.3	47252.7
DTVHDQVER	DTVHDQVER	Q2S2W3	Q2S2W3	Q2S2W3_SALRD	SRU_1344													12216.3	10343.3					125822	53458.3	52503.4
DTVPDLWTSYR	DTVPDLWTSYR	Q2S4C9	Q2S4C9	Q2S4C9_SALRD	SRU_0817																			111716	73022.2	68390.1
DVADEEAFR	DVADEEAFR	Q2RYV2	Q2RYV2	Q2RYV2_SALRD	SRU_2787													15261.4						94090.7	58936.5	63990.5
DVADVIFGFK	DVADVIFGFK	Q2S423	Q2S423	Q2S423_SALRD	SRU_0925																			26542.1	14220.7	17383.2
DVAMQVAALEPIAVTR	DVAMQVAALEPIAVTR	Q2S6J1	Q2S6J1	EFTS_SALRD	tsf													13438.4	11899.8	7463.07				140586	62682.5	62542.4
DVATGPDGSLYLLTDAPEGALYR	DVATGPDGSLYLLTDAPEGALYR	Q2S5D6	Q2S5D6	Q2S5D6_SALRD	SRU_0451													2474.91						14731.7	4465.49	6640.17
DVAYTTVMTVLK	DVAYTTVMTVLK	Q2S3B3	Q2S3B3	Q2S3B3_SALRD	SRU_1193																			11542.4
DVDGFHPENLGR	DVDGFHPENLGR	Q2S1I0	Q2S1I0	FOLD_SALRD	folD																			50539.8	28910.9	28842
DVEQSIASLNEMR	DVEQSIASLNEMR	Q2S5R6	Q2S5R6	Q2S5R6_SALRD	SRU_0319																			47815.6	32202.1	34443.2
DVETHVEK	DVETHVEK	Q2S152	Q2S152	Q2S152_SALRD	SRU_1969													75086.6	43309.1	36078.8				779394	377013	358301
DVEVINTELLLK	DVEVINTELLLK	ABC44650.1;Q2S6K6	ABC44650.1;Q2S6K6	GTP-binding;Q2S6K6_SALRD	GTP-binding;ychF																			17803.7	12483.4	13106.4
DVGMIAM(UniMod:35)GTHGR	DVGMIAMGTHGR	Q2S4G2	Q2S4G2	Q2S4G2_SALRD	SRU_0783																			31794.3
DVGVMLAGDVGAGR	DVGVMLAGDVGAGR	Q2S5G8	Q2S5G8	Q2S5G8_SALRD	SRU_0418																			44920.1	23382.1	32475.5
DVILDEVNVK	DVILDEVNVK	Q2S5D0	Q2S5D0	Q2S5D0_SALRD	ileS																			135090	76189.4	85751.5
DVILTMLER	DVILTMLER	Q2S2I0	Q2S2I0	Q2S2I0_SALRD	SRU_1477													281925	192027	135125	12733	10831		1445880	1789560	2133390					7962.73	8582.13
DVILVDDVVFTGR	DVILVDDVVFTGR	Q2RZ46	Q2RZ46	Q2RZ46_SALRD	pyrR																			7046.25	3934.14	5744.22
DVINSLTDLR	DVINSLTDLR	Q2RYS6	Q2RYS6	Q2RYS6_SALRD	SRU_2814																			119433	57333.8	20984.6
DVIYEVEESGPAR	DVIYEVEESGPAR	Q2RZ83	Q2RZ83	Q2RZ83_SALRD	atoC																			49989.8	13201.4	17512.6
DVLC(UniMod:4)DETPLILR	DVLCDETPLILR	Q2RZH3	Q2RZH3	Q2RZH3_SALRD	SRU_2560																			82102.2	32148.2	84350.1
DVLDELLDR	DVLDELLDR	Q2S4S7	Q2S4S7	Q2S4S7_SALRD	SRU_0666													19110.1	12340.9	11130.2				131693	107748	114701
DVLDWFAQGR	DVLDWFAQGR	Q2S060	Q2S060	Q2S060_SALRD	SRU_2320													24974.7	19880.8	15285.9				52371.5	166691	194622
DVLEPLVFER	DVLEPLVFER	Q2RYW0	Q2RYW0	Q2RYW0_SALRD	SRU_2779													29558.8	17061.5	13095.4				291547	213230	212142
DVLVVEDIVDTGLSMEFMK	DVLVVEDIVDTGLSMEFMK	Q2S1V2	Q2S1V2	Q2S1V2_SALRD	hpt																			8020.3
DVLWAYVDR	DVLWAYVDR	Q2S1Q5;ABC45879.1	ABC45879.1;Q2S1Q5	DNA-directed;RPOB_SALRD	DNA-directed;rpoB													55264.6	42690.6	32029.9				69132.6	85131.2	103748
DVNQLVSQFEEMK	DVNQLVSQFEEMK	Q2S231	Q2S231	Q2S231_SALRD	ffh													12505.5	7840.32	11255.5				178358	83044.9	91751.7
DVQALLMGGHGDTMVPLPR	DVQALLMGGHGDTMVPLPR	Q2S289	Q2S289	MDH_SALRD	mdh													27963.1	22164.3	17427.4			2866.44	204969	307330	321420
DVSEHIDFYEAR	DVSEHIDFYEAR	Q2S261	Q2S261	Q2S261_SALRD	SRU_1599													16362.3	11935.3	8673.18				122923	67567.4	77501.6
DVTEC(UniMod:4)IGGAR	DVTECIGGAR	Q2RZP4	Q2RZP4	Q2RZP4_SALRD	SRU_2489													9073.21						113347	73475.9	70950.6
DVVDETSIDVR	DVVDETSIDVR	Q2S1M7	Q2S1M7	Q2S1M7_SALRD	SRU_1787														61446	60251.8				317740	168908	186046
DVVDWINEHR	DVVDWINEHR	Q2S5H5	Q2S5H5	Q2S5H5_SALRD	SRU_0411													9857.16	6384.12						67221	73521.4
DVVEDPDKR	DVVEDPDKR	Q2S3T5	Q2S3T5	SYC_SALRD	cysS													8721.25						61735.6	37965.1	40501.1
DVVTVAPDAALIDIR	DVVTVAPDAALIDIR	Q2S539	Q2S539	Q2S539_SALRD	SRU_0549													12216.2						146266	55640.2	53065.8
DVVVLLDSLTR	DVVVLLDSLTR	Q2S040	Q2S040	Q2S040_SALRD	rho													34135.7	20332.8	16042.6				405168	257215	278430
DVWDLPTEVETR	DVWDLPTEVETR	Q2RZP1	Q2RZP1	Q2RZP1_SALRD	SRU_2492													41720.4	39612.5	37483.4				665996	342382	314834
DVWGIDENIITR	DVWGIDENIITR	Q2RZP2	Q2RZP2	Q2RZP2_SALRD	drrA													45483.5	38142.3	30582.7				395043	169808	212419
DVWGISGDITTR	DVWGISGDITTR	Q2S3D0	Q2S3D0	Q2S3D0_SALRD	SRU_1175																			44153.3	25231.8	42926.4
DVWTTLLEAGADR	DVWTTLLEAGADR	Q2S244	Q2S244	Q2S244_SALRD	gcvT													13042.8	12331.2	9502.86				74671.1	101252	115527
DVYDAEALDVDR	DVYDAEALDVDR	Q2S1J1	Q2S1J1	PURA_SALRD	purA													20074.1						213682	95982.3	104051
DVYSILSQLYR	DVYSILSQLYR	Q2S019	Q2S019	Q2S019_SALRD	SRU_2362													24089.9	17592.6	12198.4				58639.1	118213	137087
DWAAQVDDFAK	DWAAQVDDFAK	Q2RZ52	Q2RZ52	Q2RZ52_SALRD	SRU_2682																			23635.8	18876.6
DWAAVEEYQEELRR	DWAAVEEYQEELRR	Q2S6H7	Q2S6H7	Q2S6H7_SALRD	SRU_0049																			20640.6	31571.8	34806
DWAWGIQPETR	DWAWGIQPETR	Q2S0D3	Q2S0D3	Q2S0D3_SALRD	SRU_2243													15380.1	18878.1					133275	111295	103245
DWC(UniMod:4)HPER	DWCHPER	Q2RZ77	Q2RZ77	PURL_SALRD	purL																			61857.4	39678.9	45620.1
DWFQGTADAVR	DWFQGTADAVR	Q2S192	Q2S192	Q2S192_SALRD	SRU_1929													15972.6	13521.6	8870.78				164309	117088	115350
DWMAEHIK	DWMAEHIK	Q2S180	Q2S180	Q2S180_SALRD	SRU_1941													23009.6						42658.1	60262.5	61180.5
DWVPAEHAVVSGNPTR	DWVPAEHAVVSGNPTR	Q2S528	Q2S528	MURG_SALRD	murG																			33303	21466.6	20798.6
DWVVQNPLK	DWVVQNPLK	Q2S1E3	Q2S1E3	Q2S1E3_SALRD	SRU_1876														29179	22402.8				308314	153581	66614.3
DWVYEAGDGAVHAQDGYFR	DWVYEAGDGAVHAQDGYFR	Q2S1X8	Q2S1X8	Q2S1X8_SALRD	acs													18956.6	15591.5	10916.3				104936	90768	101270
DWYEALGFESTGR	DWYEALGFESTGR	Q2RZ57	Q2RZ57	Q2RZ57_SALRD	SRU_2677																			22376.9	11866.6	19668
DYAHDLNQK	DYAHDLNQK	Q2S3R3	Q2S3R3	RL4_SALRD	rplD													119437	77745.3	55959.5				1341460	820511	692128
DYAPLPEKPEADTR	DYAPLPEKPEADTR	Q2S5A1	Q2S5A1	Q2S5A1_SALRD	sdhA													39623.4	20198.2	14986.8				349947	191618	173128
DYDHWLEQR	DYDHWLEQR	Q2S2Z5	Q2S2Z5	Q2S2Z5_SALRD	pepF																			20648.7	25875.8	22219.7
DYDLWAAPIELSR	DYDLWAAPIELSR	Q2S2H9	Q2S2H9	Q2S2H9_SALRD	SRU_1478													10894.4						28640.1	22975.9	18127.7
DYFHVGVIGYGQR	DYFHVGVIGYGQR	Q2S488	Q2S488	Q2S488_SALRD	SRU_0859																			179783	132156	95199.3
DYGHHGLDVTFVQDNLSR	DYGHHGLDVTFVQDNLSR	Q2S4Z8	Q2S4Z8	Q2S4Z8_SALRD	rfbC																				20367.6	22532.5
DYGIGC(UniMod:4)QILR	DYGIGCQILR	Q2S6L1	Q2S6L1	Q2S6L1_SALRD	ribBA														12761.4	18538.6				81606.5	60080.7	57588.6
DYGVSVPDGIVAETVDAAVDAAR	DYGVSVPDGIVAETVDAAVDAAR	Q2S3H9	Q2S3H9	SUCC_SALRD	sucC																			92350.6	10810.7	14093.6
DYLDWLQQK	DYLDWLQQK	Q2S1G3	Q2S1G3	F16A2_SALRD	fbp2													35740		39006.1				280126	201179	246356
DYMYHEYGADDR	DYMYHEYGADDR	Q2S499	Q2S499	Q2S499_SALRD	SRU_0847																			9130.56	3843.91	4098.24
DYTFEVLR	DYTFEVLR	Q2S4B8	Q2S4B8	Q2S4B8_SALRD	pycA																			158581	58041.5	26833.9
DYVDAASQQVR	DYVDAASQQVR	Q2RYP1	Q2RYP1	Q2RYP1_SALRD	SRU_2850													23261.8	18038.8					135104	103180	89486.5
DYVHVLDLAQAHVLALNALDDGSR	DYVHVLDLAQAHVLALNALDDGSR	Q2S1P2	Q2S1P2	Q2S1P2_SALRD	galE													6368.21	7780.24					6382.19	16290.5	31042
DYYDILGVDEDASDKEIK	DYYDILGVDEDASDKEIK	Q2S030	Q2S030	DNAJ_SALRD	dnaJ																			30314.9	14083.4	11512.4
DYYDNNR	DYYDNNR	Q2S2P1	Q2S2P1	Q2S2P1_SALRD	SRU_1416													32671.7	24024.6					365397	215136	192890
DYYDVNPDYGTK	DYYDVNPDYGTK	Q2S070	Q2S070	Q2S070_SALRD	SRU_2308													19516.7	15847.6	13089.5				168783	121804	110912
EAAAGIVQDTHESGR	EAAAGIVQDTHESGR	Q2S0Q2	Q2S0Q2	Q2S0Q2_SALRD	SRU_2123														1112.86					41220.4	17506.3	20761.7
EAADEVTAALGED	EAADEVTAALGED	Q2S3H9	Q2S3H9	SUCC_SALRD	sucC																			76290.1	29444.8	17855.6
EAAEAAEAEHAEQR	EAAEAAEAEHAEQR	Q2S457	Q2S457	Q2S457_SALRD	smc																			7849.32		4516.19
EAAFEAIRPVLAVTHR	EAAFEAIRPVLAVTHR	Q2S0I9	Q2S0I9	Q2S0I9_SALRD	SRU_2187																				27591.2	25640.4
EAAHAFTDGLK	EAAHAFTDGLK	Q2S2Z5	Q2S2Z5	Q2S2Z5_SALRD	pepF																			37314.2	23884.6
EAALDYLNAVK	EAALDYLNAVK	Q2RZU6	Q2RZU6	Q2RZU6_SALRD	SRU_2436																			16828.5	8996.27	12287.3
EAASTLLDQGMER	EAASTLLDQGMER	Q2S178	Q2S178	Q2S178_SALRD	ctp																			131457	90385.3	82055.1
EAAVNEGKPEHVIDNIVEGK	EAAVNEGKPEHVIDNIVEGK	Q2S6J1	Q2S6J1	EFTS_SALRD	tsf																			7692.25	5856.19	9358.33
EADAIFIEELR	EADAIFIEELR	Q2S0V0	Q2S0V0	GUAA_SALRD	guaA													31795	22583.8	18824.6				201308	104218	148269
EADIEIPFPHR	EADIEIPFPHR	Q2S1H9	Q2S1H9	Q2S1H9_SALRD	SRU_1840													12918.3	11055.2					57494.1	83386.7	79827.6
EADSEEMLEMALVENVQR	EADSEEMLEMALVENVQR	Q2S573	Q2S573	Q2S573_SALRD	spo0J																			15621.5		7690.3
EAEATDETGTFR	EAEATDETGTFR	Q2RZP1	Q2RZP1	Q2RZP1_SALRD	SRU_2492													23436.8	17884.3	14717.9				440131	227420	213208
EAEEAFSAGQK	EAEEAFSAGQK	Q2S5K0	Q2S5K0	Q2S5K0_SALRD	purB													26103.5	20962.9	14053.8				330594	225297	216954
EAEMAFLENDR	EAEMAFLENDR	Q2S080	Q2S080	Q2S080_SALRD	phoU																			67626.1	32074.6	34948.4
EAEQALEAAGITANK	EAEQALEAAGITANK	Q2S4G9	Q2S4G9	GLYA_SALRD	glyA													14538.3						80644.3	52569.5	48562.7
EAEQAVQAER	EAEQAVQAER	Q2S5Q2	Q2S5Q2	Q2S5Q2_SALRD	SRU_0333																			63290.4	42564.1	41466.3
EAETVLIPAIDER	EAETVLIPAIDER	Q2S0P9	Q2S0P9	RLMN_SALRD	rlmN																			39890.4	27112.9	29019.1
EAFAVPDVLER	EAFAVPDVLER	Q2S396	Q2S396	Q2S396_SALRD	SRU_1210													111549	83039.8	48695.2				1347290	855917	843425
EAFDEHDIEIPFPHR	EAFDEHDIEIPFPHR	Q2S4D7	Q2S4D7	Q2S4D7_SALRD	SRU_0808															3376.09					23556.7	14718.4
EAFHLLAVR	EAFHLLAVR	Q2S1I9	Q2S1I9	Q2S1I9_SALRD	secD													19415.5	19127.5					20808.6	93553.6	88938.5
EAFQDEAWQER	EAFQDEAWQER	Q2S004	Q2S004	Q2S004_SALRD	thrC													9517.63						90356.1	56627.5	44833.6
EAFVAGGETALYR	EAFVAGGETALYR	Q2S6I2	Q2S6I2	Q2S6I2_SALRD	SRU_0044																			214646	154955	155818
EAGEDPYYDHLYR	EAGEDPYYDHLYR	Q2RYX4	Q2RYX4	Q2RYX4_SALRD	SRU_2765													10136.6		5689.26				88550.6	70512	38743.7
EAGLGLLPWTDHAR	EAGLGLLPWTDHAR	Q2RYZ2	Q2RYZ2	Q2RYZ2_SALRD	hrpB																				12516.3	15845.4
EAGPTENQTDSR	EAGPTENQTDSR	Q2S2I1	Q2S2I1	Q2S2I1_SALRD	SRU_1476																			67012.1	35312.8	38624.2
EAGSYGSDVR	EAGSYGSDVR	Q2S1G4;WP_126445969.1	WP_126445969.1;WP_090756070.1;Q2S1G4	SYS_SALRD;serine--tRNA	serS;serine--tRNA													38618						259576	181775	156827
EAGVDVEAGEETVDR	EAGVDVEAGEETVDR	Q2S2H8	Q2S2H8	Q2S2H8_SALRD	purM																			41229.6	16652.1	22182.1
EAGVEYQVTK	EAGVEYQVTK	Q2S1Q3	Q2S1Q3	RL10_SALRD	rplJ													36609.8	33813.8	25777.3				505822	335741	321116
EAIDLVITDLR	EAIDLVITDLR	Q2S0W3	Q2S0W3	Q2S0W3_SALRD	SRU_2062																			25967.8	16382.5	20793.7
EAIDYALESDGHQFVTLVHK	EAIDYALESDGHQFVTLVHK	Q2S148	Q2S148	Q2S148_SALRD	icd													21786.9	18091.3	11880.2				51391.2	99911	128962
EAIEAHTPR	EAIEAHTPR	Q2S5Q1	Q2S5Q1	Q2S5Q1_SALRD	SRU_0334																			28596.8	21515.6
EAISFVVR	EAISFVVR	Q2S2L0	Q2S2L0	Q2S2L0_SALRD	SRU_1447													35666.6	46290.9	15143.3				378150	178802	158487
EAITEWLDEEEKGER	EAITEWLDEEEKGER	Q2S415	Q2S415	SYL_SALRD	leuS														8145.25					24153.6	26664.8	28358.8
EAIVQHPER	EAIVQHPER	Q2RYV6	Q2RYV6	Q2RYV6_SALRD	SRU_2783																			39018	21496.6	19477.5
EALAASPPAFWR	EALAASPPAFWR	Q2S1K5	Q2S1K5	Q2S1K5_SALRD	SRU_1809																			28007.9	24236.8	25910
EALDADEPSGR	EALDADEPSGR	Q2S6J4	Q2S6J4	Q2S6J4_SALRD	SRU_0031																			241671	125941	120155
EALDYAEGR	EALDYAEGR	Q2S5E0	Q2S5E0	Q2S5E0_SALRD	SRU_0446													73488.1	40008.8	40054.7				602079	413575	444158
EALFGLIDAR	EALFGLIDAR	Q2S0U7	Q2S0U7	Q2S0U7_SALRD	SRU_2078													29456.5	14648.7	19337.3				156443	248059	274054				2362.18
EALHDNLEQISAAVLR	EALHDNLEQISAAVLR	Q2S221	Q2S221	Q2S221_SALRD	mreB													13523.4	11952.3					68541.9	98401.5	117437
EALLEAAHR	EALLEAAHR	Q2S3G3	Q2S3G3	Q2S3G3_SALRD	SRU_1142																			37319	22812.7	21605.5
EALPTFLER	EALPTFLER	Q2S4L8	Q2S4L8	Q2S4L8_SALRD	SRU_0725																			110469	66474.7	61297.4
EALSDTDLSLQK	EALSDTDLSLQK	Q2S5G3	Q2S5G3	Q2S5G3_SALRD	SRU_0423																			148364		255730
EALSQEYLQSFNR	EALSQEYLQSFNR	Q2RZW4	Q2RZW4	Q2RZW4_SALRD	SRU_2418													16157.7						78497	42695.6	24179.9
EALSSTHR	EALSSTHR	Q2S1L1	Q2S1L1	Q2S1L1_SALRD	SRU_1803													57720.2	59714.3	44544				444420	242951	229631
EAMAQETELGQK	EAMAQETELGQK	Q2S1E4	Q2S1E4	KAD_SALRD	adk													30943.9	32878.3					305593	187391	168748
EAMTEEMER	EAMTEEMER	Q2S151	Q2S151	Q2S151_SALRD	SRU_1970																			37120.2	22985.7	22329.6
EAMTGVPAPFSAK	EAMTGVPAPFSAK	Q2S6F4	Q2S6F4	Q2S6F4_SALRD	malP													41583.3	28380.9					141549	130831	136238
EANEDGTNKPEWMVM(UniMod:35)R	EANEDGTNKPEWMVMR	Q2S1Q6;MGYG000431489_02703	MGYG000431489_02703;Q2S1Q6	DNA-directed;RPOC_SALRD	DNA-directed;rpoC																			14048.4	7775.24	6249.14
EANMGEALHGDLVR	EANMGEALHGDLVR	Q2S2D1	Q2S2D1	Q2S2D1_SALRD	rnr													4681.62	5898.81	3010.43				66642.2	49435.4	43413.6
EAPLDFFR	EAPLDFFR	Q2S6E0	Q2S6E0	Q2S6E0_SALRD	SRU_0088																			26506.7
EAPSHVIIDYLLER	EAPSHVIIDYLLER	Q2RZ30	Q2RZ30	Q2RZ30_SALRD	SRU_2709																				14267.3	22365.5
EAQAESDATQEAR	EAQAESDATQEAR	Q2S4U1	Q2S4U1	Q2S4U1_SALRD	mutS2															2854.1				39399.1	28162	25473.8
EAQDGWSSR	EAQDGWSSR	Q2S377	Q2S377	Q2S377_SALRD	SRU_1229																			226787	163727	121395
EAQVGVLDGVLDPER	EAQVGVLDGVLDPER	Q2RYZ0	Q2RYZ0	Q2RYZ0_SALRD	SRU_2749													18652.8	15618.6					184988	97445.9	92834.7
EARPAVGEPLLLGITK	EARPAVGEPLLLGITK	Q2S1Q6;MGYG000431489_02703	MGYG000431489_02703;Q2S1Q6	DNA-directed;RPOC_SALRD	DNA-directed;rpoC																			14066.4	5736.15	15304.4
EASAVLDEIVGSISR	EASAVLDEIVGSISR	Q2S4B3	Q2S4B3	Q2S4B3_SALRD	SRU_0833																			11054.4	9666.39	7531.24
EASEAYEVLSDPEK	EASEAYEVLSDPEK	Q2S030	Q2S030	DNAJ_SALRD	dnaJ																			79292.7	61812.2	59774.1
EASGSAGNTFLYLR	EASGSAGNTFLYLR	Q2S2N9	Q2S2N9	Q2S2N9_SALRD	SRU_1417													15035.6	17160.6					74454.6	59853.1	54728
EASGVIIESR	EASGVIIESR	Q2S1N7	Q2S1N7	IF2_SALRD	infB														19648.6					76270.9	56898.5	46915.1
EASLFLQR	EASLFLQR	Q2S1B9	Q2S1B9	GATB_SALRD	gatB																			200661	126201	115094
EASPDAAAEPR	EASPDAAAEPR	Q2RZH6	Q2RZH6	Q2RZH6_SALRD	dnaX														5533.88					28563.9	17405	16738.5
EASVDPIAGLTQLK	EASVDPIAGLTQLK	Q2S3E2	Q2S3E2	Q2S3E2_SALRD	pyn													3522.75						38073.7	25015	21535.7
EATDIEGLGDK	EATDIEGLGDK	Q2S459	Q2S459	DNLJ_SALRD	ligA																			114299	56231.5	56963.6
EATGWLFWDR	EATGWLFWDR	Q2S5Z0	Q2S5Z0	Q2S5Z0_SALRD	SRU_0245													9293.89						11506.9	15879.2	22950.6
EATNQLTADVTTGLR	EATNQLTADVTTGLR	Q2S067	Q2S067	Q2S067_SALRD	SRU_2313													285778	206220	145818	20760.5	17187.7	21978	2235080	1321230	1384160						19236
EATQATSVIQK	EATQATSVIQK	Q2S524	Q2S524	Q2S524_SALRD	ftsZ																			127906	149060	112030
EAVEEAER	EAVEEAER	Q2S525	Q2S525	Q2S525_SALRD	ftsA																			64751.4	49987.2	49426.1
EAVEGMLPTGPLGR	EAVEGMLPTGPLGR	Q2S6I8	Q2S6I8	RL13_SALRD	rplM													97612	65616.7	54805.3				1282800	694082	825723
EAVHTYTEK	EAVHTYTEK	Q2S1E5	Q2S1E5	Q2S1E5_SALRD	idsA																			68108.8	35960	31931.9
EAVVYEQQTR	EAVVYEQQTR	Q2S428	Q2S428	Q2S428_SALRD	SRU_0920																			56807.1	32536.8	32825.9
EAWSNLQATYQR	EAWSNLQATYQR	Q2S6C7	Q2S6C7	Q2S6C7_SALRD	SRU_0101																			109197	80138.5	84671.3
EAYALGDFK	EAYALGDFK	Q2S0F1	Q2S0F1	Y2225_SALRD	SRU_2225																			113348	84795.1	64028.9
EAYDMFGFSFVDHPDPR	EAYDMFGFSFVDHPDPR	Q2S5J1	Q2S5J1	Q2S5J1_SALRD	nuoC													6862.23	7245.24					22917.6	17695.5	43414.5
EAYDTGVER	EAYDTGVER	Q2RZV4	Q2RZV4	Q2RZV4_SALRD	SRU_2428																			146112	107898	99444.6
EAYEEAHPGQAAR	EAYEEAHPGQAAR	Q2S5W0	Q2S5W0	Q2S5W0_SALRD	tkt													14015.8	6540.77	3848.72				229139	90204.1	95318.7
EAYHVGQK	EAYHVGQK	Q2S393	Q2S393	Q2S393_SALRD	SRU_1213																			58694.4	26014.6	30092.8
EC(UniMod:4)AVVTHSR	ECAVVTHSR	Q2RZJ2	Q2RZJ2	SYP_SALRD	proS													20666.6	14835.4	14786.9				276329	140566	141857
EC(UniMod:4)EVLEVVER	ECEVLEVVER	Q2S2D1	Q2S2D1	Q2S2D1_SALRD	rnr																			52894.6	43454.4	36434.1
EC(UniMod:4)LEVMGC(UniMod:4)YGK	ECLEVMGCYGK	Q2RZW0	Q2RZW0	Q2RZW0_SALRD	SRU_2422																			18156.8	8987.21	9711.98
EC(UniMod:4)TPIPIEFVVR	ECTPIPIEFVVR	Q2S2E5	Q2S2E5	Q2S2E5_SALRD	purC													18640.7	12211.4	11329.4				258061	182730	169180
EDAEDAVLTMAR	EDAEDAVLTMAR	Q2S4D2	Q2S4D2	PTH_SALRD	pth																			67541.9	36238.4	29666.9
EDAQAMDLLEK	EDAQAMDLLEK	Q2S2B6	Q2S2B6	SYA_SALRD	alaS															10074.2				90284.3	51791.1	46980.4			8462.35
EDDESLYGFATK	EDDESLYGFATK	Q2S5C8	Q2S5C8	RUVA_SALRD	ruvA																			52002.1	27741	25010
EDDFAC(UniMod:4)R	EDDFACR	Q2S6E8	Q2S6E8	Q2S6E8_SALRD	tal													9244.21						53669.2	29549.6	27095.6
EDDLDLLQAAQDR	EDDLDLLQAAQDR	Q2S5Z7	Q2S5Z7	Q2S5Z7_SALRD	SRU_0238																			262998	126657	79892.8
EDDPIGVIAIDSIFTPIK	EDDPIGVIAIDSIFTPIK	Q2S3N9	Q2S3N9	RPOA_SALRD	rpoA																			6572.18
EDEFEEMVTR	EDEFEEMVTR	Q2S3Y9	Q2S3Y9	Q2S3Y9_SALRD	carB																		15033.5	97006	49063.6	43901.3
EDEHGTPFDR	EDEHGTPFDR	Q2S5I6;WP_098075750.1	WP_098075750.1;Q2S5I6	2Fe-2S;Q2S5I6_SALRD	2Fe-2S;nuoG																			54018.4	21040.5	24519.7
EDEHYVEK	EDEHYVEK	Q2S508	Q2S508	Q2S508_SALRD	cysD																			65864.5	30031.8	12879.4
EDELVEVTPEAYR	EDELVEVTPEAYR	Q2S5C1	Q2S5C1	Q2S5C1_SALRD	typA																			37907.5	25927.9	22302.8
EDEPFSAVAFK	EDEPFSAVAFK	Q2S3R7;WP_105010685.1	WP_105010685.1;Q2S3R7	EFG_SALRD;translation	fusA;translation													139680						1236980	844324	781651
EDFEDIVALTR	EDFEDIVALTR	Q2S5B3	Q2S5B3	Q2S5B3_SALRD	SRU_0473																			39926.2	24179.8	28561
EDFLATTSHELR	EDFLATTSHELR	Q2S0W0	Q2S0W0	Q2S0W0_SALRD	SRU_2065																			33786.4	29389.1	30723.2
EDFQSDQEVR	EDFQSDQEVR	Q2S5G2	Q2S5G2	Q2S5G2_SALRD	SRU_0424																			33057	22495.6	24971.9
EDFQSLLR	EDFQSLLR	Q2S3W0	Q2S3W0	Q2S3W0_SALRD	SRU_0989													40429	36410	32435.8				352204	198266	174590
EDGAQAYPR	EDGAQAYPR	Q2S0W2	Q2S0W2	AROC_SALRD	aroC																			53590.3	41729.1	35867.9
EDGC(UniMod:4)ENLTR	EDGCENLTR	Q2S2G1	Q2S2G1	Q2S2G1_SALRD	SRU_1497																			87177.1	91056.1	80137.9
EDGFYAAWR	EDGFYAAWR	Q2S0W8	Q2S0W8	DABA_SALRD	dabA																			22428.6	26482.7
EDGGAPIFAEVIER	EDGGAPIFAEVIER	Q2S4E9	Q2S4E9	Q2S4E9_SALRD	lipA																			25021.8		12547.5
EDGISQEELER	EDGISQEELER	Q2S363	Q2S363	Q2S363_SALRD	SRU_1244																			144677	91001.3	78256.7
EDGLIIDGNGPNLLGAAVTSHDDHR	EDGLIIDGNGPNLLGAAVTSHDDHR	Q2S4R9	Q2S4R9	AROA_SALRD	aroA													5894.17						17587.5	23793.7	30088.9
EDGLLEQTQRPTEAR	EDGLLEQTQRPTEAR	Q2S4G0	Q2S4G0	Q2S4G0_SALRD	SRU_0785															3860.1				67844.1	34731.9	33959.8
EDGNYGFR	EDGNYGFR	Q2S6K0	Q2S6K0	Q2S6K0_SALRD	SRU_0023																			55512.3	30063.7	31731.8
EDGYGITMPGEIIHEAGVTR	EDGYGITMPGEIIHEAGVTR	Q2RZK4	Q2RZK4	Q2RZK4_SALRD	SRU_2529																			32491.1	22239.7
EDHAPMIAAFGIGPLIVK	EDHAPMIAAFGIGPLIVK	Q2RZV2	Q2RZV2	ATPE_SALRD	atpC																			2475.07	12120.4	12851.4
EDIEEVMTTSK	EDIEEVMTTSK	Q2RZX7	Q2RZX7	KATG_SALRD	katG																			62372.7	57127.9
EDILDVLR	EDILDVLR	Q2S4C5	Q2S4C5	Q2S4C5_SALRD	mrp													19318.5	10913.3					278113	194718	187581
EDITTTDPER	EDITTTDPER	Q2S3R1	Q2S3R1	RL2_SALRD	rplB																			62244.7	29493.8	26118.7
EDLGNEASLLGAAR	EDLGNEASLLGAAR	Q2S4G0	Q2S4G0	Q2S4G0_SALRD	SRU_0785																			118086	75915.8	75902.6
EDLIYDSVEALK	EDLIYDSVEALK	Q2S1L1	Q2S1L1	Q2S1L1_SALRD	SRU_1803													26215.6	18982.3	21041.9				351233	190967	184268
EDLLFDDILFVGHAR	EDLLFDDILFVGHAR	Q2S4S7	Q2S4S7	Q2S4S7_SALRD	SRU_0666													6323.17						10698.3	14090.3	21712.6
EDLVDQLYAEAR	EDLVDQLYAEAR	Q2S6E6	Q2S6E6	Q2S6E6_SALRD	SRU_0082																			63379.4	22243.8	33803.1
EDPAAWLTHVHPDDR	EDPAAWLTHVHPDDR	Q2S114	Q2S114	Q2S114_SALRD	SRU_2008																			5043.5	21899	26046.1
EDPDLLIAAR	EDPDLLIAAR	Q2S2U4	Q2S2U4	Q2S2U4_SALRD	glmS															16352.4				45504.2	30830.9	32536.9
EDPEGLFFFTR	EDPEGLFFFTR	Q2S1S1	Q2S1S1	Q2S1S1_SALRD	hemF															10539.3				33515.2	38094.3	33669.1
EDPGSPLPVR	EDPGSPLPVR	Q2S0W0	Q2S0W0	Q2S0W0_SALRD	SRU_2065													4067.1	5827.15					81298.8	43784.1	43979.1
EDPTPVDR	EDPTPVDR	Q2S4M1	Q2S4M1	Q2S4M1_SALRD	hutH																			49299	29893.6	34584.8
EDPYDQASPK	EDPYDQASPK	Q2S309	Q2S309	Q2S309_SALRD	spoIID																			21542.6		15315.4
EDQIAAVILEPIQGEGGDNHFRPAFLR	EDQIAAVILEPIQGEGGDNHFRPAFLR	Q2S4E6	Q2S4E6	Q2S4E6_SALRD	SRU_0799													2163.07		2268.07				2249.07	6711.25	10390.3
EDQPFLWLLDR	EDQPFLWLLDR	Q2S3W5	Q2S3W5	Q2S3W5_SALRD	lgt																				16710.6	16667.6
EDTPELVVLSEAFTRPK	EDTPELVVLSEAFTRPK	Q2S498	Q2S498	GLGE_SALRD	glgE																			15903.5	17214.5	17856.6
EDVDVEDEK	EDVDVEDEK	Q2S0B8	Q2S0B8	Q2S0B8_SALRD	cat1																			60565.5	46596.3	38692.9
EDVDYEMC(UniMod:4)GK	EDVDYEMCGK	Q2RYX1	Q2RYX1	Q2RYX1_SALRD	SRU_2768																			10881.3		8774.25
EDVEDEALDK	EDVEDEALDK	Q2S1Q5;ABC45879.1	ABC45879.1;Q2S1Q5	DNA-directed;RPOB_SALRD	DNA-directed;rpoB													33048.9	22551.6	19333.5				58793.7	46009.4	43277.3
EDVISVQGTVR	EDVISVQGTVR	Q2S158	Q2S158	SYDND_SALRD	aspS														72274.8					111910	52874.7	57463.8
EDVISVQGTVRPR	EDVISVQGTVRPR	Q2S158	Q2S158	SYDND_SALRD	aspS																			41302.6	26816.2	27508
EDVLAYLDER	EDVLAYLDER	Q2S4D4	Q2S4D4	Q2S4D4_SALRD	SRU_0811													48675.3	39073.1					706549	264080	265091
EDVQPAQSNK	EDVQPAQSNK	Q2RYV5	Q2RYV5	NUOH_SALRD	nuoH													28216.3	23341.4					370305	206271	202197
EDVYITNILK	EDVYITNILK	Q2S6J8	Q2S6J8	Q2S6J8_SALRD	SRU_0027																			107740	45315.4	45490.5
EDYEERNDEDWLK	EDYEERNDEDWLK	Q2S5A1	Q2S5A1	Q2S5A1_SALRD	sdhA													7364.18	6512.16					55335.5	37579.9	36488.9
EEAEELLNDVK	EEAEELLNDVK	Q2S440	Q2S440	RS20_SALRD	rpsT																			73268.5	51335.9
EEAEQHAEEDER	EEAEQHAEEDER	Q2S307;WP_251939315.1	WP_251939315.1;Q2S307	DNAK_SALRD;molecular	dnaK;molecular													10179.2	6481.13	7041.18				132166	66445.4	57258.3
EEAEQHAEEDERR	EEAEQHAEEDERR	Q2S307;WP_251939315.1	WP_251939315.1;Q2S307	DNAK_SALRD;molecular	dnaK;molecular																2000.04			20443.4	13654.3	11990.2
EEAGTPNLPGALR	EEAGTPNLPGALR	Q2S3F6	Q2S3F6	Q2S3F6_SALRD	SRU_1149													3295.11	2650.08					46280.5	25665.8	27406.8
EEAHDYR	EEAHDYR	Q2S1B9;TMQ56335.1	TMQ56335.1;Q2S1B9	GATB_SALRD;MAG:	MAG:;gatB																			288640	142358	140320
EEALELGLTGPNLR	EEALELGLTGPNLR	Q2S5J0	Q2S5J0	NUOD_SALRD	nuoD													16896.9	12025.2	10414				188390	73719.2	90593.3
EEAQIVAEAGQK	EEAQIVAEAGQK	Q2S4E4	Q2S4E4	SECA_SALRD	secA													18674.6	14833.4	16593.5				62367.9	43587.4	39806.3
EEEAWMLSR	EEEAWMLSR	Q2S020	Q2S020	Q2S020_SALRD	SRU_2361																			69731.9	46127.3	38034.1
EEEHQEMVENLEQGDK	EEEHQEMVENLEQGDK	Q2S6L2	Q2S6L2	Q2S6L2_SALRD	yajC														1374.04						2864.08	2705.07
EEEIEHSIQR	EEEIEHSIQR	Q2S434	Q2S434	ATPF_SALRD	atpF													13759.3	15147.7	9043.49				103319	39091.6	33274.8
EEELDDQFASSAQDIQEASQR	EEELDDQFASSAQDIQEASQR	Q2S3A0	Q2S3A0	Q2S3A0_SALRD	SRU_1206																			12810.4	5206.19	4326.15
EEFADEKPFEGYK	EEFADEKPFEGYK	Q2S3G6	Q2S3G6	Q2S3G6_SALRD	ahcY													18955.8						253596	125037	125910
EEFDWQAPAPR	EEFDWQAPAPR	Q2S450	Q2S450	Q2S450_SALRD	purF																			34578	20880.7	22309.7
EEFGAAVLDVER	EEFGAAVLDVER	Q2S5J1	Q2S5J1	Q2S5J1_SALRD	nuoC													28907	17186.6					223287	115933	137221
EEGAEVVVAGR	EEGAEVVVAGR	Q2S1U0	Q2S1U0	Q2S1U0_SALRD	SRU_1723													3827.08						13495.4	11127.3	9049.2
EEGEEAHAEAVR	EEGEEAHAEAVR	Q2S046	Q2S046	Q2S046_SALRD	glyS																			36261.9	17402.4	17443.4
EEGGAIDYGAGYLK	EEGGAIDYGAGYLK	Q2S458	Q2S458	Q2S458_SALRD	SRU_0889																			29634.1		11586.4
EEGLDDALIDR	EEGLDDALIDR	Q2S354	Q2S354	PROA_SALRD	proA																			99179.2	44209.3	36254.2
EEGPVVVVR	EEGPVVVVR	Q2S1D9	Q2S1D9	Q2S1D9_SALRD	ispH																			25375.7	22520.6
EEIETQSVR	EEIETQSVR	Q2S178	Q2S178	Q2S178_SALRD	ctp																			125091	100042	119674
EEIYSIMDEVAGAR	EEIYSIMDEVAGAR	Q2S5J0	Q2S5J0	NUOD_SALRD	nuoD													22920.7	19614.6	15491.4				306757	140312	192530
EELGEGHEELLDEVAR	EELGEGHEELLDEVAR	Q2RZD0	Q2RZD0	Q2RZD0_SALRD	SRU_2603																			21404.6	11542.3	12381.3
EELGWTPEVDR	EELGWTPEVDR	Q2RZ31	Q2RZ31	Q2RZ31_SALRD	SRU_2708																			186839	77098.6	68803.5
EELIGEVIGR	EELIGEVIGR	Q2S1Q3	Q2S1Q3	RL10_SALRD	rplJ														45869.3					509515	278126	247433
EELLSIQNAPTDGR	EELLSIQNAPTDGR	Q2S699	Q2S699	Q2S699_SALRD	SRU_0129																			117633	36460.5	26007.2
EELNPIEIALGYQR	EELNPIEIALGYQR	Q2S573	Q2S573	Q2S573_SALRD	spo0J														3729.09					18254.5	9383.23	10637.3
EENEVLLPADLTK	EENEVLLPADLTK	Q2S0E8	Q2S0E8	Q2S0E8_SALRD	SRU_2228													47582.5	36006	29149.6			3368	609093	417117	372152
EENREYEEQFVGSLEQFHSAEIK	EENREYEEQFVGSLEQFHSAEIK	Q2S323	Q2S323	Q2S323_SALRD	SRU_1284													10758.4		7489.49				24153.5	36343.8	35137.2
EEQAAPVPGAR	EEQAAPVPGAR	Q2S2L7	Q2S2L7	Q2S2L7_SALRD	lppC													3107.08		2049.06				24623.6	19181.5	17674.4
EEQGPDASR	EEQGPDASR	Q2S508	Q2S508	Q2S508_SALRD	cysD													23662.5						139101	92266.9	84176.9
EEQIHGLFGVELMNIIR	EEQIHGLFGVELMNIIR	Q2S697	Q2S697	Q2S697_SALRD	SRU_0131													9112.29	10502.3		3659.11			10965.4	20222.7	31762.9
EEQQVLILTPTR	EEQQVLILTPTR	Q2S6I0	Q2S6I0	Q2S6I0_SALRD	SRU_0046																			8158.32	5297.16
EETAPLATYYEER	EETAPLATYYEER	Q2S1E4	Q2S1E4	KAD_SALRD	adk													33796.2	27669.3					251638	126975	107945
EETLNLGANLVDR	EETLNLGANLVDR	Q2S2I2	Q2S2I2	Q2S2I2_SALRD	SRU_1475																			77591.8	34942.7	40963.6
EETPHGQFR	EETPHGQFR	Q2S320	Q2S320	UPP_SALRD	upp																			28009.8	9275.24	11758.3
EEVFEEIK	EEVFEEIK	Q2S2I0	Q2S2I0	Q2S2I0_SALRD	SRU_1477													59563.6	43648.4	36670				802451	448834	367871
EEVPSMPDTYR	EEVPSMPDTYR	Q2S3T6	Q2S3T6	Q2S3T6_SALRD	hemB													17825.6						132215	87496.8	75963.5
EEVQEAEAR	EEVQEAEAR	Q2S1G4	Q2S1G4	SYS_SALRD	serS																			42376.1	28937.8	26108.7
EEVTTEGGLDVTASR	EEVTTEGGLDVTASR	Q2S0U5	Q2S0U5	PDXJ_SALRD	pdxJ																			94189.8	55576	58424.1
EEVTTEGGLDVTASRPR	EEVTTEGGLDVTASRPR	Q2S0U5	Q2S0U5	PDXJ_SALRD	pdxJ																			28565.9	8840.29
EEYADDAEVAAR	EEYADDAEVAAR	Q2S1N7	Q2S1N7	IF2_SALRD	infB														10379.6					178327	115562	112930
EEYEVLEGSIR	EEYEVLEGSIR	Q2S2S1	Q2S2S1	Q2S2S1_SALRD	sufC													27753.4	20474.1					633913	266694	283213
EEYGDLILDQK	EEYGDLILDQK	Q2S0Y1	Q2S0Y1	Q2S0Y1_SALRD	valS																			161292	79543.7	65668.9
EFAEEGSPFTR	EFAEEGSPFTR	Q2S2S9	Q2S2S9	Q2S2S9_SALRD	SRU_1378													16984.5	9190.24					87819.5	58401.7	62509
EFAVLESMDGGK	EFAVLESMDGGK	Q2S378	Q2S378	Q2S378_SALRD	SRU_1228													11637.4						59456.8	40950.4	35073.2
EFAVLESMDGGKPIR	EFAVLESMDGGKPIR	Q2S378	Q2S378	Q2S378_SALRD	SRU_1228																			43990.1	109696	101892
EFEC(UniMod:4)EVYVLSK	EFECEVYVLSK	Q2S1P8;CBH24898.1;MGYG000431522_00192	MGYG000431522_00192;CBH24898.1;Q2S1P8	EFTU_SALRD;Elongation;Translation	Elongation;Translation;tuf1													115544	100287	66098.6	8285.2	6494.88	5188.96	1103100	543124	732165						3794.84
EFGIDEAVLR	EFGIDEAVLR	Q2S6J2	Q2S6J2	PYRH_SALRD	pyrH													19318.1						521197	278441	234564
EFGSDVSGFTNAAR	EFGSDVSGFTNAAR	Q2S380	Q2S380	Q2S380_SALRD	rrp															22716				155679	95584	89603.1
EFGVFEVQHR	EFGVFEVQHR	Q2S2T0	Q2S2T0	Q2S2T0_SALRD	SRU_1377																			54457.9	116725	94291.7
EFITGGLGGEDK	EFITGGLGGEDK	Q2S3D2	Q2S3D2	Q2S3D2_SALRD	sucA													44089.4	31559.9					374586	196717	168872
EFITGGLGGEDKLPLR	EFITGGLGGEDKLPLR	Q2S3D2	Q2S3D2	Q2S3D2_SALRD	sucA													15208.4	12441.3	10080.7				82378	120854	124612
EFLPETGYR	EFLPETGYR	Q2S3I6	Q2S3I6	Q2S3I6_SALRD	topA																			117940	44669.3	39955.2
EFLVAQFEEIR	EFLVAQFEEIR	Q2S134	Q2S134	Q2S134_SALRD	SRU_1987													11762.4						34526.1	28295.9	38506.4
EFQEHLANQAYQASAR	EFQEHLANQAYQASAR	Q2S5T5	Q2S5T5	Q2S5T5_SALRD	SRU_0300													14072.9	10663.4	8213.99				271790	148470	166953
EFVAEGATAEELDAK	EFVAEGATAEELDAK	Q2S228	Q2S228	Q2S228_SALRD	SRU_1633																			78107.8	63165.7	54757.4
EFVTDWIGFAR	EFVTDWIGFAR	Q2S2F6	Q2S2F6	Q2S2F6_SALRD	crtO													11504.8	7639.21	7818				16874.2	26759.1	38670.6
EGADFVLSNAPVAR	EGADFVLSNAPVAR	Q2S556	Q2S556	Q2S556_SALRD	fabI													121768	103368	76603.6				926401	535814	496100
EGC(UniMod:4)DVAIC(UniMod:4)AR	EGCDVAICAR	Q2S4K7	Q2S4K7	Q2S4K7_SALRD	SRU_0736															15022.1				221540	151130	143752
EGC(UniMod:4)SVALC(UniMod:4)SR	EGCSVALCSR	Q2S401	Q2S401	Q2S401_SALRD	SRU_0947																			56314.6	47663.8	46993.2
EGC(UniMod:4)VNDGDFESHEIPTK	EGCVNDGDFESHEIPTK	Q2S450	Q2S450	Q2S450_SALRD	purF																			11837.4	6763.19	7501.23
EGDDVTIVAHSK	EGDDVTIVAHSK	Q2S151	Q2S151	Q2S151_SALRD	SRU_1970																			38253.4	27244.4	22800.9
EGDEATGYQK	EGDEATGYQK	Q2S1K2	Q2S1K2	Q2S1K2_SALRD	SRU_1812																			14018.3	11542.3
EGDQYYVR	EGDQYYVR	Q2S1H3	Q2S1H3	Q2S1H3_SALRD	SRU_1846													33606.9		21267.6				312648	189139	172910
EGDTVETGAR	EGDTVETGAR	Q2S3Y8	Q2S3Y8	PSD_SALRD	psd																			35352.8	23905.6	25866.7
EGDVVQQGDLLAR	EGDVVQQGDLLAR	Q2RYP2	Q2RYP2	Q2RYP2_SALRD	SRU_2849													17437.9	12741.6	13226.4				211925	131690	110269
EGDWSPNVHGGR	EGDWSPNVHGGR	Q2S4A0	Q2S4A0	GLGB_SALRD	glgB													12129.2	10285.2					125331	70471.4	67157.4
EGEIEFFPDR	EGEIEFFPDR	Q2S0Y1	Q2S0Y1	Q2S0Y1_SALRD	valS													38456.4	30148.5	30867.1				179658	82060.6	71476
EGEVALAIGSR	EGEVALAIGSR	Q2S149	Q2S149	Q2S149_SALRD	SRU_1972																			60370.7	44184.2	47911.5
EGEVVPDDPFGAER	EGEVVPDDPFGAER	Q2S5G8	Q2S5G8	Q2S5G8_SALRD	SRU_0418													13547.3	14810.1	8509.94				193834	101724	98117.4
EGGADVGVVSK	EGGADVGVVSK	Q2S5A1	Q2S5A1	Q2S5A1_SALRD	sdhA													65500.1		35397.8				486730	421016	385460
EGGDVDIVFR	EGGDVDIVFR	Q2S413	Q2S413	EFP_SALRD	efp													15261	7992.19	8125.99				281033	95467.6	128920
EGGHTVGAGVVTDILD	EGGHTVGAGVVTDILD	Q2S1P8;CBH24898.1;MGYG000431522_00192	MGYG000431522_00192;CBH24898.1;Q2S1P8	EFTU_SALRD;Elongation;Translation	Elongation;Translation;tuf1													344138	281366	225094	54124.1	46468.7		2738410	1132430	1348240
EGGHWDDGR	EGGHWDDGR	Q2S3C7	Q2S3C7	Q2S3C7_SALRD	SRU_1178																			20256.5		12207.3
EGGLWEGYVR	EGGLWEGYVR	Q2S4A0	Q2S4A0	GLGB_SALRD	glgB														23225.7					204248	147196	155487
EGGMHGLLPYLER	EGGMHGLLPYLER	Q2S378	Q2S378	Q2S378_SALRD	SRU_1228													10200.2	7852.14	6646.12				10333.2	102186	108896
EGGSVTPGNSSQR	EGGSVTPGNSSQR	Q2S395	Q2S395	Q2S395_SALRD	atoB													26299.3	21766.4	12473.5			1867.18	339027	206206	183203
EGHAPLLAASDVYR	EGHAPLLAASDVYR	Q2S231	Q2S231	Q2S231_SALRD	ffh																			34619.3	26462.1	33525.2
EGHATGEQATLR	EGHATGEQATLR	Q2S4U1	Q2S4U1	Q2S4U1_SALRD	mutS2																			28374.4	14933	9787.79
EGHIGLQDHGTTAHFR	EGHIGLQDHGTTAHFR	Q2RZK0	Q2RZK0	Q2RZK0_SALRD	SRU_2533																				44264.9	64613.5
EGILLGFR	EGILLGFR	Q2S3Y0	Q2S3Y0	Q2S3Y0_SALRD	dapD													50775.2	38868.9	30893.7				258453	328215	433501
EGLADGTIDAIC(UniMod:4)TDHAPHASYEK	EGLADGTIDAICTDHAPHASYEK	Q2S0H8	Q2S0H8	Q2S0H8_SALRD	pyrC													7731.23						43285.3	25169.8	23862.7
EGLADTPER	EGLADTPER	Q2RYU5	Q2RYU5	Q2RYU5_SALRD	folE													32797.8	25486.7					177506	206823	120105
EGLEITAVTETHIHADFLSGAR	EGLEITAVTETHIHADFLSGAR	Q2S5Q9	Q2S5Q9	Q2S5Q9_SALRD	SRU_0326																			4696.79	6261.88	12585.7
EGLFAAGVALDGDR	EGLFAAGVALDGDR	Q2RYS9	Q2RYS9	Q2RYS9_SALRD	SRU_2811																			25097.8	15860.6	23091.8
EGLGTDQNPGWER	EGLGTDQNPGWER	Q2S551	Q2S551	Q2S551_SALRD	SRU_0537													92022	59899.1	39252.4				1069260	622264	618729
EGLIIDVR	EGLIIDVR	Q2S0E1;WP_011812964.1;WP_184301556.1	WP_011812964.1;WP_184301556.1;Q2S0E1	Q2S0E1_SALRD;S41	S41;SRU_2235													23058.5						205063	105391	122181
EGLLVALLR	EGLLVALLR	Q2S047	Q2S047	Q2S047_SALRD	SRU_2333																				6122.16	7353.18
EGLPVNGQR	EGLPVNGQR	Q2S3P2	Q2S3P2	RS13_SALRD	rpsM													13458.9	14590.1	10332.7				293394	220465	191745
EGLTAVLSVK	EGLTAVLSVK	Q2RZX4;PSQ84881.1	PSQ84881.1;PSP86767.1;Q2RZX4	MAG:;Q2RZX4_SALRD	MAG:;gyrB																			68869.8	28425.7	33188.8
EGLTVQEYFISTHGSR	EGLTVQEYFISTHGSR	Q2S1Q6;MGYG000431489_02703	MGYG000431489_02703;Q2S1Q6	DNA-directed;RPOC_SALRD	DNA-directed;rpoC													20666.6	16604.5	13876.4				103212	125118	161220
EGNDLLR	EGNDLLR	Q2RZV3;MGYG000338840_00061;WP_297273802.1;WP_297058200.1;WP_303020379.1;WP_303643651.1;MGYG000357144_00940;MCI5833446.1;MGYG000325600_00776;WP_004370606.1;MGYG000334724_00886;WP_123617327.1;MGYG000403437_01359;MGYG000354955_00170;WP_123613962.1;WP_303433706.1;WP_302983659.1;WP_304644639.1;WP_123405084.1	MGYG000334724_00886;MGYG000337665_01309;MGYG000354955_00170;MGYG000357144_00940;MGYG000403437_01359;MGYG000346249_00017;MGYG000325600_00776;MGYG000325716_00533;MGYG000338840_00061;WP_303643651.1;WP_303020379.1;WP_304644639.1;WP_303433706.1;PWM10409.1;WP_302567639.1;WP_167604688.1;WP_123617327.1;RLD63269.1;WP_297273802.1;WP_024993775.1;WP_303378985.1;MCI5833446.1;CCX47499.1;OFY38786.1;WP_297058200…	ATP;ATPB_SALRD;F0F1;MAG:;MULTISPECIES:	ATP;F0F1;MAG:;MULTISPECIES:;atpD															185122				341003
EGPSGIDGPLSIYEVHLGSWR	EGPSGIDGPLSIYEVHLGSWR	Q2S4A0	Q2S4A0	GLGB_SALRD	glgB																				11986.4	18270.6
EGPYYVLALR	EGPYYVLALR	Q2S581	Q2S581	Q2S581_SALRD	SRU_0507														6148.18					20768.6	24259.7	24519.6
EGQAVAC(UniMod:4)QVAR	EGQAVACQVAR	Q2S5T8	Q2S5T8	Q2S5T8_SALRD	SRU_0297																			26058.7	17348.5	17810.5
EGQTVAFETER	EGQTVAFETER	Q2S297	Q2S297	Q2S297_SALRD	SRU_1563													165511	152272	82180.8		21577.1		1735450	848780	787605
EGSAVDDFLKPDR	EGSAVDDFLKPDR	Q2RZ30	TPW15733.1;Q2RZ30	Q2RZ30_SALRD	SRU_2709																			132834	75296.5	57040
EGSFYADR	EGSFYADR	Q2S0R9	Q2S0R9	Q2S0R9_SALRD	SRU_2106													46824.1	28565.6					395676	216845	211939
EGSTFPVEVDLR	EGSTFPVEVDLR	Q2S5Q2	Q2S5Q2	Q2S5Q2_SALRD	SRU_0333																			57153.9	33459	37464.3
EGTEWHR	EGTEWHR	Q2RYM8	Q2RYM8	Q2RYM8_SALRD	SRU_2864													69785.6	56701.3	40469.9				686868	389529	378662
EGTFGLILNR	EGTFGLILNR	Q2S591	Q2S591	Y495_SALRD	SRU_0495																			20978.6	21985.7	18165.5
EGTFPGLEYPR	EGTFPGLEYPR	Q2S072	Q2S072	Q2S072_SALRD	SRU_2306													101506		67141.3				1159500	711094	674837
EGTGEGNAATLATDISALYR	EGTGEGNAATLATDISALYR	Q2S399	Q2S399	Q2S399_SALRD	SRU_1207															3449.25				70299	22170.7	38916.1
EGTLVAQIHC(UniMod:4)GSR	EGTLVAQIHCGSR	Q2RZP0	Q2RZP0	Q2RZP0_SALRD	rtcB																			17435.3	9878.42	12366
EGTPPQTTGLPR	EGTPPQTTGLPR	Q2S241	Q2S241	Q2S241_SALRD	purK																			68375	50870.5	38978.1
EGTSYDPYEGVR	EGTSYDPYEGVR	Q2RZK2	Q2RZK2	Q2RZK2_SALRD	SRU_2531																			51606.7	29844.9	27581.9
EGVDTAYPGDIIGIMSHGR	EGVDTAYPGDIIGIMSHGR	Q2S204	Q2S204	RF3_SALRD	prfC																			21330.7	29258.8	29523.9
EGYDTYYEQSLR	EGYDTYYEQSLR	Q2RZW6	Q2RZW6	Q2RZW6_SALRD	SRU_2416																			46822.9	29653.9	26858.8
EGYPIDHER	EGYPIDHER	Q2S1Y0	Q2S1Y0	Q2S1Y0_SALRD	SRU_1682																			71976.9	38456	35959
EHAAIAPR	EHAAIAPR	Q2S2I0;WP_067937568.1	WP_067937568.1;Q2S2I0	Q2S2I0_SALRD;aconitate	SRU_1477;aconitate													184663	91226.7	75570.7	7021.78			2130400	1157540	1053490
EHADNILGM(UniMod:35)DLVTHQTGPEGQTVR	EHADNILGMDLVTHQTGPEGQTVR	Q2S3H9	Q2S3H9	SUCC_SALRD	sucC													4851.14	3552.1					41298.2	36100	32373.9
EHAEEC(UniMod:4)GMPHMVDR	EHAEECGMPHMVDR	Q2S6J0	Q2S6J0	RS2_SALRD	rpsB													21618.6	14485.4	13625.3				141496	140122	129885
EHDLTFQSR	EHDLTFQSR	Q2S590	Q2S590	Q2S590_SALRD	nuoI													22554.7		19720.6				78827.2	60311.7	59061.6
EHEIGALPVVR	EHEIGALPVVR	Q2S261	Q2S261	Q2S261_SALRD	SRU_1599														4719.16					74287.5	41617.1	38177.3
EHFELSPSAIIDR	EHFELSPSAIIDR	Q2RYY4	Q2RYY4	METK_SALRD	metK																			12989.9	27316.8	26935.4
EHGIDFLMEHR	EHGIDFLMEHR	Q2S1I6	Q2S1I6	Q2S1I6_SALRD	asnS													28625.5	24605.4		3342.06				67202.4	98501.8
EHGQSYYEQATR	EHGQSYYEQATR	Q2S238	Q2S238	SYY_SALRD	tyrS													6550.13	5713.12	7155.15				169936	71704.5	75465.5
EHGYYDAQIVR	EHGYYDAQIVR	Q2S1H3	Q2S1H3	Q2S1H3_SALRD	SRU_1846															8692.16				12394.3	14267.2	12340.3
EHIDLSPPVDR	EHIDLSPPVDR	Q2S0N2	Q2S0N2	Q2S0N2_SALRD	SRU_2144																			101829	66697	59445.8
EHLALSFGSC(UniMod:4)SFEEPVDHLR	EHLALSFGSCSFEEPVDHLR	Q2S020	Q2S020	Q2S020_SALRD	SRU_2361																					10149.4
EHLDPDDEHEWILVATAHPAK	EHLDPDDEHEWILVATAHPAK	Q2S004	Q2S004	Q2S004_SALRD	thrC													2555.06	2925.09	1936.05				3147.09	7483.22	11607.3
EHLENPLVLDGR	EHLENPLVLDGR	Q2RZ30	Q2RZ30	Q2RZ30_SALRD	SRU_2709													14876.8	8558.14	6308.1				241642	168638	150020
EHLHSTAVR	EHLHSTAVR	Q2S436	Q2S436	Q2S436_SALRD	atpB													10424.3	16849.4					38416	51043.4	50340.3
EHNQPWPGGR	EHNQPWPGGR	Q2S2B1	Q2S2B1	Q2S2B1_SALRD	SRU_1549													11915.1	6681.34	4614.95				122533	83136.3	99983.3
EHPASYDFNFR	EHPASYDFNFR	Q2S1X8	Q2S1X8	Q2S1X8_SALRD	acs													77206.2	44507.2	40893.1				539291	433810	533716						3841.86
EHPLLNASVEGDK	EHPLLNASVEGDK	Q2S4D4	Q2S4D4	Q2S4D4_SALRD	SRU_0811													12554.4	7012.09	5388.36				152837	89942.1	92332.9
EHTAGGSFER	EHTAGGSFER	Q2S3X5	Q2S3X5	Q2S3X5_SALRD	SRU_0974																			60701.4	38263	36880.9
EHTVEEAK	EHTVEEAK	Q2S295	Q2S295	HIS6_SALRD	hisF																			59421.5		36631.7
EHVATAVAR	EHVATAVAR	Q2S349	Q2S349	Q2S349_SALRD	SRU_1258																			38146.8	23692.6	23033.6
EHVLGPER	EHVLGPER	Q2S551	Q2S551	Q2S551_SALRD	SRU_0537													164193	138819	97343.5				1745160	1078670	935367
EHVLSEAEEK	EHVLSEAEEK	Q2S2Z5	Q2S2Z5	Q2S2Z5_SALRD	pepF																			12184.3	13957.4	8236.26
EHVTLAHK	EHVTLAHK	Q2S1Y5	Q2S1Y5	Q2S1Y5_SALRD	SRU_1677																			471015	406001	123024
EHVVGQDEAIEK	EHVVGQDEAIEK	Q2S2Z0	Q2S2Z0	Q2S2Z0_SALRD	clpC													15367.7	13248.3	8336.89				255850	98588.7	94669.6
EIDALGGIMGK	EIDALGGIMGK	Q2S6G8	Q2S6G8	MNMG_SALRD	mnmG																			50117.5	38607.2	25993.7
EIDVNPLLAR	EIDVNPLLAR	Q2S0Q2	Q2S0Q2	Q2S0Q2_SALRD	SRU_2123													43646.3	30218.5	20389.4				789117	428535	335310
EIDVNPLLARPGDDGLLALDAR	EIDVNPLLARPGDDGLLALDAR	Q2S0Q2	Q2S0Q2	Q2S0Q2_SALRD	SRU_2123																				3265.12	12670.5
EIEADEQYVEAK	EIEADEQYVEAK	Q2S0P1	Q2S0P1	Q2S0P1_SALRD	recX																			41054.4	24017.8	23291.8
EIEDDLNQHFNVR	EIEDDLNQHFNVR	Q2S046	Q2S046	Q2S046_SALRD	glyS													9047.21	7053.19	8577.2				43095	26127.7	26311.6
EIGDDQLMHALTR	EIGDDQLMHALTR	Q2S5D1	Q2S5D1	Q2S5D1_SALRD	SRU_0455																			17512.9	48659.3	50056
EIGHEALQMHER	EIGHEALQMHER	Q2S221	Q2S221	Q2S221_SALRD	mreB													15565.3	13754.3	8324.18				42493.9	118841	117767
EIGHSMLAER	EIGHSMLAER	Q2S1P1	Q2S1P1	PNP_SALRD	pnp													21309.6						183148	110548	103663
EIGTLAALPGVGR	EIGTLAALPGVGR	Q2S2R4	Q2S2R4	Q2S2R4_SALRD	SRU_1393																			34151.3	22376.1	20004.5
EIGWDAISR	EIGWDAISR	Q2S1N9	Q2S1N9	Q2S1N9_SALRD	ribF																			54252.5	38674.9	37237.9
EIHGWVVTPPNYDPDR	EIHGWVVTPPNYDPDR	Q2RZY1	Q2RZY1	Q2RZY1_SALRD	SRU_2401													11218.3	8027.21					62276.6	58111.5	53033.3
EIIGDVQTGTQMNR	EIIGDVQTGTQMNR	Q2S5W6	Q2S5W6	Q2S5W6_SALRD	recG																			48498.5	31593.6	39816.6
EILATATAGGAR	EILATATAGGAR	Q2RYS6	Q2RYS6	Q2RYS6_SALRD	SRU_2814																			201456	160110	153551
EILTDDAGETVTGVR	EILTDDAGETVTGVR	Q2S6G8	Q2S6G8	MNMG_SALRD	mnmG																			79559.3	60333.4	62504.4
EILTQEEAQK	EILTQEEAQK	Q2S217	Q2S217	Q2S217_SALRD	hslU																			282578	159913	158272
EIMPGLVDTHSHIGEVGGGDGSAAMHPDAR	EIMPGLVDTHSHIGEVGGGDGSAAMHPDAR	Q2S3H6	Q2S3H6	Q2S3H6_SALRD	SRU_1128																				58424.5	73933.9
EIPAPPVNLTVPLR	EIPAPPVNLTVPLR	Q2S5D4	Q2S5D4	Q2S5D4_SALRD	SRU_0452																			24045.9	15268.6	15697.6
EIPNVSEEATK	EIPNVSEEATK	Q2S1Q5;ABC45879.1	ABC45879.1;BCX01556.1;Q2S1Q5	DNA-directed;RPOB_SALRD	DNA-directed;rpoB													50046.4						230581	175182	156522
EISALADASGEK	EISALADASGEK	Q2S379	Q2S379	Q2S379_SALRD	SRU_1227																			199512	149599	134815
EISDDGGSPINPLTR	EISDDGGSPINPLTR	Q2RZ44	Q2RZ44	Q2RZ44_SALRD	hemH													11830.4		9342.35				146157	83036	79891.8
EITDDYGAR	EITDDYGAR	Q2S321	Q2S321	Q2S321_SALRD	SRU_1286													48132.2						285567	180705	167418
EITDLIEPGMTER	EITDLIEPGMTER	Q2S2G1	Q2S2G1	Q2S2G1_SALRD	SRU_1497																			165651	105332	96726.7
EITQELGGLPVVIR	EITQELGGLPVVIR	Q2S3Y9	Q2S3Y9	Q2S3Y9_SALRD	carB													5534.21	3673.13	2372.09				124318	59255.2	61272.4
EITTTADPR	EITTTADPR	Q2S6E4	Q2S6E4	Q2S6E4_SALRD	SRU_0084																			405490	235147
EIVEQVAFEAR	EIVEQVAFEAR	Q2S060	Q2S060	Q2S060_SALRD	SRU_2320																			166670	79423.4	87481
EIVFNVGNEQTR	EIVFNVGNEQTR	Q2S597	Q2S597	Q2S597_SALRD	SRU_0489													31462.6	20054.3	15481.7				351611	219783	225691
EIVLVDDVVFTGR	EIVLVDDVVFTGR	Q2S2X2	Q2S2X2	Q2S2X2_SALRD	pyrR																			23156.6	9721.52	17795.3
EIWDQIAR	EIWDQIAR	Q2S1Y3	Q2S1Y3	Q2S1Y3_SALRD	SRU_1679																			347273	213740	177587
EIYTMPQFLEER	EIYTMPQFLEER	Q2S5V8	Q2S5V8	Q2S5V8_SALRD	SRU_0277													7603.72						58721	40869.3	46647.4
EIYVPGQIVNFVTG	EIYVPGQIVNFVTG	Q2S415	Q2S415	SYL_SALRD	leuS																			64426.3	18679.7	23164
EKPHVNVGTIGHVDHGK	EKPHVNVGTIGHVDHGK	Q2S1P8;CBH24898.1;MGYG000431522_00192	MGYG000329424_02668;MGYG000431522_00192;WP_133995594.1;CBH24898.1;WP_026763130.1;Q2S1P8	EFTU_SALRD;Elongation;Translation	Elongation;Translation;tuf1													96774.4						22972.6	323923	416599
EKPQEGTVVATGPGR	EKPQEGTVVATGPGR	Q2S0Q4	Q2S0Q4	Q2S0Q4_SALRD	groS													227639	166812	96012.4	7937.3	8713.12		2105640	1221040	1197280					7282.68	13415.1
ELAAIPTLVPLDK	ELAAIPTLVPLDK	Q2S4I4	Q2S4I4	Q2S4I4_SALRD	SRU_0760													14334.3	9600.4	11540.3				368922	246242	238924
ELADAMLYAATR	ELADAMLYAATR	Q2RYW1	Q2RYW1	Q2RYW1_SALRD	SRU_2778													16675.8	15801.7	12679				327208	155739	157170
ELADEPNLVR	ELADEPNLVR	Q2S4I4	Q2S4I4	Q2S4I4_SALRD	SRU_0760																			149172	86503.9	63898.1
ELAFIQEFQK	ELAFIQEFQK	Q2S019	Q2S019	Q2S019_SALRD	SRU_2362													269594	183779	154734	26198.7	22276.7	25705.8	2264120	2302620	2338870						11769.4
ELAFLNAGVR	ELAFLNAGVR	Q2RZX4;PSQ84881.1	PSQ84881.1;Q2RZX4	MAG:;Q2RZX4_SALRD	MAG:;gyrB													24164		17604.8				182870	133830	159703
ELAGVVMDELAHR	ELAGVVMDELAHR	Q2S114	Q2S114	Q2S114_SALRD	SRU_2008																				23425.5	22134.5
ELAPDEEAYR	ELAPDEEAYR	Q2RZW4	Q2RZW4	Q2RZW4_SALRD	SRU_2418																			79068.3	49181.6	39350.2
ELAQEEGLR	ELAQEEGLR	Q2RYU7	Q2RYU7	Q2RYU7_SALRD	SRU_2792																			241835	151394	134258
ELATSVTIEK	ELATSVTIEK	Q2S1Q5;ABC45879.1	ABC45879.1;Q2S1Q5	DNA-directed;RPOB_SALRD	DNA-directed;rpoB													33906						21269.6	28013.8	31619.8
ELC(UniMod:4)ASSSNR	ELCASSSNR	Q2S0M6	Q2S0M6	LEUC_SALRD	leuC																			26058.6	19365.5	20844.5
ELDAVAEEYIR	ELDAVAEEYIR	Q2S3P4	Q2S3P4	Q2S3P4_SALRD	map																			83540.4	48445.5	37402.2
ELDDNAFIRPGLGDAGDR	ELDDNAFIRPGLGDAGDR	Q2S320	Q2S320	UPP_SALRD	upp													5241.08		4175.05				81037	41268.6	36344.7
ELDINDDVLR	ELDINDDVLR	Q2S2U2	Q2S2U2	Q2S2U2_SALRD	rpsF													171197	115411	95518.9				1903320	1085670	1061770
ELDIPVIALSQLNR	ELDIPVIALSQLNR	Q2S6J9	Q2S6J9	Q2S6J9_SALRD	SRU_0026																			21860.9	13676.6	15722.6
ELDLTGYSDLR	ELDLTGYSDLR	Q2S0E2	Q2S0E2	Q2S0E2_SALRD	rho																			78261.4	36048.2
ELDYDALDLHPFHDGALVR	ELDYDALDLHPFHDGALVR	Q2S4M2	Q2S4M2	Q2S4M2_SALRD	SRU_0721																				19589.5
ELEEETGWQAGR	ELEEETGWQAGR	Q2S0R0	Q2S0R0	Q2S0R0_SALRD	SRU_2115																			37415.3	17598.6	18966.6
ELEGIHSR	ELEGIHSR	Q2S046;WP_047417103.1	WP_298141540.1;GHT21840.1;WP_222581252.1;WP_047417103.1;Q2S046	Q2S046_SALRD;glycine--tRNA	glyS;glycine--tRNA													6380.16							9084.2
ELEQEIEAFR	ELEQEIEAFR	Q2RYV6	Q2RYV6	Q2RYV6_SALRD	SRU_2783																			86125.7	45990.3	47875.9
ELFASAALEEAR	ELFASAALEEAR	Q2S304	Q2S304	CINAL_SALRD	SRU_1303													19945.8	27713					58581	40534.3	48582.6
ELFEALR	ELFEALR	Q2S5T6;RLB33020.1	RLB33020.1;Q2S5T6	MAG:;Q2S5T6_SALRD	MAG:;recQ													8714							14696.9	11969.6				20763.3
ELFEQTSAQGFER	ELFEQTSAQGFER	Q2RZZ5	Q2RZZ5	Q2RZZ5_SALRD	uvrA																			54204.7	35982.3	44456
ELFGLLGR	ELFGLLGR	Q2S5V5	Q2S5V5	Q2S5V5_SALRD	SRU_0280															4211.09					27963.6	30191.7
ELFPYGADYQHDQLHLR	ELFPYGADYQHDQLHLR	Q2S4K6	Q2S4K6	Q2S4K6_SALRD	SRU_0737																				14516.3	20022.5
ELGGAGLSLYNTTK	ELGGAGLSLYNTTK	Q2S4K7	Q2S4K7	Q2S4K7_SALRD	SRU_0736													20711.9	12587.1	12854				384616	210348	214427
ELGGEAPDHSR	ELGGEAPDHSR	Q2S530	Q2S530	MURD_SALRD	murD																			29543	17204.1	9917.8
ELGGLAILGSER	ELGGLAILGSER	Q2S4E4	Q2S4E4	SECA_SALRD	secA									9592.81				37323	19594.8	17897.1				84946	78135.2	73368.4
ELGIGFVPYSPLGR	ELGIGFVPYSPLGR	Q2RZX9	Q2RZX9	Q2RZX9_SALRD	SRU_2403													12008.8	12051.7					81597.4	63945.3	91334.4
ELGQEHSR	ELGQEHSR	Q2S2U3	Q2S2U3	RF1_SALRD	prfA																			56749.3	31436.7	28262.6
ELHAQFFGHR	ELHAQFFGHR	Q2S5T4	Q2S5T4	Q2S5T4_SALRD	SRU_0301																				28064.5	29223.5
ELHPDQAVAVADNAHYTHGR	ELHPDQAVAVADNAHYTHGR	Q2S375	Q2S375	Q2S375_SALRD	SRU_1231														5464.16					4872.13	12524.3	14286.4
ELIAEEMETAR	ELIAEEMETAR	Q2S3H3	Q2S3H3	Q2S3H3_SALRD	SRU_1132																			75714.3	52425.7	56737.8
ELIEHELEEQR	ELIEHELEEQR	Q2S1M7;PSQ73227.1	PSQ73227.1;Q2S1M7	MAG:;Q2S1M7_SALRD	MAG:;SRU_1787													13875.3						103248	56967.3	49757.1
ELISQVLHELSMR	ELISQVLHELSMR	Q2RZ83	Q2RZ83	Q2RZ83_SALRD	atoC													2694.1							7312.3	14003.5
ELLAHGLQPDTIVC(UniMod:4)R	ELLAHGLQPDTIVCR	Q2S538	Q2S538	PYRG_SALRD	pyrG													6080.31	4041.79					37150.1	52793.3	53228.4
ELLEEKEEAEEEGDSR	ELLEEKEEAEEEGDSR	Q2S4E4	Q2S4E4	SECA_SALRD	secA													5437.16						12154.3	3189.1	5663.18
ELLFNPLSGR	ELLFNPLSGR	Q2S5V4	Q2S5V4	Q2S5V4_SALRD	SRU_0281																			48087.3	55425.4	56070.6
ELLQDEGR	ELLQDEGR	Q2S5K5	Q2S5K5	Q2S5K5_SALRD	SRU_0381																			309342	143849	76196.4
ELLSEHMLTK	ELLSEHMLTK	Q2S4E6	Q2S4E6	Q2S4E6_SALRD	SRU_0799																			84510.7	85157.5	73345.4
ELMGMIPGVGNK	ELMGMIPGVGNK	Q2S231	Q2S231	Q2S231_SALRD	ffh													45521.4						630004	321370	323176
ELNDLPAPLAR	ELNDLPAPLAR	Q2S0E3	Q2S0E3	Q2S0E3_SALRD	recJ													10871.3	8241.23	7419.22				281198	176350	146257
ELNVSEDR	ELNVSEDR	Q2S1N7	Q2S1N7	IF2_SALRD	infB																			337583	209568	217116
ELPDETYAMLEK	ELPDETYAMLEK	Q2S698	Q2S698	Q2S698_SALRD	SRU_0130																			49038.9	32900.1	28151
ELPISVDIVGR	ELPISVDIVGR	Q2S2X2	Q2S2X2	Q2S2X2_SALRD	pyrR																			99921.6	41562.1	48064.8
ELQGLGLEVTLD	ELQGLGLEVTLD	Q2S1Q5;ABC45879.1	ABC45879.1;Q2S1Q5	DNA-directed;RPOB_SALRD	DNA-directed;rpoB																			29350.9
ELQNAADAR	ELQNAADAR	Q2S3W3	Q2S3W3	SYR_SALRD	argS																			159159	107131
ELQSAEQAEIER	ELQSAEQAEIER	Q2S4U1	Q2S4U1	Q2S4U1_SALRD	mutS2																			204494	168708	177644
ELRDPVEQLVEAQR	ELRDPVEQLVEAQR	Q2S4E4	Q2S4E4	SECA_SALRD	secA													19866.5	15609.4					16987.4	22825.6	24420.7
ELSAADGTVR	ELSAADGTVR	Q2S6K5	Q2S6K5	Q2S6K5_SALRD	SRU_0018													46826.6	34896.1					407649	252745	234371
ELSEEAGDMK	ELSEEAGDMK	Q2S598	Q2S598	Q2S598_SALRD	citA													85575.5	72595	41537.4				1095590	642413	544605
ELSEEDEQALLSK	ELSEEDEQALLSK	Q2S388	Q2S388	Q2S388_SALRD	SRU_1218																			110989	69488.7	63626.7
ELSTLSTETK	ELSTLSTETK	Q2S354	Q2S354	PROA_SALRD	proA																			67457.1	57676.6	53198.6
ELVDDEAQR	ELVDDEAQR	Q2S396	Q2S396	Q2S396_SALRD	SRU_1210													52063	35322.2	23243.2				780617	391944	381501
ELVDEYSDGR	ELVDEYSDGR	Q2S0E1	Q2S0E1	Q2S0E1_SALRD	SRU_2235													30910.2	24074.5					223884	120851	132841
ELVGQVAAK	ELVGQVAAK	Q2S3P9	Q2S3P9	RL6_SALRD	rplF																			81294.9	50165.4
ELVLDYFR	ELVLDYFR	Q2S490	Q2S490	Q2S490_SALRD	SRU_0857																			23143.4	27213.3	19796.4
ELVQVQGVAK	ELVQVQGVAK	Q2S6E3	Q2S6E3	Q2S6E3_SALRD	SRU_0085																			30164.9	24695.7	19912.6
ELYGAIATLDAEVR	ELYGAIATLDAEVR	Q2S589	Q2S589	Q2S589_SALRD	SRU_0497																			13516.5
ELYVDAHGALNTLATALLK	ELYVDAHGALNTLATALLK	Q2S250	Q2S250	Q2S250_SALRD	fumC													4783.18	4342.14					2944.09	14128.5	24110.7
EMALVAERPTEDGDDR	EMALVAERPTEDGDDR	Q2S0Q2	Q2S0Q2	Q2S0Q2_SALRD	SRU_2123													6357.14	3958.09					87344.1	55917.4	29363.8
EMAQGEVIDK	EMAQGEVIDK	Q2RZ60	Q2RZ60	TIG_SALRD	tig													45950.3	43131.1	35564.1				149831	105486	107928
EMDC(UniMod:4)PAC(UniMod:4)GGGR	EMDCPACGGGR	Q2RZZ5	Q2RZZ5	Q2RZZ5_SALRD	uvrA																			27415.3	16924	16496.1
EMFSHADGMTMSAK	EMFSHADGMTMSAK	Q2S1V4	Q2S1V4	TNAA_SALRD	tnaA																			20442.5	16927.4
EMIGDLGLR	EMIGDLGLR	Q2S5T5	Q2S5T5	Q2S5T5_SALRD	SRU_0300																			1073810	723502	673018
EMNPDLFVLAR	EMNPDLFVLAR	Q2S5H7	Q2S5H7	Q2S5H7_SALRD	SRU_0409																			28300.9	32334	25709.8
EMQDAFFEVVEK	EMQDAFFEVVEK	Q2S063	Q2S063	Q2S063_SALRD	ilvE													51944.1	36038	29347.8		8130.52		402891	195289	267692
EMSIGPNETAGEVHDR	EMSIGPNETAGEVHDR	Q2S0K5	Q2S0K5	Q2S0K5_SALRD	fmt													5455.14						53447.3	25259.7	21675.6
EMSLEDAIEFIR	EMSLEDAIEFIR	Q2S5C1	Q2S5C1	Q2S5C1_SALRD	typA																			7413.27	7642.24	7069.25
EMVGGAVSTK	EMVGGAVSTK	Q2S2F6	Q2S2F6	Q2S2F6_SALRD	crtO																			20158.5	49722.3	19321.5
ENAIADFR	ENAIADFR	Q2S3M6	Q2S3M6	NDK_SALRD	ndk													37480.8						192633	129185	90146.3
ENAYALGATR	ENAYALGATR	Q2S082	Q2S082	Q2S082_SALRD	pstA																			87628.8	46343.1	51598.1
ENAYDLVILDVK	ENAYDLVILDVK	Q2S3A4	Q2S3A4	Q2S3A4_SALRD	dctD																			14396.6	8093.31	9042.33
ENFEDEAFLNSHYVLAATR	ENFEDEAFLNSHYVLAATR	Q2S0H7	Q2S0H7	Q2S0H7_SALRD	gyrA																			12540.4	2247.07	4102.15
ENFPVSDLR	ENFPVSDLR	Q2S250	Q2S250	Q2S250_SALRD	fumC													37818						436383	200394	159080
ENHVFTITANR	ENHVFTITANR	Q2S2E4	Q2S2E4	Q2S2E4_SALRD	SRU_1513																			20266.4	24793.5	18609.3
ENIGGVVETVAGSR	ENIGGVVETVAGSR	Q2RZP0	Q2RZP0	Q2RZP0_SALRD	rtcB																			243917	189503	225109
ENITLQGGIAPVR	ENITLQGGIAPVR	Q2S4N4	Q2S4N4	Q2S4N4_SALRD	SRU_0709													6260.92	4204.87					64280.2	33958.9	38916.4
ENIYEFTEADR	ENIYEFTEADR	Q2S5K1	Q2S5K1	Q2S5K1_SALRD	glnA													245708	166996	101748	23558.9	20016.9		3606030	1836990	1743650
ENLDFFAR	ENLDFFAR	Q2S398	Q2S398	Q2S398_SALRD	SRU_1208																			109237	83082.8	93355.3
ENLGLMDGDIR	ENLGLMDGDIR	Q2S414	Q2S414	Q2S414_SALRD	SRU_0934													14024.4						94737.1	49276.7	32075
ENLWWVGR	ENLWWVGR	Q2S159	Q2S159	Q2S159_SALRD	SRU_1962													29534.4	19464.2	13452.5				133944	208941	254848
ENMDPQMFR	ENMDPQMFR	Q2S003	Q2S003	Q2S003_SALRD	SRU_2378													135582	79802.7	72890		9630.77		1294750	857558	798032
ENNLQAIDLDIPR	ENNLQAIDLDIPR	Q2RZZ5	Q2RZZ5	Q2RZZ5_SALRD	uvrA																			25260.9	40604.5	36384.3
ENPDAFEDAFAR	ENPDAFEDAFAR	Q2RZX7	Q2RZX7	KATG_SALRD	katG						9828.48							23109	18435	12616			15927.5	91215.9	38693	45834.9
ENQLHAAVVELVAHEDAEIK	ENQLHAAVVELVAHEDAEIK	Q2S2S0	Q2S2S0	Q2S2S0_SALRD	sufB														7423.44	8394.47					16823.6	25621.5
ENSDMLPDSENWK	ENSDMLPDSENWK	Q2RZ73	Q2RZ73	Q2RZ73_SALRD	ggt													18628.6	12833.5					275101	137187	144146
ENSVLTYR	ENSVLTYR	Q2S4A0	Q2S4A0	GLGB_SALRD	glgB																			68088.6	71482.7	45935.2
ENTAVNEAATVR	ENTAVNEAATVR	Q2S4F5	Q2S4F5	Q2S4F5_SALRD	SRU_0790																			36627.8	32494.6	31538
ENVDTLIVIPNER	ENVDTLIVIPNER	Q2S524	Q2S524	Q2S524_SALRD	ftsZ																			30243.1	27475	13674.5
ENVSAMAEAIGPAAR	ENVSAMAEAIGPAAR	Q2S120	Q2S120	Q2S120_SALRD	SRU_2002																			32690.2	15506.5	19893.7
ENVVAGHSIPAGTGQR	ENVVAGHSIPAGTGQR	Q2S1Q6;MGYG000431489_02703	MGYG000431489_02703;Q2S1Q6	DNA-directed;RPOC_SALRD	DNA-directed;rpoC													3739.04	2064.01	1759.76				68438.1	39210.4	31867.1
EPETVTPGIEDHYATSMPFR	EPETVTPGIEDHYATSMPFR	Q2S0R9	Q2S0R9	Q2S0R9_SALRD	SRU_2106													18596.6	16512.5					46322.4	86751	106501
EPGGTELSEQVR	EPGGTELSEQVR	Q2RZ38	Q2RZ38	Q2RZ38_SALRD	tmk																			43376.4	28140
EPGTQGFVGFRPENEVDR	EPGTQGFVGFRPENEVDR	Q2S067	Q2S067	Q2S067_SALRD	SRU_2313													67954.9	40544.6	27062.4		4064.45	4032.74	796679	550316	588051					3358.74	4736.24
EPIVYYIDPATPK	EPIVYYIDPATPK	Q2RYZ0	Q2RYZ0	Q2RYZ0_SALRD	SRU_2749																			172895	128727	122069
EPLHDQLPDSWPLR	EPLHDQLPDSWPLR	Q2S1E0	Q2S1E0	Q2S1E0_SALRD	SRU_1879																			9532.23	15455.3	15610.3
EPLSLAEALK	EPLSLAEALK	Q2S1Z5	Q2S1Z5	TRPC_SALRD	trpC																			146852	59891.9	63417.2
EPQEGAPSPR	EPQEGAPSPR	Q2S2Y7	Q2S2Y7	Q2S2Y7_SALRD	SRU_1319																			362056	228082	258430
EPSGEDDGPGGR	EPSGEDDGPGGR	Q2S176	Q2S176	PIMT_SALRD	pcm																			22490.6
EPVEEPLQTGIK	EPVEEPLQTGIK	Q2S432	Q2S432	ATPA_SALRD	atpA													102353	63210.4	68145				1384850	911650	790172
EPVFSWDK	EPVFSWDK	Q2S3Y9	Q2S3Y9	Q2S3Y9_SALRD	carB																			73790.7	33368.5	24866.8
EPVFSWDKFPEVPK	EPVFSWDKFPEVPK	Q2S3Y9	Q2S3Y9	Q2S3Y9_SALRD	carB															15725.4					32686.9	35672.1
EQADDPSEAPDR	EQADDPSEAPDR	Q2S3H6	Q2S3H6	Q2S3H6_SALRD	SRU_1128													7290.22	2220.07	3667.11				74870.3	50090.4	42631.2
EQAGADQTNLK	EQAGADQTNLK	Q2RYP1	Q2RYP1	Q2RYP1_SALRD	SRU_2850													25372.6	21983.6	20145.5				221437	165255	157763
EQAIPVEPQEC(UniMod:4)FTEDNVR	EQAIPVEPQECFTEDNVR	Q2S0E8	Q2S0E8	Q2S0E8_SALRD	SRU_2228																			21656.8	10541.3	11924.4
EQAPALFLVQDNK	EQAPALFLVQDNK	Q2S512	Q2S512	Q2S512_SALRD	SRU_0576													67828.5	45450.5	38359.7				559201	363017	339355
EQAPSQLVVHK	EQAPSQLVVHK	Q2RYQ6	Q2RYQ6	Q2RYQ6_SALRD	SRU_2835													6211.82	4418.38	3238.53				99805.7	55069.3	46688.3
EQAQAEIER	EQAQAEIER	Q2S434	Q2S434	ATPF_SALRD	atpF					20902.6									52848.6					233802	96768.3	113160
EQAQAVHEQSGR	EQAQAVHEQSGR	Q2S6J9	Q2S6J9	Q2S6J9_SALRD	SRU_0026																			5092.13		1986.07
EQDDDISVIGVDPC(UniMod:4)GSVFHK	EQDDDISVIGVDPCGSVFHK	Q2S3I1	Q2S3I1	Q2S3I1_SALRD	SRU_1123																			65510.3	33734.3	29393.1
EQDVGFPNDWGR	EQDVGFPNDWGR	Q2S0I2	Q2S0I2	RSMA_SALRD	rsmA																			31076	19340.7	14780.5
EQEIAHISR	EQEIAHISR	Q2S6J9	Q2S6J9	Q2S6J9_SALRD	SRU_0026																			32078.9	24424.7	22153.6
EQEQLVGDALGL	EQEQLVGDALGL	Q2S3D2	Q2S3D2	Q2S3D2_SALRD	sucA													17491.6						131285	76320.2	63835.8
EQFVAPAWAR	EQFVAPAWAR	Q2S290	Q2S290	Q2S290_SALRD	SRU_1570																			59667.8	35321.9	36653.2
EQGAFVQR	EQGAFVQR	Q2S6E8	Q2S6E8	Q2S6E8_SALRD	tal																			116391	96860.2	76247.5
EQGGQSIPTWQSTHPDPGAR	EQGGQSIPTWQSTHPDPGAR	Q2S6G0	Q2S6G0	Q2S6G0_SALRD	SRU_0068															1799.06				7455.18	8341.3	5886.19
EQGGVDPLALR	EQGGVDPLALR	Q2S3T5	Q2S3T5	SYC_SALRD	cysS													26298.8	16050.5	16453.5				282721	166410	151980
EQGLAHTEAR	EQGLAHTEAR	Q2S2W8	Q2S2W8	Q2S2W8_SALRD	SRU_1339																			16903.5	9423.29	10424.3
EQGLIHTLADAWSLK	EQGLIHTLADAWSLK	Q2S1L1	Q2S1L1	Q2S1L1_SALRD	SRU_1803													16710.4	13537.3	11953.3	1733.05			2927.07	53962.2	92164.4
EQGSGGEVDSMMR	EQGSGGEVDSMMR	Q2RZ83	Q2RZ83	Q2RZ83_SALRD	atoC																			48492.6	29204.9	24806.8
EQHIADLLSTLR	EQHIADLLSTLR	Q2S6D5	Q2S6D5	Q2S6D5_SALRD	ppc													4718.1							12081.2	12051.2
EQIDELMWFAENAEQLR	EQIDELMWFAENAEQLR	Q2S2J2	Q2S2J2	Q2S2J2_SALRD	SRU_1465													10567.3	9557.33					81490.7	24105.8	35845.1
EQIWENAR	EQIWENAR	Q2S5K4	Q2S5K4	Q2S5K4_SALRD	kbl																			504821	187394	152210
EQLVYLGTLK	EQLVYLGTLK	Q2RZ62	Q2RZ62	Q2RZ62_SALRD	SRU_2671													7991.25	6962.2					94620.8	68202.1	75838.3
EQQETLTEDVTQR	EQQETLTEDVTQR	Q2RYQ6	Q2RYQ6	Q2RYQ6_SALRD	SRU_2835													4925.55	3331.84					86762.7	40017.9	44526.5
EQQTTMC(UniMod:4)EFK	EQQTTMCEFK	Q2S017	Q2S017	Q2S017_SALRD	SRU_2364																			48162.7	33487.1	31982.1
EQSAIFFETR	EQSAIFFETR	Q2S164	Q2S164	Q2S164_SALRD	SRU_1957																			68402.1	50306.4	52351.7
EQSFKPGK	EQSFKPGK	Q2S578	Q2S578	Q2S578_SALRD	SRU_0510													25490.6	19680.6	16470.5				242596	118291	120003
EQSIPLLGDWLR	EQSIPLLGDWLR	Q2S5I2	Q2S5I2	Q2S5I2_SALRD	lspA															7427.25					13181.4	16090.6
EQSPEEHAMIEDATK	EQSPEEHAMIEDATK	Q2S5A2	Q2S5A2	Q2S5A2_SALRD	sdhB																			51993.4	22068.6	19989.5
EQTLDDMDLER	EQTLDDMDLER	Q2S5I1	Q2S5I1	Q2S5I1_SALRD	lepA																			46754.9	33881.1	26614.9
EQTQPFVMIGFHR	EQTQPFVMIGFHR	Q2S363	Q2S363	Q2S363_SALRD	SRU_1244																			6250.16	29154.7	35760.8
EQVLDVPHQK	EQVLDVPHQK	Q2S0E7	Q2S0E7	Q2S0E7_SALRD	SRU_2229													36027.2	23343.3	14589.4				738690	378781	327340
ERAEDTPVGVHPIAC(UniMod:4)VSK	ERAEDTPVGVHPIACVSK	Q2S0H8	Q2S0H8	Q2S0H8_SALRD	pyrC																			16710.5	12016.4	10168.3
ERAEEIDEEAQLR	ERAEEIDEEAQLR	Q2S232	Q2S232	RS16_SALRD	rpsP													11287	9438.24	7165.81				151288	85037	70307.1
ERAPIMPENTNR	ERAPIMPENTNR	Q2S5J2	Q2S5J2	NUOB_SALRD	nuoB													7028.16						68250.4	34675.8	33542.7
EREEIEVLEDYLPDR	EREEIEVLEDYLPDR	Q2S1E8	Q2S1E8	Q2S1E8_SALRD	SRU_1871																			4860.14	6951.2	9597.29
EREPEWFEINMLR	EREPEWFEINMLR	Q2S590	Q2S590	Q2S590_SALRD	nuoI													4956.11	4658.28	2437.01				4850.84	14148.9	42413.2
EREQSPEEHAMIEDATK	EREQSPEEHAMIEDATK	Q2S5A2	Q2S5A2	Q2S5A2_SALRD	sdhB															4202.12				66464.7	43252.2	30012
ERNEEEEQADEAR	ERNEEEEQADEAR	Q2S2Y7	Q2S2Y7	Q2S2Y7_SALRD	SRU_1319													7742.17	4972.1	3567.09				91653.1	56704.3	46236
ERVEEEEDDE	ERVEEEEDDE	Q2S2Z8	Q2S2Z8	Q2S2Z8_SALRD	SRU_1309													9087.28	8135.22	7131.22				102289	57112.8	44638.1
ESANLVGQTLAEVAR	ESANLVGQTLAEVAR	Q2S3P4	Q2S3P4	Q2S3P4_SALRD	map													15048.6						100324	55491.2	51086
ESDIDDILGEAR	ESDIDDILGEAR	Q2S2F4	Q2S2F4	Q2S2F4_SALRD	SRU_1504													26488.8	19073.6	16932.5				313849	151137	142647
ESDIFGVVEG	ESDIFGVVEG	Q2S0Q4;WP_105010946.1	WP_105010946.1;Q2S0Q4	Q2S0Q4_SALRD;co-chaperone	co-chaperone;groS																			75989	38567.9	38672.9
ESEIPSYAPGYR	ESEIPSYAPGYR	Q2S0A2	Q2S0A2	Q2S0A2_SALRD	cat5																			48371.7	55227	52800.8
ESEYAVQLK	ESEYAVQLK	Q2S3P0	Q2S3P0	RS4_SALRD	rpsD													36180	27529.7	23605.6				329468	209155	176853
ESEYIDQTSGVSVR	ESEYIDQTSGVSVR	Q2S060	Q2S060	Q2S060_SALRD	SRU_2320													26713.8	14969.4	17071				343378	183277	205398
ESFLAALLR	ESFLAALLR	Q2S2K1	Q2S2K1	Q2S2K1_SALRD	SRU_1456														3216.08						9264.27	10394.3
ESGGTGLGLSIVK	ESGGTGLGLSIVK	Q2S513	Q2S513	Q2S513_SALRD	SRU_0575									4135.32					7242.94		5068.08	5386.2	3090.19	38835.6	25912.4	23579.6		4100.11		3091.19		3695.07
ESHPHDVEITK	ESHPHDVEITK	Q2S2G2	Q2S2G2	Q2S2G2_SALRD	guaB																			57490.9	31251.9	29001.9
ESIEFVAR	ESIEFVAR	Q2S261	Q2S261	Q2S261_SALRD	SRU_1599																			110373	72860.6	69675.4
ESILQSGAK	ESILQSGAK	Q2S0S5	Q2S0S5	Q2S0S5_SALRD	coxB1																			193543	139681	141580
ESISC(UniMod:4)TFLR	ESISCTFLR	Q2S6K7	Q2S6K7	Q2S6K7_SALRD	SRU_0016																			115025	67216.9	65252.3
ESLDPSFFGGSHLTLPGR	ESLDPSFFGGSHLTLPGR	Q2S173	Q2S173	Q2S173_SALRD	SRU_1948													9475.26	8097.22					17401.5	40211.2	51662.5
ESLSGTQIPR	ESLSGTQIPR	Q2S1X3	Q2S1X3	Q2S1X3_SALRD	SRU_1689													38624						302870	137833	178630
ESMESGGWDLDK	ESMESGGWDLDK	Q2RZV3	Q2RZV3	ATPB_SALRD	atpD													66978.1	56377.6	41570.1				1095920	607870	511086
ESMFGTSVR	ESMFGTSVR	Q2S3P8	Q2S3P8	RL18_SALRD	rplR																			114902	75912.8	60760.5
ESMFGTSVRPR	ESMFGTSVRPR	Q2S3P8	Q2S3P8	RL18_SALRD	rplR														6070.39	8824.3				122826	116770	109806
ESPDTSLMQHIGLADAEGK	ESPDTSLMQHIGLADAEGK	Q2S2Y5	Q2S2Y5	Q2S2Y5_SALRD	SRU_1322																					18413.5
ESPNYYSGPSK	ESPNYYSGPSK	Q2S2G2	Q2S2G2	Q2S2G2_SALRD	guaB													16066.7	9778.29	12168.3				294042	198753	217144
ESSVVEDYIAFSR	ESSVVEDYIAFSR	Q2S247	Q2S247	Q2S247_SALRD	gldA																			26785.9	20988.8	21689.7
ESTNEHIFIDYEALAR	ESTNEHIFIDYEALAR	Q2S3S2	Q2S3S2	Q2S3S2_SALRD	pykA																			9151.26	11875.3	27593.8
ESYSAGGAVQVR	ESYSAGGAVQVR	Q2S275	Q2S275	Q2S275_SALRD	SRU_1585													23129.7	26532.9					62419.9	49042.4	47054.4
ETADAMADR	ETADAMADR	Q2S1E3	Q2S1E3	Q2S1E3_SALRD	SRU_1876																			114086	62731.4	51830.2
ETADEAVAQC(UniMod:4)PTVEHVIVHR	ETADEAVAQCPTVEHVIVHR	Q2S1J8	Q2S1J8	Q2S1J8_SALRD	acs													4966.95	4152.54	3910.34				43026	39659.8	33160.7
ETALC(UniMod:4)VGLDPVPAR	ETALCVGLDPVPAR	Q2S1S9	Q2S1S9	Q2S1S9_SALRD	pyrF																			39342.9	21033.8	18260.3
ETAQAAGIDR	ETAQAAGIDR	Q2S0K5	Q2S0K5	Q2S0K5_SALRD	fmt													13366.3						92951	73901.7	64412.4
ETAVADTLEAPNR	ETAVADTLEAPNR	Q2S1E0	Q2S1E0	Q2S1E0_SALRD	SRU_1879																			58813.1	38729.3	36164.1
ETDTSAWLTQNIK	ETDTSAWLTQNIK	Q2S2G2	Q2S2G2	Q2S2G2_SALRD	guaB													19927.7	18847.8	14108.5				286671	194016	200186
ETEELMPMPITFSHR	ETEELMPMPITFSHR	Q2RYY4	Q2RYY4	METK_SALRD	metK													5262.16						66429.9	71484.3	60986.9
ETEPSIGGGLGLR	ETEPSIGGGLGLR	Q2S057	Q2S057	Q2S057_SALRD	SRU_2323													30890.1	23333.8	18829.6				374816	205259	206135
ETFDDFYYGK	ETFDDFYYGK	Q2S2B1	Q2S2B1	Q2S2B1_SALRD	SRU_1549																			424843
ETFDHLLPAR	ETFDHLLPAR	Q2S2F6	Q2S2F6	Q2S2F6_SALRD	crtO																			28018.5	33354.5	34222.6
ETFEAAEEAR	ETFEAAEEAR	Q2S4S7	Q2S4S7	Q2S4S7_SALRD	SRU_0666														14745					94840.6	69534.6	57963.8
ETFHGGIGDLK	ETFHGGIGDLK	Q2S1P1	Q2S1P1	PNP_SALRD	pnp																			533764	314139	296269
ETFLEGVEQK	ETFLEGVEQK	Q2S0Y1	Q2S0Y1	Q2S0Y1_SALRD	valS													153600	150429					106213	102081	112778
ETFQEHVDDGVR	ETFQEHVDDGVR	Q2S2U8	Q2S2U8	Q2S2U8_SALRD	SRU_1359																			101339	45252.5	46735.1
ETFSGNDRPNR	ETFSGNDRPNR	Q2S092	Q2S092	Q2S092_SALRD	SRU_2285																			30864.6		17413.3
ETGRPVGMK	ETGRPVGMK	Q2S379	Q2S379	Q2S379_SALRD	SRU_1227																			214089	276779	342130
ETIGSDLPEGFQK	ETIGSDLPEGFQK	Q2S3F0	Q2S3F0	ACCD_SALRD	accD																			260147	156684	161000
ETLDHLSAGR	ETLDHLSAGR	Q2S4P2;Q2S691	Q2S4P2;Q2S691	Q2S4P2_SALRD;Q2S691_SALRD	SRU_0137;SRU_0701																			146310	59219.5	37203.8
ETLFSTQER	ETLFSTQER	Q2S0U8	Q2S0U8	Q2S0U8_SALRD	coaD																			95831.8	62769.7	55405.5
ETLLDDDADTAHR	ETLLDDDADTAHR	Q2S065	Q2S065	Q2S065_SALRD	SRU_2315																			8753.35		7299.25
ETLPEALAVLDPK	ETLPEALAVLDPK	Q2S0E3	Q2S0E3	Q2S0E3_SALRD	recJ													149617						105837	74963.5	48674.7
ETPADAHPMAVLR	ETPADAHPMAVLR	Q2S598	Q2S598	Q2S598_SALRD	citA													59317.9	45032.4	37637.5				828621	525395	505440						3749.51
ETPLSQVLLYR	ETPLSQVLLYR	Q2RYS6	Q2RYS6	Q2RYS6_SALRD	SRU_2814													12156.4	9688.3	9414.34				126238	89983.1	95780.1
ETQAVLPLR	ETQAVLPLR	Q2S2H3;WP_133614261.1	WP_133614261.1;Q2S2H3	DNA;Q2S2H3_SALRD	DNA;SRU_1484																			36639.8	13847.3
ETQLWPDVSK	ETQLWPDVSK	Q2S4P6	Q2S4P6	Q2S4P6_SALRD	SRU_0697																			35953.1	27366.9
ETSGSAVALTK	ETSGSAVALTK	Q2S2I1	Q2S2I1	Q2S2I1_SALRD	SRU_1476																			41186.1	28397.7	24612.7
ETTDPETGEPAQR	ETTDPETGEPAQR	Q2S415	Q2S415	SYL_SALRD	leuS													11978.6	5750.83	5366.4				115222	65333.6	51390.9
ETTLELLAYSANR	ETTLELLAYSANR	Q2S396	Q2S396	Q2S396_SALRD	SRU_1210													3745.97	4566.58	3018.74				43463.7	36373.4	46303.7
ETVQNLMAFR	ETVQNLMAFR	Q2S6F0	Q2S6F0	Q2S6F0_SALRD	zwf														17302.5					138284	88913.8	95350.8
ETVVDQNPPPNSGVK	ETVVDQNPPPNSGVK	Q2RZ47	Q2RZ47	Q2RZ47_SALRD	SRU_2692																			43311.6	32007.1	31707.2
ETVVDQNPPPNSGVKPGR	ETVVDQNPPPNSGVKPGR	Q2RZ47	Q2RZ47	Q2RZ47_SALRD	SRU_2692															758.019				27359.7	20860.6	17104.5
ETWDDPQAYDEK	ETWDDPQAYDEK	Q2S008	Q2S008	PCKA2_SALRD	pckA2													13004.4						130279	82551.2	68051.4
ETYLIEGDDGQMR	ETYLIEGDDGQMR	Q2RZ73	Q2RZ73	Q2RZ73_SALRD	ggt													22295.9	21619.8	13931.5				352151	167861	167309
EVATEAC(UniMod:4)EK	EVATEACEK	Q2S3Y6	Q2S3Y6	Q2S3Y6_SALRD	purS																			48938.3	33900.8	28748.7
EVAVADDGTEYQVLYGEGVR	EVAVADDGTEYQVLYGEGVR	Q2S321	Q2S321	Q2S321_SALRD	SRU_1286																			21770.8	7525.27	11364.4
EVDAAAASFLDR	EVDAAAASFLDR	Q2S5U9	Q2S5U9	Q2S5U9_SALRD	SRU_0286																			77870.5	57297.9	54657.7
EVDDGDGGTTETR	EVDDGDGGTTETR	Q2S488	Q2S488	Q2S488_SALRD	SRU_0859													4438.15						45161.3	29586	22299.7
EVDFRDDFDGSAR	EVDFRDDFDGSAR	Q2S0J9	Q2S0J9	Q2S0J9_SALRD	SRU_2177													45226.2	26932.7	21276.5				202730	228798	203553
EVDSSLSSVADSK	EVDSSLSSVADSK	Q2S4F7	Q2S4F7	Q2S4F7_SALRD	SRU_0788													38825	33122.5	30214.3				104809	150539	150275
EVEGQEIYQSYVGSSANPGFR	EVEGQEIYQSYVGSSANPGFR	Q2S2I0	Q2S2I0	Q2S2I0_SALRD	SRU_1477													39815.5	29626	22953.8				488437	240909	284720
EVFDDLLEGAGER	EVFDDLLEGAGER	Q2RZP0	Q2RZP0	Q2RZP0_SALRD	rtcB																			138960	73718.6	70593.4
EVFLSLLGEEK	EVFLSLLGEEK	Q2S396	Q2S396	Q2S396_SALRD	SRU_1210													36854.3	23302.1	18600.7				244017	193305	248851
EVGEEGAALER	EVGEEGAALER	Q2S0Q2	Q2S0Q2	Q2S0Q2_SALRD	SRU_2123													36863.7		23260.8				507610	287944	276315
EVGESTIQAK	EVGESTIQAK	Q2S1Q6;MGYG000431489_02703	MGYG000431489_02703;Q2S1Q6	DNA-directed;RPOC_SALRD	DNA-directed;rpoC													95088.3	61173.5	59112.4				765910	627590	691203
EVGHQVLHLDQAFHGR	EVGHQVLHLDQAFHGR	Q2S4E6	Q2S4E6	Q2S4E6_SALRD	SRU_0799													10176.4	6050.19						39134.3	53279.5
EVGTDTFWR	EVGTDTFWR	Q2S1C6	Q2S1C6	Q2S1C6_SALRD	SRU_1894																			197007	126796	114575
EVHTIAFSDETER	EVHTIAFSDETER	Q2S420	Q2S420	Q2S420_SALRD	SRU_0928																			11171.2	10295.2	12213.3
EVKPWLITDGPAPER	EVKPWLITDGPAPER	Q2S5A2	Q2S5A2	Q2S5A2_SALRD	sdhB													61115.7	47117.2	35227.9				565912	410211	389576						7589.2
EVLADTLLDQNER	EVLADTLLDQNER	Q2S0P5	Q2S0P5	BSHC_SALRD	bshC																			169397	74024	78234.1
EVLGDAWLTPER	EVLGDAWLTPER	Q2S379	Q2S379	Q2S379_SALRD	SRU_1227																			106784	81808.3	83523.9
EVLHWLPDGSLAAR	EVLHWLPDGSLAAR	Q2S3Y4	Q2S3Y4	Q2S3Y4_SALRD	SRU_0965																			15416.4	28276.8
EVLPFELTGAQTR	EVLPFELTGAQTR	Q2S5W6	Q2S5W6	Q2S5W6_SALRD	recG																			86874.1		47297.6
EVMAAVTDVWTSDR	EVMAAVTDVWTSDR	Q2S1X5	Q2S1X5	Q2S1X5_SALRD	SRU_1687																			42569.6	34774.4	33607.3
EVPTLPGEEVR	EVPTLPGEEVR	Q2S2X2	Q2S2X2	Q2S2X2_SALRD	pyrR																			180778	140038	112068
EVQEQFVQAESR	EVQEQFVQAESR	Q2S4L7	Q2S4L7	Q2S4L7_SALRD	SRU_0726																			49934.7	31567.1	36088.2
EVSSMADFFVLGTGESDLQVK	EVSSMADFFVLGTGESDLQVK	Q2RZI5	Q2RZI5	Q2RZI5_SALRD	rsfS																			13475.4	6230.23	7492.3
EVTGLVEFIK	EVTGLVEFIK	Q2S0S5	Q2S0S5	Q2S0S5_SALRD	coxB1													56132.7	37167	29243.9				359587	323068	306010
EVTLQAGETR	EVTLQAGETR	Q2S1D3	Q2S1D3	Q2S1D3_SALRD	SRU_1887																			82695.4	39732	42167.1
EVTLVGEGTPAPELALDPQGFDK	EVTLVGEGTPAPELALDPQGFDK	Q2S078	Q2S078	Q2S078_SALRD	SRU_2299													17475.1	16292.7	9556.49				265670	99149.8	131083
EVTTLEEAK	EVTTLEEAK	Q2S0E3	Q2S0E3	Q2S0E3_SALRD	recJ																			122548	103698	92392.4
EVTVLVLASEGK	EVTVLVLASEGK	Q2S1Q2	Q2S1Q2	RL1_SALRD	rplA																			107291	21803.6	22221.7
EVVC(UniMod:4)FLK	EVVCFLK	Q2S5F3	Q2S5F3	Q2S5F3_SALRD	SRU_0433													213380	125706	105954				2520540	1348790	1128360
EVVEMPVQVDGTVR	EVVEMPVQVDGTVR	Q2S415	Q2S415	SYL_SALRD	leuS																			150432	93228.3	92708.5
EVVPLDLELGADFR	EVVPLDLELGADFR	Q2S4U1	Q2S4U1	Q2S4U1_SALRD	mutS2																			35368.4	14193.6	17438.7
EVVPQDGIAER	EVVPQDGIAER	Q2RZJ2	Q2RZJ2	SYP_SALRD	proS													93088.1	66501.8	60392.6				703422	488218	487837
EVWLAGLGALATVEEEGTK	EVWLAGLGALATVEEEGTK	Q2RZ50	Q2RZ50	Q2RZ50_SALRD	SRU_2684																			16793.6	7376.24	7200.26
EWEEEAMQSIFEQAR	EWEEEAMQSIFEQAR	Q2S4R2	Q2S4R2	LDH_SALRD	ldh																			22444.6	8730.25	12956.3
EWLEENDEQRDEIK	EWLEENDEQRDEIK	Q2S2C8	Q2S2C8	Q2S2C8_SALRD	recA														3765.09	4920.13				65638.6	39365.9	34228
EWLMDHGFQGR	EWLMDHGFQGR	Q2S2E5	Q2S2E5	Q2S2E5_SALRD	purC																				21750.8	24106.8
EWTESETK	EWTESETK	Q2S3P2	Q2S3P2	RS13_SALRD	rpsM														21708.5	14257.4				504876	284998	267153
EWTESETKR	EWTESETKR	Q2S3P2	Q2S3P2	RS13_SALRD	rpsM																			29708.9	30105.9	41258.2
EYADAGETGGIER	EYADAGETGGIER	Q2RYN6	Q2RYN6	Q2RYN6_SALRD	SRU_2855													11043.1	12033.2	8048.08				203674	98562.4	91821.9
EYADSDNLPEVK	EYADSDNLPEVK	Q2S3Q0	Q2S3Q0	RS8_SALRD	rpsH													41721.7	31926					562513	321166	311433
EYAETAQER	EYAETAQER	Q2S240	Q2S240	Q2S240_SALRD	purE																			85925.4	47667.4	46310.3
EYDDVTAQVR	EYDDVTAQVR	Q2S174	Q2S174	Q2S174_SALRD	folP																			122655	69002	72273
EYDVLMGGGAR	EYDVLMGGGAR	Q2RZT2	Q2RZT2	Q2RZT2_SALRD	SRU_2450																			160690	119775	105887
EYEEQFVGSLEQFHSAEIK	EYEEQFVGSLEQFHSAEIK	Q2S323	Q2S323	Q2S323_SALRD	SRU_1284													106895	67015.6	45049.6				937116	613444	665858
EYEGTGIGLAVTK	EYEGTGIGLAVTK	Q2RZM1	Q2RZM1	Q2RZM1_SALRD	SRU_2512																			24466.8	23816.8	17967.6
EYEGTGLGLTVTK	EYEGTGLGLTVTK	Q2S114;Q2S4B2	Q2S114;Q2S4B2	Q2S114_SALRD;Q2S4B2_SALRD	SRU_0834;SRU_2008																			31559	20458.7	15017.5
EYEGTGVGLAVTK	EYEGTGVGLAVTK	Q2S5N1	Q2S5N1	Q2S5N1_SALRD	SRU_0354																			19034.6	13276.4	14510.4
EYGVDVC(UniMod:4)HLNLHK	EYGVDVCHLNLHK	Q2S350	Q2S350	Q2S350_SALRD	gcvP													11236.2	7361.89					20672.9	36156.7	37828.4
EYHSVENLIDHADDLSGK	EYHSVENLIDHADDLSGK	Q2S226	Q2S226	Q2S226_SALRD	polA																			5975.18	12707.4	13261.4
EYLAEQVFGEAGR	EYLAEQVFGEAGR	Q2RYU8	Q2RYU8	COAE_SALRD	coaE																			40285.5	25168.1	43727.8
EYLENVVAEMEK	EYLENVVAEMEK	Q2S1P9	Q2S1P9	Q2S1P9_SALRD	secE																			34355.3	14775.5	16736.6
EYLSFATSAIR	EYLSFATSAIR	Q2S2L5	Q2S2L5	Q2S2L5_SALRD	ppx																			18740.6	6844.24	40591.2
EYMVEQQR	EYMVEQQR	Q2S1M6	Q2S1M6	KCY_SALRD	cmk																			236614	111107	145491
EYNMPVDAR	EYNMPVDAR	Q2S1Q6;MGYG000431489_02703	MGYG000431489_02703;Q2S1Q6	DNA-directed;RPOC_SALRD	DNA-directed;rpoC													45779.7						341194	208713	167530
EYPIQPDFTGR	EYPIQPDFTGR	Q2RZ46	Q2RZ46	Q2RZ46_SALRD	pyrR																			506688	165995	117095
EYSDDTAR	EYSDDTAR	Q2S1J9	Q2S1J9	Q2S1J9_SALRD	ftsH																			96146.1	64825.7
EYSFANETELR	EYSFANETELR	Q2S0X3	Q2S0X3	Q2S0X3_SALRD	SRU_2052																			50036.1	32729.3	31574.2
EYTMENGK	EYTMENGK	Q2S3G6	Q2S3G6	Q2S3G6_SALRD	ahcY																			180315	134256	123358
EYTSGMAEVIK	EYTSGMAEVIK	Q2S2D3	Q2S2D3	AROB_SALRD	aroB																			115421
EYVNLFK	EYVNLFK	Q2S1J0	Q2S1J0	Q2S1J0_SALRD	secF													65582.4						798628	422804	328918
EYVVVEYDLPEEHLPEAR	EYVVVEYDLPEEHLPEAR	Q2S4L6	Q2S4L6	HIS1_SALRD	hisG													4157.13	5172.18					62627.3	27025.9	42085.3
EYWLNQPGAPK	EYWLNQPGAPK	Q2S2J2	Q2S2J2	Q2S2J2_SALRD	SRU_1465													107837	67251.3	53561.7				1518930	885346	847373
EYWNQPEETR	EYWNQPEETR	Q2S002	Q2S002	Q2S002_SALRD	SRU_2380																			993001	1192010	1202140
FAAALLDEGLR	FAAALLDEGLR	Q2S0D3	Q2S0D3	Q2S0D3_SALRD	SRU_2243													8250.46						153789	140930	89486.9
FAAFLDAQASDADAAHDR	FAAFLDAQASDADAAHDR	Q2RZ56	Q2RZ56	Q2RZ56_SALRD	SRU_2678																			34581.1	25244.7	27099.9
FAAIDGLTIYGSHR	FAAIDGLTIYGSHR	Q2S3F6	Q2S3F6	Q2S3F6_SALRD	SRU_1149													11718.3						15550.3	33399.8	32536.8
FADAADDAAR	FADAADDAAR	Q2S5Q3	Q2S5Q3	Q2S5Q3_SALRD	SRU_0332																			41569		32570.8
FADITGDDNPVHVDPDYAEEHSR	FADITGDDNPVHVDPDYAEEHSR	Q2S6F9	Q2S6F9	Q2S6F9_SALRD	SRU_0069													31832.1	22490.7	18150.6				369326	246180	235088
FAEDLKR	FAEDLKR	Q2S1J0;WP_162017716.1	WP_162017716.1;Q2S1J0	Q2S1J0_SALRD;putative	putative;secF										46955									164476	119785	120797
FAEENWVPVNYR	FAEENWVPVNYR	Q2S519	Q2S519	Q2S519_SALRD	SRU_0569																			214019	116675	133487
FAEQTALAVLR	FAEQTALAVLR	Q2S0P7	Q2S0P7	Q2S0P7_SALRD	hisC																			64695.5	43805.1	58863.6
FAEWAGEK	FAEWAGEK	Q2S3G8	Q2S3G8	Q2S3G8_SALRD	SRU_1137																			117001	65264.7	57525.6
FAFITFADGR	FAFITFADGR	Q2RZZ9	Q2RZZ9	Q2RZZ9_SALRD	SRU_2383													12503.5	9631.01	8904.78				22147.8	55906.9	81688
FAGADATPEDNK	FAGADATPEDNK	Q2S3D3	Q2S3D3	Q2S3D3_SALRD	rdgB																			73605	46014.4	51658.3
FAGTLEFENLR	FAGTLEFENLR	Q2S1Q6;MGYG000431489_02703	MGYG000431489_02703;Q2S1Q6	DNA-directed;RPOC_SALRD	DNA-directed;rpoC																			302279	103832
FALGENPTGLYGQGR	FALGENPTGLYGQGR	Q2S1B1	Q2S1B1	Q2S1B1_SALRD	SRU_1910													34114.3	32358.4	21595.1				370812	227712	238550
FAMEHEGFR	FAMEHEGFR	Q2S5B8	Q2S5B8	Q2S5B8_SALRD	accC																			11855.4	18557.6	23377.7
FANIYDLAR	FANIYDLAR	Q2S3T5	Q2S3T5	SYC_SALRD	cysS													18028.8	11502.5					150830	83443.2	88958.2
FANPVLR	FANPVLR	Q2S363	PKP03323.1;Q2S363	Q2S363_SALRD	SRU_1244																			1188340	419556	596031
FANVQEVR	FANVQEVR	Q2S1Q6;MGYG000431489_02703	MGYG000431489_02703;Q2S1Q6	DNA-directed;RPOC_SALRD	DNA-directed;rpoC													68390.7	47259.9	35125.8				634362	397881	377850
FAPDVTLNEVK	FAPDVTLNEVK	Q2S582	Q2S582	Q2S582_SALRD	gdhA													23827.7						286163	223881	181559
FAPEAAASPPDTFALVGMQTR	FAPEAAASPPDTFALVGMQTR	Q2S2X2	Q2S2X2	Q2S2X2_SALRD	pyrR																			21375.8	15974.6	13255.4
FAPEDVDGYR	FAPEDVDGYR	Q2S0W5	Q2S0W5	Q2S0W5_SALRD	crtI																			94159.9	46699.3	41718.2
FATAFEGDR	FATAFEGDR	Q2S200	Q2S200	Q2S200_SALRD	trpE																			49846.4	35304.9	31590.7
FATESFTVDDR	FATESFTVDDR	Q2S0D3	Q2S0D3	Q2S0D3_SALRD	SRU_2243													24380.5		20410.5				146142	95039.2	100593
FATWQDQFR	FATWQDQFR	Q2S498	Q2S498	GLGE_SALRD	glgE													17377.7	19336.1	13015.5				120169	95209.4	89497
FC(UniMod:4)FEYAQAHGR	FCFEYAQAHGR	Q2S1Y5	Q2S1Y5	Q2S1Y5_SALRD	SRU_1677													7122.52						25800.8	50764.6	90825.3
FC(UniMod:4)FQPHEER	FCFQPHEER	Q2S4H7	Q2S4H7	Q2S4H7_SALRD	SRU_0767													6963.16	7122.14					27652.5	47242	41745.9
FC(UniMod:4)QYLTDVGELTENPATGVK	FCQYLTDVGELTENPATGVK	Q2S4E2	Q2S4E2	Q2S4E2_SALRD	SRU_0803																			13312.5	6551.22	6103.24
FC(UniMod:4)SSGLQTIAQASQR	FCSSGLQTIAQASQR	Q2S395	Q2S395	Q2S395_SALRD	atoB																			81620.8	43386.5	54969.4
FDAAHQDHFHVSGR	FDAAHQDHFHVSGR	Q2RZW5	Q2RZW5	Q2RZW5_SALRD	SRU_2417													9667.26	7668.18						22453.5	39715.1
FDAEPVAPADFR	FDAEPVAPADFR	Q2S006	Q2S006	ADEC_SALRD	ade													12943.9	8440.25					131085	77935.9	73179.2
FDAGATLAR	FDAGATLAR	Q2S5B1	Q2S5B1	Q2S5B1_SALRD	SRU_0475																			92142.1	53917.2	61844.3
FDASDVR	FDASDVR	Q2RZ00	Q2RZ00	Q2RZ00_SALRD	fabF													48620						245965	177790	152324
FDDAVGER	FDDAVGER	Q2S0E3	Q2S0E3	Q2S0E3_SALRD	recJ																			155565	87095	79559.9
FDDDIWNGLR	FDDDIWNGLR	Q2S0W3	Q2S0W3	Q2S0W3_SALRD	SRU_2062													6584.19	6839.21					40794.3	41832.3	45064.3
FDDEIAPVEYDTR	FDDEIAPVEYDTR	Q2S2B3	Q2S2B3	Q2S2B3_SALRD	SRU_1547													41069.7	32111.3	26737.1				508739	234952	248769
FDDLAFDVQMDDR	FDDLAFDVQMDDR	Q2S454	Q2S454	Q2S454_SALRD	SRU_0893																			15329.6
FDEGDRVDEGALLVR	FDEGDRVDEGALLVR	Q2S4L9	Q2S4L9	Q2S4L9_SALRD	SRU_0724													10439.2	4304.37	5098.13				68587.9	55429.9	54458.8
FDEISYFSAPK	FDEISYFSAPK	Q2S2S0	Q2S2S0	Q2S2S0_SALRD	sufB													25341.8	20522.7	19265.6				223704	150108	152342
FDEMEGGR	FDEMEGGR	Q2S3G2	Q2S3G2	Q2S3G2_SALRD	SRU_1143																			84401	49562.1	48262.1
FDENAAVLINQEEEPVGTR	FDENAAVLINQEEEPVGTR	Q2S3Q4	Q2S3Q4	RL14_SALRD	rplN													5920.18						48046.4	18903.5	22436.6
FDFSHFDAVDEDTLR	FDFSHFDAVDEDTLR	Q2S2B6	Q2S2B6	SYA_SALRD	alaS													18547.7	15333.6	11706.6					32269.2	104934
FDGELVMIPAGEVR	FDGELVMIPAGEVR	Q2S3A8	Q2S3A8	Q2S3A8_SALRD	SRU_1198													8357.69		3522.07				54367.4	45398.6	42066.4
FDGSPNPELVR	FDGSPNPELVR	Q2S1B9	Q2S1B9	GATB_SALRD	gatB													45645.4	30209.8	36672.9				494304	293765	260278
FDHEEDPDDMR	FDHEEDPDDMR	Q2S1B1	Q2S1B1	Q2S1B1_SALRD	SRU_1910													3458.76						63364.9	38737	33761.5
FDHIFVMDK	FDHIFVMDK	Q2S4K4	Q2S4K4	Q2S4K4_SALRD	SRU_0739																			23276.6	70469.9	58521.7
FDHVLVPELNNGQLIR	FDHVLVPELNNGQLIR	Q2S5G3	Q2S5G3	Q2S5G3_SALRD	SRU_0423																				10216.3	13383.3
FDIDQAAR	FDIDQAAR	Q2S3W9	Q2S3W9	Q2S3W9_SALRD	SRU_0980																			176892	108823	87534.9
FDLASALAR	FDLASALAR	Q2S497	Q2S497	Q2S497_SALRD	glgX																			39782.1	27776.7	29537.6
FDLDETPLAPTSR	FDLDETPLAPTSR	Q2S2Q8	Q2S2Q8	Q2S2Q8_SALRD	SRU_1399													23300.8	20888.7					148499	91024	69839.5
FDLSGDDFR	FDLSGDDFR	Q2RZX4;PSQ84881.1	PSQ84881.1;Q2RZX4	MAG:;Q2RZX4_SALRD	MAG:;gyrB													27591.7	17469	14523.3				261314	169567	164272
FDLTEGFPLLTTK	FDLTEGFPLLTTK	Q2S5G7	Q2S5G7	Q2S5G7_SALRD	thyA																			36979.3	25955.9	30643.1
FDPASPFGGYK	FDPASPFGGYK	Q2S378	Q2S378	Q2S378_SALRD	SRU_1228													15493.4	15214.4	18884.5				217207	105207	120792
FDPDSNTVR	FDPDSNTVR	Q2S2F4	Q2S2F4	Q2S2F4_SALRD	SRU_1504													57395.5	53935.2	43410.1				393281	241003	248858
FDPLLDWLR	FDPLLDWLR	Q2RZP8	Q2RZP8	Q2RZP8_SALRD	SRU_2485													9451.24	7945.22						16895.5	17592.4	4049.12
FDQFPLLR	FDQFPLLR	Q2S569	Q2S569	Q2S569_SALRD	SRU_0519																			38126.4	29661.3	39170.4
FDSIEEMR	FDSIEEMR	Q2S450	Q2S450	Q2S450_SALRD	purF																			30025.9	21056.6	18282.5
FDVLESEEGQIISYVHPGSK	FDVLESEEGQIISYVHPGSK	Q2S6J1	Q2S6J1	EFTS_SALRD	tsf													9962.38						33822.1	26468.9	39619.4
FDVPDDAFR	FDVPDDAFR	Q2S2T3	Q2S2T3	Q2S2T3_SALRD	SRU_1374																			31372.8		18666.5
FDWVGDR	FDWVGDR	Q2S180	Q2S180	Q2S180_SALRD	SRU_1941																			141020		94303.9
FDYPLDLK	FDYPLDLK	Q2S1D3	Q2S1D3	Q2S1D3_SALRD	SRU_1887																			78636	40443	53103.4
FEAAAQQHDTGR	FEAAAQQHDTGR	Q2RYV3	Q2RYV3	Q2RYV3_SALRD	SRU_2786																			64326.4	28327.6	32734.8
FEAAGLPIVGPTK	FEAAGLPIVGPTK	Q2S1F7	Q2S1F7	Q2S1F7_SALRD	purD													2925.06	3104.05	2613.98				83654.9	52938.9	51105.7
FEADLPSLER	FEADLPSLER	Q2S313	Q2S313	Q2S313_SALRD	SRU_1294													13460.7		10856.9				160885	83324.9	71996.8
FEDADQLETFVR	FEDADQLETFVR	Q2S2H9	Q2S2H9	Q2S2H9_SALRD	SRU_1478																			84586	49611	48868.8
FEDIIEDTTYR	FEDIIEDTTYR	Q2S1Q6;MGYG000431489_02703	MGYG000431489_02703;Q2S1Q6	DNA-directed;RPOC_SALRD	DNA-directed;rpoC													16732.6	12163.4	10317.4				135904	77673.8	74534.7
FEDIIEDTTYREETDEQTGHK	FEDIIEDTTYREETDEQTGHK	Q2S1Q6;MGYG000431489_02703	MGYG000431489_02703;Q2S1Q6	DNA-directed;RPOC_SALRD	DNA-directed;rpoC													14563.4	12810.4	9053.25			1898.04	110419	112468	108465
FEDLLGDGR	FEDLLGDGR	Q2S4Z9	Q2S4Z9	Q2S4Z9_SALRD	rfbA																			169825	96641.5	80210.1
FEDNPFLER	FEDNPFLER	Q2S3Z3	Q2S3Z3	Q2S3Z3_SALRD	dck																			69746	43208.3	42628.2
FEDPALQAEMR	FEDPALQAEMR	Q2S126	Q2S126	Q2S126_SALRD	SRU_1996																			88921.8	55812.4	52625.7
FEEAGAEVTTR	FEEAGAEVTTR	Q2S0B5	Q2S0B5	Q2S0B5_SALRD	usp12																			50952.6	46268.5	34915.1
FEEFGAWAGEIPHR	FEEFGAWAGEIPHR	Q2S5C1	Q2S5C1	Q2S5C1_SALRD	typA													34711.9	25836.7	21123.5				40045	154611	187128
FEESIELAQK	FEESIELAQK	Q2S4U3	Q2S4U3	Q2S4U3_SALRD	SRU_0650																			509720	151556	226781
FEEVFDTTLK	FEEVFDTTLK	Q2S3T9	Q2S3T9	Q2S3T9_SALRD	SRU_1010																			27734.9		14786.5
FEFPIER	FEFPIER	Q2S0C1	Q2S0C1	Q2S0C1_SALRD	SRU_2255													36159.8	26082.6					1956730	729752	332503
FEGEASEAETER	FEGEASEAETER	Q2S247	Q2S247	Q2S247_SALRD	gldA																			48134.6	33175.1	29982.9
FEGEQLYGFEVR	FEGEQLYGFEVR	Q2S3M5	Q2S3M5	Q2S3M5_SALRD	SRU_1076																			38196.5	34556.3	41614.3
FEGGEVVESAAER	FEGGEVVESAAER	Q2S6H7	Q2S6H7	Q2S6H7_SALRD	SRU_0049													16724.2						319795	124618	130743
FEGIEEPLAR	FEGIEEPLAR	Q2S393	Q2S393	Q2S393_SALRD	SRU_1213																			129886	90797.2	79588.9
[truncated: 4,702 more rows]

## Sheet: L.murinus_Peptides
ModifiedSequence	Stripped.Sequence	Protein.Group	Protein.Ids	Protein.Names	Genes	0.01M_Rep-1	0.01M_Rep-2	0.01M_Rep-3	0.05M_Rep-1	0.05M_Rep-2	0.05M_Rep-3	0.1M_Rep-1	0.1M_Rep-2	0.1M_Rep-3	0.5M_Rep-1	0.5M_Rep-2	0.5M_Rep-3	100M_Rep-1	100M_Rep-2	100M_Rep-3	10M_Rep-1	10M_Rep-2	10M_Rep-3	1B_Rep-1	1B_Rep-2	1B_Rep-3	1M_Rep-1	1M_Rep-2	1M_Rep-3	5M_Rep-1	5M_Rep-2	5M_Rep-3	NegCtrl_Rep-1	NegCtrl_Rep-2	NegCtrl_Rep-3
EDLHHIVDLMLADVNR(UniMod:267)	EDLHHIVDLMLADVNR	MGYG000332495_00730;A0A0R2B9D5;WP_316074401.1	MGYG000332495_00730;A0A0R2B9D5;WP_316074401.1	A0A0R2B9D5_9LACO;ATP-dependent;putative	ATP-dependent;FC48_GL002031;putative	4503.59			2601.33		3464.23	3007.65	6675.96	5621.26	7176.45	4250.62	10156.5	242057	224458	90042.5	27664.8	20283.4	25336.8	92488.1	469394	1287390	5749.06	4985.54	5977.9	15432.6	7765.28	15033.1
NAELDNSGINFIGMGVSGGEK(UniMod:259)	NAELDNSGINFIGMGVSGGEK	A0A0R2B2T3;MGYG000352859_00649	MGYG000352859_00649;A0A0R2B2T3;WP_112194779.1	A0A0R2B2T3_9LACO;Maltose	FC48_GL000840;Maltose	7473.26																		51830.6	25952.9	25821.9
YWASLGDVFVNDAFGTAHR(UniMod:267)	YWASLGDVFVNDAFGTAHR	A0A0R2BG18;WP_283584361.1;MGYG000360997_00923	MGYG000360997_00923;MGYG000368740_00315;MGYG000385734_02246;MGYG000430774_00716;A0A0R2BG18;KRL83525.1;QER22577.1;VTX58106.1;WP_283584361.1;WP_016625927.1;WP_227165718.1;WP_278875266.1;WP_135997818.1	A0A0R2BG18_9LACO;Phosphoglycerate;phosphoglycerate	Phosphoglycerate;pgk;phosphoglycerate	10284.3				8669.26		7001.21			11151.4	11903.4		468606	301505		49603.5	38936.3	53703.6	875502	1123370	1966710	13146.4	13935.5	12824.5	30071.8	32452.1	33419.2
TAGAEDVEK(UniMod:259)	TAGAEDVEK	MGYG000350460_01197;A0A0R2B2Q5	MGYG000350460_01197;A0A0R2B2Q5	A0A0R2B2Q5_9LACO;hypothetical	hypothetical;rpsT	10293.9												179340	106154	101073	13062.3			2610660	1827270	1781810
IDLIVTNR(UniMod:267)	IDLIVTNR	A0A0R2BCK8	A0A0R2BCK8	A0A0R2BCK8_9LACO	FC48_GL000469	16736.4		17042.4							11356.3	15224.4	21224.5	32677.8	26466.6				29233.7	18366.4		26727.7					18327.4	14535.3
AAADEADGFDDAFVVNQPGK(UniMod:259)	AAADEADGFDDAFVVNQPGK	A0A0R2AUP1;MGYG000377044_00790	MGYG000377044_00790;A0A0R2AUP1;WP_153550905.1	A0A0R2AUP1_9LACO;Maltose	FC48_GL001698;Maltose																			19422.6	17228.6	18758.6
AAAEENHIPILR(UniMod:267)	AAAEENHIPILR	A0A0R2B0V9	A0A0R2B0V9	A0A0R2B0V9_9LACO	hprK													31919.4	20832	11557.8				406873	302418	243303
AAAFMM(UniMod:35)DVVADVK(UniMod:259)	AAAFMMDVVADVK	A0A0R2B7X0;MGYG000342767_00895	MGYG000342767_00895;A0A0R2B7X0	50S;A0A0R2B7X0_9LACO	50S;rplQ																			68797.4	43179.9	40486.5
AAAFMMDVVADVK(UniMod:259)EDGDK(UniMod:259)	AAAFMMDVVADVKEDGDK	A0A0R2B7X0;MGYG000342767_00895	MGYG000342767_00895;A0A0R2B7X0	50S;A0A0R2B7X0_9LACO	50S;rplQ													17086.5	18797.6					42781.3	41119.3	47415.5
AAAIIDDLEAK(UniMod:259)	AAAIIDDLEAK	A0A0R2BCU5	A0A0R2BCU5	A0A0R2BCU5_9LACO	FC48_GL000426																			182487	170007	157204
AAAIYAQSIYELIK(UniMod:259)	AAAIYAQSIYELIK	A0A0R2B2U6;MGYG000347771_00669;WP_004048437.1	MGYG000347771_00669;A0A0R2B2U6;WP_004048437.1	A0A0R2B2U6_9LACO;Beta-Ala-Xaa;dipeptidase	Beta-Ala-Xaa;FC48_GL001045;dipeptidase													6454.48	9395.66					56842.8	58320	65255.3
AAANYAEFNQK(UniMod:259)	AAANYAEFNQK	A0A0R2B4X4	A0A0R2B4X4	A0A0R2B4X4_9LACO	dtd															18615.6				163771	125033	107847
AAAQNTIPHSTGAAK(UniMod:259)	AAAQNTIPHSTGAAK	MGYG000360997_00923;A0A0R2BF54;WP_010689278.1	MGYG000360997_00923;A0A0R2BF54;WP_010689278.1;WP_081510889.1;WP_003706554.1;EFZ35000.1;WP_025022102.1;WP_178197672.1;WP_050611680.1	A0A0R2BF54_9LACO;MULTISPECIES:;Phosphoglycerate	FC48_GL000513;MULTISPECIES:;Phosphoglycerate													8935.91	7695.35			45153.3	50570.7	70116.1	56882.5	48184.3					27183.7
AADAYITAHK(UniMod:259)	AADAYITAHK	A0A0R2BDR0	A0A0R2BDR0	A0A0R2BDR0_9LACO	FC48_GL000646																			27217.7	18742.5	14859.4
AADFNIVDVEVK(UniMod:259)	AADFNIVDVEVK	A0A0R2BKK9	A0A0R2BKK9	A0A0R2BKK9_9LACO	FC48_GL001969																			21877.3		8846.57
AADLK(UniMod:259)EDIEQGTEK(UniMod:259)	AADLKEDIEQGTEK	A0A0R2BI20	A0A0R2BI20	A0A0R2BI20_9LACO	FC48_GL000038																			27907	16940.7	19183.8
AADMDFEDFVVDK(UniMod:259)	AADMDFEDFVVDK	A0A0R2BKG6	A0A0R2BKG6	A0A0R2BKG6_9LACO	FC48_GL001994													18610.5	19198	10480.9				306813	157289	105507
AADSIYNSSNITK(UniMod:259)	AADSIYNSSNITK	A0A0R2B8Q0	A0A0R2B8Q0	A0A0R2B8Q0_9LACO	FC48_GL000076													10835.5	10482.1					69933.2	57061.5	55218.6
AAEDFEQYK(UniMod:259)	AAEDFEQYK	A0A0R2BQ96	A0A0R2BQ96	A0A0R2BQ96_9LACO	FC48_GL000651													31289.7	27390.9	23796.9				332147	257789	209626
AAEFGSFEWQK(UniMod:259)	AAEFGSFEWQK	A0A0R2BJW3;MGYG000341581_00763	MGYG000341581_00763;A0A0R2BJW3	A0A0R2BJW3_9LACO;hypothetical	FC48_GL002029;hypothetical													66346.9	40872.8	31578.5				585358	489245	426835
AAENFANFTHK(UniMod:259)	AAENFANFTHK	A0A0R2BJ36	A0A0R2BJ36	A0A0R2BJ36_9LACO	FC48_GL000023													29062.2	21523.6	19937.4				1209730	787178	671192
AAEQQAAFQALK(UniMod:259)	AAEQQAAFQALK	A0A0R2B319	A0A0R2B319	A0A0R2B319_9LACO	rnc													12828	9761.98	8117.48				109315	109818	88146
AAETTATATTTEDK(UniMod:259)	AAETTATATTTEDK	A0A0R2B2W3	A0A0R2B2W3	A0A0R2B2W3_9LACO	FC48_GL001061													141965	118181	78159.5	9892.84	9210.24	7772.83	1292730	867845	715169				4890.52	6506.01	6032.82
AAEVNGESQDR(UniMod:267)	AAEVNGESQDR	A0A0R2B283	A0A0R2B283	A0A0R2B283_9LACO	FC48_GL000948																			12717.3	9536.26	7510.19
AAFAWQK(UniMod:259)	AAFAWQK	A0A0R2BEV9	A0A0R2BEV9	A0A0R2BEV9_9LACO	FC48_GL001621													26419	12928.3	11033.1				310558	178539	164260
AAFDFEGTPIHVIER(UniMod:267)	AAFDFEGTPIHVIER	A0A0R2BAW1	A0A0R2BAW1	A0A0R2BAW1_9LACO	der													20359.2	12213.5	9360.65				58497.9	146107	152685
AAFELVGALK(UniMod:259)	AAFELVGALK	A0A0R2BBH2;MGYG000345824_00029	MGYG000341581_00869;MGYG000345824_00029;A0A0R2BBH2;QCQ03802.1	A0A0R2BBH2_9LACO;Pyruvate	FC48_GL000823;Pyruvate													17345.9	15668.7	9425.92				203120	119332	132876
AAFSEDVLHDVLTK(UniMod:259)	AAFSEDVLHDVLTK	A0A0R2B6X5	A0A0R2B6X5	A0A0R2B6X5_9LACO	argS													44706.2	36588.6	22146.7	5317.39			123331	279834	286313
AAGAEIYSVSEDTEFVHK(UniMod:259)	AAGAEIYSVSEDTEFVHK	A0A0R2B3T9	A0A0R2B3T9	A0A0R2B3T9_9LACO	FC48_GL000675													14794.7	10484.3	12618.5				204094	117300	129527
AAGFEAYFVGGSVR(UniMod:267)	AAGFEAYFVGGSVR	A0A0R2BGW7	A0A0R2BGW7	A0A0R2BGW7_9LACO	cca																			18298.7	19936.7	22665.8
AAGGVLDADTK(UniMod:259)	AAGGVLDADTK	A0A0R2BAB3;WP_221677834.1	MGYG000350762_00114;A0A0R2BAB3;WP_125754470.1;WP_221677834.1;KRM92814.1	A0A0R2BAB3_9LACO;formate	FC48_GL002002;formate													33325.5	23002.3	22910.5				349071	273123	237127
AAGISYAMGNGSDEVK(UniMod:259)	AAGISYAMGNGSDEVK	A0A0R2B3W1	A0A0R2B3W1	A0A0R2B3W1_9LACO	FC48_GL000473														13472.6	12940.5				140439	110793	103516
AAGQTELLGAGVFK(UniMod:259)	AAGQTELLGAGVFK	A0A0R2B551	MGYG000412736_01349;A0A0R2B551;WP_163587328.1	A0A0R2B551_9LACO	alaS													51694.2	40682.6	36081.5				716400	514830	471382
AAGTVVGAYNLNWK(UniMod:259)	AAGTVVGAYNLNWK	A0A0R2BAQ5	A0A0R2BAQ5	A0A0R2BAQ5_9LACO	FC48_GL000895													32557.8	34627.7	16406.5				267951	153367	143257
AAGVGNAVIYVGAK(UniMod:259)	AAGVGNAVIYVGAK	A0A0R2AWM1	A0A0R2AWM1	A0A0R2AWM1_9LACO	purL																			9286.32	4649.16
AAHDSGDALIADHDGTVEYVDAR(UniMod:267)	AAHDSGDALIADHDGTVEYVDAR	A0A0R2BEX8;MGYG000381564_00635	MGYG000381564_00635;A0A0R2BEX8	A0A0R2BEX8_9LACO;DNA-directed	DNA-directed;rpoB													12238.5	8572.75	8159.04				48479.9	36656.3	38942.4
AAHSENSGHEALGIVEEIGSAITTVK(UniMod:259)	AAHSENSGHEALGIVEEIGSAITTVK	A0A0R2AVY1	A0A0R2AVY1	A0A0R2AVY1_9LACO	FC48_GL001446																				6755.23	6051.21
AAHVYLAADPDR(UniMod:267)	AAHVYLAADPDR	A0A0R2BCG1	A0A0R2BCG1	A0A0R2BCG1_9LACO	topA																			27006.9		25049.8
AAIAR(UniMod:267)PENYNK(UniMod:259)	AAIARPENYNK	A0A0R2B8R5	A0A0R2B8R5	A0A0R2B8R5_9LACO	FC48_GL000239													2881.51						100540	66415.4	56928.5
AAIDFLQNTFYNLLPQEK(UniMod:259)	AAIDFLQNTFYNLLPQEK	A0A0R2AZ95;MGYG000350940_00623	MGYG000350940_00623;A0A0R2AZ95;WP_306739445.1	A0A0R2AZ95_9LACO;Glucose-6-phosphate	Glucose-6-phosphate;pgi														2641.08						5335.19	3375.11
AAIDIYK(UniMod:259)	AAIDIYK	A0A0R2BAJ6	A0A0R2BAJ6	A0A0R2BAJ6_9LACO	FC48_GL001878													15595.3	8752.14	4276.06				238514	155277	106226
AAIQAIQAGK(UniMod:259)	AAIQAIQAGK	A0A0R2AS66	A0A0R2AS66	A0A0R2AS66_9LACO	FC48_GL001734													35008.2	24709.9	17545.5				347130	322486	280218
AAIVEEVVEK(UniMod:259)	AAIVEEVVEK	A0A0R2BD86;KRM59062.1;MGYG000386607_01932	MGYG000364695_00858;MGYG000386607_01932;A0A0R2BD86;KRM59062.1	50S;A0A0R2BD86_9LACO;hypothetical	50S;hypothetical;rplJ													247007	124547	116278				1551170	1019660	985365					10674.5
AALAHESSLTQSEPSVSAK(UniMod:259)	AALAHESSLTQSEPSVSAK	A0A0R2BCU5	A0A0R2BCU5	A0A0R2BCU5_9LACO	FC48_GL000426													1116.05						9887.91	9461.89	6699.56
AALALNC(UniMod:4)EIAR(UniMod:267)	AALALNCEIAR	A0A0R2B8Z5;MGYG000349563_01052	MGYG000349563_01052;A0A0R2B8Z5	A0A0R2B8Z5_9LACO;Aspartyl/glutamyl-tRNA(Asn/Gln)	Aspartyl/glutamyl-tRNA(Asn/Gln);gatB													28702.5	23240.8	17770.1				356410	257307	240665
AALDALMDQGR(UniMod:267)	AALDALMDQGR	A0A0R2B1C9	A0A0R2B1C9	A0A0R2B1C9_9LACO	FC48_GL001810																			84347.4	50979.1	46366.7
AALDALMDQGR(UniMod:267)PK(UniMod:259)	AALDALMDQGRPK	A0A0R2B1C9	A0A0R2B1C9	A0A0R2B1C9_9LACO	FC48_GL001810													7997.7	7277.79					92624.4	57498.8	40573.5
AALDFVNSYSK(UniMod:259)	AALDFVNSYSK	A0A0R2BDK9	A0A0R2BDK9	A0A0R2BDK9_9LACO	FC48_GL000439																			97337.2	94192	81617.1
AALDQEDYEK(UniMod:259)	AALDQEDYEK	A0A0R2B5U6	A0A0R2B5U6	A0A0R2B5U6_9LACO	FC48_GL000285																			85056.4	56259.1	49941.6
AALEILSGIK(UniMod:259)	AALEILSGIK	A0A0R2BKE4	A0A0R2BKE4	A0A0R2BKE4_9LACO	FC48_GL002019													67088.7	41020.3	36883.1	2925.41		4469.8	853790	521410	535480						1858.89
AALGNPWIVK(UniMod:259)	AALGNPWIVK	A0A0R2BK29	A0A0R2BK29	A0A0R2BK29_9LACO	FC48_GL001646																			78189.3	22698.7	19343.3
AALSAFFK(UniMod:259)	AALSAFFK	A0A0R2BD03	A0A0R2BD03	A0A0R2BD03_9LACO	FC48_GL000736													12402.8	10288.7					171304	144625	150183
AALTWMR(UniMod:267)	AALTWMR	A0A0R2BKG6	A0A0R2BKG6	A0A0R2BKG6_9LACO	FC48_GL001994													13397.5	11185.8	5583.54				144769	101425	99666.9
AALVNDVVDILAK(UniMod:259)	AALVNDVVDILAK	A0A0R2BE30	A0A0R2BE30	A0A0R2BE30_9LACO	FC48_GL000296													4816.22						34471.9	45116.3	29312
AAM(UniMod:35)GAEAIR(UniMod:267)	AAMGAEAIR	A0A0R2B6F9;WP_035447706.1;MGYG000332560_01212	MGYG000332560_01212;A0A0R2B6F9;WP_215672112.1;WP_035447706.1	A0A0R2B6F9_9LACO;DNA-directed;MULTISPECIES:	DNA-directed;MULTISPECIES:;rpoC																			98300.1	85504.2	68217.9
AAMGAEAIR(UniMod:267)	AAMGAEAIR	A0A0R2B6F9;WP_035447706.1;MGYG000332560_01212	MGYG000332560_01212;A0A0R2B6F9;WP_215672112.1;WP_035447706.1	A0A0R2B6F9_9LACO;DNA-directed;MULTISPECIES:	DNA-directed;MULTISPECIES:;rpoC																			201417	39935.4	53329.9
AAMQEDNNILDR(UniMod:267)	AAMQEDNNILDR	A0A0R2BI99	A0A0R2BI99	A0A0R2BI99_9LACO	FC48_GL002028													26819.6	28024.5	19196.5				308469	184941	191575
AAMVC(UniMod:4)EDSFSK(UniMod:259)	AAMVCEDSFSK	A0A0R2B319	A0A0R2B319	A0A0R2B319_9LACO	rnc													20479.2	11807.8	10261.4				151874	113754	103182
AANAGGVAVSALEMSQNSER(UniMod:267)	AANAGGVAVSALEMSQNSER	A0A0R2BCE8;WP_289190256.1;EEI24695.1;MGYG000338172_02058;WP_277123410.1	MGYG000338172_02058;MGYG000330764_01303;A0A0R2BCE8;WP_007122355.1;EEI24695.1;KRL80088.1;WP_289190256.1;ERL22381.1;KRL86950.1;WP_277123410.1	A0A0R2BCE8_9LACO;Glu/Leu/Phe/Val;NADP-specific	FC48_GL000708;Glu/Leu/Phe/Val;NADP-specific													23330.8	17588.4	14982				236307	138857	133690
AANVPIIVAVNK(UniMod:259)	AANVPIIVAVNK	A0A0R2AUQ8;MGYG000345319_01138	MGYG000344588_00773;MGYG000345319_01138;A0A0R2AUQ8;WP_027084347.1	A0A0R2AUQ8_9LACO;Translation	Translation;infB													3939.07	15916.4	9875.6				305423	187212	184636
AANYVSVGQLYLK(UniMod:259)	AANYVSVGQLYLK	A0A0R2AUA5;WP_221677790.1;MGYG000346049_00657;WP_057765168.1	MGYG000346049_00657;A0A0R2AUA5;WP_221677790.1;WP_057765168.1	A0A0R2AUA5_9LACO;Xylulose-5-phosphate;phosphoketolase	FC48_GL001690;Xylulose-5-phosphate;phosphoketolase													7286.16	5967.75	4586.59				114028	74052.5	69395.4
AAPSYHYAK(UniMod:259)	AAPSYHYAK	A0A0R2B3X6;MGYG000350940_00638;QCQ03561.1	MGYG000350940_00638;A0A0R2B3X6;QCQ03561.1;WP_137626216.1	A0A0R2B3X6_9LACO;glycogen/starch/alpha-glucan;hypothetical	FC48_GL000489;glycogen/starch/alpha-glucan;hypothetical																			110019	93755.3
AAQAAGWAK(UniMod:259)	AAQAAGWAK	A0A0R2BGC1;MGYG000332277_00119;WP_135998155.1	MGYG000332277_00119;A0A0R2BGC1;WP_135998155.1	A0A0R2BGC1_9LACO;Maltose;glycoside	FC48_GL000348;Maltose;glycoside																			38251.4	30984.5	30329.3
AAQAFVTPLTFK(UniMod:259)	AAQAFVTPLTFK	A0A0R2B304	A0A0R2B304	A0A0R2B304_9LACO	coaBC																			35178.2	19570.7	29119
AAQDALLK(UniMod:259)	AAQDALLK	A0A0R2BAH3	A0A0R2BAH3	A0A0R2BAH3_9LACO	FC48_GL001135													10999.7		5103.17				116829	105616	96797.2
AAQPLDIEVK(UniMod:259)	AAQPLDIEVK	A0A0R2B2U6;MGYG000347771_00669;WP_004048437.1	MGYG000347771_00669;A0A0R2B2U6;WP_004048437.1	A0A0R2B2U6_9LACO;Beta-Ala-Xaa;dipeptidase	Beta-Ala-Xaa;FC48_GL001045;dipeptidase													103903	56469.1	39815.3				1250930	913108	684536
AASHLLDILQLPLTGAK(UniMod:259)	AASHLLDILQLPLTGAK	A0A0R2BGW7	A0A0R2BGW7	A0A0R2BGW7_9LACO	cca													3067.35	3621.9	2263.05				1156.13	17854.8	14937.9						987.386
AATPTAAAELATPVLEDEILR(UniMod:267)	AATPTAAAELATPVLEDEILR	A0A0R2BF47	A0A0R2BF47	A0A0R2BF47_9LACO	xseA																			24885
AATPTHDTDLMVLIK(UniMod:259)	AATPTHDTDLMVLIK	A0A0R2AYM2	A0A0R2AYM2	A0A0R2AYM2_9LACO	FC48_GL001259																			12793.8	13395.2	9466.04
AATQLESFAK(UniMod:259)	AATQLESFAK	A0A0R2BAP1	A0A0R2BAP1	A0A0R2BAP1_9LACO	FC48_GL000051																			106585	110405	89436.1
AATTALNTAR(UniMod:267)	AATTALNTAR	A0A0R2B3Y0	A0A0R2B3Y0	A0A0R2B3Y0_9LACO	FC48_GL001784																			22121.6	22362.5	18907.5
AAVDALHK(UniMod:259)	AAVDALHK	A0A0R2B0X4;KRM73144.1	MGYG000412778_00610;MGYG000352105_00548;A0A0R2B0X4;KRM73144.1	A0A0R2B0X4_9LACO;chaperonin	chaperonin;groEL													228718	167120	121423			7775.48	3077080	1975800	1797080					6517.41	5247.56
AAVDLSVQYIPQR(UniMod:267)	AAVDLSVQYIPQR	A0A0R2B9D5;WP_316074401.1	A0A0R2B9D5;WP_316074401.1	A0A0R2B9D5_9LACO;ATP-dependent	ATP-dependent;FC48_GL002031													91709.5	66519.3	46394.3				832412	474390	532206
AAVEFETK(UniMod:259)	AAVEFETK	A0A0R2B2T7	A0A0R2B2T7	A0A0R2B2T7_9LACO	FC48_GL000866																			96220.2	76984.8	65080.6
AAVELAQEWR(UniMod:267)	AAVELAQEWR	A0A0R2BGU7	A0A0R2BGU7	A0A0R2BGU7_9LACO	hslV													13466.9	14414.7	10957.9				232905	137264	64089.8
AAVESGEIMSSR(UniMod:267)	AAVESGEIMSSR	A0A0R2B273	A0A0R2B273	A0A0R2B273_9LACO	rsgA																			95139.1	73439.2	61361.2
AAVSDQMATLNTAK(UniMod:259)	AAVSDQMATLNTAK	A0A0R2B7Z0	A0A0R2B7Z0	A0A0R2B7Z0_9LACO	FC48_GL000133													7616.16	7733.4					84770.5	81766.5	54723.8
AAYDLSR(UniMod:267)	AAYDLSR	A0A0R2B730	A0A0R2B730	A0A0R2B730_9LACO	gpsA													33785		21935.8				559691	295054	262403
AAYIGGFDATSNVR(UniMod:267)	AAYIGGFDATSNVR	A0A0R2BA59	A0A0R2BA59;KAF9123932.1	A0A0R2BA59_9LACO	FC48_GL001028													18474.1	20947.9	15100				213340	138569	127492
AAYVFASGAFANDPK(UniMod:259)	AAYVFASGAFANDPK	A0A0R2B7U3;WP_117117312.1	A0A0R2B7U3;WP_117117312.1	A0A0R2B7U3_9LACO;fructose-specific	FC48_GL000173;fructose-specific													13331.4						105405	83943.5	67624.6
AC(UniMod:4)HELNLQTVAIYAK(UniMod:259)	ACHELNLQTVAIYAK	A0A0R2BBH2;MGYG000345824_00029	MGYG000341581_00869;MGYG000345824_00029;A0A0R2BBH2;QCQ03802.1	A0A0R2BBH2_9LACO;Pyruvate	FC48_GL000823;Pyruvate																			23711.7	15902.9	15378.7
AC(UniMod:4)VC(UniMod:4)GSDLWSYAHGDDK(UniMod:259)	ACVCGSDLWSYAHGDDK	A0A0R2AVY1	A0A0R2AVY1	A0A0R2AVY1_9LACO	FC48_GL001446													5259.63						65018.6	27151.1	30033
ADATILPDPFLSMAK(UniMod:259)	ADATILPDPFLSMAK	A0A0R2AUM2	A0A0R2AUM2	A0A0R2AUM2_9LACO	FC48_GL001681													16150.9	13410.9	12645.1				230490	157031	116680
ADDFDLVSMAHGK(UniMod:259)	ADDFDLVSMAHGK	A0A0R2AUM6	A0A0R2AUM6	A0A0R2AUM6_9LACO	polC																			33065.5	18208.7	17918.6
ADDGQAC(UniMod:4)VTYIGPNGAGHYVK(UniMod:259)	ADDGQACVTYIGPNGAGHYVK	A0A0R2B2T3;MGYG000352859_00649	MGYG000352859_00649;A0A0R2B2T3;WP_112194779.1	A0A0R2B2T3_9LACO;Maltose	FC48_GL000840;Maltose															1562.91				31376.5	26946.2	29362.1
ADDQVLDAC(UniMod:4)AAPGGK(UniMod:259)	ADDQVLDACAAPGGK	A0A0R2B3J2	A0A0R2B3J2	A0A0R2B3J2_9LACO	FC48_GL000910													8883.06	7823.95	3235.42				78118.6	66597	55633.5
ADEDGC(UniMod:4)FSGSAIVK(UniMod:259)	ADEDGCFSGSAIVK	A0A0R2B1S3	A0A0R2B1S3	A0A0R2B1S3_9LACO	FC48_GL001134													10778.5	7937.04					122004	94473.5	83527.6
ADEESVEQQSDEPK(UniMod:259)	ADEESVEQQSDEPK	A0A0R2BB10	A0A0R2BB10	A0A0R2BB10_9LACO	ftsY													3381.37						41468.9	35218.4	19984.2
ADEGIVEIK(UniMod:259)	ADEGIVEIK	A0A0R2AW58	A0A0R2AW58	A0A0R2AW58_9LACO	proS													10195.8	10903.8	8099.15				111712	87025.5	81380
ADEIAAWLVR(UniMod:267)	ADEIAAWLVR	A0A0R2BAB3;WP_221677834.1	MGYG000350762_00114;A0A0R2BAB3;WP_221677834.1	A0A0R2BAB3_9LACO;formate	FC48_GL002002;formate														14045.9	13135.3				180881	229877	149963
ADEIEDNIK(UniMod:259)	ADEIEDNIK	A0A0R2BAH7	MGYG000349321_00784;A0A0R2BAH7;WP_326516000.1;WP_283534433.1;WP_010688986.1	A0A0R2BAH7_9LACO	FC48_GL001862													126085	69668	52003.8				1576170	1098590	951112
ADEIISELR(UniMod:267)	ADEIISELR	A0A0R2BBJ7	A0A0R2BBJ7	A0A0R2BBJ7_9LACO	mutS2													10542.8	10962.6	11332.2				136392	77552	59898.5
ADELTTYLR(UniMod:267)	ADELTTYLR	A0A0R2AXF4	A0A0R2AXF4	A0A0R2AXF4_9LACO	cshB													13338.9						194599	85491.3	31523.2
ADESYLVGAGK(UniMod:259)	ADESYLVGAGK	A0A0R2BBH2;MGYG000345824_00029	MGYG000341581_00869;MGYG000345824_00029;A0A0R2BBH2;QCQ03802.1	A0A0R2BBH2_9LACO;Pyruvate	FC48_GL000823;Pyruvate													67913.3	46135.3	35685.3				529840	367242	322961
ADETFGLR(UniMod:267)	ADETFGLR	A0A0R2B604	A0A0R2B604	A0A0R2B604_9LACO	tgt															14961.7				60417.5	60492.4	44741.3
ADFEQDMLAK(UniMod:259)	ADFEQDMLAK	A0A0R2BDT9	A0A0R2BDT9	A0A0R2BDT9_9LACO	FC48_GL000661																			23694.7	21256.7	16544.5
ADFFDTQLDSLR(UniMod:267)	ADFFDTQLDSLR	A0A0R2BPR1	A0A0R2BPR1	A0A0R2BPR1_9LACO	mfd																			40800.1	32564.3	27259.9
ADFFFQPGFDR(UniMod:267)	ADFFFQPGFDR	MGYG000380978_00315;A0A0R2BMX3;WP_056958212.1	MGYG000380978_00315;MGYG000374854_00984;A0A0R2BMX3;WP_056958212.1	A0A0R2BMX3_9LACO;FAD-dependent;NADH	FAD-dependent;FC48_GL000698;NADH													263185	183147	146294	19222.7	15787.5	16309.8	1028320	1561200	1639300		3504.93			12143.7	11149.2
ADFPTK(UniMod:259)K(UniMod:259)	ADFPTKK	A0A0R2BAP6	A0A0R2BAP6	A0A0R2BAP6_9LACO	murG																			28944.6	23139.4	21093.4
ADFSGSEIQK(UniMod:259)	ADFSGSEIQK	A0A0R2AWM1	A0A0R2AWM1	A0A0R2AWM1_9LACO	purL																			59711.6	49874.2	39849.2
ADFTEEDGLK(UniMod:259)	ADFTEEDGLK	A0A0R2AZ67;MGYG000354469_01311	MGYG000354469_01311;A0A0R2AZ67	A0A0R2AZ67_9LACO;putative	FC48_GL001511;putative																			63427.4	47570.9	40944.4
ADGWAGALTLPR(UniMod:267)	ADGWAGALTLPR	A0A0R2B1S3	A0A0R2B1S3	A0A0R2B1S3_9LACO	FC48_GL001134														12417.6					324852	80834.5	72554.1
ADHPYEK(UniMod:259)	ADHPYEK	A0A0R2B3C2	A0A0R2B3C2	A0A0R2B3C2_9LACO	ddl													60773.3	46556.2	53501.7				1204140	581365	530584
ADIEQALSLPQDAPVAAPETK(UniMod:259)	ADIEQALSLPQDAPVAAPETK	A0A0R2AUG8;WP_056960160.1;MGYG000336519_00648;WP_004048792.1	MGYG000336519_00648;A0A0R2AUG8;WP_004048792.1;WP_056960160.1	A0A0R2AUG8_9LACO;Dihydrolipoyllysine-residue;dihydrolipoamide	Dihydrolipoyllysine-residue;FC48_GL001524;dihydrolipoamide																			33116.1	19593.8	9981.7
ADIK(UniMod:259)EEISSLMTR(UniMod:267)	ADIKEEISSLMTR	A0A0R2B730	A0A0R2B730	A0A0R2B730_9LACO	gpsA													10506.6	5308.12					5065.64	65259	86676.4
ADIYLLGNTIAK(UniMod:259)	ADIYLLGNTIAK	A0A0R2BFD9	A0A0R2BFD9	A0A0R2BFD9_9LACO	FC48_GL000658																			44563	32150.6	31609
ADLALLLAAK(UniMod:259)	ADLALLLAAK	A0A0R2AVZ1	A0A0R2AVZ1	A0A0R2AVZ1_9LACO	FC48_GL001506													3422.49	5384.62	4950.06				84313.2	40469	49370.1
ADLAVFDLK(UniMod:259)	ADLAVFDLK	A0A0R2ASD9	A0A0R2ASD9	A0A0R2ASD9_9LACO	pyrC													285783	212237	182441	12350.4	14706.9	14209.6	3360890	2529120	2331940						12788.9
ADLIK(UniMod:259)PNELC(UniMod:4)LFDLGVDYK(UniMod:259)	ADLIKPNELCLFDLGVDYK	A0A0R2B835	A0A0R2B835	A0A0R2B835_9LACO	FC48_GL001207													7186.23	9682.31					7302.24	13065.4	7844.25
ADLISSHQGR(UniMod:267)	ADLISSHQGR	A0A0R2BAJ5	A0A0R2BAJ5	A0A0R2BAJ5_9LACO	FC48_GL001906																			25852.6	11299.6	15669.7
ADLLVAVDPDADR(UniMod:267)	ADLLVAVDPDADR	A0A0R2BG40	MGYG000355786_01230;A0A0R2BG40;WP_135941804.1;WP_056938480.1	A0A0R2BG40_9LACO	FC48_GL000528													96681.2	66448.5	42928.4		9089.82		1143570	562681	647032
ADLPAMFTSFR(UniMod:267)	ADLPAMFTSFR	A0A0R2BAG3	A0A0R2BAG3	A0A0R2BAG3_9LACO	FC48_GL001916																			43767.3	47637.2	51429.4
ADLTLVDFK(UniMod:259)	ADLTLVDFK	A0A0R2AWM3	A0A0R2AWM3	A0A0R2AWM3_9LACO	purC													11721.4		11886.2				112562	92640.1	87333.3
ADLVELIAK(UniMod:259)	ADLVELIAK	A0A0R2B4Z6	A0A0R2B4Z6	A0A0R2B4Z6_9LACO	rsmA													16129.6	12357.4	10764.4				202456	135287	142480
ADLVLLGISR(UniMod:267)	ADLVLLGISR	A0A0R2BEL9	A0A0R2BEL9	A0A0R2BEL9_9LACO	FC48_GL001383													11070.9		11996.6				113304	118669	131898
ADLVSEVALDSAGHVR(UniMod:267)	ADLVSEVALDSAGHVR	A0A0R2AVU2	A0A0R2AVU2	A0A0R2AVU2_9LACO	FC48_GL001592																			79350	64634.7	66772.8
ADM(UniMod:35)SDPDGWVAR(UniMod:267)	ADMSDPDGWVAR	A0A0R2B5X2	A0A0R2B5X2	A0A0R2B5X2_9LACO	map																			69962.4	42722.2	40303.2
ADMSDPDGWVAR(UniMod:267)	ADMSDPDGWVAR	A0A0R2B5X2	A0A0R2B5X2	A0A0R2B5X2_9LACO	map													42750.3	32290.7	29125.4				539774	387530	332011
ADNANDEAFYVVK(UniMod:259)	ADNANDEAFYVVK	A0A0R2BAP1	A0A0R2BAP1	A0A0R2BAP1_9LACO	FC48_GL000051																			102995	68677.6	59419
ADNEAFLEWR(UniMod:267)	ADNEAFLEWR	A0A0R2BB71	A0A0R2BB71	A0A0R2BB71_9LACO	FC48_GL001655														4226.14					37822.1	36692	31806.8
ADNENFGAYLHMGGK(UniMod:259)	ADNENFGAYLHMGGK	A0A0R2BKD0;WP_004047622.1	MGYG000383056_00921;MGYG000335296_01283;A0A0R2BKD0;WP_004047622.1;WP_285155974.1	A0A0R2BKD0_9LACO;translation	translation;tsf													204595	142915	118470	11908.9	12391.7	11376.3	1509540	1161710	1320110				10486.9	7965.9	7680.1
ADNFVEEVMSQVK(UniMod:259)	ADNFVEEVMSQVK	A0A0R2BKD0;WP_004047622.1	MGYG000398980_01152;MGYG000335296_01283;A0A0R2BKD0;WP_004047622.1	A0A0R2BKD0_9LACO;translation	translation;tsf													235932	187546		20057.4	13149.3	20330.8	2542370	1449820	1480300				7131.46	7202.14	11924.2
ADPFAIHAEVGNTVK(UniMod:259)	ADPFAIHAEVGNTVK	A0A0R2BJB9	A0A0R2BJB9	A0A0R2BJB9_9LACO	ligA																			25875.9	11474.9	17515.6
ADPSTLSASLLAADSPQTQR(UniMod:267)	ADPSTLSASLLAADSPQTQR	A0A0R2BFD9	A0A0R2BFD9	A0A0R2BFD9_9LACO	FC48_GL000658																			36809.1	30236.9
ADQFPDSLSGGQK(UniMod:259)	ADQFPDSLSGGQK	A0A0R2B2C6	A0A0R2B2C6	A0A0R2B2C6_9LACO	FC48_GL000875																			66078.1	48031.5	43980.4
ADSAQVIDVTDK(UniMod:259)	ADSAQVIDVTDK	A0A0R2ASD9	A0A0R2ASD9	A0A0R2ASD9_9LACO	pyrC													132298	76229	65164.8	5109.85		7600.9	1304510	984982	887902					6278.71	5731.6
ADSGLVLELDK(UniMod:259)	ADSGLVLELDK	A0A0R2AWM1	A0A0R2AWM1	A0A0R2AWM1_9LACO	purL																			16619.4	6880.19	9559.29
ADSGWTDIFIK(UniMod:259)	ADSGWTDIFIK	A0A0R2BCE9	A0A0R2BCE9	A0A0R2BCE9_9LACO	queA													18277.5	14129.4					181299	111014	143215
ADSLPLEYVEGLVK(UniMod:259)	ADSLPLEYVEGLVK	A0A0R2B202;MGYG000332072_00447	MGYG000332072_00447;A0A0R2B202;WP_283473413.1	A0A0R2B202_9LACO;Leucine--tRNA	Leucine--tRNA;leuS													19156.8	20360.9	15926.5				306022	137430	142019
ADTENGVLLIK(UniMod:259)	ADTENGVLLIK	MGYG000389385_01168;WP_253360359.1;A0A0R2B6E2;WP_280606563.1	MGYG000389385_01168;A0A0R2B6E2;WP_280606563.1;WP_253360359.1	50S;A0A0R2B6E2_9LACO	50S;rplC													129198	87838	78945.8		3950.83	3084.69	1684590	1342210	1174780						4098.34
ADTENTSDVTVK(UniMod:259)	ADTENTSDVTVK	A0A0R2BNV0	A0A0R2BNV0	A0A0R2BNV0_9LACO	FC48_GL000591													5455.77		2310.85				57888	30913.7	31403.1
ADTLDADWPFDEK(UniMod:259)	ADTLDADWPFDEK	A0A0R2BCM8	A0A0R2BCM8	A0A0R2BCM8_9LACO	FC48_GL000461																			86046.9	55010	62194.1
ADTNEVQSR(UniMod:267)	ADTNEVQSR	A0A0R2B6P5	A0A0R2B6P5	A0A0R2B6P5_9LACO	FC48_GL000278													25125.8	23370.1	14991				301442	168189	133202
ADTYQVDGTSYHLTQHGFAR(UniMod:267)	ADTYQVDGTSYHLTQHGFAR	A0A0R2BG30	A0A0R2BG30	A0A0R2BG30_9LACO	FC48_GL000180													4611.68	6008.13	3374.03				6771.79	31011.1	39367.6
ADVHHMVEK(UniMod:259)	ADVHHMVEK	A0A0R2BCY0	A0A0R2BCY0	A0A0R2BCY0_9LACO	FC48_GL001282													93226.5	60134.5	51678.4	11429		9195.67	755603	608288	486971
ADVLTAQVNEAVTPK(UniMod:259)	ADVLTAQVNEAVTPK	A0A0R2BJ54	A0A0R2BJ54	A0A0R2BJ54_9LACO	FC48_GL001910													5579.72	2809.4					40749.3	29699	27294.8
ADVNISVR(UniMod:267)PIGSTK(UniMod:259)	ADVNISVRPIGSTK	A0A0R2B8Z5;MGYG000349563_01052	MGYG000349563_01052;A0A0R2B8Z5	A0A0R2B8Z5_9LACO;Aspartyl/glutamyl-tRNA(Asn/Gln)	Aspartyl/glutamyl-tRNA(Asn/Gln);gatB													4959.25	5111.04	2665.08				92037.9	45638.2	49071.9
ADVPVYYYGTEADDDVR(UniMod:267)	ADVPVYYYGTEADDDVR	A0A0R2B445	A0A0R2B445	A0A0R2B445_9LACO	murC														2845.81					33815.8	19902.6	11197.8
ADWLIGLNVTR(UniMod:267)	ADWLIGLNVTR	A0A0R2B505	A0A0R2B505	A0A0R2B505_9LACO	FC48_GL000540																				7762.24	7921.22
ADYEWYLDLR(UniMod:267)	ADYEWYLDLR	A0A0R2AUX4;MGYG000338081_01028	MGYG000338081_01028;A0A0R2AUX4	A0A0R2AUX4_9LACO;Asparagine--tRNA	Asparagine--tRNA;asnS													16271.9	17343.8	13073.3				111720	57754.5	110214
ADYGITELTFYR(UniMod:267)	ADYGITELTFYR	A0A0R2BAS2	A0A0R2BAS2	A0A0R2BAS2_9LACO	FC48_GL000826													19108.9	23495.7	17247.1				170475	149103	160978
ADYYLIFLNR(UniMod:267)	ADYYLIFLNR	A0A0R2B2U1	A0A0R2B2U1	A0A0R2B2U1_9LACO	FC48_GL000848													7207.66	5604					37805.9	32147	50016.5
AEAILQQHK(UniMod:259)	AEAILQQHK	A0A0R2BHL3	MGYG000382562_00459;A0A0R2BHL3;WP_148458232.1	A0A0R2BHL3_9LACO	guaB													69930.8	28164.3	29416.4				969950	569280	428677
AEALGATQMTLHPGAHVGAGAK(UniMod:259)	AEALGATQMTLHPGAHVGAGAK	A0A0R2BNF3	A0A0R2BNF3	A0A0R2BNF3_9LACO	nfo													6194.41	3086.86	3539.56				48986.1	35965.5	38712.6
AEANTVLQVFESK(UniMod:259)	AEANTVLQVFESK	A0A0R2BBI1	A0A0R2BBI1	A0A0R2BBI1_9LACO	FC48_GL001904																			30646.2	25705	16970.6
AEASMNLER(UniMod:267)	AEASMNLER	A0A0R2BE67	A0A0R2BE67	A0A0R2BE67_9LACO	mecA																			68505.9	50524.8	40751.7
AEDLATAMEAR(UniMod:267)	AEDLATAMEAR	A0A0R2B663	A0A0R2B663	A0A0R2B663_9LACO	ecfT																			85345.3	64708.1	57751.8
AEDMPIGVLPIDSIYTPIER(UniMod:267)	AEDMPIGVLPIDSIYTPIER	A0A0R2BFP5	MGYG000343395_00632;A0A0R2BFP5;WP_027106682.1;WP_004050263.1	A0A0R2BFP5_9LACO	rpoA														8912.17	8794.45				106368	53349.7	49903.2
AEDR(UniMod:267)ELLDQVIK(UniMod:259)	AEDRELLDQVIK	A0A0R2ATQ2	A0A0R2ATQ2	A0A0R2ATQ2_9LACO	carB													30024.1	27436.3	18839.4				161422	197737	190636
AEEALQR(UniMod:267)	AEEALQR	A0A0R2B678;WP_326516671.1	A0A0R2B678;WP_326516671.1	A0A0R2B678_9LACO;ribosome	frr;ribosome													16577.1	11421.5	11699.2				298981	213077	146125
AEEELYLSNAFSR(UniMod:267)	AEEELYLSNAFSR	A0A0R2BAP1	A0A0R2BAP1	A0A0R2BAP1_9LACO	FC48_GL000051																			74383	40648.8	27554.8
AEEFFDLEGR(UniMod:267)	AEEFFDLEGR	A0A0R2B7C0	A0A0R2B7C0	A0A0R2B7C0_9LACO	FC48_GL000186																			46149.5	26822.8	27847.7
AEEISALIK(UniMod:259)	AEEISALIK	A0A0R2BAK5	MGYG000342767_01078;MGYG000433826_01115;A0A0R2BAK5;WP_057878632.1;OJG37924.1;WP_014073776.1;WP_202064688.1;WP_057863885.1	A0A0R2BAK5_9LACO	atpA													63872.2	36156.2	24056.8				2809510	1162100	597681
AEELDSVLAHLAASLR(UniMod:267)	AEELDSVLAHLAASLR	A0A0R2B4A8;WP_056960176.1	MGYG000360444_01344;A0A0R2B4A8;WP_268766953.1;WP_056960176.1	A0A0R2B4A8_9LACO;methionine--tRNA	metG;methionine--tRNA													16744.4	16893.4	10172.3		1598.05	2456.07	5395.14	46443.2	62665.7
AEENYAAK(UniMod:259)	AEENYAAK	A0A0R2B0L9;MGYG000379047_00575	MGYG000379047_00575;A0A0R2B0L9	A0A0R2B0L9_9LACO;Protein	Protein;secA													28649.1	19011.2					214241	140425	137758
AEEWVEAQVK(UniMod:259)	AEEWVEAQVK	A0A0R2BDL7;WP_029507338.1;WP_174238763.1;MGYG000368386_00912;WP_221678383.1	MGYG000368386_00912;MGYG000360326_00886;A0A0R2BDL7;WP_029507338.1;WP_221678383.1;WP_174238763.1	A0A0R2BDL7_9LACO;MULTISPECIES:;Triosephosphate;triose-phosphate	MULTISPECIES:;Triosephosphate;tpiA;triose-phosphate													379182	319112	229742	28756.4	25005.8	18446	2578990	1782370	1651850					14747.2	13964.3
AEFETITLGEVER(UniMod:267)	AEFETITLGEVER	A0A0R2BAC4	A0A0R2BAC4	A0A0R2BAC4_9LACO	FC48_GL000763													6685.57	7717.91					59324.8	39146.6	44066.4
AEGEVFGDAYIFK(UniMod:259)	AEGEVFGDAYIFK	A0A0R2AV23	A0A0R2AV23	A0A0R2AV23_9LACO	FC48_GL001537													14322.5						43464.6	26971.9	33049.2
AEGGFAQAER(UniMod:267)	AEGGFAQAER	A0A0R2B2P4	A0A0R2B2P4	A0A0R2B2P4_9LACO	FC48_GL000800																			95071.4	58746.9	59589.7
AEGK(UniMod:259)PYFSDMIGFLK(UniMod:259)	AEGKPYFSDMIGFLK	A0A0R2BCD4;WP_039936538.1	MGYG000386630_00700;A0A0R2BCD4;WP_039936538.1	A0A0R2BCD4_9LACO;glucose-1-phosphate	FC48_GL000487;glucose-1-phosphate																					14764.4
AEGPTWGYLR(UniMod:267)	AEGPTWGYLR	A0A0R2B290	A0A0R2B290	A0A0R2B290_9LACO	FC48_GL000901																			238809	170983	145210
AEGYVLVTADSSK(UniMod:259)	AEGYVLVTADSSK	A0A0R2B8N1	A0A0R2B8N1	A0A0R2B8N1_9LACO	FC48_GL000050																			178683	94477.6	84584.4
AEHDDVFAGNNSIDVR(UniMod:267)	AEHDDVFAGNNSIDVR	A0A0R2BFD9	A0A0R2BFD9	A0A0R2BFD9_9LACO	FC48_GL000658													4352.74		2646.79				64035.7	26551.8	25369.7
AEHIVTAQAR(UniMod:267)	AEHIVTAQAR	A0A0R2BC37	A0A0R2BC37	A0A0R2BC37_9LACO	FC48_GL001128														845.991					21095		5179.62
AEHNYSEQTALR(UniMod:267)	AEHNYSEQTALR	A0A0R2BRL0	A0A0R2BRL0	A0A0R2BRL0_9LACO	FC48_GL001595																			19415.4	14758.3
AEHVPSGPIYGR(UniMod:267)	AEHVPSGPIYGR	A0A0R2B239	A0A0R2B239	A0A0R2B239_9LACO	rnz													14336.3						107264	69159.5	58499.2
AEIEGEMGDSHVGLQAR(UniMod:267)	AEIEGEMGDSHVGLQAR	A0A0R2BGW3;MGYG000346976_01174;MGYG000343794_00989;MGYG000323529_00956;WP_139233242.1	MGYG000343794_00989;MGYG000363314_01125;MGYG000321844_00428;MGYG000346976_01174;MGYG000323529_00956;A0A0R2BGW3;PRY02650.1;QBI53269.1;WP_139233242.1;UMW88041.1;WP_042294594.1;WP_064424195.1;PZS33878.1;WP_106848062.1;KAJ8145468.1;WP_118508133.1	A0A0R2BGW3_9LACO;Protein;intein-containing	Protein;intein-containing;recA													11673.1	6684.44	5275.91				238142	57059.3	36575.8
AEIEK(UniMod:259)GTGIK(UniMod:259)	AEIEKGTGIK	A0A0R2BAQ5	A0A0R2BAQ5	A0A0R2BAQ5_9LACO	FC48_GL000895																				2559.06
AEIILVDK(UniMod:259)	AEIILVDK	A0A0R2ATP8;MGYG000352860_00426	MGYG000352860_00426;A0A0R2ATP8	A0A0R2ATP8_9LACO;NADH	FC48_GL001580;NADH													7501.07	6591.21	3937.73				103075	87774.3	65345.5
AEITEIYQGLPLK(UniMod:259)	AEITEIYQGLPLK	A0A0R2B4C2	A0A0R2B4C2	A0A0R2B4C2_9LACO	FC48_GL001549																			13148.1	7911.14	5213.32
AEITTAVQAVATQVK(UniMod:259)	AEITTAVQAVATQVK	A0A0R2AXD3	A0A0R2AXD3	A0A0R2AXD3_9LACO	FC48_GL001480																				3465.13	4068.18
AEITVADADAVMFK(UniMod:259)	AEITVADADAVMFK	A0A0R2BEW1;KRM74694.1	A0A0R2BEW1;KRM74694.1	A0A0R2BEW1_9LACO;GMP	GMP;guaA													15169.2						89532	61720.5	54500
AEIYLHSAHK(UniMod:259)	AEIYLHSAHK	A0A0R2B311	A0A0R2B311	A0A0R2B311_9LACO	proC																				15043.5	14450.4
AELADESATIVLEEFAK(UniMod:259)	AELADESATIVLEEFAK	A0A0R2AUW1;MGYG000357335_00320;WP_010688528.1	MGYG000357335_00320;MGYG000332495_01020;A0A0R2AUW1;WP_010688528.1	A0A0R2AUW1_9LACO;Glutamate--tRNA;MULTISPECIES:	Glutamate--tRNA;MULTISPECIES:;gltX														11793.3					71118	27629.9	27535.1
AELAEFK(UniMod:259)	AELAEFK	A0A0R2BJB9	A0A0R2BJB9	A0A0R2BJB9_9LACO	ligA																			109261	101040	81406.6
AELDPILNYYAK(UniMod:259)	AELDPILNYYAK	A0A0R2B273	A0A0R2B273	A0A0R2B273_9LACO	rsgA													10221.3						111739	77342.3	79305.6
AELDQAVAQLGFPSILK(UniMod:259)	AELDQAVAQLGFPSILK	A0A0R2AXU4	A0A0R2AXU4	A0A0R2AXU4_9LACO	purK													1207.11	3443.37	3154.05				35901.8	13297.9	15124.6
AELEAIGNWAVK(UniMod:259)	AELEAIGNWAVK	A0A0R2AS66	A0A0R2AS66	A0A0R2AS66_9LACO	FC48_GL001734													66695.4	52885.2	31189.1			4929.37	832823	516303	550574
AELIITHR(UniMod:267)	AELIITHR	A0A0R2AU26	A0A0R2AU26	A0A0R2AU26_9LACO	carA													185375	128538	79316.8	9143.46	8359.16	8997.67	1123290	1442580	1388520					5928.59	7428.75
AELMALIR(UniMod:267)	AELMALIR	A0A0R2BES4	A0A0R2BES4	A0A0R2BES4_9LACO	whiA																			24378.6	26064.6	26315.7
AELPLIMYNIPSR(UniMod:267)	AELPLIMYNIPSR	A0A0R2BCT7	A0A0R2BCT7	A0A0R2BCT7_9LACO	dapA																			23753.9	23685.9	26184
AELTEIWDLSR(UniMod:267)	AELTEIWDLSR	A0A0R2AWM3	A0A0R2AWM3	A0A0R2AWM3_9LACO	purC													13930	10248.2	8228.43				73379.5	71882.2	90011.4
AELVALMR(UniMod:267)	AELVALMR	A0A0R2B728	A0A0R2B728	A0A0R2B728_9LACO	FC48_GL000205																			61469.9	39154
AEMVDETYIK(UniMod:259)	AEMVDETYIK	A0A0R2BBY7	A0A0R2BBY7	A0A0R2BBY7_9LACO	folD																			59856.9	52318.6	51775.8
AENADAINEFDR(UniMod:267)	AENADAINEFDR	A0A0R2B8C2;MGYG000364695_00157	MGYG000337542_00104;MGYG000364695_00157;A0A0R2B8C2;KRL87422.1	30S;A0A0R2B8C2_9LACO	30S;rpsF													89617.8	78726.2	66535.9				1062420	687359	604131
AENEQSNIISR(UniMod:267)	AENEQSNIISR	A0A0R2B6Y2	A0A0R2B6Y2	A0A0R2B6Y2_9LACO	FC48_GL001490																			75092	41174.9	32089.8
AENTGIIFIDEIDK(UniMod:259)	AENTGIIFIDEIDK	A0A0R2BN96	A0A0R2BN96	A0A0R2BN96_9LACO	hslU													12060.5						41700.7	29573.2	32049.4
AEPDHMAAVVK(UniMod:259)	AEPDHMAAVVK	A0A0R2BK09	A0A0R2BK09	A0A0R2BK09_9LACO	FC48_GL001673																			46005.9	32187.8	31844.2
AEPTNPNHIGATLSGSVLNVLVK(UniMod:259)	AEPTNPNHIGATLSGSVLNVLVK	A0A0R2BBH2;MGYG000345824_00029	MGYG000345824_00029;A0A0R2BBH2;QCQ03802.1	A0A0R2BBH2_9LACO;Pyruvate	FC48_GL000823;Pyruvate																					2191.09
AEQNFNFFNTK(UniMod:259)	AEQNFNFFNTK	A0A0R2AX67;WP_056960462.1	A0A0R2AX67;WP_056960462.1	A0A0R2AX67_9LACO;restriction	FC48_GL001785;restriction																			19226.6		8272.28
AESHNHPSAVEPYEGAATGVGGILR(UniMod:267)	AESHNHPSAVEPYEGAATGVGGILR	A0A0R2AWM1	A0A0R2AWM1	A0A0R2AWM1_9LACO	purL													2013.27	1776.19					11578.5	21829.1	10935.1
AETLQLK(UniMod:259)	AETLQLK	A0A0R2BGY1	A0A0R2BGY1	A0A0R2BGY1_9LACO	FC48_GL000112													19511.4	9791.2					85222.9	74687.4	48830
AETVSFADLDK(UniMod:259)	AETVSFADLDK	A0A0R2BGK2	A0A0R2BGK2	A0A0R2BGK2_9LACO	ychF													61939.9	47104.1	40890.1				616551	478097	404887
AEVAPALAGR(UniMod:267)	AEVAPALAGR	A0A0R2B897	A0A0R2B897	A0A0R2B897_9LACO	hflX																			17949.4	17821.4	17175.4
AEVQAVLGVADVK(UniMod:259)	AEVQAVLGVADVK	A0A0R2B925	A0A0R2B925	A0A0R2B925_9LACO	FC48_GL000095																			10641.1	5498.11	7249.95
AEWQLADK(UniMod:259)	AEWQLADK	A0A0R2B6E6;MGYG000338172_00433	MGYG000338172_00433;A0A0R2B6E6	A0A0R2B6E6_9LACO;Valine--tRNA	Valine--tRNA;valS													15889.9	12869	9611.22				171537	102266	92253.3
AEWQQLK(UniMod:259)	AEWQQLK	A0A0R2B5J7;WP_004051508.1	MGYG000332495_00646;A0A0R2B5J7;WP_004051508.1;WP_216547829.1	A0A0R2B5J7_9LACO;phosphoenolpyruvate--protein	FC48_GL000282;phosphoenolpyruvate--protein													178527	112650	82955.9				2324440	1447020	1242400
AFAEVLNNLDVK(UniMod:259)	AFAEVLNNLDVK	A0A0R2B6A3	MGYG000366291_00565;A0A0R2B6A3;WP_317301509.1	A0A0R2B6A3_9LACO	rplD													253978	194367	189534	13282.4	11552.1	15601.9	4213950	2267970	2022810				6828.7	6995.48	5068.77
AFAFDWQDEK(UniMod:259)	AFAFDWQDEK	A0A0R2B6Y2	A0A0R2B6Y2	A0A0R2B6Y2_9LACO	FC48_GL001490														8520.11					51174.8	41905.7	33000.6
AFAFENWAK(UniMod:259)	AFAFENWAK	A0A0R2BED5	A0A0R2BED5	A0A0R2BED5_9LACO	FC48_GL000262																			168485	124643	114297
AFALESENK(UniMod:259)	AFALESENK	A0A0R2B1Y9;MGYG000327110_01061	MGYG000327110_01061;A0A0R2B1Y9	A0A0R2B1Y9_9LACO;hypothetical	FC48_GL000847;hypothetical																			296506	159597	147867
AFDDENITHVANK(UniMod:259)	AFDDENITHVANK	A0A0R2BGK2	A0A0R2BGK2	A0A0R2BGK2_9LACO	ychF													31744.4	22587.9	14641.9				479748	245685	243065
AFEFNDK(UniMod:259)	AFEFNDK	A0A0R2BDA1	A0A0R2BDA1	A0A0R2BDA1_9LACO	FC48_GL000718																			90117.8	47755	30027.6
AFEQIAGFDK(UniMod:259)	AFEQIAGFDK	A0A0R2B634	A0A0R2B634	A0A0R2B634_9LACO	FC48_GL000250																			96130.2	59836.6	50060.1
AFEVAHQAGVK(UniMod:259)	AFEVAHQAGVK	MGYG000370326_00041;A0A0R2B4W6	MGYG000370326_00041;A0A0R2B4W6	A0A0R2B4W6_9LACO;Ribokinase	Ribokinase;rbsK													6849.84	7078.21	3616.69				124334	78127.3	71407
AFFALHNQLER(UniMod:267)	AFFALHNQLER	A0A0R2B4G4	A0A0R2B4G4	A0A0R2B4G4_9LACO	polA													4614.96	6585.28	1584.72				5240.92	60333.2	58169.1
AFFDSIQGK(UniMod:259)	AFFDSIQGK	A0A0R2AX30	A0A0R2AX30	A0A0R2AX30_9LACO	FC48_GL001721																			67871.3	43420.9	39564.1
AFFQMNPLQTK(UniMod:259)	AFFQMNPLQTK	A0A0R2B6D2	A0A0R2B6D2	A0A0R2B6D2_9LACO	FC48_GL000364																			25789.8	21505.4	20270.5
AFGNLTAFQHK(UniMod:259)	AFGNLTAFQHK	A0A0R2BM77	A0A0R2BM77	A0A0R2BM77_9LACO	FC48_GL001649																			14394.2	17994.3
AFGTGTHPTTK(UniMod:259)	AFGTGTHPTTK	A0A0R2B2D0	A0A0R2B2D0	A0A0R2B2D0_9LACO	prmA													7640.05	8272.88	3348.62				114602	60825.9	51246
AFK(UniMod:259)PEEYWTLDAQFK(UniMod:259)	AFKPEEYWTLDAQFK	A0A0R2BCG1	A0A0R2BCG1	A0A0R2BCG1_9LACO	topA													1790.86								10573.3
AFLADPEILILDEATSSVDTR(UniMod:267)	AFLADPEILILDEATSSVDTR	A0A0R2BCH4	A0A0R2BCH4	A0A0R2BCH4_9LACO	FC48_GL000555																			15778.6	6748.25	6913.22
AFLDHPK(UniMod:259)	AFLDHPK	A0A0R2B858	A0A0R2B858	A0A0R2B858_9LACO	FC48_GL000274													69051						424486	370519	355705
AFLDISQATPGHTLVVPK(UniMod:259)	AFLDISQATPGHTLVVPK	A0A0R2B4F0	A0A0R2B4F0	A0A0R2B4F0_9LACO	FC48_GL000418													13722.5	15663.6	9389.39	2127.2			82376.2	93921	72636.2
AFLFPLPIEK(UniMod:259)	AFLFPLPIEK	A0A0R2B7H0	A0A0R2B7H0	A0A0R2B7H0_9LACO	dinB																			8661.68	11318.2	9742.48
AFNYDSTVSNLYHLGGK(UniMod:259)	AFNYDSTVSNLYHLGGK	A0A0R2BE67	A0A0R2BE67	A0A0R2BE67_9LACO	mecA																			19370.2	21152.4	20545.8
AFSAGSSSLTGVEAISNAVPNFK(UniMod:259)	AFSAGSSSLTGVEAISNAVPNFK	A0A0R2B1F9	A0A0R2B1F9	A0A0R2B1F9_9LACO	FC48_GL001168																			11330.4	4365.16
AFSGEPEEEPK(UniMod:259)	AFSGEPEEEPK	A0A0R2BB10	A0A0R2BB10	A0A0R2BB10_9LACO	ftsY																			52560.3	36465.8	35518.2
AFTDQVIPR(UniMod:267)	AFTDQVIPR	A0A0R2BEJ4	A0A0R2BEJ4	A0A0R2BEJ4_9LACO	FC48_GL001945													13042.2	11773.7	9146.17				161150	101982	83503.8
AFVGANMK(UniMod:259)	AFVGANMK	A0A0R2ATQ2	A0A0R2ATQ2	A0A0R2ATQ2_9LACO	carB																			47736.9	62403.1	58741
AFVVSDIWVK(UniMod:259)	AFVVSDIWVK	A0A0R2B1V9	A0A0R2B1V9	A0A0R2B1V9_9LACO	FC48_GL000815													5686.16						23415.7	14992.4	21693.6
AGAANTTFIDQTPSLFEFER(UniMod:267)	AGAANTTFIDQTPSLFEFER	A0A0R2BBH2;MGYG000345824_00029	MGYG000345824_00029;A0A0R2BBH2;QCQ03802.1	A0A0R2BBH2_9LACO;Pyruvate	FC48_GL000823;Pyruvate														4408.27	4335.16				18887.5	15945.5	23847.4
AGAIEQLAEWGR(UniMod:267)	AGAIEQLAEWGR	A0A0R2BB10	A0A0R2BB10	A0A0R2BB10_9LACO	ftsY													53012.5	36810.5	30713.1				330008	328967	347611
AGAPTDATIK(UniMod:259)	AGAPTDATIK	A0A0R2B2T3;MGYG000352859_00649	MGYG000352859_00649;A0A0R2B2T3;WP_112194779.1	A0A0R2B2T3_9LACO;Maltose	FC48_GL000840;Maltose													204068	138784	121248	10710.9	8903.57	7002.54	1929160	1605870	1517440			1513.76	6063.13	6984.16	7749.44
AGAQTILK(UniMod:259)	AGAQTILK	A0A0R2B3G5	A0A0R2B3G5	A0A0R2B3G5_9LACO	FC48_GL001501													6196.56	1964.39					79945.4	58335.7	49788.5
AGDFLYVPAGTIHAIGK(UniMod:259)	AGDFLYVPAGTIHAIGK	A0A0R2BBI3;KRM76487.1	MGYG000360444_01173;A0A0R2BBI3;KRM76487.1	A0A0R2BBI3_9LACO;mannose-6-phosphate	FC48_GL001654;mannose-6-phosphate													39043.2	31035.8	26454.7				216315	274270	245376
AGDIIPEISEVVLAK(UniMod:259)	AGDIIPEISEVVLAK	A0A0R2BJB9	A0A0R2BJB9	A0A0R2BJB9_9LACO	ligA													9357.33	8977.33	6456.24				116964	73056.7	66859.6
AGDLLALADLDK(UniMod:259)	AGDLLALADLDK	MGYG000323135_00405;WP_268766835.1;WP_025087389.1;A0A0R2BE41;WP_304651645.1	MGYG000323135_00405;A0A0R2BE41;WP_025087389.1;WP_268766835.1;WP_304651645.1	A0A0R2BE41_9LACO;MULTISPECIES:;PTS	FC48_GL000670;MULTISPECIES:;PTS													25277.9	22046.5					220924	154396	129274
AGDMLLFVADK(UniMod:259)PK(UniMod:259)	AGDMLLFVADKPK	A0A0R2BCA0;MGYG000374544_00710	MGYG000374544_00710;A0A0R2BCA0	A0A0R2BCA0_9LACO;Aspartate--tRNA	Aspartate--tRNA;aspS													44138	29980.9					118085	233159	205943
AGDSLWAIANSHK(UniMod:259)	AGDSLWAIANSHK	A0A0R2B271	A0A0R2B271	A0A0R2B271_9LACO	FC48_GL001039													22664.9	24861	14957.8				195266	216451	172770
AGDSLWR(UniMod:267)	AGDSLWR	A0A0R2B271	A0A0R2B271	A0A0R2B271_9LACO	FC48_GL001039													30095	24958					308524	191353
AGDVDISLANYIMK(UniMod:259)	AGDVDISLANYIMK	A0A0R2B5S9	A0A0R2B5S9	A0A0R2B5S9_9LACO	ackA																			42071.6	18563.7	21223.8
AGDVDPSIVPFLMK(UniMod:259)	AGDVDPSIVPFLMK	A0A0R2BHM4	A0A0R2BHM4	A0A0R2BHM4_9LACO	ackA													8843.32						44394.5	48899.8	56286
AGEFDPELLDK(UniMod:259)	AGEFDPELLDK	A0A0R2BNF3	A0A0R2BNF3	A0A0R2BNF3_9LACO	nfo													27571.4	23958.4	17226.9				340115	242761	200473
AGELVGLIGLNGAGK(UniMod:259)	AGELVGLIGLNGAGK	A0A0R2BF61	A0A0R2BF61	A0A0R2BF61_9LACO	FC48_GL000420																			2982.1	3830.12
AGELVYELPTLEK(UniMod:259)	AGELVYELPTLEK	A0A0R2BA59	A0A0R2BA59	A0A0R2BA59_9LACO	FC48_GL001028													16453.6	15748	10495.5				257752	183002	154844
AGETVEVNVTFPEEYHAEDLK(UniMod:259)	AGETVEVNVTFPEEYHAEDLK	MGYG000345824_00012;A0A0R2B3K4	MGYG000345824_00012;A0A0R2B3K4;WP_317301569.1;WP_035448997.1	A0A0R2B3K4_9LACO;Trigger	Trigger;tig													9814.99	4690.92	6371.75				218323	51205.7	69299.9
AGEVLWPALASAK(UniMod:259)	AGEVLWPALASAK	A0A0R2AYW5	A0A0R2AYW5	A0A0R2AYW5_9LACO	FC48_GL001208													39259.5	34879.6	33354.2				532376	394480	342917
AGEVVTLPDGR(UniMod:267)	AGEVVTLPDGR	A0A0R2B239	A0A0R2B239	A0A0R2B239_9LACO	rnz																			65809.8	41996.2	32755.9
AGFDPEYGAR(UniMod:267)	AGFDPEYGAR	A0A0R2BQM9;MGYG000368835_00128	MGYG000368835_00128;A0A0R2BQM9;WP_188368319.1	A0A0R2BQM9_9LACO;ATP-dependent	ATP-dependent;FC48_GL000411													41327.5	27467	21329				391500	241277	219543
AGFDTEMEK(UniMod:259)	AGFDTEMEK	A0A0R2B551	MGYG000412736_01349;A0A0R2B551;WP_163587328.1	A0A0R2B551_9LACO	alaS													25098.8	21091	17933.5				292359	218452	181735
AGFGTILYFTETQTVHK(UniMod:259)	AGFGTILYFTETQTVHK	A0A0R2B9F0	A0A0R2B9F0	A0A0R2B9F0_9LACO	FC48_GL000351																			13388.4	20073.5	23653.6
AGFLTQSLTWNK(UniMod:259)	AGFLTQSLTWNK	A0A0R2B312	A0A0R2B312	A0A0R2B312_9LACO	FC48_GL000676																			26563.9	33544.9	30807.7
AGGYAIMLPK(UniMod:259)	AGGYAIMLPK	A0A0R2BHY4	MGYG000348833_00284;A0A0R2BHY4;WP_279074312.1	A0A0R2BHY4_9LACO	ftsH													21539	15249.5	12965.1				235817	136408	126394
AGHAYIPVDAHSPLER(UniMod:267)	AGHAYIPVDAHSPLER	A0A0R2BD40	A0A0R2BD40	A0A0R2BD40_9LACO	dltA														7685.17					20537.4	32849.7	29531.6
AGHLTIGGVDAVSLAHR(UniMod:267)	AGHLTIGGVDAVSLAHR	A0A0R2BBQ1	A0A0R2BBQ1	A0A0R2BBQ1_9LACO	lysA													10796.3						20297.6	48855.9	40114.8
AGHQTGELEVTYPDGSK(UniMod:259)	AGHQTGELEVTYPDGSK	A0A0R2AUX7;A0A0R2B4A9	A0A0R2AUX7;A0A0R2B4A9	A0A0R2AUX7_9LACO;A0A0R2B4A9_9LACO	FC48_GL001572;FC48_GL001573													3026.31	2693.02					32168.8	13227.4	11968
AGIDIGDTAIGMHIK(UniMod:259)	AGIDIGDTAIGMHIK	A0A0R2BDB0	A0A0R2BDB0	A0A0R2BDB0_9LACO	FC48_GL000645														20291	14225.1				245755	148531	176304
AGIFYADR(UniMod:267)	AGIFYADR	A0A0R2BED6	A0A0R2BED6	A0A0R2BED6_9LACO	glgA													36553.8		20624.5				165283	127167	136502
AGINHNTDK(UniMod:259)	AGINHNTDK	A0A0R2BEL9	A0A0R2BEL9	A0A0R2BEL9_9LACO	FC48_GL001383																			120727	50540.3
AGINHNTDK(UniMod:259)EYFNR(UniMod:267)	AGINHNTDKEYFNR	A0A0R2BEL9	A0A0R2BEL9	A0A0R2BEL9_9LACO	FC48_GL001383													2598.07							7828.17	8469.22
AGINTVQALTNK(UniMod:259)	AGINTVQALTNK	A0A0R2BFP5	MGYG000343395_00632;A0A0R2BFP5;WP_004050263.1	A0A0R2BFP5_9LACO	rpoA													179247	120619	86763		12096.5		1262500	943204	884994
AGLAMNYLDQER(UniMod:267)	AGLAMNYLDQER	A0A0R2BD73	A0A0R2BD73	A0A0R2BD73_9LACO	addA																			40678.3		38002.4
AGLAVDFGDWFGASGAGHIR(UniMod:267)	AGLAVDFGDWFGASGAGHIR	A0A0R2ASY6	A0A0R2ASY6	A0A0R2ASY6_9LACO	FC48_GL001700																					9309.31
AGLDYWDK(UniMod:259)	AGLDYWDK	A0A0R2BAY2;WP_135028697.1	A0A0R2BAY2;WP_135028697.1	A0A0R2BAY2_9LACO;MULTISPECIES:	FC48_GL000190;MULTISPECIES:														8573.15	8749.97				103999	66776.2	57599.7
AGLLLQNQDAYLK(UniMod:259)	AGLLLQNQDAYLK	A0A0R2B6G1	A0A0R2B6G1	A0A0R2B6G1_9LACO	radA													7913.31	8691.34	7712.33				151120	105125	94397
AGLLPDAVTGGLK(UniMod:259)	AGLLPDAVTGGLK	A0A0R2BBL7	A0A0R2BBL7	A0A0R2BBL7_9LACO	FC48_GL001103														6999.8					142270	76250.2	86207
AGLYDNSMIVVYGDHYGISNNHK(UniMod:259)	AGLYDNSMIVVYGDHYGISNNHK	A0A0R2BE60	A0A0R2BE60	A0A0R2BE60_9LACO	FC48_GL000277													7371.22	5619.15	3822.12			2556.07	14361.4	21836.6	35989.1
AGMGYVGAANLK(UniMod:259)	AGMGYVGAANLK	A0A0R2BHL3	MGYG000382562_00459;A0A0R2BHL3;WP_148458232.1	A0A0R2BHL3_9LACO	guaB																			236391	68572.5
AGMLSAPLR(UniMod:267)	AGMLSAPLR	A0A0R2B3M8;MGYG000324011_00846	MGYG000324011_00846;A0A0R2B3M8	A0A0R2B3M8_9LACO;Holliday	Holliday;ruvB																			43015.1	25374.6	20367.5
AGNAVILR(UniMod:267)	AGNAVILR	A0A0R2BCP8;WP_221677932.1	A0A0R2BCP8;WP_221677932.1	A0A0R2BCP8_9LACO;glutamate-5-semialdehyde	glutamate-5-semialdehyde;proA													5227.84	2753.53					43745.1
AGNLPANGALVK(UniMod:259)	AGNLPANGALVK	A0A0R2BG40	MGYG000355786_01230;A0A0R2BG40;WP_135941804.1;WP_056938480.1	A0A0R2BG40_9LACO	FC48_GL000528													35420	21597.7	17100.9				447474	283260	257907
AGNYGDVPDHLR(UniMod:267)	AGNYGDVPDHLR	A0A0R2B350	A0A0R2B350	A0A0R2B350_9LACO	FC48_GL000762													5238.73						57440.4	40593.5	25406.4
AGQAIVQDESAMLAVESMALK(UniMod:259)	AGQAIVQDESAMLAVESMALK	A0A0R2B3J2	A0A0R2B3J2	A0A0R2B3J2_9LACO	FC48_GL000910																			22005.7	47121.2	6943.24
AGQIDPVIGR(UniMod:267)	AGQIDPVIGR	A0A0R2B5U6	A0A0R2B5U6	A0A0R2B5U6_9LACO	FC48_GL000285														3629.09	2767.06				49298.3	33378.8
AGQIIIEEVEK(UniMod:259)PTLER(UniMod:267)	AGQIIIEEVEKPTLER	A0A0R2AVY1	A0A0R2AVY1	A0A0R2AVY1_9LACO	FC48_GL001446														1950.05					15506.4	9712.27	4944.13
AGQLLSTR(UniMod:267)PDLISPAFIK(UniMod:259)	AGQLLSTRPDLISPAFIK	A0A0R2BE28	A0A0R2BE28	A0A0R2BE28_9LACO	FC48_GL000353													2948.09						5372.15	16812.5	17167.5
AGQMLHDIIGHDFDHDEK(UniMod:259)	AGQMLHDIIGHDFDHDEK	A0A0R2B712	A0A0R2B712	A0A0R2B712_9LACO	FC48_GL000244													6197.48							29231.1	29272.9
AGQSVER(UniMod:267)PK(UniMod:259)	AGQSVERPK	A0A0R2B528	A0A0R2B528	A0A0R2B528_9LACO	truB													1784.86							8812.98	10916.2
AGQTAQNLAQK(UniMod:259)	AGQTAQNLAQK	A0A0R2BFF1	A0A0R2BFF1	A0A0R2BFF1_9LACO	FC48_GL001616													9711.18		6066.21				52074.8	32419.1	48772.8
AGQVIAGLYK(UniMod:259)	AGQVIAGLYK	A0A0R2B6D2	A0A0R2B6D2	A0A0R2B6D2_9LACO	FC48_GL000364																			50647.4	45348.1	13653.3
AGSSAAPLEVMK(UniMod:259)	AGSSAAPLEVMK	A0A0R2BQ96	A0A0R2BQ96	A0A0R2BQ96_9LACO	FC48_GL000651													21693.8	12567.8	10362.2				190873	146141	134134
AGSTITVDR(UniMod:267)	AGSTITVDR	A0A0R2B908	A0A0R2B908	A0A0R2B908_9LACO	FC48_GL000079													33421.8	22979.4	21019.9				266323	215138	218404
AGTENIPAIAAFAK(UniMod:259)	AGTENIPAIAAFAK	A0A0R2B3H3	A0A0R2B3H3	A0A0R2B3H3_9LACO	FC48_GL000806																			96472.5	74941	92994
AGTFLGELGAK(UniMod:259)	AGTFLGELGAK	A0A0R2BC29	A0A0R2BC29	A0A0R2BC29_9LACO	dapF													37599.9	28556.8	24895.6				442423	263022	211516
AGTMTTIHAYTATQK(UniMod:259)	AGTMTTIHAYTATQK	WP_010580755.1;MGYG000360997_00923;A0A0R2BF54;WP_010689278.1	MGYG000360997_00923;A0A0R2BF54;WP_010689278.1;WP_010580755.1;WP_081510889.1;WP_003706554.1;EFZ35000.1;WP_025022102.1;WP_027106365.1;WP_178197672.1;WP_050611680.1	A0A0R2BF54_9LACO;MULTISPECIES:;Phosphoglycerate;type	FC48_GL000513;MULTISPECIES:;Phosphoglycerate;type													214785	147552	110194	11438.8	12981.4	16360.9	1807540	1422350	970442					10080.8
AGVAEIITVMEYLVAHPEIK(UniMod:259)	AGVAEIITVMEYLVAHPEIK	A0A0R2BGX5	A0A0R2BGX5	A0A0R2BGX5_9LACO	pepT														16440.5
AGVANASLLNR(UniMod:267)	AGVANASLLNR	A0A0R2B678;WP_326516671.1	A0A0R2B678;WP_326516671.1	A0A0R2B678_9LACO;ribosome	frr;ribosome													16793.1	14182.4	11569.2				233806	126578	142001
AGVDFIGTTLAGYTK(UniMod:259)	AGVDFIGTTLAGYTK	A0A0R2BEW9	A0A0R2BEW9	A0A0R2BEW9_9LACO	nanE																			20525.8
AGVGLAAPQIDISK(UniMod:259)	AGVGLAAPQIDISK	A0A0R2B2Q7	A0A0R2B2Q7	A0A0R2B2Q7_9LACO	def													19621.7						134195	25683.4
AGVGVIIVDNFYEIDLLQR(UniMod:267)	AGVGVIIVDNFYEIDLLQR	A0A0R2BBQ1	A0A0R2BBQ1	A0A0R2BBQ1_9LACO	lysA																			8790.3	3063.09
AGVSAATVSR(UniMod:267)	AGVSAATVSR	A0A0R2B2S8	A0A0R2B2S8	A0A0R2B2S8_9LACO	FC48_GL001066																			34323.7	30501.7	25658.5
AGVSPSTASR(UniMod:267)	AGVSPSTASR	A0A0R2BE29	A0A0R2BE29	A0A0R2BE29_9LACO	FC48_GL000347																			45991.7	36406.1	32378.9
AGVTEIDPAK(UniMod:259)	AGVTEIDPAK	A0A0R2B6X5	A0A0R2B6X5	A0A0R2B6X5_9LACO	argS													33524.6	23270.7	16814.5		2317.6		253024	209064	200026						2705.83
AGVTLSSAYYEDTLR(UniMod:267)PK	AGVTLSSAYYEDTLRPK	MGYG000380978_00315;A0A0R2BMX3;WP_056958212.1	MGYG000380978_00315;A0A0R2BMX3;WP_056958212.1	A0A0R2BMX3_9LACO;FAD-dependent;NADH	FAD-dependent;FC48_GL000698;NADH													5164.61	2881.88					29718.6	17836.2	21731.7
AGVTLSSAYYEDTLR(UniMod:267)PK(UniMod:259)	AGVTLSSAYYEDTLRPK	MGYG000380978_00315;A0A0R2BMX3;WP_056958212.1	MGYG000380978_00315;A0A0R2BMX3;WP_056958212.1	A0A0R2BMX3_9LACO;FAD-dependent;NADH	FAD-dependent;FC48_GL000698;NADH													53535.3	31396.6	27599.7				480144	308661	341058
AGWENWQFNK(UniMod:259)	AGWENWQFNK	A0A0R2BKV0	A0A0R2BKV0	A0A0R2BKV0_9LACO	FC48_GL001443													18722.4	13682	8417.98				108401	117105	112567
AGYAFEQATDFHK(UniMod:259)	AGYAFEQATDFHK	A0A0R2BI40	A0A0R2BI40	A0A0R2BI40_9LACO	gatA													36816.7	32799.9	31166				631947	451777	419264
AGYGEYFIHR(UniMod:267)	AGYGEYFIHR	A0A0R2B835;MGYG000338886_00511;WP_048685463.1	MGYG000338886_00511;A0A0R2B835;WP_048685463.1	A0A0R2B835_9LACO;MULTISPECIES:;Xaa-Pro	FC48_GL001207;MULTISPECIES:;Xaa-Pro													82853.4	57258.7	44631.9	17219.3		20117.4	784549	398830	1927500					12930	11683.7
AGYLEVSQEVLPK(UniMod:259)	AGYLEVSQEVLPK	A0A0R2AX61	A0A0R2AX61	A0A0R2AX61_9LACO	FC48_GL001562																			9753.36	11516.4	9395.34
AGYPELELK(UniMod:259)	AGYPELELK	A0A0R2ATU4	A0A0R2ATU4	A0A0R2ATU4_9LACO	dinG																			94363.3	45466.2	37980.1
AGYQVTIVTGDR(UniMod:267)	AGYQVTIVTGDR	A0A0R2B4G4	A0A0R2B4G4	A0A0R2B4G4_9LACO	polA																			34095.1	26106.7	25220.8
AHAFTSHR(UniMod:267)	AHAFTSHR	A0A0R2B3E6	A0A0R2B3E6	A0A0R2B3E6_9LACO	rpmI													18137.4							95681.2	92074.7
AHDFTLTIVK(UniMod:259)	AHDFTLTIVK	A0A0R2BDR0	A0A0R2BDR0	A0A0R2BDR0_9LACO	FC48_GL000646																				11323.3
AHELDAGAHPMLSEYESVK(UniMod:259)	AHELDAGAHPMLSEYESVK	A0A0R2BBM8	A0A0R2BBM8	A0A0R2BBM8_9LACO	rpoZ																				12043.4	12372.4
AHFK(UniMod:259)PEFLNR(UniMod:267)	AHFKPEFLNR	A0A0R2BND9	A0A0R2BND9;WP_273375538.1	A0A0R2BND9_9LACO	clpB													22955.7	15731.8						147438	185259
AHGEYFNAR(UniMod:267)	AHGEYFNAR	A0A0R2BKV1	A0A0R2BKV1	A0A0R2BKV1_9LACO	FC48_GL001981													46176.4	38985.1	27064.7				294560	299740	278411
AHGSSDDLTVYYTLK(UniMod:259)	AHGSSDDLTVYYTLK	A0A0R2B3S8	A0A0R2B3S8	A0A0R2B3S8_9LACO	plsX													14324.1	9985.76	7900.45				124060	57006.9	69908
AHGVEYEK(UniMod:259)	AHGVEYEK	A0A0R2BDI2	A0A0R2BDI2	A0A0R2BDI2_9LACO	FC48_GL001665													74864.1						811074	434546	311632
AHILIGGGTGSIGDPSGK(UniMod:259)	AHILIGGGTGSIGDPSGK	A0A0R2B2T6;MGYG000334367_00503	MGYG000334367_00503;A0A0R2B2T6;WP_283534551.1	A0A0R2B2T6_9LACO;Tyrosine--tRNA	Tyrosine--tRNA;tyrS													18040.3	10854.2	8233.88				231726	187952	109698
AHLDILNVIDLK(UniMod:259)	AHLDILNVIDLK	A0A0R2B1J4;WP_056959709.1	A0A0R2B1J4;WP_056959709.1	A0A0R2B1J4_9LACO;universal	FC48_GL001048;universal													5732.85	7860.08	6320.66				5700.99	26761	32578.1
AHMGVAYEDLIK(UniMod:259)	AHMGVAYEDLIK	A0A0R2B6C5	A0A0R2B6C5	A0A0R2B6C5_9LACO	FC48_GL000756																			12288.2	12393.2	12818.3
AHPC(UniMod:4)GVNR(UniMod:267)	AHPCGVNR	A0A0R2BA38	A0A0R2BA38	A0A0R2BA38_9LACO	FC48_GL000307																			185220
AHPDIDIFAAALDER(UniMod:267)	AHPDIDIFAAALDER	A0A0R2B9K5	A0A0R2B9K5	A0A0R2B9K5_9LACO	upp													72135.8	69913.4	48772.3	10533.7	5399.8		125361	353459	450120				6366.74
AHPEFEQLK(UniMod:259)	AHPEFEQLK	A0A0R2B3J2	A0A0R2B3J2	A0A0R2B3J2_9LACO	FC48_GL000910													12201.7	14552.3					118873	79806.9	68102.4
AHPEVFEGTDGTHFGGR(UniMod:267)	AHPEVFEGTDGTHFGGR	A0A0R2B771	A0A0R2B771	A0A0R2B771_9LACO	FC48_GL000253																			8329.45	25415.6	29764
AHPLAMDGR(UniMod:267)	AHPLAMDGR	A0A0R2BFL5	A0A0R2BFL5	A0A0R2BFL5_9LACO	FC48_GL000522																			366139	172394	147217
AHQEVFEGTDGTHFGGR(UniMod:267)	AHQEVFEGTDGTHFGGR	A0A0R2BG58	A0A0R2BG58	A0A0R2BG58_9LACO	FC48_GL001618																			10718.9	32265.7	33904.1
AHR(UniMod:267)PLDTITR(UniMod:267)	AHRPLDTITR	A0A0R2BD37	A0A0R2BD37	A0A0R2BD37_9LACO	FC48_GL001349													6055.4	2966.61	3524.5				8243.26	50834	45370
AHSILEQSR(UniMod:267)	AHSILEQSR	A0A0R2B3H3	A0A0R2B3H3	A0A0R2B3H3_9LACO	FC48_GL000806																			92784.5	62452.8	62085.7
AHVGEVQASIWPK(UniMod:259)	AHVGEVQASIWPK	A0A0R2BKY3	A0A0R2BKY3	A0A0R2BKY3_9LACO	asnA													24715						206995	184963	156094
AHWDIGEDLGILDFER(UniMod:267)	AHWDIGEDLGILDFER	A0A0R2B849	MGYG000349342_01046;A0A0R2B849;WP_278874517.1	A0A0R2B849_9LACO	serS																			1936.06		6434.16
AIAASSAEQLNPTQR(UniMod:267)	AIAASSAEQLNPTQR	A0A0R2BF48	A0A0R2BF48	A0A0R2BF48_9LACO	FC48_GL000371																			13417	14961.6	10101.5
AIADFYALSK(UniMod:259)	AIADFYALSK	A0A0R2BBY1	A0A0R2BBY1	A0A0R2BBY1_9LACO	galT																			60731.8	36893.4	36720
AIAEMEDGDVLVVENTR(UniMod:267)	AIAEMEDGDVLVVENTR	A0A0R2BG18;MGYG000360997_00923	MGYG000360997_00923;A0A0R2BG18;WP_278875266.1	A0A0R2BG18_9LACO;Phosphoglycerate	Phosphoglycerate;pgk													41549.9	27154	27336				496415	241641	254089
AIAITDHSTLQAFPEAHSAGLK(UniMod:259)	AIAITDHSTLQAFPEAHSAGLK	A0A0R2AUM6	A0A0R2AUM6	A0A0R2AUM6_9LACO	polC																			9282.35	11987.4	11730.4
AIAPVDNLTQTAR(UniMod:267)	AIAPVDNLTQTAR	A0A0R2BEP9	A0A0R2BEP9	A0A0R2BEP9_9LACO	FC48_GL001919																			29190.5	19600.6	18310.6
AIAQLLGK(UniMod:259)	AIAQLLGK	A0A0R2BE60	A0A0R2BE60;WP_057906479.1	A0A0R2BE60_9LACO	FC48_GL000277													11942.1	10130.5	5828.37				228015	122626	94958.5
AIDALVPIGR(UniMod:267)	AIDALVPIGR	A0A0R2BAK5;MGYG000326885_00396	MGYG000342767_01078;MGYG000433826_01115;MGYG000326885_00396;A0A0R2BAK5;TQI67869.1;WP_057878632.1;OJG37924.1;VRU33131.1;KAF9130701.1;AHI07366.1;WP_014073776.1;WP_202064688.1;CCX72086.1;GHV97681.1	A0A0R2BAK5_9LACO;ATP	ATP;atpA													507221		315984	24244.8	19274.7	21297.4	6407170	4222060	3745960				10961.8	15037.8	15538.3
AIDASDIDEAEDR(UniMod:267)	AIDASDIDEAEDR	A0A0R2BHY4	MGYG000348833_00284;A0A0R2BHY4;WP_279074312.1	A0A0R2BHY4_9LACO	ftsH													26379.3	17191.4	15767.3				304950	242234	167840
AIDEVETAMK(UniMod:259)	AIDEVETAMK	A0A0R2AUQ8	A0A0R2AUQ8	A0A0R2AUQ8_9LACO	infB													34837.5	25710.2	20829.4				283750	239699	186427
AIDFYASK(UniMod:259)	AIDFYASK	A0A0R2B8I8	A0A0R2B8I8	A0A0R2B8I8_9LACO	FC48_GL000550																			52434	43795.9	26486.5
AIDLLDEAGSR(UniMod:267)	AIDLLDEAGSR	A0A0R2B5U6	A0A0R2B5U6;WP_008470548.1	A0A0R2B5U6_9LACO	FC48_GL000285																			62272.6	48824.4	35092.2
AIDLMDEAAAR(UniMod:267)	AIDLMDEAAAR	A0A0R2BQM9;MGYG000338955_01684;MGYG000368835_00128	MGYG000368835_00128;MGYG000338955_01684;A0A0R2BQM9;GHV58103.1;AEW20653.1;WP_119018158.1	A0A0R2BQM9_9LACO;ATP-dependent	ATP-dependent;FC48_GL000411													42230.8	34211.2	26920.2				316656	221029	180487
AIDLVDEAC(UniMod:4)AEIR(UniMod:267)	AIDLVDEACAEIR	A0A0R2BND9	A0A0R2BND9	A0A0R2BND9_9LACO	clpB																			196740	79627.7	94678.4
AIDLVDMTAAHLASQHTVTDAK(UniMod:259)	AIDLVDMTAAHLASQHTVTDAK	MGYG000332495_00730;A0A0R2B9D5;WP_316074401.1	MGYG000332495_00730;A0A0R2B9D5;WP_316074401.1	A0A0R2B9D5_9LACO;ATP-dependent;putative	ATP-dependent;FC48_GL002031;putative													276354	200042	174333	26984.1	24557	24614.5	870314	1744460	1067380		8236.5		18428.9	16644.6	19555
AIDMNLVDAQQAR(UniMod:267)	AIDMNLVDAQQAR	A0A0R2BCG1	A0A0R2BCG1	A0A0R2BCG1_9LACO	topA													15073.4	14320.9	8088.25				211411	138025	118030
AIDPSFHYIDPATK(UniMod:259)	AIDPSFHYIDPATK	A0A0R2BJK2	A0A0R2BJK2	A0A0R2BJK2_9LACO	FC48_GL001881													7466.19						113768	67534.9	47067.4
AIDR(UniMod:267)EQYVK(UniMod:259)	AIDREQYVK	A0A0R2B809	A0A0R2B809	A0A0R2B809_9LACO	FC48_GL000114														12578.9					72866.5	74417.4	81309.1
AIEAAGYK(UniMod:259)	AIEAAGYK	WP_294257614.1;A0A0R2BEN8;WP_056958043.1;WP_147163892.1	MGYG000357284_00200;MGYG000411416_00034;A0A0R2BEN8;EEI22587.1;WP_294257614.1;PYS38020.1;WP_147163892.1;WP_056958043.1;WP_012992768.1	A0A0R2BEN8_9LACO;phosphopyruvate	eno;phosphopyruvate													250161	170685	135345	7989.23	6648.79	6316.77	2238930	1746290	1697450
AIEAAGYK(UniMod:259)PGK(UniMod:259)	AIEAAGYKPGK	WP_294257614.1;A0A0R2BEN8;WP_056958043.1	MGYG000357284_00200;MGYG000411416_00034;A0A0R2BEN8;EEI22587.1;WP_294257614.1;WP_056958043.1;WP_012992768.1	A0A0R2BEN8_9LACO;phosphopyruvate	eno;phosphopyruvate														599591		22083.7			6573920	4730140	4721940
AIEGGVAIDTLNVGSMAHSVGK(UniMod:259)	AIEGGVAIDTLNVGSMAHSVGK	A0A0R2B5Y7	MGYG000341581_00140;A0A0R2B5Y7	A0A0R2B5Y7_9LACO	FC48_GL000357													11831.4	12702.4					49943.9	38213.2	25177
AIELEDHFENMGAK(UniMod:259)	AIELEDHFENMGAK	A0A0R2B0X4;KRM73144.1	MGYG000412778_00610;MGYG000352105_00548;A0A0R2B0X4;GAP01002.1;KRM73144.1	A0A0R2B0X4_9LACO;chaperonin	chaperonin;groEL													122040	87990.5	54676.4	7146.56			828666	744306	705422
AIELEQNAR(UniMod:267)	AIELEQNAR	A0A0R2B3H3	A0A0R2B3H3	A0A0R2B3H3_9LACO	FC48_GL000806													14609.1	9808.86	8903.08				121571	80237.7	59300.6
AIEQLK(UniMod:259)K	AIEQLKK	A0A0R2BD56;MGYG000343395_01569	MGYG000350460_00544;MGYG000343395_01569;A0A0R2BD56;WP_087350729.1;WP_278505610.1	A0A0R2BD56_9LACO;ATP-dependent	ATP-dependent;pfkA													4385.91	2349.75	1830.22				56981.7	34585.4	35775.1
AIEQLK(UniMod:259)K(UniMod:259)	AIEQLKK	A0A0R2BD56;MGYG000343395_01569	MGYG000350460_00544;MGYG000343395_01569;A0A0R2BD56;WP_087350729.1;WP_278505610.1	A0A0R2BD56_9LACO;ATP-dependent	ATP-dependent;pfkA													57641.7	42894	31478.2				666190	459813	436692
AIEQLKK(UniMod:259)	AIEQLKK	A0A0R2BD56;MGYG000343395_01569	MGYG000350460_00544;MGYG000343395_01569;A0A0R2BD56;WP_087350729.1;WP_278505610.1	A0A0R2BD56_9LACO;ATP-dependent	ATP-dependent;pfkA													4478.73	2399.48	1868.95				58187.6	35317.3	36532.2
AIEYDPNR(UniMod:267)	AIEYDPNR	MGYG000372112_00292;MGYG000330292_02342;MGYG000434430_00223;MGYG000323824_00273;MGYG000348396_01411;WP_135045176.1;WP_213944889.1;A0A0R2BGQ1;MGYG000365716_01077	MGYG000338886_00033;MGYG000365716_01077;MGYG000393764_00080;MGYG000434430_00223;MGYG000424708_00693;MGYG000330292_02342;MGYG000372112_00292;MGYG000348396_01411;MGYG000323824_00273;A0A0R2BGQ1;WP_072851384.1;WP_137597224.1;WP_213944889.1;WP_178550466.1;WP_270648973.1;WP_150398023.1;WP_125695942.1;UNU27168.1;WP_260235058.1;WP_125582067.1;WP_295774139.1;WP_274941452.1;WP_191683827.1;WP_076459596.1;WP…	50S;A0A0R2BGQ1_9LACO	50S;rplB													369378	220597	191182				3574270	2720190	1306370
AIFDQLHGHSLM(UniMod:35)MLQEDSYYK(UniMod:259)	AIFDQLHGHSLMMLQEDSYYK	A0A0R2BB65	A0A0R2BB65	A0A0R2BB65_9LACO	udk																					7010.2
AIFEEEK(UniMod:259)	AIFEEEK	A0A0R2B5J7;WP_004051508.1	A0A0R2B5J7;WP_004051508.1;WP_216547829.1	A0A0R2B5J7_9LACO;phosphoenolpyruvate--protein	FC48_GL000282;phosphoenolpyruvate--protein													71494.4	40849.8					860980	648387	518632
AIFEFLQK(UniMod:259)	AIFEFLQK	A0A0R2BMN6	A0A0R2BMN6	A0A0R2BMN6_9LACO	FC48_GL000695													25207.9	22251.2	21294				67998.4	233599	236233
AIFENLLSPEQVAHLDQVSHELQIR(UniMod:267)	AIFENLLSPEQVAHLDQVSHELQIR	A0A0R2BJY8	A0A0R2BJY8	A0A0R2BJY8_9LACO	FC48_GL001596													6562.12	5338.42						15012.5	29373.8
AIFNETIEIAK(UniMod:259)	AIFNETIEIAK	A0A0R2B3J2	A0A0R2B3J2	A0A0R2B3J2_9LACO	FC48_GL000910													9872.3						42069.2	32066
AIGDQLTSIFVDHGLLR(UniMod:267)	AIGDQLTSIFVDHGLLR	A0A0R2BEW1;KRM74694.1	MGYG000391549_00873;A0A0R2BEW1;KDA45703.1;KRM74694.1	A0A0R2BEW1_9LACO;GMP	GMP;guaA													43862.2	39534.2	21583.6	3497.1			16475.4	156838	213926						2794.06
AIGLVVPELNGK(UniMod:259)	AIGLVVPELNGK	MGYG000360997_00923;A0A0R2BF54;WP_010689278.1	MGYG000360997_00923;MGYG000391562_01278;A0A0R2BF54;WP_010689278.1;WP_048686376.1;WP_128519628.1;WP_081510889.1;WP_103752134.1;WP_003706554.1;WP_022748287.1;WP_025022102.1;WP_027106365.1;WP_178197672.1;WP_050611680.1	A0A0R2BF54_9LACO;MULTISPECIES:;Phosphoglycerate	FC48_GL000513;MULTISPECIES:;Phosphoglycerate															936458	57958.4	49647.4	55899.5	10401300	8315990	8006970	8795.56	6335.92	9553.29	22360.2	47497.8	48335.5
AIGVGQYQHDLPEK(UniMod:259)	AIGVGQYQHDLPEK	A0A0R2B1L5	A0A0R2B1L5	A0A0R2B1L5_9LACO	FC48_GL001031																			24303.5	15893.3	16199.4
AIINGWLSQGQK(UniMod:259)	AIINGWLSQGQK	A0A0R2B311	A0A0R2B311	A0A0R2B311_9LACO	proC																				23797.8	17580.7
AIIVVIPEDIMHEYR(UniMod:267)	AIIVVIPEDIMHEYR	A0A0R2B9D7	A0A0R2B9D7	A0A0R2B9D7_9LACO	FC48_GL001974																			13050.3	13541.4	19819.6
AILEQGHDVFLDLK(UniMod:259)	AILEQGHDVFLDLK	A0A0R2AV61	A0A0R2AV61	A0A0R2AV61_9LACO	pyrF													21986.5	22854.9	11206.9			3059.87	36343.3	132826	157684			2215.91
AILFSHLGR(UniMod:267)	AILFSHLGR	A0A0R2BG18;KRM88807.1;WP_283584361.1;MGYG000360997_00923;WP_267201290.1	MGYG000360997_00923;MGYG000368740_00315;MGYG000385734_02246;MGYG000430774_00716;MGYG000339310_01566;A0A0R2BG18;KRL83525.1;WP_054646433.1;WP_216543622.1;VTX58106.1;WP_283584361.1;KRM88807.1;CZE27646.1;WP_278875266.1;WP_135997818.1;WP_267201290.1	A0A0R2BG18_9LACO;MULTISPECIES:;Phosphoglycerate;phosphoglycerate	MULTISPECIES:;Phosphoglycerate;pgk;phosphoglycerate																				19659.6
AILGSEAPR(UniMod:267)	AILGSEAPR	A0A0R2AVS2	A0A0R2AVS2	A0A0R2AVS2_9LACO	FC48_GL001540																			174452	105802	79080.7
AILLDTNTLK(UniMod:259)	AILLDTNTLK	A0A0R2BA01;KRM73371.1	MGYG000356519_01371;A0A0R2BA01;KRM73371.1	A0A0R2BA01_9LACO;galactokinase	galK;galactokinase																			98992.8	48642.9
AILSAFDEFVAK(UniMod:259)	AILSAFDEFVAK	A0A0R2B2U6;MGYG000347771_00669;WP_004048437.1	MGYG000347771_00669;A0A0R2B2U6;WP_004048437.1	A0A0R2B2U6_9LACO;Beta-Ala-Xaa;dipeptidase	Beta-Ala-Xaa;FC48_GL001045;dipeptidase													151463	112831	94724.3	10202.3	6986.49	10837.9	796483	984686	1229570				4268.17	5671.36	6447.61
AILTVVGQDK(UniMod:259)	AILTVVGQDK	A0A0R2BGG2	A0A0R2BGG2	A0A0R2BGG2_9LACO	FC48_GL000169													26244.2						217910	168257	135048
AIMESYGLTFK(UniMod:259)	AIMESYGLTFK	A0A0R2B4Z6	A0A0R2B4Z6	A0A0R2B4Z6_9LACO	rsmA																			53163.1	26873.8	28538.8
AINDFIK(UniMod:259)	AINDFIK	A0A0R2BG40	MGYG000355786_01230;A0A0R2BG40;WP_135941804.1;WP_056938480.1	A0A0R2BG40_9LACO	FC48_GL000528													86390.4	51249.4	50265.8				1491130	928090	704140
AINDFIK(UniMod:259)G	AINDFIKG	A0A0R2BG40	A0A0R2BG40;WP_135941804.1;WP_056938480.1	A0A0R2BG40_9LACO	FC48_GL000528																			101593	81379.8	44513.8
AINSLK(UniMod:259)EDDK(UniMod:259)	AINSLKEDDK	A0A0R2B8Q6	A0A0R2B8Q6	A0A0R2B8Q6_9LACO	FC48_GL000496																			38074	24424.2	22842.1
AINWNNLEDQIDK(UniMod:259)	AINWNNLEDQIDK	A0A0R2BLU5	A0A0R2BLU5	A0A0R2BLU5_9LACO	FC48_GL000737													60632.1	46542.5	26438.9				577732	357488	341037
AIQEEIIK(UniMod:259)	AIQEEIIK	A0A0R2BHB9;WP_004050332.1	MGYG000341581_00531;A0A0R2BHB9;WP_004050332.1;EGM49933.1	A0A0R2BHB9_9LACO;MULTISPECIES:	MULTISPECIES:;fusA													45307.8	40136.2	31722.5				395883	397843	351986
AIQEEIIK(UniMod:259)K	AIQEEIIKK	A0A0R2BHB9;WP_004050332.1	MGYG000341581_00531;A0A0R2BHB9;WP_004050332.1;EGM49933.1	A0A0R2BHB9_9LACO;MULTISPECIES:	MULTISPECIES:;fusA													3206.48	3437.19	3159				64731.2	44494	42081.8
AIQEEIIK(UniMod:259)K(UniMod:259)	AIQEEIIKK	A0A0R2BHB9;WP_004050332.1	MGYG000341581_00531;A0A0R2BHB9;WP_004050332.1;EGM49933.1	A0A0R2BHB9_9LACO;MULTISPECIES:	MULTISPECIES:;fusA													62693	53570.3	35379.8	2632.8	2384.75		691844	494162	465698
AIQEEIIKK(UniMod:259)	AIQEEIIKK	A0A0R2BHB9;WP_004050332.1	MGYG000341581_00531;A0A0R2BHB9;WP_004050332.1;EGM49933.1	A0A0R2BHB9_9LACO;MULTISPECIES:	MULTISPECIES:;fusA													3206.48	3437.19	3159				64731.2	44494	42081.8
AIQHLLDLK(UniMod:259)	AIQHLLDLK	A0A0R2BAL5	A0A0R2BAL5	A0A0R2BAL5_9LACO	FC48_GL000136																			7150.21	12654.3	13011.4
AISDLEDK(UniMod:259)	AISDLEDK	A0A0R2B4G4	A0A0R2B4G4	A0A0R2B4G4_9LACO	polA																			45606	49867.2	35454.7
AISMGVSK(UniMod:259)	AISMGVSK	A0A0R2B5L3	MGYG000383715_00937;A0A0R2B5L3;WP_235422978.1;WP_280606387.1;QWB99923.1;WP_004051656.1	A0A0R2B5L3_9LACO	FC48_GL000497													113324	50233.6	38136.7				407554	497608	362432
AITEVK(UniMod:259)EDEDMDEAK(UniMod:259)	AITEVKEDEDMDEAK	A0A0R2B8M5	A0A0R2B8M5	A0A0R2B8M5_9LACO	FC48_GL000057																			19088.9	13465.5	10189.2
AITFDK(UniMod:259)H	AITFDKH	A0A0R2B1S3	A0A0R2B1S3	A0A0R2B1S3_9LACO	FC48_GL001134														17358.4					114235	87083.9	74630.5
AITLGHVQR(UniMod:267)	AITLGHVQR	A0A0R2BD56;MGYG000343395_01569	MGYG000350460_00544;MGYG000343395_01569;A0A0R2BD56;WP_054756521.1	A0A0R2BD56_9LACO;ATP-dependent	ATP-dependent;pfkA													25206.7	10506.2					829890	443259	334278
AITQALEDELK(UniMod:259)R(UniMod:267)	AITQALEDELKR	MGYG000354513_00082;A0A0R2AX96	MGYG000354513_00082;A0A0R2AX96;WP_004048793.1	1-deoxy-D-xylulose-5-phosphate;A0A0R2AX96_9LACO	1-deoxy-D-xylulose-5-phosphate;FC48_GL001525													16881.9	10897.3	10549.1				86403.6	146606	147934
AITVPGGADK(UniMod:259)	AITVPGGADK	A0A0R2BCA0;MGYG000374544_00710	MGYG000374544_00710;A0A0R2BCA0	A0A0R2BCA0_9LACO;Aspartate--tRNA	Aspartate--tRNA;aspS													24716.1	20086	14878.5				259912	221810	149690
AIVDSNETR(UniMod:267)	AIVDSNETR	A0A0R2B5B2	A0A0R2B5B2	A0A0R2B5B2_9LACO	FC48_GL000325																			63575.5	54334.5	48092.3
AIVQGAAAGFNELMK(UniMod:259)	AIVQGAAAGFNELMK	A0A0R2BAK2	A0A0R2BAK2	A0A0R2BAK2_9LACO	FC48_GL002009													13220.4	17288.7	14077.6				181430	107897	97780.6
AIVTDIAGTTR(UniMod:267)	AIVTDIAGTTR	A0A0R2BDB6	MGYG000328412_00829;A0A0R2BDB6;WP_292193053.1	A0A0R2BDB6_9LACO	mnmE													10434	9673.97	7905.19				110394	94503.3	65418.3
AIVYSM(UniMod:35)TPQER(UniMod:267)	AIVYSMTPQER	A0A0R2BAT8	A0A0R2BAT8	A0A0R2BAT8_9LACO	ffh																			66996.5	56591.5	49580.2
AIVYSMTPQER(UniMod:267)	AIVYSMTPQER	A0A0R2BAT8	A0A0R2BAT8	A0A0R2BAT8_9LACO	ffh													12819.9	16325.2					167618	149819	109548
AK(UniMod:259)ENHDDNELK(UniMod:259)	AKENHDDNELK	A0A0R2BC05	A0A0R2BC05	A0A0R2BC05_9LACO	atpC														8492.84					234863	117881	102715
AK(UniMod:259)PIVFVNPYTDPNNK(UniMod:259)	AKPIVFVNPYTDPNNK	A0A0R2AU01	A0A0R2AU01	A0A0R2AU01_9LACO	FC48_GL001780														1116.97					6365.27	2867.03	2438.07
AK(UniMod:259)PSIPMYDWSGGIDDAK(UniMod:259)	AKPSIPMYDWSGGIDDAK	A0A0R2B3U7	A0A0R2B3U7	A0A0R2B3U7_9LACO	FC48_GL001736													3331.26						24480.7	18397.4	15336.3
ALAAVDEVYR(UniMod:267)	ALAAVDEVYR	A0A0R2BGK7	A0A0R2BGK7	A0A0R2BGK7_9LACO	FC48_GL000030													47179.3						66423.7	86305.3	56968.7
ALAAVGITK(UniMod:259)	ALAAVGITK	A0A0R2ATH3	A0A0R2ATH3	A0A0R2ATH3_9LACO	FC48_GL001740																			27695.6		21613.5
ALAEDLFDSDK(UniMod:259)	ALAEDLFDSDK	A0A0R2BND9	A0A0R2BND9	A0A0R2BND9_9LACO	clpB														35643.1	27745.8				1094790	662752	580367
ALAFC(UniMod:4)EQLEPNIR(UniMod:267)	ALAFCEQLEPNIR	A0A0R2BEB4	A0A0R2BEB4	A0A0R2BEB4_9LACO	FC48_GL000693																			69418.8	29112.8	39088
ALAHMAYER(UniMod:267)	ALAHMAYER	A0A0R2BCJ6	A0A0R2BCJ6	A0A0R2BCJ6_9LACO	FC48_GL000428																			30801.6	27502	24849.1
ALANDITPLTNK(UniMod:259)	ALANDITPLTNK	A0A0R2B3T0	A0A0R2B3T0	A0A0R2B3T0_9LACO	FC48_GL001720																			14816.5	8206.24	7418.23
ALAQGSEQVNDNTK(UniMod:259)	ALAQGSEQVNDNTK	A0A0R2B7Z3	A0A0R2B7Z3	A0A0R2B7Z3_9LACO	FC48_GL000098													7450.27	5502.64	4711.11		799.592		130285	98918.2	79079.5
ALC(UniMod:4)C(UniMod:4)EMEGAAIAQVAYQFK(UniMod:259)	ALCCEMEGAAIAQVAYQFK	A0A0R2B6I2	A0A0R2B6I2	A0A0R2B6I2_9LACO	FC48_GL000805																			25859	9275.42	17808.7
ALDHLSYQLR(UniMod:267)	ALDHLSYQLR	A0A0R2BE09	A0A0R2BE09	A0A0R2BE09_9LACO	recX													5064.22	4058.02					34566	62171.6	51255.2
ALDLPTIK(UniMod:259)	ALDLPTIK	A0A0R2AUZ7	A0A0R2AUZ7	A0A0R2AUZ7_9LACO	sbcD													5580.9						65782.3	41156.7	42743.4
ALDNGEEISSK(UniMod:259)	ALDNGEEISSK	A0A0R2BAQ5	A0A0R2BAQ5	A0A0R2BAQ5_9LACO	FC48_GL000895													98577.5	64457.6	49495.6	10042.8		9321.72	1187500	856771	782508
ALDQTSQLPASQK(UniMod:259)	ALDQTSQLPASQK	A0A0R2B685	A0A0R2B685	A0A0R2B685_9LACO	FC48_GL001578													8657.93	6210.97	6833.77				103479	92612.9	87954.9
ALDVYYLDFK(UniMod:259)	ALDVYYLDFK	A0A0R2BJR1	A0A0R2BJR1	A0A0R2BJR1_9LACO	FC48_GL001931																			17310.5	13963.5	13339.4
ALEDDEDAK(UniMod:259)	ALEDDEDAK	A0A0R2B6L7;MGYG000338172_01113	MGYG000338172_01113;MGYG000351567_01168;MGYG000332495_01023;A0A0R2B6L7;WP_301055337.1	A0A0R2B6L7_9LACO;Elongation	Elongation;tuf													719031	484990	388991	35945.5	34520.4	39097.7	5377920	4096070	3402270					29653.4	34440.6
ALEDDEDAK(UniMod:259)K	ALEDDEDAKK	A0A0R2B6L7;MGYG000338172_01113	MGYG000338172_01113;MGYG000351567_01168;MGYG000332495_01023;A0A0R2B6L7;WP_301055337.1	A0A0R2B6L7_9LACO;Elongation	Elongation;tuf													10186.5	9768.49	9580.92				117952	80676.3	57688.8
ALEDDEDAK(UniMod:259)K(UniMod:259)	ALEDDEDAKK	A0A0R2B6L7;MGYG000338172_01113	MGYG000338172_01113;MGYG000351567_01168;MGYG000332495_01023;A0A0R2B6L7;WP_301055337.1	A0A0R2B6L7_9LACO;Elongation	Elongation;tuf													70763.3	60013.5	46092				1005140	629046	438979
ALEDDEDAKK(UniMod:259)	ALEDDEDAKK	A0A0R2B6L7;MGYG000338172_01113	MGYG000338172_01113;MGYG000351567_01168;MGYG000332495_01023;A0A0R2B6L7;WP_301055337.1	A0A0R2B6L7_9LACO;Elongation	Elongation;tuf													10186.5	9768.49	9580.92				117952	80676.3	57688.8
ALEEIVAGDLK(UniMod:259)	ALEEIVAGDLK	A0A0R2BBM8	A0A0R2BBM8	A0A0R2BBM8_9LACO	rpoZ													14306.2	10096					147093	88091.9	86314.3
ALEIAENIR(UniMod:267)	ALEIAENIR	A0A0R2BCA0;MGYG000374544_00710	MGYG000374544_00710;A0A0R2BCA0	A0A0R2BCA0_9LACO;Aspartate--tRNA	Aspartate--tRNA;aspS																			528480	254790	169036
ALEILLQR(UniMod:267)	ALEILLQR	A0A0R2B2S5	A0A0R2B2S5	A0A0R2B2S5_9LACO	FC48_GL000832																			8387.22	11902.3	13402.3
ALELEDQIK(UniMod:259)	ALELEDQIK	A0A0R2BH92	A0A0R2BH92	A0A0R2BH92_9LACO	FC48_GL001279																			169059	100889	87145.1
ALELIAPLSK(UniMod:259)	ALELIAPLSK	A0A0R2BC82	A0A0R2BC82	A0A0R2BC82_9LACO	dnaG														1508.04					21656.6	15961.4	14429.4
ALELLDK(UniMod:259)	ALELLDK	A0A0R2BMJ7;KAE8154318.1;WP_066676963.1;WHZ30012.1	A0A0R2BMJ7;WP_066676963.1;KAE8154318.1;WHZ30012.1	A0A0R2BMJ7_9LACO;MAG:;MULTISPECIES:;hypothetical	FC48_GL001430;MAG:;MULTISPECIES:;hypothetical													11634.5	6875.02					227230	122814	99843
ALELLGDSENYHK(UniMod:259)	ALELLGDSENYHK	A0A0R2BBI1	A0A0R2BBI1	A0A0R2BBI1_9LACO	FC48_GL001904																			30558.7	21339.5	19662.4
ALELPFVSR(UniMod:267)	ALELPFVSR	A0A0R2BCH3	A0A0R2BCH3	A0A0R2BCH3_9LACO	FC48_GL000862													10875.3	9092.23					90290.5	77778	77267
ALENATMEWVDGNLGSK(UniMod:259)	ALENATMEWVDGNLGSK	A0A0R2B1K8	A0A0R2B1K8	A0A0R2B1K8_9LACO	FC48_GL001081													11010	11173.1	6395.02				132312	40691	67886.6
ALENFDLTK(UniMod:259)	ALENFDLTK	A0A0R2B4T8	A0A0R2B4T8	A0A0R2B4T8_9LACO	murF																			191968	121333	126786
ALENQELQDVLGNGLSR(UniMod:267)	ALENQELQDVLGNGLSR	A0A0R2B270	A0A0R2B270	A0A0R2B270_9LACO	dnaX																			13912.4
ALENYPVK(UniMod:259)	ALENYPVK	A0A0R2B0T4	A0A0R2B0T4	A0A0R2B0T4_9LACO	tsaD																			36965.9	27221.6	19116.4
ALEQHLTPVVVINK(UniMod:259)	ALEQHLTPVVVINK	A0A0R2BCX5;MGYG000339852_00557	MGYG000339852_00557;A0A0R2BCX5;KRM88002.1	A0A0R2BCX5_9LACO;GTP-binding	GTP-binding;bipA													29011.7	20485.9	15039.7			1209.7	350074	228364	176676
ALFDVGVDVVK(UniMod:259)	ALFDVGVDVVK	A0A0R2BHL3	MGYG000382562_00459;A0A0R2BHL3;WP_148458232.1	A0A0R2BHL3_9LACO	guaB													14980.9	10553	8822.51				176690	77083.3	97387.4
ALFSGEVK(UniMod:259)	ALFSGEVK	A0A0R2B2T6;MGYG000334367_00503	MGYG000334367_00503;A0A0R2B2T6;WP_283534551.1	A0A0R2B2T6_9LACO;Tyrosine--tRNA	Tyrosine--tRNA;tyrS													31278.3	16559.5	19886.7				459327	339434	160384
ALFVIFGGTGDLAQR(UniMod:267)	ALFVIFGGTGDLAQR	A0A0R2AVU3	A0A0R2AVU3	A0A0R2AVU3_9LACO	zwf													12355.5	10260.4					27416	41105.7	34848.6
ALGIDDFELVK(UniMod:259)	ALGIDDFELVK	A0A0R2BBH2;MGYG000345824_00029	MGYG000341581_00869;MGYG000345824_00029;A0A0R2BBH2;QCQ03802.1	A0A0R2BBH2_9LACO;Pyruvate	FC48_GL000823;Pyruvate													34842.3	13237.9					424598	326326	250031
ALGLDLSSK(UniMod:259)	ALGLDLSSK	A0A0R2ASV7	A0A0R2ASV7	A0A0R2ASV7_9LACO	FC48_GL001730																			121288	71551.6	59104.3
ALHEMGATK(UniMod:259)	ALHEMGATK	A0A0R2AW06;MGYG000351567_01303	MGYG000351567_01303;A0A0R2AW06	A0A0R2AW06_9LACO;Lipoate-protein	FC48_GL001522;Lipoate-protein																			81395.2	49354.2	56608.6
ALIFDSVYDDYR(UniMod:267)	ALIFDSVYDDYR	A0A0R2B4I3	A0A0R2B4I3	A0A0R2B4I3_9LACO	lepA													11894.3	7009.17					92000.6	84592	93850.7
ALILAENMER(UniMod:267)	ALILAENMER	A0A0R2ATG0	A0A0R2ATG0	A0A0R2ATG0_9LACO	FC48_GL001724																			63262.6	48388.4	30980.8
ALILFETPQDALK(UniMod:259)	ALILFETPQDALK	A0A0R2B5Y7	MGYG000341581_00140;MGYG000359396_00698;A0A0R2B5Y7;WP_010689881.1	A0A0R2B5Y7_9LACO	FC48_GL000357													139517	132602	103363	13050.9	10701.8	12665.3	1474260	1811430	1527810	1784.24			5371.26	4467.21	6288.21
ALINYTLADK(UniMod:259)	ALINYTLADK	A0A0R2BA25	A0A0R2BA25	A0A0R2BA25_9LACO	FC48_GL001949																			86354.7	62141	58879
ALISLSDK(UniMod:259)	ALISLSDK	A0A0R2AYL1	A0A0R2AYL1	A0A0R2AYL1_9LACO	purH																			45271.9	28903.6	22209.4
ALLADLGSPQNLTR(UniMod:267)	ALLADLGSPQNLTR	A0A0R2B6F3	A0A0R2B6F3	A0A0R2B6F3_9LACO	kup													20677.1		10958.1				218223	142011	144243
ALLDNSPQTAHK(UniMod:259)	ALLDNSPQTAHK	A0A0R2BBY0;WP_326516445.1;MGYG000347771_00368	MGYG000347771_00368;A0A0R2BBY0;WP_326516445.1	A0A0R2BBY0_9LACO;Zinc-transporting;heavy	FC48_GL001410;Zinc-transporting;heavy													2213.44						18792.8	12957.3	13725.6
ALLEVDPDFR(UniMod:267)	ALLEVDPDFR	WP_028118712.1;A0A0R2BEJ2;MGYG000339605_01748	MGYG000333286_00689;MGYG000339605_01748;A0A0R2BEJ2;WP_028118712.1;WP_310652910.1;WP_280606458.1;WP_236251459.1;WP_003647805.1;WP_277131822.1	30S;A0A0R2BEJ2_9LACO	30S;rpsI													481628	351584	306990		16730.9		4674790	3660910	3270640					29371.5	28838.9
ALLEYETLDEK(UniMod:259)	ALLEYETLDEK	A0A0R2BHY4	MGYG000348833_00284;A0A0R2BHY4;WP_279074312.1	A0A0R2BHY4_9LACO	ftsH													19897.2						687524	276082	202702
ALLMNTSQPLLDAISGVVVSPR(UniMod:267)	ALLMNTSQPLLDAISGVVVSPR	A0A0R2BEV9	A0A0R2BEV9	A0A0R2BEV9_9LACO	FC48_GL001621													6182.56	11634.2	6939.2				42213.2	44639.1	47404.6
ALMGANMQR(UniMod:267)	ALMGANMQR	MGYG000360594_02023;MGYG000379554_01103;MGYG000410187_00530;MGYG000427463_00659;MGYG000322286_00410;WP_325213658.1;MGYG000424494_00963;WP_325258377.1;WP_300902183.1;MGYG000409938_02197;MGYG000329569_01335;WP_251318448.1;WP_087335812.1;WP_058257279.1;SNE11451.1;MGYG000367719_00021;SNV73190.1;A0A0R2BEX8;WP_317634843.1;MBU1242373.1;MGYG000322574_01594;WP_014886543.1;MGYG000381564_00635;TAH69709.1	MGYG000322286_00410;MGYG000344078_03251;MGYG000360594_02023;MGYG000379554_01103;MGYG000387211_00363;MGYG000381564_00635;MGYG000367719_00021;MGYG000409938_02197;MGYG000424494_00963;MGYG000322574_01594;MGYG000427463_00659;MGYG000325610_00372;MGYG000410187_00530;MGYG000329569_01335;MGYG000360821_01552;MGYG000321914_01303;MGYG000322206_02044;A0A0R2BEX8;WP_071430198.1;WP_155048189.1;KAJ8145744.1;WP_01…	A0A0R2BEX8_9LACO;DNA-directed;MAG:	DNA-directed;MAG:;rpoB													30656.7	13000.2					218940	154089	130990
ALNALSDR(UniMod:267)	ALNALSDR	A0A0R2BAQ6;WP_289190974.1	A0A0R2BAQ6;WP_289190974.1	A0A0R2BAQ6_9LACO;MULTISPECIES:	FC48_GL000810;MULTISPECIES:																			84883.7	66902.5	69764.4
ALNHDYTER(UniMod:267)	ALNHDYTER	A0A0R2BF78	A0A0R2BF78	A0A0R2BF78_9LACO	FC48_GL001606													28854.9	24425.7	15361.6				410979	242745	188448
ALNVHLFDSHTTGLAQAK(UniMod:259)	ALNVHLFDSHTTGLAQAK	A0A0R2BGQ9	A0A0R2BGQ9	A0A0R2BGQ9_9LACO	FC48_GL001438																				10725.3	10178.3
ALPGEVVLASVTEAK(UniMod:259)	ALPGEVVLASVTEAK	A0A0R2B6D2	A0A0R2B6D2	A0A0R2B6D2_9LACO	FC48_GL000364																			16625.6	10703.4	10977.4
ALPYLLEK(UniMod:259)	ALPYLLEK	A0A0R2BBS1	A0A0R2BBS1	A0A0R2BBS1_9LACO	FC48_GL002011																			45968	29832.7	31846.8
ALQEK(UniMod:259)PAADK	ALQEKPAADK	A0A0R2BAH7	MGYG000349321_00784;A0A0R2BAH7;WP_025087775.1;WP_326516000.1;WP_283534433.1;WP_010688986.1	A0A0R2BAH7_9LACO	FC48_GL001862													28330.5	20253.5	12946.8			1437.62	319221	214599	204183					1370.63	536.883
ALQEK(UniMod:259)PAADK(UniMod:259)	ALQEKPAADK	A0A0R2BAH7	MGYG000349321_00784;A0A0R2BAH7;WP_025087775.1;WP_326516000.1;WP_283534433.1;WP_010688986.1	A0A0R2BAH7_9LACO	FC48_GL001862													274745	182013	129178	11544.6	7696.74	12918.4	2670230	1880090	1685010				4873.67	5969.81	6277.4
ALQENNISVPER(UniMod:267)	ALQENNISVPER	A0A0R2B2S8	A0A0R2B2S8	A0A0R2B2S8_9LACO	FC48_GL001066													7669.48						48340.7	39134.3	32296.4
ALQNEIEDR(UniMod:267)	ALQNEIEDR	A0A0R2BQM9;MGYG000368835_00128	MGYG000368835_00128;A0A0R2BQM9	A0A0R2BQM9_9LACO;ATP-dependent	ATP-dependent;FC48_GL000411													29640.9						393111	172074	139825
ALQSNDVTK(UniMod:259)	ALQSNDVTK	A0A0R2B664	A0A0R2B664	A0A0R2B664_9LACO	grpE																			99703.6	61031.5
ALQTEVEDAGSK(UniMod:259)	ALQTEVEDAGSK	A0A0R2B664	A0A0R2B664	A0A0R2B664_9LACO	grpE													14592.9	17627.3	11301.1				186694	110890	93508.2
ALQTTGLEVTSIK(UniMod:259)	ALQTTGLEVTSIK	A0A0R2B6X9;MGYG000351919_01327	MGYG000351919_01327;A0A0R2B6X9;WP_023859589.1	30S;A0A0R2B6X9_9LACO	30S;rpsK																			15529.6	12408.4	7119.28
ALR(UniMod:267)PAPGAYFADFK(UniMod:259)	ALRPAPGAYFADFK	A0A0R2BAZ8	A0A0R2BAZ8	A0A0R2BAZ8_9LACO	fmt													16062.9	13613.5	13116.5				45372.5	148691	136819
ALSEAIVEDFIQQK(UniMod:259)	ALSEAIVEDFIQQK	A0A0R2AUJ3	A0A0R2AUJ3	A0A0R2AUJ3_9LACO	murI														4061.29					49568.9	30583.1	31270.7
ALSILDQVIK(UniMod:259)	ALSILDQVIK	A0A0R2B373	A0A0R2B373	A0A0R2B373_9LACO	parC													5151.92	2023.29					59059.5	48727.5	45965.9
ALSVADFR(UniMod:267)	ALSVADFR	A0A0R2B1Y7	A0A0R2B1Y7	A0A0R2B1Y7_9LACO	ileS													140472	88267.9	68531.2				1813390	1080830	811851
ALTAAEIEQGFK(UniMod:259)	ALTAAEIEQGFK	A0A0R2B2T6;MGYG000334367_00503	MGYG000334367_00503;A0A0R2B2T6;WP_283534551.1	A0A0R2B2T6_9LACO;Tyrosine--tRNA	Tyrosine--tRNA;tyrS													38780.2	14735.7					760414	393349	286795
ALTEQLEAEK(UniMod:259)	ALTEQLEAEK	A0A0R2B3J2	A0A0R2B3J2	A0A0R2B3J2_9LACO	FC48_GL000910													12850.2						75596	62900.8	55806.4
ALTFVTDHSDIDVVPSVQHGNR(UniMod:267)	ALTFVTDHSDIDVVPSVQHGNR	A0A0R2BD03	A0A0R2BD03	A0A0R2BD03_9LACO	FC48_GL000736													35031.9	27165.6					49294.5	122351	97184.6
ALTIGIVGTGR(UniMod:267)	ALTIGIVGTGR	A0A0R2BAJ6	A0A0R2BAJ6	A0A0R2BAJ6_9LACO	FC48_GL001878														8276.39					117359	98291.9	95808.3
ALTVLEEFK(UniMod:259)	ALTVLEEFK	A0A0R2BM01	A0A0R2BM01	A0A0R2BM01_9LACO	trmFO													17470.9	14073.3	15044.7				206345	147131	153971
ALVAVDGDMDK(UniMod:259)	ALVAVDGDMDK	A0A0R2BKD0;WP_004047622.1	MGYG000383056_00921;MGYG000335296_01283;A0A0R2BKD0;WP_004047622.1;WP_276932281.1	A0A0R2BKD0_9LACO;translation	translation;tsf													131971	76604.8	65350.2				700486	695735	476177
ALVETAQAQAQATK(UniMod:259)	ALVETAQAQAQATK	A0A0R2B256	A0A0R2B256	A0A0R2B256_9LACO	FC48_GL000897													42027	33905.4	23876.9				362987	308157	258187					1716.94
ALVGIEVPNQK(UniMod:259)	ALVGIEVPNQK	A0A0R2B8Y7	A0A0R2B8Y7	A0A0R2B8Y7_9LACO	FC48_GL000188																			12444.4	11923.3
ALVGPEVK(UniMod:259)	ALVGPEVK	A0A0R2BHF3	A0A0R2BHF3	A0A0R2BHF3_9LACO	glmS													17183.4						64349.2	55244.1	34441.7
ALVITHGHEDHIGGIPYLLK(UniMod:259)	ALVITHGHEDHIGGIPYLLK	A0A0R2BCD1	A0A0R2BCD1	A0A0R2BCD1_9LACO	rnj																				3489.21	5034.03
ALVVNDEIISLVER(UniMod:267)	ALVVNDEIISLVER	A0A0R2BAC4	A0A0R2BAC4	A0A0R2BAC4_9LACO	FC48_GL000763													3511.16						28306.6	19140.6	28393.2
ALYAPLIEQELVK(UniMod:259)	ALYAPLIEQELVK	A0A0R2AUM6	A0A0R2AUM6	A0A0R2AUM6_9LACO	polC																			154217	90202.3	93041.3
ALYDNLYPSR(UniMod:267)	ALYDNLYPSR	A0A0R2BDC7;A0A0R2B5B2;EOS27503.1;MGYG000360949_00754;MGYG000356423_03838;MGYG000403108_02176;WP_300899279.1;WP_304480253.1;WP_175629129.1;WP_302175790.1;GFI23009.1;MGYG000432441_00750;WP_240377970.1;WP_256935088.1	MGYG000403108_02176;MGYG000351252_01409;MGYG000432441_00750;MGYG000322951_03502;MGYG000356423_03838;MGYG000360949_00754;MGYG000391924_01822;A0A0R2B5B2;A0A0R2BDC7;WP_302175790.1;WP_175629129.1;WP_300899279.1;WP_222525628.1;WP_202662654.1;WP_304480253.1;WP_136413511.1;WP_240377970.1;WP_062662870.1;EOS52715.1;WP_296564066.1;OJG56978.1;GFI23009.1;WP_256935088.1;TCS69641.1;EOS27503.1	A0A0R2B5B2_9LACO;A0A0R2BDC7_9LACO;UDP;UDP-glucose;hypothetical;nucleotide	FC48_GL000325;FC48_GL001423;UDP;UDP-glucose;hypothetical;nucleotide													25359.4						263414	158942	151377
ALYELGNK(UniMod:259)	ALYELGNK	A0A0R2B9W0	A0A0R2B9W0	A0A0R2B9W0_9LACO	FC48_GL001869																			106987	75520.6	62784.5
AM(UniMod:35)AQALEILK(UniMod:259)	AMAQALEILK	A0A0R2B950	A0A0R2B950	A0A0R2B950_9LACO	FC48_GL000111														4244.34	3799.28				56454.6	37583.9	30099.4
AM(UniMod:35)GLYVEEK(UniMod:259)	AMGLYVEEK	A0A0R2BLH6	A0A0R2BLH6;WP_066023967.1	A0A0R2BLH6_9LACO	FC48_GL001392														33139.6					233246	146454	137160
AM(UniMod:35)IALDGTPNK(UniMod:259)	AMIALDGTPNK	A0A0R2BEN8;WP_056958043.1;MCI8880662.1;MGYG000409419_02471;WP_066052244.1	MGYG000357284_00200;MGYG000409419_02471;MGYG000328438_02200;MGYG000411416_00034;A0A0R2BEN8;KRM95843.1;EEI22587.1;WP_294475709.1;WP_138068317.1;WP_294549728.1;WP_204882280.1;WP_056958043.1;MCI8880662.1;WP_294522380.1;WP_204888377.1;WP_066052244.1	A0A0R2BEN8_9LACO;Enolase;MAG:;phosphopyruvate	Enolase;MAG:;eno;phosphopyruvate													308565		182690	11195.3	10810		2469280	2087760	1980970				7707.58
AMADGSTVIGR(UniMod:267)	AMADGSTVIGR	A0A0R2AS51	A0A0R2AS51	A0A0R2AS51_9LACO	FC48_GL001718																			79850.7	51482	52627
AMANELNELLLDGR(UniMod:267)	AMANELNELLLDGR	A0A0R2ATR9	A0A0R2ATR9	A0A0R2ATR9_9LACO	rqcH																			26070.8	25245.6	28935.3
AMAQALEILK(UniMod:259)	AMAQALEILK	A0A0R2B950	A0A0R2B950	A0A0R2B950_9LACO	FC48_GL000111													27371	11299.8	11266.6				544337	340168	258267
AMAQALVDNAATIITANQVDLAK(UniMod:259)	AMAQALVDNAATIITANQVDLAK	A0A0R2BCP8;WP_221677932.1	MGYG000338081_01011;A0A0R2BCP8;WP_221677932.1	A0A0R2BCP8_9LACO;glutamate-5-semialdehyde	glutamate-5-semialdehyde;proA													11220.4	12270.4					123614	56049.9	68683
AMDSNDIEK(UniMod:259)	AMDSNDIEK	A0A0R2BCX5;MGYG000339852_00557	MGYG000339852_00557;A0A0R2BCX5	A0A0R2BCX5_9LACO;GTP-binding	GTP-binding;bipA													35306.8	25268.1	22616				358393	247974	218604
AMDSNDIEK(UniMod:259)ER(UniMod:267)	AMDSNDIEKER	A0A0R2BCX5;MGYG000339852_00557	MGYG000339852_00557;A0A0R2BCX5	A0A0R2BCX5_9LACO;GTP-binding	GTP-binding;bipA																			6981.22
AMEVTPAGLETLGIK(UniMod:259)	AMEVTPAGLETLGIK	A0A0R2BAE8	A0A0R2BAE8	A0A0R2BAE8_9LACO	lexA													9853.99	7011.62	6314.33				144228	119415	93608.2
AMFAPETEIIVTK(UniMod:259)	AMFAPETEIIVTK	A0A0R2ATP7	A0A0R2ATP7	A0A0R2ATP7_9LACO	FC48_GL001823													7750.14	11178.9	8791.32				110755	88268.8	90018
AMFPIGGMDK(UniMod:259)	AMFPIGGMDK	A0A0R2B2Q0	A0A0R2B2Q0	A0A0R2B2Q0_9LACO	mnmA													44569.9	28583	17337				544281	330748	312966
AMGELLLSDLK(UniMod:259)	AMGELLLSDLK	A0A0R2B9L3	A0A0R2B9L3	A0A0R2B9L3_9LACO	FC48_GL001220													11999.4	4073.3	3145.54				99617.3	97082.2	84738.3
AMGYANVPVK(UniMod:259)	AMGYANVPVK	A0A0R2B600	A0A0R2B600	A0A0R2B600_9LACO	rplI													32071.9	23153.3	16786.4				509329	398311	344579
AMHDDYNMAVITNDIYTK(UniMod:259)	AMHDDYNMAVITNDIYTK	A0A0R2B7Y2	A0A0R2B7Y2	A0A0R2B7Y2_9LACO	ureG																			2571.08
AMHDSPLISEETK(UniMod:259)	AMHDSPLISEETK	A0A0R2BE29	A0A0R2BE29	A0A0R2BE29_9LACO	FC48_GL000347																			32774.7	22841.6	20493.5
AMHQLDILALK(UniMod:259)	AMHQLDILALK	A0A0R2BE30	A0A0R2BE30	A0A0R2BE30_9LACO	FC48_GL000296																			3595.32	21030.6	16611.9
AMIALDGTPNK(UniMod:259)	AMIALDGTPNK	A0A0R2BEN8;WP_056958043.1;MCI8880662.1;MGYG000409419_02471;WP_066052244.1	MGYG000357284_00200;MGYG000409419_02471;MGYG000328438_02200;MGYG000411416_00034;A0A0R2BEN8;KRM95843.1;EEI22587.1;WP_294475709.1;WP_138068317.1;WP_294549728.1;WP_204882280.1;WP_056958043.1;MCI8880662.1;WP_294522380.1;WP_204888377.1;WP_066052244.1	A0A0R2BEN8_9LACO;Enolase;MAG:;phosphopyruvate	Enolase;MAG:;eno;phosphopyruvate													773823	581336	539356	53966.6	36459.8	54178.8	4672920	3670520	3645150					39068.9	50189.9
AMLEVLGAPEHLYQK(UniMod:259)	AMLEVLGAPEHLYQK	A0A0R2BC35	A0A0R2BC35	A0A0R2BC35_9LACO	nadE													19177	17650.2	15421.8				99018.3	220751	225017
AMPAVC(UniMod:4)YTDTSIATTGLTLAEAK(UniMod:259)	AMPAVCYTDTSIATTGLTLAEAK	A0A0R2AVQ8;MGYG000332385_00439	MGYG000332385_00439;A0A0R2AVQ8	A0A0R2AVQ8_9LACO;Dihydrolipoyl	Dihydrolipoyl;FC48_GL001523																			44834.6	17631.9	31100.8
AMQEGLIC(UniMod:4)DSK(UniMod:259)	AMQEGLICDSK	A0A0R2B4D6	A0A0R2B4D6	A0A0R2B4D6_9LACO	FC48_GL000803													16360.5						249192	173805	125573
AMQLVEQLR(UniMod:267)	AMQLVEQLR	A0A0R2ASV7	A0A0R2ASV7	A0A0R2ASV7_9LACO	FC48_GL001730																			54544	17202.3	9979.05
AMQQHELNSVK(UniMod:259)	AMQQHELNSVK	A0A0R2B4V6	A0A0R2B4V6	A0A0R2B4V6_9LACO	glmM													24880.3	14940.1	13007.4				368869	229121	205003
AMVDHVLTELEK(UniMod:259)	AMVDHVLTELEK	A0A0R2AUK3	A0A0R2AUK3	A0A0R2AUK3_9LACO	glmU														6807.16					27331.6	45822	40227.9
AMVDHVLTELEK(UniMod:259)DQIDEIVTIVGHGAAK(UniMod:259)	AMVDHVLTELEKDQIDEIVTIVGHGAAK	A0A0R2AUK3	A0A0R2AUK3	A0A0R2AUK3_9LACO	glmU													8189.03	2798.44						6761.84	14541.1
AMYLGIDQAK(UniMod:259)	AMYLGIDQAK	A0A0R2B5X2	A0A0R2B5X2	A0A0R2B5X2_9LACO	map													51285.4	33382.6					148348	149371	98916.8
AMYLQDATLR(UniMod:267)	AMYLQDATLR	A0A0R2BBI1	A0A0R2BBI1	A0A0R2BBI1_9LACO	FC48_GL001904																			49877.4	34547	38977.2
ANAHLLEK(UniMod:259)	ANAHLLEK	A0A0R2BGW7	A0A0R2BGW7	A0A0R2BGW7_9LACO	cca																			66591.8	42708	27651.5
ANAIQNYQK(UniMod:259)	ANAIQNYQK	A0A0R2BCJ3	A0A0R2BCJ3	A0A0R2BCJ3_9LACO	FC48_GL001335													52790.4	37595.4	41294.9				364380	282473	254659
ANANPNMK(UniMod:259)	ANANPNMK	A0A0R2BCA0;MGYG000374544_00710	MGYG000374544_00710;A0A0R2BCA0	A0A0R2BCA0_9LACO;Aspartate--tRNA	Aspartate--tRNA;aspS																			136969	108150	105896
ANATAQVADAK(UniMod:259)	ANATAQVADAK	A0A0R2B1P6	A0A0R2B1P6	A0A0R2B1P6_9LACO	FC48_GL001034													13862.9	9626.69	6153.3				116209	98866.6	82605.4
ANAVAEQTLAEVR(UniMod:267)	ANAVAEQTLAEVR	A0A0R2AUI4	A0A0R2AUI4	A0A0R2AUI4_9LACO	trpS													15766.4		13719.5				161132	130722	107567
ANAYGHGIVPVAK(UniMod:259)	ANAYGHGIVPVAK	A0A0R2B5A5	A0A0R2B5A5	A0A0R2B5A5_9LACO	FC48_GL001585																			4120.14	2663.09	4676.16
ANDTIIAIDGAK(UniMod:259)	ANDTIIAIDGAK	A0A0R2AVU4	A0A0R2AVU4	A0A0R2AVU4_9LACO	FC48_GL001478													14532.3	10448.9	16153.7				88842.4	61425.1	56104
ANDYELEK(UniMod:259)	ANDYELEK	A0A0R2B2T7	A0A0R2B2T7	A0A0R2B2T7_9LACO	FC48_GL000866																			107787
ANEIVEQAK(UniMod:259)	ANEIVEQAK	A0A0R2BBJ7	A0A0R2BBJ7	A0A0R2BBJ7_9LACO	mutS2													9378.47	6244.08	4327.5				67554.3	71553.2	71400.2
ANETLELALTR(UniMod:267)	ANETLELALTR	A0A0R2BCH8	A0A0R2BCH8	A0A0R2BCH8_9LACO	FC48_GL001356														2872.77	2048.04				49240.1	24484.8	26914.9
ANFHNMVVGVTEGYK(UniMod:259)	ANFHNMVVGVTEGYK	A0A0R2B742;MGYG000332495_00333	MGYG000332495_00333;MGYG000332358_00307;MGYG000385303_00375;A0A0R2B742;WP_318239356.1;WP_280606556.1	50S;A0A0R2B742_9LACO	50S;rplF													125633	90561.5	71726.2	8985.97	5853.23	6076.04	741010	1053730	842464					5711.7	4133.75
ANFHNMVVGVTEGYK(UniMod:259)K(UniMod:259)	ANFHNMVVGVTEGYKK	A0A0R2B742;MGYG000332495_00333	MGYG000332495_00333;MGYG000332358_00307;MGYG000385303_00375;A0A0R2B742;WP_318239356.1;WP_280606556.1	50S;A0A0R2B742_9LACO	50S;rplF													4552.14							12060.3	10922.3
ANGTEVDDAAIQGVK(UniMod:259)	ANGTEVDDAAIQGVK	A0A0R2BF59;MGYG000357335_00128	MGYG000357335_00128;A0A0R2BF59;WP_318239617.1;WP_076150070.1	A0A0R2BF59_9LACO;PTS	FC48_GL000359;PTS													244126	168799	147474				2317630	2091810	1832750			3303.93		7586.24
ANIFTEK(UniMod:259)	ANIFTEK	A0A0R2ATR9	A0A0R2ATR9	A0A0R2ATR9_9LACO	rqcH																			56537.9	22807.4	27166.4
ANIFVIGWR(UniMod:267)	ANIFVIGWR	A0A0R2B7W3	A0A0R2B7W3	A0A0R2B7W3_9LACO	FC48_GL000100														3247.95					14063.9	19826.2	24116.2
ANISGLYQAGK(UniMod:259)	ANISGLYQAGK	A0A0R2ATH3	A0A0R2ATH3	A0A0R2ATH3_9LACO	FC48_GL001740													28268.5	24604.7					226381	174424	148340
ANLR(UniMod:267)PLSK(UniMod:259)	ANLRPLSK	A0A0R2B5Q7	A0A0R2B5Q7	A0A0R2B5Q7_9LACO	FC48_GL000295																			14214.8	6983.83	5262.3
ANLSVLILDR(UniMod:267)	ANLSVLILDR	A0A0R2BAC7	A0A0R2BAC7	A0A0R2BAC7_9LACO	FC48_GL001151													10894.8	7820					87712.6	56501.2	65113
ANNVSQETLDK(UniMod:259)	ANNVSQETLDK	A0A0R2BPC8;WP_056957938.1	MGYG000331989_00319;MGYG000354307_01625;A0A0R2BPC8;WP_280607170.1;WP_056957938.1	A0A0R2BPC8_9LACO;L-lactate	L-lactate;ldh											9145.34		1977690		1246770	123639	99221.7	129407	4856330		5504180	16064.7	13161.7	19248.3	64709.1	64509	88440.7
ANPYINPVPTK(UniMod:259)	ANPYINPVPTK	A0A0R2BII2	A0A0R2BII2	A0A0R2BII2_9LACO	FC48_GL002003													4601.23	2321.53					25550.3	23433	26934.5
ANQAGLATVK(UniMod:259)	ANQAGLATVK	A0A0R2B1L5	A0A0R2B1L5	A0A0R2B1L5_9LACO	FC48_GL001031																			36365.7	9972.95
ANSANYAIAAQNLR(UniMod:267)	ANSANYAIAAQNLR	A0A0R2B271	A0A0R2B271	A0A0R2B271_9LACO	FC48_GL001039													7872.69	10652.2	4428.54				45313.6	60250.1	46597.6
ANSTGQVASK(UniMod:259)	ANSTGQVASK	A0A0R2B338	A0A0R2B338	A0A0R2B338_9LACO	FC48_GL000916														2521.56					38988.1	31063.6	31753.5
ANTDNVLYGMR(UniMod:267)	ANTDNVLYGMR	A0A0R2B3A5	A0A0R2B3A5	A0A0R2B3A5_9LACO	FC48_GL000986																			53502.7	45398.4	44977.6
ANTVNQLLK(UniMod:259)	ANTVNQLLK	A0A0R2BBH2;MGYG000345824_00029	MGYG000345824_00029;A0A0R2BBH2	A0A0R2BBH2_9LACO;Pyruvate	FC48_GL000823;Pyruvate													8485.14	6639.98	5416.03				132490	89221.1	65238
ANVEILSTAK(UniMod:259)	ANVEILSTAK	A0A0R2B3A5	A0A0R2B3A5	A0A0R2B3A5_9LACO	FC48_GL000986																			17403.3	12931.3	6749.38
ANYFYENILK(UniMod:259)	ANYFYENILK	A0A0R2AW62	MGYG000332495_00795;A0A0R2AW62	A0A0R2AW62_9LACO	FC48_GL001332													124626	93377.1	69300.3	8305.37	8376.17	9478.52	1158330	1031740	976836
ANYGGSYNK(UniMod:259)	ANYGGSYNK	A0A0R2BDC7	A0A0R2BDC7	A0A0R2BDC7_9LACO	FC48_GL001423																			108432	69766.5	54227.3
ANYIMLR(UniMod:267)	ANYIMLR	A0A0R2B0L9;MGYG000379047_00575	MGYG000379047_00575;A0A0R2B0L9	A0A0R2B0L9_9LACO;Protein	Protein;secA																			133206	97518.2	75383.6
APEGWIVK(UniMod:259)	APEGWIVK	A0A0R2BBL5	MGYG000383964_00173;MGYG000357861_00307;A0A0R2BBL5;WP_282708517.1;WP_278874543.1	A0A0R2BBL5_9LACO	FC48_GL002035													5235.74	4601.33					105852	57209.1	54185.4
APEQVIVSEPK(UniMod:259)	APEQVIVSEPK	A0A0R2BCY0	A0A0R2BCY0	A0A0R2BCY0_9LACO	FC48_GL001282													52757.8	49327.7	29379.4				582863	539668	459440
APESPVAGK(UniMod:259)	APESPVAGK	A0A0R2B4H6	A0A0R2B4H6	A0A0R2B4H6_9LACO	FC48_GL000475																			23387.5	19767.4	13381.3
APEVTAPYELQVK(UniMod:259)	APEVTAPYELQVK	A0A0R2B2S4	A0A0R2B2S4	A0A0R2B2S4_9LACO	FC48_GL001577																			49300.6	36824.4	44456
APEVWLDTR(UniMod:267)	APEVWLDTR	A0A0R2B1S3	A0A0R2B1S3	A0A0R2B1S3_9LACO	FC48_GL001134													20546.2	15571.7					238217	149320	141529
APFGGGVHTPELHSDSLEGLMAQTPGLK(UniMod:259)	APFGGGVHTPELHSDSLEGLMAQTPGLK	MGYG000354513_00082;A0A0R2AX96	MGYG000354513_00082;A0A0R2AX96;WP_004048793.1	1-deoxy-D-xylulose-5-phosphate;A0A0R2AX96_9LACO	1-deoxy-D-xylulose-5-phosphate;FC48_GL001525													13722.3	8703.03	7171.83				6145.72	51297.9	70336.7
APHETTEQFVNR(UniMod:267)	APHETTEQFVNR	A0A0R2BEX9	A0A0R2BEX9	A0A0R2BEX9_9LACO	FC48_GL000686																			54880.8	30440.1	34017.7
APIAIIDK(UniMod:259)	APIAIIDK	A0A0R2AVQ0;MGYG000341581_01211	MGYG000323465_00974;MGYG000341581_01211;A0A0R2AVQ0;KRN19805.1;WP_166006874.1	A0A0R2AVQ0_9LACO;Ribose-phosphate	Ribose-phosphate;prs													81622.2	58490.6	54824.8		3790.32		1380440	881324	755862
APIAIIDK(UniMod:259)R(UniMod:267)	APIAIIDKR	A0A0R2AVQ0;MGYG000341581_01211	MGYG000323465_00974;MGYG000341581_01211;A0A0R2AVQ0;KRN19805.1;WP_166006874.1	A0A0R2AVQ0_9LACO;Ribose-phosphate	Ribose-phosphate;prs													19544.7	14474.8	8655.79				244944	184271	183266
APIAIVDK(UniMod:259)	APIAIVDK	A0A0R2BP92	A0A0R2BP92	A0A0R2BP92_9LACO	prs													20853.4	13431.9					321397	203498	211026
APIAIVDK(UniMod:259)R(UniMod:267)	APIAIVDKR	A0A0R2BP92	A0A0R2BP92	A0A0R2BP92_9LACO	prs													11340.4	8054.23	6296.78				113693	82378.6	75235.8
APISSVYYDGGLGK(UniMod:259)	APISSVYYDGGLGK	A0A0R2BE30	A0A0R2BE30	A0A0R2BE30_9LACO	FC48_GL000296																			200283	136005	111875
APK(UniMod:259)PEETEATTR(UniMod:267)	APKPEETEATTR	A0A0R2B6I0	A0A0R2B6I0	A0A0R2B6I0_9LACO	FC48_GL000184													13929.7	12613.5	9388.73				203609	128429	108170
APMFSGVIEGVGPR(UniMod:267)	APMFSGVIEGVGPR	A0A0R2BLH3	A0A0R2BLH3	A0A0R2BLH3_9LACO	mnmG																			42166.8	41590.1	42320.7
APNTIVIVATVR(UniMod:267)	APNTIVIVATVR	A0A0R2AU11	A0A0R2AU11	A0A0R2AU11_9LACO	fhs														702.024					7520.23
APQMIAQELVEK(UniMod:259)	APQMIAQELVEK	A0A0R2B6X5	A0A0R2B6X5	A0A0R2B6X5_9LACO	argS																			25115.9	17066.5	15176.5
APQVAGVIHSDFER(UniMod:267)	APQVAGVIHSDFER	A0A0R2BGK2;WP_180873234.1	MGYG000358935_00212;MGYG000377479_00245;A0A0R2BGK2;WP_180873234.1;AHI12556.1	A0A0R2BGK2_9LACO;redox-regulated	redox-regulated;ychF													27265.7	26036.6	13682.3				111345	115632	104267
APSDLAIIGR(UniMod:267)	APSDLAIIGR	A0A0R2BDB7	A0A0R2BDB7	A0A0R2BDB7_9LACO	FC48_GL000368													106864	80878.2	68839.5	7866.91	6451.68	10634.2	1917430	1104650	1030630						7913.19
APSGHEVQLVEEESYFFK(UniMod:259)	APSGHEVQLVEEESYFFK	A0A0R2B4A8;WP_056960176.1	A0A0R2B4A8;WP_268766953.1;WP_056960176.1	A0A0R2B4A8_9LACO;methionine--tRNA	metG;methionine--tRNA													6081.32	4159.19	3321.13				13480	17390.9	37438.1
APVDAYAILEGDEVK(UniMod:259)	APVDAYAILEGDEVK	A0A0R2B226	A0A0R2B226	A0A0R2B226_9LACO	FC48_GL001726																			28049.2	23486	19350.8
APVEVSVQDHSLPVLAMPSVR(UniMod:267)	APVEVSVQDHSLPVLAMPSVR	A0A0R2AUG8;WP_056960160.1;MGYG000336519_00648;WP_004048792.1	MGYG000336519_00648;A0A0R2AUG8;WP_004048792.1;WP_056960160.1	A0A0R2AUG8_9LACO;Dihydrolipoyllysine-residue;dihydrolipoamide	Dihydrolipoyllysine-residue;FC48_GL001524;dihydrolipoamide																			4875.17	8451.27
APVFLLTGGPGTGK(UniMod:259)	APVFLLTGGPGTGK	A0A0R2B396	A0A0R2B396	A0A0R2B396_9LACO	recD2																			28161.6	14468.3	17857.6
APVFSFNK(UniMod:259)	APVFSFNK	A0A0R2ATQ2;WP_309955644.1	A0A0R2ATQ2;WP_330044345.1;WP_309955644.1	A0A0R2ATQ2_9LACO;carbamoyl-phosphate	carB;carbamoyl-phosphate													205358	165984	141066	12134.6			3365950	2040420	1823460					7784.74
APVTEVIAQGTK(UniMod:259)PK(UniMod:259)	APVTEVIAQGTKPK	A0A0R2AV23	A0A0R2AV23	A0A0R2AV23_9LACO	FC48_GL001537																			11247.5	6787.68	5944.23
APVTEVIAR(UniMod:267)	APVTEVIAR	A0A0R2AV23;A0A0R2AUJ1	A0A0R2AUJ1;A0A0R2AV23	A0A0R2AUJ1_9LACO;A0A0R2AV23_9LACO	FC48_GL001537;FC48_GL001538													11231.1	8337.16					219377	110405	68133.8
APYVPGWDTHGLPIEQQLK(UniMod:259)	APYVPGWDTHGLPIEQQLK	A0A0R2B1Y7	A0A0R2B1Y7	A0A0R2B1Y7_9LACO	ileS													46688.9	72856.1	48839.4	9979.51	6514.81	10269.4	244981	322489	510751				3124.89	5273.3	5926.78
AQAAHDQFVASALAVK(UniMod:259)	AQAAHDQFVASALAVK	A0A0R2B5C9	MGYG000369086_00352;A0A0R2B5C9	A0A0R2B5C9_9LACO	FC48_GL000378																			58893.2	42637.9	45234.6
AQAAVDGTGAK(UniMod:259)	AQAAVDGTGAK	A0A0R2BFF1	A0A0R2BFF1	A0A0R2BFF1_9LACO	FC48_GL001616																			111319	91843.5	76468.9
AQADLADK(UniMod:259)	AQADLADK	A0A0R2BFF1	A0A0R2BFF1	A0A0R2BFF1_9LACO	FC48_GL001616																			76307.5	62961.2	59144.1
AQADLQQAK(UniMod:259)	AQADLQQAK	A0A0R2BFF1	A0A0R2BFF1	A0A0R2BFF1_9LACO	FC48_GL001616													11751.1						99736.8	69200.7	76697.3
AQAETEINGR(UniMod:267)	AQAETEINGR	A0A0R2BFH5	A0A0R2BFH5	A0A0R2BFH5_9LACO	FC48_GL000172													19109.1	18626.9	13792.5				281432	203922	174893
AQAHVEAGAK(UniMod:259)	AQAHVEAGAK	MGYG000360997_00923;A0A0R2BF54;WP_010689278.1	MGYG000360997_00923;A0A0R2BF54;WP_010689278.1	A0A0R2BF54_9LACO;MULTISPECIES:;Phosphoglycerate	FC48_GL000513;MULTISPECIES:;Phosphoglycerate																					7892160
AQDLNMTPK(UniMod:259)	AQDLNMTPK	A0A0R2B4A8;WP_056960176.1	A0A0R2B4A8;WP_268766953.1;WP_056960176.1	A0A0R2B4A8_9LACO;methionine--tRNA	metG;methionine--tRNA													29633.9						143383	145555	112616
AQDVALTK(UniMod:259)PVIIEDR(UniMod:267)	AQDVALTKPVIIEDR	A0A0R2B217	A0A0R2B217	A0A0R2B217_9LACO	mutL													2841.31	2424.35	1510.25				50323	24827.1	22490.1
AQDYATMVTK(UniMod:259)	AQDYATMVTK	A0A0R2AV06	A0A0R2AV06	A0A0R2AV06_9LACO	ispE																			40094.2	43206.3	34646
AQEAWLAINMDR(UniMod:267)	AQEAWLAINMDR	A0A0R2ATH3	A0A0R2ATH3	A0A0R2ATH3_9LACO	FC48_GL001740													11148.8	9056.56					50174.7	30113.1	49947.5
AQEENNIEDMK(UniMod:259)	AQEENNIEDMK	A0A0R2AXC2	A0A0R2AXC2	A0A0R2AXC2_9LACO	dnaK													85124.7	70018.4	49916.1				1110060	790298	630978
AQEFDAALWGTR(UniMod:267)	AQEFDAALWGTR	A0A0R2BA59	A0A0R2BA59	A0A0R2BA59_9LACO	FC48_GL001028													20894.1	14905.7					209365	146431	117592
AQEFGAVTSPVLK(UniMod:259)	AQEFGAVTSPVLK	A0A0R2B240	A0A0R2B240	A0A0R2B240_9LACO	FC48_GL000850																			39967.3	34448.5	25803.8
AQEIAAHLVNAGK(UniMod:259)	AQEIAAHLVNAGK	A0A0R2B5Y7	MGYG000359396_00698;A0A0R2B5Y7;WP_304652411.1	A0A0R2B5Y7_9LACO	FC48_GL000357													139228	57296.9	38471				2207020	953653	579745
AQELDLTK(UniMod:259)	AQELDLTK	A0A0R2B2V5	A0A0R2B2V5	A0A0R2B2V5_9LACO	FC48_GL000883																			30363.6	25531.6	24005.5
AQELEMPR(UniMod:267)	AQELEMPR	A0A0R2B2A7	A0A0R2B2A7	A0A0R2B2A7_9LACO	FC48_GL001084													28623.3	20643.5					430984	247498	203720
AQELFGEQLVEVK(UniMod:259)	AQELFGEQLVEVK	A0A0R2B270	A0A0R2B270	A0A0R2B270_9LACO	dnaX																			32724.2	11342.5	16656.3
AQEQESNGTVQR(UniMod:267)	AQEQESNGTVQR	A0A0R2B4J2	A0A0R2B4J2	A0A0R2B4J2_9LACO	FC48_GL000491													1990.69		1082.47				22259.3	16388.3	14990.9
AQEVPEAIR(UniMod:267)	AQEVPEAIR	MGYG000321735_00821;A0A0R2B683;MGYG000413473_00339;MGYG000424387_00292;WP_003647820.1;WP_209685890.1;WP_315897374.1	MGYG000321735_00821;MGYG000387547_00900;MGYG000413473_00339;MGYG000424387_00292;MGYG000346039_02336;MGYG000380149_00093;MGYG000332358_00309;A0A0R2B683;WP_025086719.1;WP_076459606.1;WP_169472754.1;KRN15114.1;WP_291980069.1;WP_003647820.1;WP_260116169.1;WP_315897374.1;WP_209685890.1;EWH19794.1;WP_006585188.1	30S;A0A0R2B683_9LACO;MULTISPECIES:	30S;MULTISPECIES:;rpsE													195472	115068	96982.8		14200.2	12560.3	1621870	1397650	1016210					9875.93
AQEVPEAIR(UniMod:267)K(UniMod:259)	AQEVPEAIRK	MGYG000321735_00821;A0A0R2B683;MGYG000413473_00339;MGYG000424387_00292;WP_003647820.1;WP_209685890.1;WP_315897374.1	MGYG000321735_00821;MGYG000387547_00900;MGYG000413473_00339;MGYG000424387_00292;MGYG000346039_02336;MGYG000380149_00093;MGYG000332358_00309;A0A0R2B683;WP_025086719.1;WP_076459606.1;WP_169472754.1;KRN15114.1;WP_291980069.1;WP_003647820.1;WP_260116169.1;WP_315897374.1;WP_209685890.1;EWH19794.1;WP_006585188.1	30S;A0A0R2B683_9LACO;MULTISPECIES:	30S;MULTISPECIES:;rpsE													12289.8	9414.95	11124.1				238555	143156	116124
AQEVSSQVLPR(UniMod:267)	AQEVSSQVLPR	A0A0R2B6Z1;MGYG000340071_00822	MGYG000340071_00822;A0A0R2B6Z1	A0A0R2B6Z1_9LACO;Adenylosuccinate	Adenylosuccinate;FC48_GL001255													100465	39028.8	51328.6				1302440	839442	653738
AQGGTGLGLAISK(UniMod:259)	AQGGTGLGLAISK	A0A0R2BAV4	A0A0R2BAV4	A0A0R2BAV4_9LACO	FC48_GL000008																			23472	16382.7	10842.7
AQGHDLSELK(UniMod:259)	AQGHDLSELK	A0A0R2B7T9	A0A0R2B7T9	A0A0R2B7T9_9LACO	FC48_GL000068																			6104.16	9301.27	11005.3
AQGVIVC(UniMod:4)DWQTALK(UniMod:259)	AQGVIVCDWQTALK	A0A0R2B2A7	A0A0R2B2A7	A0A0R2B2A7_9LACO	FC48_GL001084													24781	18848.5	16033.5				319760	215988	189302
AQHER(UniMod:267)PLAQNR(UniMod:267)	AQHERPLAQNR	A0A0R2BFJ9	A0A0R2BFJ9	A0A0R2BFJ9_9LACO	smpB													4853.44	3261.5					18487.3	48872.3	37367.9
AQIAELLGC(UniMod:4)QK(UniMod:259)	AQIAELLGCQK	A0A0R2B4A4	A0A0R2B4A4	A0A0R2B4A4_9LACO	FC48_GL000770																			71911.3	41050.4	42775.7
AQIGVVGMAVM(UniMod:35)GK(UniMod:259)	AQIGVVGMAVMGK	A0A0R2B2T3;MGYG000352859_00649	MGYG000352859_00649;A0A0R2B2T3;WP_112194779.1	A0A0R2B2T3_9LACO;Maltose	FC48_GL000840;Maltose																			62022.8	42291	35916.5
AQIGVVGMAVMGK(UniMod:259)	AQIGVVGMAVMGK	A0A0R2B2T3;MGYG000352859_00649	MGYG000352859_00649;A0A0R2B2T3;WP_112194779.1	A0A0R2B2T3_9LACO;Maltose	FC48_GL000840;Maltose													13142.1	11019.9	10380.2				161973	100678	82358.6
AQLAEPLR(UniMod:267)	AQLAEPLR	A0A0R2BCI2;MGYG000399722_01307	MGYG000399722_01307;A0A0R2BCI2	A0A0R2BCI2_9LACO;Urease	Urease;ureE													23783.5	11278.7	9713.09				274978	147930	102761
AQLEALLLHNEELIK(UniMod:259)	AQLEALLLHNEELIK	A0A0R2BFE7	A0A0R2BFE7	A0A0R2BFE7_9LACO	rexB																				3280.25	11207.1
AQLIETVAEK(UniMod:259)	AQLIETVAEK	A0A0R2BKB2;KRL83799.1	MGYG000365703_01904;A0A0R2BKB2;KRL83799.1;WP_136344402.1	A0A0R2BKB2_9LACO;histone-like	FC48_GL001860;histone-like													841918	600438	466942	36661.2	27216.6	39978.8	4490410	3712700	3810990			9147.32	19479.3	26798.6	28124.1
AQLPYQLQVVTK(UniMod:259)	AQLPYQLQVVTK	A0A0R2ATV8	A0A0R2ATV8	A0A0R2ATV8_9LACO	FC48_GL001590				8428.31									6794.25		10953.4		6642.23		18553.7	10952.4	19959.7
AQLTHSTEK(UniMod:259)	AQLTHSTEK	A0A0R2B6I2	A0A0R2B6I2	A0A0R2B6I2_9LACO	FC48_GL000805													34053.2	27040.3	22741.8				472485	284937	270543
AQLVIDTSK(UniMod:259)	AQLVIDTSK	A0A0R2BFL5	A0A0R2BFL5	A0A0R2BFL5_9LACO	FC48_GL000522																			99080.4	64587.2	44614.5
AQLVNLDESVLER(UniMod:267)	AQLVNLDESVLER	A0A0R2B6B5	A0A0R2B6B5	A0A0R2B6B5_9LACO	FC48_GL000204																			85632.9	38819.3	38626.6
AQMPFGSIEAPAGEK(UniMod:259)	AQMPFGSIEAPAGEK	A0A0R2B9F0	A0A0R2B9F0	A0A0R2B9F0_9LACO	FC48_GL000351													136420	102368					284958	246365	199985
AQMQNGVFMR(UniMod:267)	AQMQNGVFMR	A0A0R2AT18	A0A0R2AT18	A0A0R2AT18_9LACO	pyrB																			109457	77156.9	71342.1
AQNIHTIIPDR(UniMod:267)	AQNIHTIIPDR	A0A0R2BPT0	A0A0R2BPT0	A0A0R2BPT0_9LACO	murA													17081.7	12554.5					116644	78759	61441.1
AQNVEVEFDK(UniMod:259)	AQNVEVEFDK	A0A0R2B3M2;MGYG000347771_00588	MGYG000347771_00588;A0A0R2B3M2;WP_025087510.1	A0A0R2B3M2_9LACO;Transcription	Transcription;nusA													25295.2						211327	118694	113326
AQNVEVEFDK(UniMod:259)R(UniMod:267)	AQNVEVEFDKR	A0A0R2B3M2;MGYG000347771_00588	MGYG000347771_00588;A0A0R2B3M2;WP_025087510.1	A0A0R2B3M2_9LACO;Transcription	Transcription;nusA													17678.8	10280.4	8809.85				181444	118891	105454
AQNVEVEFDKR(UniMod:267)	AQNVEVEFDKR	A0A0R2B3M2;MGYG000347771_00588	MGYG000347771_00588;A0A0R2B3M2;WP_025087510.1	A0A0R2B3M2_9LACO;Transcription	Transcription;nusA																			40816.2	27992
AQPTGAIPPGTVLGDGK(UniMod:259)	AQPTGAIPPGTVLGDGK	A0A0R2B5Y7	MGYG000341581_00140;MGYG000359396_00698;A0A0R2B5Y7;WP_304652411.1;WP_025087056.1;WP_010689881.1	A0A0R2B5Y7_9LACO	FC48_GL000357													207800	147802	110781				2875390	2162670	1921690
AQQAVDSLNADVATK(UniMod:259)	AQQAVDSLNADVATK	A0A0R2B3Y0	A0A0R2B3Y0	A0A0R2B3Y0_9LACO	FC48_GL001784													7886.91	3619.52	4508.98				58849.2	48668	39668.9
AQQELAETTDHLDR(UniMod:267)	AQQELAETTDHLDR	A0A0R2B2H0	A0A0R2B2H0	A0A0R2B2H0_9LACO	smc																			29732.8	18656.1	13634.3
AQQELLVPIILSYPTTDTLK(UniMod:259)	AQQELLVPIILSYPTTDTLK	A0A0R2B217	A0A0R2B217	A0A0R2B217_9LACO	mutL																			6840.24	3912.13	3854.13
AQQVATMK(UniMod:259)	AQQVATMK	A0A0R2BAP6	A0A0R2BAP6	A0A0R2BAP6_9LACO	murG																			46413.9	42893	36250.7
AQQVATMK(UniMod:259)PTGR(UniMod:267)	AQQVATMKPTGR	A0A0R2BAP6	A0A0R2BAP6	A0A0R2BAP6_9LACO	murG															445.702				34206.3	20746.6	22955.6
AQSDVNNVK(UniMod:259)	AQSDVNNVK	A0A0R2B3Y0	A0A0R2B3Y0	A0A0R2B3Y0_9LACO	FC48_GL001784													17128.4						78108.8	59394.4	55101.4
AQSM(UniMod:35)GMEDYIFR(UniMod:267)	AQSMGMEDYIFR	A0A0R2BEI3;KEK14648.1;MGYG000413657_01225	MGYG000413657_01225;A0A0R2BEI3;KEK14648.1	A0A0R2BEI3_9LACO;Transcription;antitermination	Transcription;antitermination;nusG																			60341.4	37262.3	34841.2
AQSTEVTDEEVDAEIK(UniMod:259)K	AQSTEVTDEEVDAEIKK	A0A0R2B3K4	A0A0R2B3K4;WP_317301569.1;WP_025088060.1	A0A0R2B3K4_9LACO	tig													3347.71		2486.34				34008.4	24567.3	20376.7
AQSTEVTDEEVDAEIK(UniMod:259)K(UniMod:259)	AQSTEVTDEEVDAEIKK	A0A0R2B3K4	A0A0R2B3K4;WP_317301569.1;WP_025088060.1	A0A0R2B3K4_9LACO	tig													26356.1	16763.4	15001.6	2130.1	1882.87	1989.63	316673	287390	221685
AQSTEVTDEEVDAEIKK(UniMod:259)	AQSTEVTDEEVDAEIKK	A0A0R2B3K4	A0A0R2B3K4;WP_317301569.1;WP_025088060.1	A0A0R2B3K4_9LACO	tig													3347.71		2486.34				34008.4	24567.3	20376.7
AQTDAELMVIK(UniMod:259)	AQTDAELMVIK	A0A0R2BEA6	A0A0R2BEA6	A0A0R2BEA6_9LACO	FC48_GL000396													11169.6						206466	149585	116260
AQTFHVTGK(UniMod:259)	AQTFHVTGK	A0A0R2BEV9	A0A0R2BEV9	A0A0R2BEV9_9LACO	FC48_GL001621													15571.4						125157	77742	70107.8
AQTSELLLPDDVR(UniMod:267)	AQTSELLLPDDVR	A0A0R2BD73	A0A0R2BD73	A0A0R2BD73_9LACO	addA													15192						91457.8	73805.7	67346.7
AQTVINENNELK(UniMod:259)	AQTVINENNELK	A0A0R2B1H0	A0A0R2B1H0	A0A0R2B1H0_9LACO	prfB													11709.5	7370.31					73450.4	51057.9	48289.3
AQTVPELMSVYGR(UniMod:267)	AQTVPELMSVYGR	A0A0R2ATT2	A0A0R2ATT2	A0A0R2ATT2_9LACO	FC48_GL001848													9404.97						63276.8	47444.5	37159.5
AQVAELVELVR(UniMod:267)	AQVAELVELVR	A0A0R2B8I4	A0A0R2B8I4	A0A0R2B8I4_9LACO	FC48_GL000149													3838.86		1755.48				26946	29146.1	27939.7
AQVESIDFR(UniMod:267)	AQVESIDFR	A0A0R2BDR1	A0A0R2BDR1	A0A0R2BDR1_9LACO	FC48_GL000754																			138768	91847.5	85911
AQVGVAFDGDGDR(UniMod:267)	AQVGVAFDGDGDR	A0A0R2B4V6	A0A0R2B4V6	A0A0R2B4V6_9LACO	glmM													44132.7	34443.6	20807.8				518555	313698	295345
AQVSTTGSTPGR(UniMod:267)	AQVSTTGSTPGR	A0A0R2BJ54	A0A0R2BJ54	A0A0R2BJ54_9LACO	FC48_GL001910													4522.89	6099.36	6474.01				85367.3	59637.1	59435.4
AQVTVEYADDGK(UniMod:259)	AQVTVEYADDGK	A0A0R2B1C0;MGYG000338753_01212	MGYG000338753_01212;A0A0R2B1C0	A0A0R2B1C0_9LACO;S-adenosylmethionine	S-adenosylmethionine;metK																			29319.9	25256.8	19503.6
AQVTVEYADDGK(UniMod:259)PLR(UniMod:267)	AQVTVEYADDGKPLR	A0A0R2B1C0;MGYG000338753_01212	MGYG000338753_01212;A0A0R2B1C0	A0A0R2B1C0_9LACO;S-adenosylmethionine	S-adenosylmethionine;metK													11228	6493.25	4642.63				97726.6	65034.9	70739.6
AQYVGK(UniMod:259)PETIIMEK(UniMod:259)	AQYVGKPETIIMEK	A0A0R2AZS6	A0A0R2AZS6	A0A0R2AZS6_9LACO	FC48_GL001222													4928.68		4328.03				41977.8	26484.4	18446.9
AR(UniMod:267)DEFSDLELILYGDK(UniMod:259)	ARDEFSDLELILYGDK	A0A0R2B3S8	A0A0R2B3S8	A0A0R2B3S8_9LACO	plsX													8292.46	7837.79	3658.85				26452.7	25809.5	53785.8
AR(UniMod:267)EEQGQTVFANPR(UniMod:267)	AREEQGQTVFANPR	A0A0R2BJB9	A0A0R2BJB9	A0A0R2BJB9_9LACO	ligA														3238.77					24937.6	18789.8	14614.8
ASAAEQQSLEELK(UniMod:259)	ASAAEQQSLEELK	A0A0R2B6Y2	A0A0R2B6Y2	A0A0R2B6Y2_9LACO	FC48_GL001490													5547.67						57850.9	36782.7	34839.9
ASAIAHGC(UniMod:4)TGK(UniMod:259)	ASAIAHGCTGK	A0A0R2AWI7	A0A0R2AWI7	A0A0R2AWI7_9LACO	argG																			26905.8	18096.5	15016.4
ASASSSDMDQVLK(UniMod:259)	ASASSSDMDQVLK	A0A0R2BE60	A0A0R2BE60	A0A0R2BE60_9LACO	FC48_GL000277													13442.4	11481.4					150121	123029	113454
ASDEELEK(UniMod:259)	ASDEELEK	A0A0R2ATQ2	A0A0R2ATQ2	A0A0R2ATQ2_9LACO	carB													37062.1	22479.5	21856.8				512821	372885	293927
ASDEELEK(UniMod:259)K(UniMod:259)	ASDEELEKK	A0A0R2ATQ2	A0A0R2ATQ2	A0A0R2ATQ2_9LACO	carB													25229.1	22249.8	18027				305902	261569	219336
ASDFQDMFDSFNANAK(UniMod:259)	ASDFQDMFDSFNANAK	A0A0R2BCM8	A0A0R2BCM8	A0A0R2BCM8_9LACO	FC48_GL000461																			15625.4	6634.68	7709.59
ASDPETTDAIR(UniMod:267)	ASDPETTDAIR	A0A0R2B8C4;MGYG000387339_01327	MGYG000387339_01327;A0A0R2B8C4;WP_137420954.1	30S;A0A0R2B8C4_9LACO	30S;FC48_GL000070													44200.1	35203.7	26307.7			4597.34	561563	401300	336097
ASDPETTDAIR(UniMod:267)R(UniMod:267)	ASDPETTDAIRR	A0A0R2B8C4;MGYG000387339_01327	MGYG000387339_01327;A0A0R2B8C4;WP_137420954.1	30S;A0A0R2B8C4_9LACO	30S;FC48_GL000070																			10319.2		7576.14
ASDYQEILTK(UniMod:259)	ASDYQEILTK	A0A0R2AUM2	A0A0R2AUM2	A0A0R2AUM2_9LACO	FC48_GL001681																			181577	137531	123493
ASEEEINAEIK(UniMod:259)	ASEEEINAEIK	MGYG000345824_00012;A0A0R2B3K4	MGYG000345824_00012;A0A0R2B3K4;WP_317301569.1;WP_035448997.1	A0A0R2B3K4_9LACO;Trigger	Trigger;tig													78767.5	61690.1	46943.2				1013350	638004	584609
ASEELADAK(UniMod:259)	ASEELADAK	A0A0R2B5S3	A0A0R2B5S3	A0A0R2B5S3_9LACO	rsmG																			54380.2	41801.1	43863.2
ASEINADVILMAK(UniMod:259)	ASEINADVILMAK	A0A0R2AZB3;MGYG000346103_01041	MGYG000346103_01041;A0A0R2AZB3;WP_010689163.1	A0A0R2AZB3_9LACO;Uridylate	Uridylate;pyrH													8326.26						57796.9	30743.1	31544
ASELEEVLDK(UniMod:259)	ASELEEVLDK	A0A0R2B8C4;MGYG000387339_01327	MGYG000387339_01327;A0A0R2B8C4;WP_137420954.1	30S;A0A0R2B8C4_9LACO	30S;FC48_GL000070													15365.9		10465.1				311483	166904	146806
ASELSFVAPIEER(UniMod:267)	ASELSFVAPIEER	A0A0R2B2Q0	A0A0R2B2Q0	A0A0R2B2Q0_9LACO	mnmA													108323	78201.8	60358.6	5947.2	5158.37	8430.77	1346780	954002	851719
ASEPLTHAPSPVADK(UniMod:259)	ASEPLTHAPSPVADK	A0A0R2BCA0;MGYG000374544_00710	MGYG000374544_00710;A0A0R2BCA0	A0A0R2BCA0_9LACO;Aspartate--tRNA	Aspartate--tRNA;aspS													85443.5	67145	64821.1	5437.35		6886.16	996351	750856	593377				2271.93	2754.2	3510.17
ASEVTLDLIASLDK(UniMod:259)	ASEVTLDLIASLDK	A0A0R2B2V5	A0A0R2B2V5	A0A0R2B2V5_9LACO	FC48_GL000883																			6303.22		4730.2
ASFIEFVR(UniMod:267)	ASFIEFVR	A0A0R2B1D5	A0A0R2B1D5	A0A0R2B1D5_9LACO	FC48_GL001041													20123.5						78357.5	94391.7	96945
ASFLEGAIMR(UniMod:267)	ASFLEGAIMR	A0A0R2AUK3	A0A0R2AUK3	A0A0R2AUK3_9LACO	glmU													79921.4	57709.2	45297.5				638339	584029	578899
ASFMSGVK(UniMod:259)	ASFMSGVK	A0A0R2BKZ6	A0A0R2BKZ6	A0A0R2BKZ6_9LACO	dapB															5857.32				111069	88157.4	58695.7
ASFVK(UniMod:259)PVK(UniMod:259)	ASFVKPVK	A0A0R2AUQ8	A0A0R2AUQ8	A0A0R2AUQ8_9LACO	infB													1003	1508.14					36695.2	15683.7	10623.8
ASGAQLVTK(UniMod:259)	ASGAQLVTK	A0A0R2BFE7	A0A0R2BFE7	A0A0R2BFE7_9LACO	rexB													1816.85		824.441				21609	15061	15893.3
ASHVTHLYNAQR(UniMod:267)	ASHVTHLYNAQR	A0A0R2BB49	A0A0R2BB49	A0A0R2BB49_9LACO	FC48_GL001023													13804.4						25306.6	72723.7	60837.6
ASIVVLGPLLAR(UniMod:267)	ASIVVLGPLLAR	A0A0R2B0T5	A0A0R2B0T5	A0A0R2B0T5_9LACO	murA																			6407.62	9960.02	9713.28
ASLAEIETLAK(UniMod:259)	ASLAEIETLAK	A0A0R2B3X3	A0A0R2B3X3	A0A0R2B3X3_9LACO	FC48_GL000639													8335.79	4926.44	3698.33				52108.5	42513.1	38638.7
ASLHNPDYLK(UniMod:259)	ASLHNPDYLK	A0A0R2BJB9	A0A0R2BJB9	A0A0R2BJB9_9LACO	ligA																			50026.4	30016.8	24931.8
ASLNDILNASWDDVQGTDIK(UniMod:259)	ASLNDILNASWDDVQGTDIK	A0A0R2BE94;MGYG000383715_00322	MGYG000383715_00322;A0A0R2BE94	A0A0R2BE94_9LACO;S-ribosylhomocysteine	S-ribosylhomocysteine;luxS																			6869.21
ASLTQEQVALWK(UniMod:259)	ASLTQEQVALWK	A0A0R2ATG0	A0A0R2ATG0	A0A0R2ATG0_9LACO	FC48_GL001724															5345.9				93620.4	74744.1	58726
ASNELDDGFK(UniMod:259)	ASNELDDGFK	A0A0R2BMR2	A0A0R2BMR2	A0A0R2BMR2_9LACO	FC48_GL001345													12580.8						70995.6	63207.8	56995.8
ASQETGLSVQEVTTK(UniMod:259)	ASQETGLSVQEVTTK	A0A0R2AW53	A0A0R2AW53	A0A0R2AW53_9LACO	cysS													18795.3	18058.7	11786.2			2272.74	251184	175689	165768
ASSDPEQIK(UniMod:259)	ASSDPEQIK	A0A0R2B2C9	A0A0R2B2C9	A0A0R2B2C9_9LACO	FC48_GL001841																			18376.4	24425.6	13544.3
ASSDPEQIK(UniMod:259)DR(UniMod:267)	ASSDPEQIKDR	A0A0R2B2C9	A0A0R2B2C9	A0A0R2B2C9_9LACO	FC48_GL001841														5182.78					33769	26225.7	16735.8
ASSGMNAAETNIQLR(UniMod:267)	ASSGMNAAETNIQLR	A0A0R2B8I8	A0A0R2B8I8	A0A0R2B8I8_9LACO	FC48_GL000550																			39622.5	29077.6	30401.7
ASSLTVQR(UniMod:267)	ASSLTVQR	MGYG000370326_00041;A0A0R2B4W6	MGYG000370326_00041;A0A0R2B4W6	A0A0R2B4W6_9LACO;Ribokinase	Ribokinase;rbsK														4711.46					62074	51871.4	46442
ASSVVVVDYR(UniMod:267)	ASSVVVVDYR	A0A0R2BD86;KRM59062.1;MGYG000386607_01932	MGYG000386607_01932;A0A0R2BD86;KRM59062.1	50S;A0A0R2BD86_9LACO;hypothetical	50S;hypothetical;rplJ													32700	53969.5					127723	134917	111448
ASTPVVTTAYLQQELGK(UniMod:259)PK(UniMod:259)	ASTPVVTTAYLQQELGKPK	A0A0R2B9Z3	A0A0R2B9Z3	A0A0R2B9Z3_9LACO	FC48_GL001986																			10883.3	5949.92	4273.86
ASTSLVNMIVK(UniMod:259)	ASTSLVNMIVK	A0A0R2B9D7	A0A0R2B9D7	A0A0R2B9D7_9LACO	FC48_GL001974															4286.13				22365.6	17441.5	12585.4
ASVDFSDIYYSGK(UniMod:259)	ASVDFSDIYYSGK	A0A0R2B2W8	A0A0R2B2W8	A0A0R2B2W8_9LACO	FC48_GL000874													14726.1						78174.9	48489.6	55283.1
ASVGSENIYLYAR(UniMod:267)	ASVGSENIYLYAR	A0A0R2B944	A0A0R2B944	A0A0R2B944_9LACO	murE																			173707	102589	120600
ASYIAQVFQDPK(UniMod:259)	ASYIAQVFQDPK	A0A0R2AZG7	A0A0R2AZG7	A0A0R2AZG7_9LACO	FC48_GL001195																			230569	92592.8	36701.7
ATAALDMLSPLR(UniMod:267)	ATAALDMLSPLR	A0A0R2BF47	A0A0R2BF47	A0A0R2BF47_9LACO	xseA													5825.57	2019.89	2700.23				78452.7	45440	50832.5
ATALLNAGADALVIDTAHGHSAGVIR(UniMod:267)	ATALLNAGADALVIDTAHGHSAGVIR	A0A0R2BHL3	MGYG000382562_00459;A0A0R2BHL3;WP_148458232.1	A0A0R2BHL3_9LACO	guaB													20610.7	13017.2	10503.1				31980.7	100272	55869.2
ATANAMVR(UniMod:267)	ATANAMVR	A0A0R2AUG8;WP_056960160.1;MGYG000336519_00648;WP_004048792.1	MGYG000336519_00648;A0A0R2AUG8;WP_004048792.1;WP_056960160.1	A0A0R2AUG8_9LACO;Dihydrolipoyllysine-residue;dihydrolipoamide	Dihydrolipoyllysine-residue;FC48_GL001524;dihydrolipoamide													14222.9						80372.4	58229.1	63760.3
ATAQAQTTSTSK(UniMod:259)	ATAQAQTTSTSK	A0A0R2BFF1	A0A0R2BFF1	A0A0R2BFF1_9LACO	FC48_GL001616																			8930.25	8888.27	7383.17
ATATTFEESK(UniMod:259)	ATATTFEESK	A0A0R2BHY4	MGYG000348833_00284;A0A0R2BHY4;WP_279074312.1	A0A0R2BHY4_9LACO	ftsH													53151.1	59298.7	41381.7				512056	411261	382257
ATAYPNQLSGGQAQR(UniMod:267)	ATAYPNQLSGGQAQR	A0A0R2BMJ7	A0A0R2BMJ7	A0A0R2BMJ7_9LACO	FC48_GL001430													16192.5	14027.5	11511.5				263691	192222	170390
ATDGLQDK(UniMod:259)	ATDGLQDK	A0A0R2AX96	A0A0R2AX96	A0A0R2AX96_9LACO	FC48_GL001525															11857.2				114447	93345	87083.8
ATDPEYLAK(UniMod:259)	ATDPEYLAK	A0A0R2AUX4;MGYG000338081_01028	MGYG000338081_01028;A0A0R2AUX4	A0A0R2AUX4_9LACO;Asparagine--tRNA	Asparagine--tRNA;asnS													41935.9	34951.3	27609.8				423081	360006	293788
ATDTVSFNQLNNSMEGLYR(UniMod:267)	ATDTVSFNQLNNSMEGLYR	A0A0R2B809	A0A0R2B809	A0A0R2B809_9LACO	FC48_GL000114													1356.39		1544.56				10613.4	9500.88	10737.2
ATDVSK(UniMod:259)EEDPAK(UniMod:259)	ATDVSKEEDPAK	A0A0R2BL60	A0A0R2BL60	A0A0R2BL60_9LACO	FC48_GL001429													5801.46	5658.18	4228.26				64867	75879.8	51973.4
ATDVSMFEQHLR(UniMod:267)	ATDVSMFEQHLR	A0A0R2B8N1	A0A0R2B8N1	A0A0R2B8N1_9LACO	FC48_GL000050													48903.9	31539.6	29129.4				373732	435906	368377
ATEEGSDPSYSDIK(UniMod:259)	ATEEGSDPSYSDIK	A0A0R2BEJ0	A0A0R2BEJ0	A0A0R2BEJ0_9LACO	FC48_GL000578													15954.2	12041.6	6976.19				200215	143801	130534
ATEEGSDPSYSDIK(UniMod:259)K(UniMod:259)	ATEEGSDPSYSDIKK	A0A0R2BEJ0	A0A0R2BEJ0	A0A0R2BEJ0_9LACO	FC48_GL000578														1547.37	2023.28				29672.5	22969.5	16957.1
ATEFYAK(UniMod:259)	ATEFYAK	A0A0R2B213	A0A0R2B213	A0A0R2B213_9LACO	FC48_GL000863																			78982.6	70151.6	63474.3
ATELGQAAFVAHEPAK(UniMod:259)	ATELGQAAFVAHEPAK	A0A0R2B885	A0A0R2B885	A0A0R2B885_9LACO	gtfA																			48115	35376.8	25910.4
ATELPAFIIR(UniMod:267)	ATELPAFIIR	A0A0R2BBR3;MGYG000393842_01964	MGYG000393842_01964;A0A0R2BBR3;EEI09517.1	A0A0R2BBR3_9LACO;UDP-galactopyranose	FC48_GL001400;UDP-galactopyranose													71426.7	30333	39520.3				919684	609980	539477						1889.43
ATEVESVIAAPAVDLPALLENAK(UniMod:259)	ATEVESVIAAPAVDLPALLENAK	A0A0R2BDL7;WP_029507338.1;WP_174238763.1;MGYG000368386_00912;WP_221678383.1	MGYG000368386_00912;MGYG000360326_00886;A0A0R2BDL7;WP_029507338.1;WP_221678383.1;WP_174238763.1	A0A0R2BDL7_9LACO;MULTISPECIES:;Triosephosphate;triose-phosphate	MULTISPECIES:;Triosephosphate;tpiA;triose-phosphate													22419.5	34210.8	14895				540117	146010	97452.4
ATFDGQIHLIK(UniMod:259)	ATFDGQIHLIK	A0A0R2BKP5	A0A0R2BKP5	A0A0R2BKP5_9LACO	FC48_GL001395													3340.79						21520.1	13017	21088.5
ATFDLAIK(UniMod:259)	ATFDLAIK	A0A0R2AU96;EEJ73442.1	A0A0R2AU96;EEJ73442.1	A0A0R2AU96_9LACO;peptidase	FC48_GL001727;peptidase													18273.7	8674.9	12841.9				240473	108332	114668
ATFDLFGK(UniMod:259)	ATFDLFGK	A0A0R2BAL5	A0A0R2BAL5	A0A0R2BAL5_9LACO	FC48_GL000136																			40498.1	31011.7	29228.1
ATFGTNVHPGYYDQEQHNLHPQK(UniMod:259)	ATFGTNVHPGYYDQEQHNLHPQK	A0A0R2BBF6	A0A0R2BBF6	A0A0R2BBF6_9LACO	FC48_GL001173													2683.81	1297.75	1601.56					10472.8	10611
ATGEVMAIGR(UniMod:267)	ATGEVMAIGR	A0A0R2ATQ2;WP_120489706.1	A0A0R2ATQ2;WP_120489706.1	A0A0R2ATQ2_9LACO;carbamoyl-phosphate	carB;carbamoyl-phosphate													102705	85971.5	72117.2	15028.8	15458.7	13751.8	1139030	843276	627149
ATGILGGADGILVVQK(UniMod:259)	ATGILGGADGILVVQK	A0A0R2BC29	A0A0R2BC29	A0A0R2BC29_9LACO	dapF													3024.52	2284.75					75650.9	40901.2	32964.3
ATIDGSTMIAR(UniMod:267)	ATIDGSTMIAR	A0A0R2BNL2	A0A0R2BNL2;WP_154549143.1	A0A0R2BNL2_9LACO	FC48_GL000723													50459.3						378520	273109	238319
ATIGAVGNEQHELINIGK(UniMod:259)	ATIGAVGNEQHELINIGK	A0A0R2BGQ1;MGYG000365716_01077	MGYG000365716_01077;A0A0R2BGQ1;WP_137597224.1	50S;A0A0R2BGQ1_9LACO	50S;rplB													263413	183817	145476	12176.1	9999.47	12401.5	2545350	1862830	1692480	3473.33			5748.52	9800.84	8366.72
ATITLDLNQLTK(UniMod:259)	ATITLDLNQLTK	A0A0R2BC15	A0A0R2BC15	A0A0R2BC15_9LACO	FC48_GL001347																			16192.5	6415.62	6880.21
ATIVNSAQEEVSTLK(UniMod:259)	ATIVNSAQEEVSTLK	A0A0R2B139	A0A0R2B139	A0A0R2B139_9LACO	atpF													161168	141262	99556	29014.1		23440.8	1103980	820370	729533
ATIVNSAQEEVSTLK(UniMod:259)K(UniMod:259)	ATIVNSAQEEVSTLKK	A0A0R2B139	A0A0R2B139	A0A0R2B139_9LACO	atpF													4526.11	3289.08	3682.08				24843.6	26006.6	19535.4
ATLAQDEK(UniMod:259)	ATLAQDEK	A0A0R2B3Y0	A0A0R2B3Y0	A0A0R2B3Y0_9LACO	FC48_GL001784													36634.8						85395.8	55031.1	37738.8
ATLEANK(UniMod:259)DK(UniMod:259)	ATLEANKDK	A0A0R2B2B8	A0A0R2B2B8	A0A0R2B2B8_9LACO	FC48_GL001825													29300	18089	15930.2				328715	219628	216863
ATLSITEFNQVK(UniMod:259)	ATLSITEFNQVK	A0A0R2B6Y2	A0A0R2B6Y2	A0A0R2B6Y2_9LACO	FC48_GL001490																			22668.6	12850.3	15751.8
ATLYSNSPEVGNVEEELTFNK(UniMod:259)	ATLYSNSPEVGNVEEELTFNK	A0A0R2BKE4	A0A0R2BKE4	A0A0R2BKE4_9LACO	FC48_GL002019																			33869.8	8353.66	12184.6
ATMDGLANM(UniMod:35)K(UniMod:259)	ATMDGLANMK	A0A0R2B683;MGYG000413473_00339	MGYG000413473_00339;MGYG000346039_02336;MGYG000332358_00309;A0A0R2B683	30S;A0A0R2B683_9LACO	30S;rpsE													17162						138752	94680.2	76234.5
ATMDGLANMK(UniMod:259)	ATMDGLANMK	A0A0R2B683;MGYG000413473_00339	MGYG000413473_00339;MGYG000346039_02336;MGYG000332358_00309;A0A0R2B683	30S;A0A0R2B683_9LACO	30S;rpsE													57604	46755.3	45224.1				585414	429521	414943
ATNIEATEK(UniMod:259)	ATNIEATEK	A0A0R2B235	A0A0R2B235	A0A0R2B235_9LACO	murD																			536502	411376	342312
ATPQWFASVDK(UniMod:259)	ATPQWFASVDK	A0A0R2B1Y7	A0A0R2B1Y7	A0A0R2B1Y7_9LACO	ileS													141185	121418	82797.8	10141.4	8634.38	10781	1787820	1315830	1210140
ATQNAAGYDFC(UniMod:4)AAK(UniMod:259)	ATQNAAGYDFCAAK	A0A0R2AZM3	A0A0R2AZM3	A0A0R2AZM3_9LACO	FC48_GL001329																			30882.1	17031.7	21925.7
ATQNNDLTWTVVAASDVAWAK(UniMod:259)	ATQNNDLTWTVVAASDVAWAK	A0A0R2B4M5	A0A0R2B4M5	A0A0R2B4M5_9LACO	FC48_GL000373													4231.15						27669	12313.4	18468.7
ATQPLLSEQK(UniMod:259)	ATQPLLSEQK	A0A0R2BBJ7	A0A0R2BBJ7	A0A0R2BBJ7_9LACO	mutS2																			58247.7	41308.2	31656
ATQTEFLEQLK(UniMod:259)	ATQTEFLEQLK	A0A0R2B2Z4	A0A0R2B2Z4	A0A0R2B2Z4_9LACO	FC48_GL001027																			75870.9	51390.9	46196
ATQTEFLEQLK(UniMod:259)R(UniMod:267)	ATQTEFLEQLKR	A0A0R2B2Z4	A0A0R2B2Z4	A0A0R2B2Z4_9LACO	FC48_GL001027																			6608.16	3945.21	6506.5
ATTDLEEALTDTDAILFVVPTK(UniMod:259)	ATTDLEEALTDTDAILFVVPTK	A0A0R2B730	A0A0R2B730	A0A0R2B730_9LACO	gpsA													8316.98	6496.58	6410.23				118955	28064.5	27415.6
ATTFDELFEK(UniMod:259)	ATTFDELFEK	A0A0R2AUY5	A0A0R2AUY5	A0A0R2AUY5_9LACO	FC48_GL001751																			274186	203493	177455
ATTQDSTVILLFQDEDK(UniMod:259)K(UniMod:259)	ATTQDSTVILLFQDEDKK	A0A0R2BGN5	A0A0R2BGN5	A0A0R2BGN5_9LACO	FC48_GL000287													3104.65						11719.5	7351.92
ATTYAIMGVEGR(UniMod:267)	ATTYAIMGVEGR	A0A0R2BCX5;MGYG000339852_00557	MGYG000339852_00557;A0A0R2BCX5	A0A0R2BCX5_9LACO;GTP-binding	GTP-binding;bipA													52963.1	51728	46486.8				385625	297520	235768
ATVESIETK(UniMod:259)	ATVESIETK	A0A0R2BMR2	A0A0R2BMR2	A0A0R2BMR2_9LACO	FC48_GL001345														20601.5					72528.9	62622.5	39747.9
ATVNPTPVSPNK(UniMod:259)	ATVNPTPVSPNK	A0A0R2BBT7	A0A0R2BBT7	A0A0R2BBT7_9LACO	FC48_GL001416													16311.6	9568.54	12112.6				144923	111253	113605
ATVTGQTTDNFLHAR(UniMod:267)	ATVTGQTTDNFLHAR	A0A0R2B231;MGYG000349563_00635;WP_257577072.1	MGYG000349563_00635;A0A0R2B231;WP_257577072.1;WP_135941881.1	A0A0R2B231_9LACO;Beta-galactosidase;glycoside	Beta-galactosidase;FC48_GL001063;glycoside													5767.92		3520.71				81876.4	63035.3	52814.4
ATVTTAVELDQTR(UniMod:267)	ATVTTAVELDQTR	A0A0R2B1M7	A0A0R2B1M7	A0A0R2B1M7_9LACO	atpH													65728.2	48091.8	35229.9				419778	285078	325328
ATVVNDVYQGLEK(UniMod:259)	ATVVNDVYQGLEK	A0A0R2AWE5	A0A0R2AWE5	A0A0R2AWE5_9LACO	FC48_GL001483																			47466.7	38707.4	25278.9
ATYEAADAALQTTPDLLPVLK(UniMod:259)	ATYEAADAALQTTPDLLPVLK	A0A0R2BD69;WP_135998053.1	MGYG000353002_01687;A0A0R2BD69;WP_135998053.1	A0A0R2BD69_9LACO;DAK2	DAK2;FC48_GL000919																			15993.6		7189.06
ATYEFFNK(UniMod:259)	ATYEFFNK	A0A0R2AUX4;MGYG000338081_01028	MGYG000338081_01028;A0A0R2AUX4	A0A0R2AUX4_9LACO;Asparagine--tRNA	Asparagine--tRNA;asnS													86518.8	51749.9	47724.2				973080	602884	524810
ATYGSLAFK(UniMod:259)	ATYGSLAFK	A0A0R2BKP5	A0A0R2BKP5	A0A0R2BKP5_9LACO	FC48_GL001395																			77041.1	67679.4
AVAEAADNLNIK(UniMod:259)	AVAEAADNLNIK	A0A0R2BBD4;WP_129303168.1	MGYG000342801_00459;MGYG000354563_00962;A0A0R2BBD4;WP_129303168.1	A0A0R2BBD4_9LACO;pyruvate	FC48_GL001364;pyruvate													176829	34614					6446440	4239230	2508680
AVAFGEALR(UniMod:267)PEFNDYATQVIK(UniMod:259)	AVAFGEALRPEFNDYATQVIK	A0A0R2BAA3	A0A0R2BAA3	A0A0R2BAA3_9LACO	glyA													1467.59	1045.98	652.422					2754.45
AVANVNDIIAK(UniMod:259)	AVANVNDIIAK	A0A0R2BEN8;WP_056958043.1	MGYG000357284_00200;A0A0R2BEN8;KAJ9103218.1;WP_056958043.1	A0A0R2BEN8_9LACO;phosphopyruvate	eno;phosphopyruvate										5630.58	6252.11	7117.14			1527570	101784	82078.6	88757.8	8533020	7813080	7041970	12043.1	9136.51	14809.1	46992.5	74685.6	85879.3
AVDELLSR(UniMod:267)	AVDELLSR	A0A0R2BF73	A0A0R2BF73	A0A0R2BF73_9LACO	FC48_GL001850																			50157.8	49772.3	27996.2
AVDNQMVVSAATSAK(UniMod:259)	AVDNQMVVSAATSAK	A0A0R2BD19	A0A0R2BD19	A0A0R2BD19_9LACO	FC48_GL000752													5208.8	4484.29					97406.7	74582.4	67424.1
AVDVLMGGQVHLIDNGK(UniMod:259)	AVDVLMGGQVHLIDNGK	A0A0R2B3X6;MGYG000350940_00638;QCQ03561.1	MGYG000350940_00638;A0A0R2B3X6;QCQ03561.1	A0A0R2B3X6_9LACO;glycogen/starch/alpha-glucan;hypothetical	FC48_GL000489;glycogen/starch/alpha-glucan;hypothetical																			56068.5	40682.5	43403.3
AVDVPILHMPK(UniMod:259)	AVDVPILHMPK	A0A0R2B917	A0A0R2B917	A0A0R2B917_9LACO	FC48_GL001989													5227.19						44242.4	47685
AVDVTYK(UniMod:259)	AVDVTYK	A0A0R2AX87	A0A0R2AX87	A0A0R2AX87_9LACO	FC48_GL001820													22508.4	17670.4	18009.4				193017	153710	138839
AVEALLGNEDGLR(UniMod:267)	AVEALLGNEDGLR	A0A0R2AY62	A0A0R2AY62	A0A0R2AY62_9LACO	purQ													7196.34						46546.8	28926.5	27284.7
AVEDC(UniMod:4)ETTEEVEALVAEYTK(UniMod:259)	AVEDCETTEEVEALVAEYTK	A0A0R2B5J7;WP_004051508.1	A0A0R2B5J7;WP_004051508.1;WP_216547829.1	A0A0R2B5J7_9LACO;phosphoenolpyruvate--protein	FC48_GL000282;phosphoenolpyruvate--protein													6765.09	6502.84	4609.33				214532	48044.8	49422.7
AVEDLLMSK(UniMod:259)	AVEDLLMSK	A0A0R2BPA7	A0A0R2BPA7	A0A0R2BPA7_9LACO	FC48_GL001601																			500125	326659	287506
AVEGAVLVTK(UniMod:259)	AVEGAVLVTK	A0A0R2BBD4;WP_129303168.1	MGYG000342801_00459;MGYG000354563_00962;A0A0R2BBD4;WP_129303168.1	A0A0R2BBD4_9LACO;pyruvate	FC48_GL001364;pyruvate													36510.9	9672.01					456432	248296	185137
AVELPEGVEVK(UniMod:259)	AVELPEGVEVK	A0A0R2B742;MGYG000332495_00333	MGYG000332495_00333;MGYG000332358_00307;A0A0R2B742;WP_280606556.1	50S;A0A0R2B742_9LACO	50S;rplF													295156	209350	171990		17351.3		3471960	2626820	2186580
AVENAEIGEIPGAMIEEDVHR(UniMod:267)	AVENAEIGEIPGAMIEEDVHR	MGYG000345824_00012;A0A0R2B3K4	MGYG000345824_00012;A0A0R2B3K4;WP_317301569.1;WP_035448997.1	A0A0R2B3K4_9LACO;Trigger	Trigger;tig													54140.5	47220.5	33705.5				988916	436567	417368
AVENFVTLAK(UniMod:259)	AVENFVTLAK	A0A0R2B7J7	A0A0R2B7J7	A0A0R2B7J7_9LACO	FC48_GL001226																			76365.9	41438.5	24423.2
AVEQVGLVILEMTAVEPGGR(UniMod:267)	AVEQVGLVILEMTAVEPGGR	A0A0R2BII6	A0A0R2BII6	A0A0R2BII6_9LACO	FC48_GL000690																			23454.7	8070.41	8571.28
AVFDAIEQTK(UniMod:259)	AVFDAIEQTK	A0A0R2AXD3	A0A0R2AXD3	A0A0R2AXD3_9LACO	FC48_GL001480																			69270.8	42000.2	36893.3
AVFENNQEYIER(UniMod:267)	AVFENNQEYIER	A0A0R2B6E6;MGYG000338172_00433	MGYG000338172_00433;A0A0R2B6E6	A0A0R2B6E6_9LACO;Valine--tRNA	Valine--tRNA;valS														27841.9					413470	240192	208367
AVGEAFGYFFDEK(UniMod:259)	AVGEAFGYFFDEK	A0A0R2BHA0	A0A0R2BHA0	A0A0R2BHA0_9LACO	FC48_GL000514													9123.61		6984.82				39959.1	47630.4	53034.1
AVGELILSDTSK(UniMod:259)	AVGELILSDTSK	A0A0R2B1D5	A0A0R2B1D5	A0A0R2B1D5_9LACO	FC48_GL001041																			36909.1	12812.4
AVGFLVGNIMK(UniMod:259)	AVGFLVGNIMK	A0A0R2B8Z5;MGYG000349563_01052	MGYG000349563_01052;A0A0R2B8Z5	A0A0R2B8Z5_9LACO;Aspartyl/glutamyl-tRNA(Asn/Gln)	Aspartyl/glutamyl-tRNA(Asn/Gln);gatB													13353.2	9409.25	6453.3				98500.7	129591	135550
AVGIK(UniMod:259)PNEYEYISR(UniMod:267)	AVGIKPNEYEYISR	A0A0R2BJ95	A0A0R2BJ95	A0A0R2BJ95_9LACO	FC48_GL000137																				12279.3
AVGSTNITFVSK(UniMod:259)	AVGSTNITFVSK	A0A0R2B442;MGYG000381237_00396	MGYG000381237_00396;A0A0R2B442;WP_208428364.1;WP_135997986.1	A0A0R2B442_9LACO;Urease	Urease;ureC													68408.9	45117	34102.4				1016710	712942	664135
AVIDSNYQDSR(UniMod:267)	AVIDSNYQDSR	A0A0R2BBW1	A0A0R2BBW1	A0A0R2BBW1_9LACO	FC48_GL001571													30101.3						188716	109141	101693
AVINC(UniMod:4)TEYLEK(UniMod:259)	AVINCTEYLEK	A0A0R2BCS6	A0A0R2BCS6	A0A0R2BCS6_9LACO	FC48_GL000981																			71051	42856.8	45574.1
AVIPAAGLGTR(UniMod:267)	AVIPAAGLGTR	A0A0R2BDB7;MGYG000346173_00623;WP_026266488.1;MGYG000384034_01395;WP_260511857.1	MGYG000346173_00623;MGYG000384034_01395;A0A0R2BDB7;WP_260511857.1;WP_026266488.1	A0A0R2BDB7_9LACO;MULTISPECIES:;UTP--glucose-1-phosphate	FC48_GL000368;MULTISPECIES:;UTP--glucose-1-phosphate													51858.7	24389	32838.6				841791	459456	388908
AVIQPDELR(UniMod:267)	AVIQPDELR	A0A0R2BKV1	A0A0R2BKV1	A0A0R2BKV1_9LACO	FC48_GL001981													28892.2	29434.1	23939.7				268135	156835	148214
AVITAFGQK(UniMod:259)PILGDQR(UniMod:267)	AVITAFGQKPILGDQR	A0A0R2B3V6	A0A0R2B3V6	A0A0R2B3V6_9LACO	FC48_GL000957																			6880.18	7154.18	7056.18
AVITATQMLDSMQENPR(UniMod:267)PTR(UniMod:267)	AVITATQMLDSMQENPRPTR	A0A0R2BBD4;WP_129303168.1	MGYG000342801_00459;MGYG000354563_00962;A0A0R2BBD4;WP_129303168.1	A0A0R2BBD4_9LACO;pyruvate	FC48_GL001364;pyruvate													634304	524188	366457	38356.3	34608.1	36699	4304390	3763290	3737900	4431.7	4443.14	4604.65	16208.5	17092.4	22937.7
AVITFGENSDR(UniMod:267)	AVITFGENSDR	A0A0R2B9F0	A0A0R2B9F0	A0A0R2B9F0_9LACO	FC48_GL000351													88105.6	97841.8	101561				237954	155798	155147
AVLGDHGTVTSLITSPNVDPHDFEATTK(UniMod:259)	AVLGDHGTVTSLITSPNVDPHDFEATTK	A0A0R2BEJ0	A0A0R2BEJ0	A0A0R2BEJ0_9LACO	FC48_GL000578																			56159.4	54683	45331.6
AVLIYDQEHPGK(UniMod:259)PK(UniMod:259)	AVLIYDQEHPGKPK	A0A0R2B242	A0A0R2B242	A0A0R2B242_9LACO	FC48_GL001742													651.466						2076.84	4177.4	2539.99
AVLNAQGFAVGGLR(UniMod:267)	AVLNAQGFAVGGLR	A0A0R2BCT7	A0A0R2BCT7	A0A0R2BCT7_9LACO	dapA													10808.3	7770.16					93263.5	65550.7	54668.1
AVLTEEAK(UniMod:259)	AVLTEEAK	A0A0R2BKD0;WP_004047622.1	MGYG000398980_01152;MGYG000335296_01283;A0A0R2BKD0;WP_004047622.1	A0A0R2BKD0_9LACO;translation	translation;tsf													126522	91444.9	83258.5				545802	658461	566682
AVM(UniMod:35)ELAGVADVTSK(UniMod:259)	AVMELAGVADVTSK	A0A0R2B683;MGYG000413473_00339	MGYG000413473_00339;MGYG000346039_02336;MGYG000332358_00309;A0A0R2B683;WP_025086719.1	30S;A0A0R2B683_9LACO	30S;rpsE													12516.4	19028.7					114473	91468.4	93025.9
AVMAGEILGENEER(UniMod:267)	AVMAGEILGENEER	A0A0R2BAV2	A0A0R2BAV2	A0A0R2BAV2_9LACO	FC48_GL001887														21324.8					139703	63916.2	67387.8
AVMDESELEEER(UniMod:267)	AVMDESELEEER	A0A0R2BAP1	A0A0R2BAP1	A0A0R2BAP1_9LACO	FC48_GL000051																			20390.8	16127.6
AVMDESELEEER(UniMod:267)R(UniMod:267)	AVMDESELEEERR	A0A0R2BAP1	A0A0R2BAP1	A0A0R2BAP1_9LACO	FC48_GL000051													5179.88	3143.9	4536.49				65121.6	39569	23713.2
AVMIISPQWFVPK(UniMod:259)	AVMIISPQWFVPK	A0A0R2BBM0	MGYG000352606_00902;A0A0R2BBM0;WP_289190393.1	A0A0R2BBM0_9LACO	FC48_GL000890													4621.16	4874.2						15076.6	12552.4
AVMK(UniMod:259)PQEGTILTVAR(UniMod:267)	AVMKPQEGTILTVAR	A0A0R2BD69;WP_135998053.1	MGYG000353002_01687;A0A0R2BD69;WP_135998053.1	A0A0R2BD69_9LACO;DAK2	DAK2;FC48_GL000919													29524.4	16311.7	11910.5				324719	223873	158717
AVMNWPLPK(UniMod:259)	AVMNWPLPK	A0A0R2AXU4	A0A0R2AXU4	A0A0R2AXU4_9LACO	purK																			46977.1
AVNALMER(UniMod:267)	AVNALMER	A0A0R2BFV8	A0A0R2BFV8	A0A0R2BFV8_9LACO	FC48_GL001668																			65756.5	45150.1
AVNDAFGIK(UniMod:259)	AVNDAFGIK	WP_010580755.1;WP_244054578.1;MGYG000360997_00923;A0A0R2BF54;WP_010689278.1	MGYG000360997_00923;A0A0R2BF54;WP_010689278.1;WP_010580755.1;WP_081510889.1;WP_003706554.1;EFZ35000.1;WP_244054578.1;WP_025022102.1;WP_178197672.1;WP_050611680.1	A0A0R2BF54_9LACO;MULTISPECIES:;Phosphoglycerate;type	FC48_GL000513;MULTISPECIES:;Phosphoglycerate;type																			64420.2	46350.1	29236.7
AVNYLAHDLEK(UniMod:259)	AVNYLAHDLEK	A0A0R2B0J6	A0A0R2B0J6	A0A0R2B0J6_9LACO	FC48_GL001203													4351.75						49527	29881.1	24833.1
AVPQHFVDFDVIVVPIK(UniMod:259)	AVPQHFVDFDVIVVPIK	A0A0R2BEA6	A0A0R2BEA6	A0A0R2BEA6_9LACO	FC48_GL000396													6185.56	6584.31	3436.61				49778.4	38978.6	56206.4
AVPYDTGIVGYR(UniMod:267)	AVPYDTGIVGYR	A0A0R2B3X6;MGYG000350940_00638;QCQ03561.1	MGYG000350940_00638;A0A0R2B3X6;QCQ03561.1	A0A0R2B3X6_9LACO;glycogen/starch/alpha-glucan;hypothetical	FC48_GL000489;glycogen/starch/alpha-glucan;hypothetical													118202	86856.4	70100				1763870	937132	759094
AVQDLSFEIK(UniMod:259)	AVQDLSFEIK	A0A0R2B925	A0A0R2B925	A0A0R2B925_9LACO	FC48_GL000095																			55542.6		38141.2
AVQDLSQQQLNELYGDR(UniMod:267)PR(UniMod:267)	AVQDLSQQQLNELYGDRPR	A0A0R2BE30	A0A0R2BE30	A0A0R2BE30_9LACO	FC48_GL000296													4859.11	3285.6	2131.76				35036.5	29890.5	34101.4
AVQDQDDR(UniMod:267)	AVQDQDDR	A0A0R2B1Y9;MGYG000327110_01061	MGYG000327110_01061;A0A0R2B1Y9	A0A0R2B1Y9_9LACO;hypothetical	FC48_GL000847;hypothetical																			192309	102533	95734.4
AVQMVEK(UniMod:259)	AVQMVEK	A0A0R2B6C0	A0A0R2B6C0	A0A0R2B6C0_9LACO	FC48_GL000310																			80999.6	92803.8	77671.5
AVQQALDQAQK(UniMod:259)	AVQQALDQAQK	A0A0R2BAY0	A0A0R2BAY0	A0A0R2BAY0_9LACO	FC48_GL000980																			10918.3	10078.2	11897.6
AVQTAAPTLAQK(UniMod:259)	AVQTAAPTLAQK	A0A0R2B5Z4;MGYG000354513_00082	MGYG000354513_00082;A0A0R2B5Z4	1-deoxy-D-xylulose-5-phosphate;A0A0R2B5Z4_9LACO	1-deoxy-D-xylulose-5-phosphate;pdhA													20274.5	10727.1	8814.53			613.722	169512	134571	143925
AVQTYEPVDEK(UniMod:259)	AVQTYEPVDEK	A0A0R2B4Z6	A0A0R2B4Z6	A0A0R2B4Z6_9LACO	rsmA													12856.7	6324.78					122768	94417.4	86248.6
AVQVGSHFHFYEANER(UniMod:267)	AVQVGSHFHFYEANER	A0A0R2B3M0;MGYG000361057_01628;WP_056959288.1	MGYG000361057_01628;A0A0R2B3M0;WP_056959288.1	A0A0R2B3M0_9LACO;Urease;urease	Urease;ureB;urease																				6180.33	9897.45
AVSDLENEHFIYK(UniMod:259)	AVSDLENEHFIYK	A0A0R2B494	A0A0R2B494	A0A0R2B494_9LACO	FC48_GL000633													11614.4	8278.8					94538.5	70941.1	56797.8
AVSDVASQK(UniMod:259)	AVSDVASQK	A0A0R2BBW7	A0A0R2BBW7	A0A0R2BBW7_9LACO	FC48_GL001875													10436.9						121547	100684	94441.2
AVSPIFDAVEK(UniMod:259)	AVSPIFDAVEK	A0A0R2BAJ5	A0A0R2BAJ5	A0A0R2BAJ5_9LACO	FC48_GL001906																			28049.8	18891.5	19955.6
AVSQLLNQR(UniMod:267)	AVSQLLNQR	A0A0R2B0J6	A0A0R2B0J6	A0A0R2B0J6_9LACO	FC48_GL001203													5404.13	4354.12					46096.2	27134.7	23726.6
AVTEAIVEK(UniMod:259)	AVTEAIVEK	A0A0R2B254	A0A0R2B254	A0A0R2B254_9LACO	rsfS																			17771.4	13389.3
AVTEQYEEVDK(UniMod:259)	AVTEQYEEVDK	A0A0R2BKW7	A0A0R2BKW7	A0A0R2BKW7_9LACO	FC48_GL001978														3615.93					93220.5	56967	45082.5
AVTGK(UniMod:259)PIK(UniMod:259)	AVTGKPIK	A0A0R2BAT8	MGYG000324856_01047;A0A0R2BAT8;EGE57291.1;WP_241621719.1	A0A0R2BAT8_9LACO	ffh															730.382				25823.7	13070.3	11422.3
AVTSIDGMTADFAK(UniMod:259)	AVTSIDGMTADFAK	A0A0R2BEW1;KRM74694.1	MGYG000368740_00823;MGYG000391549_00873;A0A0R2BEW1;WP_283584004.1;KDA45703.1;KRM74694.1;KRM37762.1	A0A0R2BEW1_9LACO;GMP	GMP;guaA														37953.8	36489				382883	297316	254313
AVTTSAGNQTPEK(UniMod:259)	AVTTSAGNQTPEK	A0A0R2BKM5	A0A0R2BKM5	A0A0R2BKM5_9LACO	FC48_GL001911													3271.25	2865.33					35611.5	26767.2	20695.5
AVTWITGEDHIR(UniMod:267)	AVTWITGEDHIR	A0A0R2AUX4;MGYG000338081_01028	MGYG000338081_01028;A0A0R2AUX4	A0A0R2AUX4_9LACO;Asparagine--tRNA	Asparagine--tRNA;asnS													67603.1	56074	42961.2				419747	403800	499299
AVVATSAAEANEK(UniMod:259)	AVVATSAAEANEK	A0A0R2BBD4;WP_129303168.1	MGYG000342801_00459;MGYG000354563_00962;A0A0R2BBD4;WP_129303168.1	A0A0R2BBD4_9LACO;pyruvate	FC48_GL001364;pyruvate																			25077.9	18946.1	15741.5
AVVDNYK(UniMod:259)	AVVDNYK	A0A0R2B6C8	A0A0R2B6C8	A0A0R2B6C8_9LACO	rpsM													112060	69822.2	45699.6				893209	732713	533436
AVVEDIK(UniMod:259)ER(UniMod:267)	AVVEDIKER	A0A0R2B0L9;MGYG000379047_00575	MGYG000379047_00575;A0A0R2B0L9	A0A0R2B0L9_9LACO;Protein	Protein;secA																			22296.6	17156.5	14125.4
AVVEETINQVGATSK(UniMod:259)	AVVEETINQVGATSK	A0A0R2BD75	A0A0R2BD75	A0A0R2BD75_9LACO	FC48_GL001381													25350.4	16211.2	19183.8				240179	183129	202435
AVVENTGAPAEHVHVVLNEMQK(UniMod:259)	AVVENTGAPAEHVHVVLNEMQK	A0A0R2AUV9	A0A0R2AUV9	A0A0R2AUV9_9LACO	FC48_GL001719														2296.17	2323.14				10181	11050.5	30678.3
AVVGFPGGDNIGPR(UniMod:267)	AVVGFPGGDNIGPR	A0A0R2BPT0	A0A0R2BPT0	A0A0R2BPT0_9LACO	murA																			136175	77916.1	80011.8
AVVGFPGGDNIGPR(UniMod:267)PIDQHIK(UniMod:259)	AVVGFPGGDNIGPRPIDQHIK	A0A0R2BPT0	A0A0R2BPT0	A0A0R2BPT0_9LACO	murA													5355.14						5387.14	15749.4	12879.3
AVVLTTGTSAR(UniMod:267)	AVVLTTGTSAR	A0A0R2BLH3	A0A0R2BLH3	A0A0R2BLH3_9LACO	mnmG													19373.5						92632.6	97832.8	70816.8
AVVQTALQK(UniMod:259)	AVVQTALQK	A0A0R2B7X0;MGYG000342767_00895	MGYG000342767_00895;A0A0R2B7X0	50S;A0A0R2B7X0_9LACO	50S;rplQ													103036	63731	52743.7	3809.82	3802.68	2742.34	1123090	985827	830590					2958.79
AVVTQPDR(UniMod:267)	AVVTQPDR	A0A0R2BAZ8	A0A0R2BAZ8	A0A0R2BAZ8_9LACO	fmt													10168.1	10528.9					114303	67358	88752.9
AVVVSFISR(UniMod:267)	AVVVSFISR	A0A0R2B319	A0A0R2B319	A0A0R2B319_9LACO	rnc																				21445.5	19821.5
AVYNFMLDEHAK(UniMod:259)	AVYNFMLDEHAK	A0A0R2B849	A0A0R2B849;WP_278874517.1	A0A0R2B849_9LACO	serS													67756.9	44840.1	35560.6	5151.44	4929.5		319318	498655	497687
AVYQLTDR(UniMod:267)	AVYQLTDR	A0A0R2B3Y6;WP_103211989.1	A0A0R2B3Y6;WP_103211989.1	A0A0R2B3Y6_9LACO;ATP-binding	ATP-binding;FC48_GL000993													63755.7						256874	172734	146068
AVYVPANEDETDVK(UniMod:259)	AVYVPANEDETDVK	A0A0R2B0W1	A0A0R2B0W1	A0A0R2B0W1_9LACO	FC48_GL001126													24699.3	12173	9260.88				328695	179733	155897
AWAEASTGIGK(UniMod:259)	AWAEASTGIGK	A0A0R2B3T9	A0A0R2B3T9	A0A0R2B3T9_9LACO	FC48_GL000675													35563.9	26543.2	28093.3				402529	248559	193836
AWDEQTQFR(UniMod:267)	AWDEQTQFR	A0A0R2B6Z1	A0A0R2B6Z1	A0A0R2B6Z1_9LACO	FC48_GL001255																			438350	217514	194291
AWEDQTGDSLAK(UniMod:259)	AWEDQTGDSLAK	A0A0R2BKV0;WP_268767002.1	A0A0R2BKV0;WP_268767002.1	A0A0R2BKV0_9LACO;glycosyl	FC48_GL001443;glycosyl													34568.4	20457.9	19234.1				317839	204768	196400
AWGTGTVVK(UniMod:259)	AWGTGTVVK	A0A0R2BAP1	A0A0R2BAP1	A0A0R2BAP1_9LACO	FC48_GL000051																			41123.8	25976.6
AWGVDDSELFHNVDEAK(UniMod:259)	AWGVDDSELFHNVDEAK	A0A0R2BGK7	A0A0R2BGK7	A0A0R2BGK7_9LACO	FC48_GL000030																			6938.21
AWLEEILANPVGQK(UniMod:259)	AWLEEILANPVGQK	A0A0R2AU96	A0A0R2AU96	A0A0R2AU96_9LACO	FC48_GL001727													14385.8	15534.6	7026.6				55559.6	92319.3	109193
AWLENLAK(UniMod:259)	AWLENLAK	A0A0R2BD73	A0A0R2BD73	A0A0R2BD73_9LACO	addA													7116.46						66488.4	48999.5	43882.4
AWNFYNDNK(UniMod:259)	AWNFYNDNK	A0A0R2BKV0	A0A0R2BKV0	A0A0R2BKV0_9LACO	FC48_GL001443													20834.3						139064	87136.8	83108.1
AWQEHDQTLR(UniMod:267)	AWQEHDQTLR	A0A0R2B4M5	A0A0R2B4M5	A0A0R2B4M5_9LACO	FC48_GL000373													50941.5	36051.7	27356.7				527115	386097	372081
AWWEETLVK(UniMod:259)	AWWEETLVK	A0A0R2BNQ6	A0A0R2BNQ6	A0A0R2BNQ6_9LACO	FC48_GL000692																			23339.7		33062.9
AYAGSLSTTGR(UniMod:267)	AYAGSLSTTGR	A0A0R2B2U1	A0A0R2B2U1	A0A0R2B2U1_9LACO	FC48_GL000848													51022	45520.8	38127.1				512283	347208	322247
AYAHLMQLNELTQK(UniMod:259)	AYAHLMQLNELTQK	A0A0R2B6C0	A0A0R2B6C0	A0A0R2B6C0_9LACO	FC48_GL000310													9144.64	6691.64	5170.81				56512.9	84356.5	110406				3318.93
AYDDLYYSALAR(UniMod:267)	AYDDLYYSALAR	A0A0R2B505	A0A0R2B505	A0A0R2B505_9LACO	FC48_GL000540													9049.1	8910.67	7746.77				116687	77828	73121.6
AYDELTPSLR(UniMod:267)	AYDELTPSLR	A0A0R2BEN2	A0A0R2BEN2	A0A0R2BEN2_9LACO	FC48_GL000429													31540.5	24124.3	19728				283858	244420	192985
AYDQSETAYIAPDLIVK(UniMod:259)	AYDQSETAYIAPDLIVK	A0A0R2BR12	A0A0R2BR12	A0A0R2BR12_9LACO	FC48_GL000515																			6682.2	4841.15	4149.11
AYEIINR(UniMod:267)	AYEIINR	A0A0R2BPC8;WP_056957938.1	MGYG000331989_00319;MGYG000355299_01339;MGYG000342842_01172;MGYG000354307_01625;A0A0R2BPC8;EEI08498.1;WP_280607170.1;WP_056957938.1	A0A0R2BPC8_9LACO;L-lactate	L-lactate;ldh													731100	328748	321952	29752.6	33220.3	25223.2	3858020	2902650	2362860					37526.9	25047.1
AYEIINR(UniMod:267)K(UniMod:259)	AYEIINRK	A0A0R2BPC8;WP_056957938.1	MGYG000331989_00319;MGYG000355299_01339;MGYG000342842_01172;MGYG000354307_01625;A0A0R2BPC8;EEI08498.1;WP_280607170.1;WP_056957938.1	A0A0R2BPC8_9LACO;L-lactate	L-lactate;ldh													2408.17	2842.36					6502.65	9261.06	11896.3
AYELWGSEEEVK(UniMod:259)	AYELWGSEEEVK	A0A0R2B6X5	A0A0R2B6X5	A0A0R2B6X5_9LACO	argS													47890.8	33629.7	24589.5				397141	233458	260278
AYEQAAGFLR(UniMod:267)	AYEQAAGFLR	A0A0R2B1L5;PPD02547.1	A0A0R2B1L5;PPD02547.1;CAI8193039.1	A0A0R2B1L5_9LACO;MAG:	FC48_GL001031;MAG:																			71346	58211.7	49927.4
AYEVGDTIR(UniMod:267)	AYEVGDTIR	A0A0R2B3M2;MGYG000347771_00588	MGYG000347771_00588;A0A0R2B3M2;WP_025087510.1	A0A0R2B3M2_9LACO;Transcription	Transcription;nusA													66254.9	38468.8	32562.3				478164	318317	281169
AYEVQDGDIIEFR(UniMod:267)	AYEVQDGDIIEFR	A0A0R2BGK2	A0A0R2BGK2	A0A0R2BGK2_9LACO	ychF													58382.3	45807.2	33632.5				717344	323356	360332
AYGDQDVIQQR(UniMod:267)	AYGDQDVIQQR	A0A0R2B487;MGYG000335296_01105	MGYG000335296_01105;A0A0R2B487	A0A0R2B487_9LACO;CTP	CTP;pyrG													54377.5	49051.5	34617.3				851401	569262	479507
AYGGAVAQALK(UniMod:259)	AYGGAVAQALK	A0A0R2B287	A0A0R2B287	A0A0R2B287_9LACO	FC48_GL001166																			16174.4	14468.4	8457.22
AYHDIVLADSAK(UniMod:259)	AYHDIVLADSAK	A0A0R2BHW9	A0A0R2BHW9	A0A0R2BHW9_9LACO	FC48_GL001626													19259	11727.1	10239.1				166260	84171.4	80299.5
AYLPEYFPLVHPSPR(UniMod:267)	AYLPEYFPLVHPSPR	A0A0R2BNI4	A0A0R2BNI4	A0A0R2BNI4_9LACO	FC48_GL000589													12559.2	15602.1	7591.65				16546.7	110618	118209
AYLQQEIAK(UniMod:259)	AYLQQEIAK	A0A0R2BLD4	A0A0R2BLD4	A0A0R2BLD4_9LACO	FC48_GL001360																			241120	56159.7	47616.2
AYLSEHPEVADEITQK(UniMod:259)	AYLSEHPEVADEITQK	A0A0R2BGW3;MGYG000323529_00956	MGYG000323529_00956;A0A0R2BGW3	A0A0R2BGW3_9LACO;Protein	Protein;recA													61568.7	42242.8	33703.1	5573.74	3876.72	2694.76	1027620	566766	549591
AYLSELDTPIGDGDHGNNMAR(UniMod:267)	AYLSELDTPIGDGDHGNNMAR	A0A0R2B3N7	A0A0R2B3N7	A0A0R2B3N7_9LACO	FC48_GL000638																			5359.19	4915.17	4042.14
AYNLVEPASGK(UniMod:259)	AYNLVEPASGK	A0A0R2BR89	A0A0R2BR89	A0A0R2BR89_9LACO	rho																			99083	75080.4
AYPIFEEDDLLAK(UniMod:259)	AYPIFEEDDLLAK	A0A0R2B1V2	A0A0R2B1V2	A0A0R2B1V2_9LACO	tdk																			130180	93264.5	86536.1
AYQAGQNSK(UniMod:259)	AYQAGQNSK	A0A0R2BMR2	A0A0R2BMR2	A0A0R2BMR2_9LACO	FC48_GL001345																			44973.1	32665.8	29104.5
AYQHIFER(UniMod:267)	AYQHIFER	A0A0R2AW58	A0A0R2AW58	A0A0R2AW58_9LACO	proS													27741.7	16176.3	14853.7				47270.1	145033	140800
AYQQGELK(UniMod:259)	AYQQGELK	A0A0R2B3T9	A0A0R2B3T9	A0A0R2B3T9_9LACO	FC48_GL000675													43562.1	32213.3					569120	398501	324637
AYQQLLNR(UniMod:267)	AYQQLLNR	A0A0R2BBF6	A0A0R2BBF6	A0A0R2BBF6_9LACO	FC48_GL001173																			77458	56658.5	50636.3
AYSDESVDVLASSNGESHHTITPIAR(UniMod:267)	AYSDESVDVLASSNGESHHTITPIAR	A0A0R2BBY1	A0A0R2BBY1	A0A0R2BBY1_9LACO	galT																			17922.6	14952.5
AYSELPVDGLK(UniMod:259)	AYSELPVDGLK	A0A0R2B7W3	A0A0R2B7W3	A0A0R2B7W3_9LACO	FC48_GL000100													40471.3	25299.5	19757.8				519101	371577	301475
AYTANEAVALVK(UniMod:259)	AYTANEAVALVK	A0A0R2BFG1	MGYG000354032_00422;A0A0R2BFG1;WP_280605312.1	A0A0R2BFG1_9LACO	rplA													27448.3	10350.8					627707	245615	144165
AYTAQIALEAILVK(UniMod:259)	AYTAQIALEAILVK	A0A0R2BHF3	A0A0R2BHF3	A0A0R2BHF3_9LACO	glmS																			18001.7
AYTEMDEK(UniMod:259)	AYTEMDEK	A0A0R2B8Q6;MGYG000361057_00176	MGYG000361057_00176;A0A0R2B8Q6	A0A0R2B8Q6_9LACO;Phosphate-specific	FC48_GL000496;Phosphate-specific													11229.3	8394.13					142627	102279	71985.8
AYVLNHYLDGFK(UniMod:259)	AYVLNHYLDGFK	A0A0R2BQ96	A0A0R2BQ96	A0A0R2BQ96_9LACO	FC48_GL000651													12933.7	19623.3	16383.5				30883.3	214226	203436
AYVPLAETTLDEVK(UniMod:259)	AYVPLAETTLDEVK	A0A0R2B3Y0	A0A0R2B3Y0	A0A0R2B3Y0_9LACO	FC48_GL001784																			155908	80690.8	98872.6
AYVVYPGLIYDR(UniMod:267)	AYVVYPGLIYDR	A0A0R2BC27	A0A0R2BC27	A0A0R2BC27_9LACO	FC48_GL001663																			40957.4	46844.9	41041
AYYETDGNGNFK(UniMod:259)	AYYETDGNGNFK	A0A0R2BCS6	A0A0R2BCS6	A0A0R2BCS6_9LACO	FC48_GL000981																			45853.4	31214.9	28224.9
C(UniMod:4)AELTNVC(UniMod:4)EK(UniMod:259)	CAELTNVCEK	A0A0R2B1D3	A0A0R2B1D3	A0A0R2B1D3_9LACO	FC48_GL001054																			18372.6	16816.6	18528.5
C(UniMod:4)ALFEADGGIWR(UniMod:267)	CALFEADGGIWR	A0A0R2B2A3	A0A0R2B2A3	A0A0R2B2A3_9LACO	FC48_GL000947														6881.25					18836.6	23693.7	37069.3
C(UniMod:4)ATLAWK(UniMod:259)	CATLAWK	A0A0R2B122;WP_163579294.1	A0A0R2B122;WP_163579294.1	A0A0R2B122_9LACO;Fe-S	FC48_GL001082;Fe-S																			18662.3	9392.2	10547.2
C(UniMod:4)DGSFGNYLK(UniMod:259)	CDGSFGNYLK	A0A0R2BM62	A0A0R2BM62	A0A0R2BM62_9LACO	FC48_GL001387																			28252.9		21052.6
C(UniMod:4)DGTFGEYTK(UniMod:259)	CDGTFGEYTK	A0A0R2BC28	A0A0R2BC28	A0A0R2BC28_9LACO	FC48_GL001403																			33301.6	28553.9	18214.6
C(UniMod:4)DHYLVYK(UniMod:259)	CDHYLVYK	A0A0R2BCG1	A0A0R2BCG1	A0A0R2BCG1_9LACO	topA																			23902.7	23562.7	13954.4
C(UniMod:4)DLVDDEELLDLVEMEVR(UniMod:267)	CDLVDDEELLDLVEMEVR	A0A0R2B6L7;MGYG000338172_01113	MGYG000338172_01113;MGYG000351567_01168;MGYG000332495_01023;A0A0R2B6L7;WP_301055337.1;WP_057738303.1	A0A0R2B6L7_9LACO;Elongation	Elongation;tuf													15989.8	9810.62	9497.53	2224.64			93449.5	33383.5	32025.2
C(UniMod:4)DMQLYR(UniMod:267)	CDMQLYR	A0A0R2B1S3	A0A0R2B1S3	A0A0R2B1S3_9LACO	FC48_GL001134																			60555.1	33002.5	21181.9
C(UniMod:4)DMVGLFDK(UniMod:259)	CDMVGLFDK	A0A0R2BF36	A0A0R2BF36	A0A0R2BF36_9LACO	FC48_GL000462													47556.1	45387.3	29843.1				715368	425517	314176
C(UniMod:4)DQLAGAYHNAQQQGLK(UniMod:259)	CDQLAGAYHNAQQQGLK	A0A0R2BGC1	A0A0R2BGC1	A0A0R2BGC1_9LACO	FC48_GL000348													5106.33	3037.04					66819.8	41471.5	35481.4
C(UniMod:4)DVVLVHGLNDWNVK(UniMod:259)PR(UniMod:267)	CDVVLVHGLNDWNVKPR	A0A0R2B978	A0A0R2B978	A0A0R2B978_9LACO	pepX													2448.08							10302.4	13146.4
C(UniMod:4)EEAGITFIGPTVK(UniMod:259)	CEEAGITFIGPTVK	A0A0R2BBH2;MGYG000345824_00029	MGYG000341581_00869;MGYG000345824_00029;A0A0R2BBH2	A0A0R2BBH2_9LACO;Pyruvate	FC48_GL000823;Pyruvate													11950.6	7136.98	5721.5				164671	81743.2	63689.1
C(UniMod:4)EGNVQLFR(UniMod:267)	CEGNVQLFR	A0A0R2BFD9	A0A0R2BFD9	A0A0R2BFD9_9LACO	FC48_GL000658													23909.3						47671.4	37071.2	42868.5
C(UniMod:4)GDQLGQGK(UniMod:259)	CGDQLGQGK	A0A0R2B730	A0A0R2B730	A0A0R2B730_9LACO	gpsA																			43021.9	29022.5	24808.4
C(UniMod:4)GEHEFYQR(UniMod:267)	CGEHEFYQR	A0A0R2B793	MGYG000335296_01892;A0A0R2B793;WP_027106686.1	A0A0R2B793_9LACO	adk																			55906.4	44797
C(UniMod:4)GGYVLTQHAK(UniMod:259)	CGGYVLTQHAK	A0A0R2B4V6	A0A0R2B4V6	A0A0R2B4V6_9LACO	glmM																			14738.3	12797.5	11823.2
C(UniMod:4)GHDSWK(UniMod:259)	CGHDSWK	A0A0R2B2B8	A0A0R2B2B8	A0A0R2B2B8_9LACO	FC48_GL001825																			67749.4	87680	46593
C(UniMod:4)HDIPHTVER(UniMod:267)	CHDIPHTVER	A0A0R2AV61	A0A0R2AV61	A0A0R2AV61_9LACO	pyrF													57732	45891.5	30437				228673	336187	326340
C(UniMod:4)IDPQC(UniMod:4)PALLK(UniMod:259)	CIDPQCPALLK	A0A0R2BJB9	A0A0R2BJB9	A0A0R2BJB9_9LACO	ligA													8125.27						81293.7	42635.3	53139.2
C(UniMod:4)INEVANMINNDK(UniMod:259)	CINEVANMINNDK	A0A0R2B3X6;QCQ03561.1	A0A0R2B3X6;QCQ03561.1	A0A0R2B3X6_9LACO;glycogen/starch/alpha-glucan	FC48_GL000489;glycogen/starch/alpha-glucan																			57255.3	33274.3	42942.7
C(UniMod:4)LLVTPGIAGPTR(UniMod:267)	CLLVTPGIAGPTR	A0A0R2B5Q7	A0A0R2B5Q7	A0A0R2B5Q7_9LACO	FC48_GL000295														12662.5	8666.11				118202	68266	68314.9
C(UniMod:4)LNVLEK(UniMod:259)PTSGK(UniMod:259)	CLNVLEKPTSGK	A0A0R2B2C6	A0A0R2B2C6	A0A0R2B2C6_9LACO	FC48_GL000875													2711.24						30639.4	16055.4	17767.7
C(UniMod:4)NNPFNC(UniMod:4)PHGR(UniMod:267)	CNNPFNCPHGR	A0A0R2B217	A0A0R2B217	A0A0R2B217_9LACO	mutL																			15744.2	6051.02	8626.24
C(UniMod:4)SEDEIAMYQAK(UniMod:259)	CSEDEIAMYQAK	A0A0R2BGX1	A0A0R2BGX1	A0A0R2BGX1_9LACO	FC48_GL000110																			119521	98654.6	94417.7
C(UniMod:4)TTC(UniMod:4)HGSGHIR(UniMod:267)	CTTCHGSGHIR	A0A0R2AUJ8	A0A0R2AUJ8	A0A0R2AUJ8_9LACO	dnaJ													9141.54	5672.31	4439.79				22792.4	78487.6	58344.7
C(UniMod:4)VIAVAGGTSK(UniMod:259)	CVIAVAGGTSK	A0A0R2BHA0	A0A0R2BHA0	A0A0R2BHA0_9LACO	FC48_GL000514																			35532.9	33419	27310.8
C(UniMod:4)VPILDETGK(UniMod:259)	CVPILDETGK	A0A0R2BFZ7;MGYG000398385_00213	MGYG000398385_00213;A0A0R2BFZ7;KRM59462.1	A0A0R2BFZ7_9LACO;hypothetical	FC48_GL001633;hypothetical																			309616	245162	207262
C(UniMod:4)WMFAALNTLR(UniMod:267)	CWMFAALNTLR	A0A0R2AW62	MGYG000332495_00795;A0A0R2AW62;WP_112194367.1	A0A0R2AW62_9LACO	FC48_GL001332													7378.18	7061.45	3755.86				3414.72	19016.3	29775.3
C(UniMod:4)WQILDR(UniMod:267)	CWQILDR	A0A0R2BAC4	A0A0R2BAC4	A0A0R2BAC4_9LACO	FC48_GL000763																			11997.3	20494.5	18123.5
C(UniMod:4)WQLADK(UniMod:259)	CWQLADK	A0A0R2B442;MGYG000381237_00396	MGYG000381237_00396;A0A0R2B442;WP_280606723.1;WP_164683393.1;WP_054653019.1;WP_053812857.1;WP_314098511.1;WP_208428364.1;WP_135997986.1	A0A0R2B442_9LACO;Urease	Urease;ureC													19111.8						252607	103882	97612.2
C(UniMod:4)WWGNADLPVVDK(UniMod:259)	CWWGNADLPVVDK	A0A0R2B3X7;MGYG000350940_00638	MGYG000350940_00638;A0A0R2B3X7	A0A0R2B3X7_9LACO;hypothetical	FC48_GL000490;hypothetical																			19414.4	17623.5	13848.7
DAAEIC(UniMod:4)DLLGK(UniMod:259)	DAAEICDLLGK	A0A0R2B6K1	A0A0R2B6K1	A0A0R2B6K1_9LACO	FC48_GL000821																			24778.7	16090.4	17040.5
DAAFFFR(UniMod:267)	DAAFFFR	A0A0R2BCH8	A0A0R2BCH8	A0A0R2BCH8_9LACO	FC48_GL001356													12897.6		5408.1				75818.7	72791.6	84069.2
DADATWVLGGAK(UniMod:259)	DADATWVLGGAK	A0A0R2B3G2	A0A0R2B3G2	A0A0R2B3G2_9LACO	obg													16442.6	41506.6	24274.9				406612	314993	250275
DADGLHPENLGHLFMGQPK(UniMod:259)	DADGLHPENLGHLFMGQPK	A0A0R2BBY7	A0A0R2BBY7	A0A0R2BBY7_9LACO	folD																				12521.4	13632.4
DADLVVITAGAPQK(UniMod:259)PGETR(UniMod:267)	DADLVVITAGAPQKPGETR	MGYG000321820_00726;A0A0R2BPC8;WP_056957938.1	MGYG000331989_00319;MGYG000355299_01339;MGYG000354307_01625;MGYG000323465_00680;MGYG000321820_00726;A0A0R2BPC8;EEI08498.1;KLA47441.1;WP_280607170.1;WP_056957938.1	A0A0R2BPC8_9LACO;L-lactate	L-lactate;ldh													253562	168229	123639	10230.7	12040.8	10670.7	1981270		1354290						13579
DADVVITAFGDIQASVR(UniMod:267)	DADVVITAFGDIQASVR	A0A0R2BAZ1	A0A0R2BAZ1	A0A0R2BAZ1_9LACO	FC48_GL001062													6178.73	5164.23	6306.55				101603	21970.6	26383.3
DAENDEQYWAR(UniMod:267)	DAENDEQYWAR	A0A0R2B7Q2	A0A0R2B7Q2	A0A0R2B7Q2_9LACO	FC48_GL000150																			10000.4	4570.09
DAEVYLK(UniMod:259)	DAEVYLK	A0A0R2B2U6;MGYG000347771_00669;WP_004048437.1	MGYG000347771_00669;A0A0R2B2U6;WP_004048437.1	A0A0R2B2U6_9LACO;Beta-Ala-Xaa;dipeptidase	Beta-Ala-Xaa;FC48_GL001045;dipeptidase													32236.7	31268.8					424324	253955	197836
DAFISGIIETLK(UniMod:259)	DAFISGIIETLK	A0A0R2BAH4	A0A0R2BAH4	A0A0R2BAH4_9LACO	FC48_GL001662													3316.34						12996.3	18345.8	21291.4
DAFVNIMK(UniMod:259)	DAFVNIMK	A0A0R2BB49	A0A0R2BB49	A0A0R2BB49_9LACO	FC48_GL001023													45164.2	35749.5					848214	554292	464215
DAGADVVGDDDLVAR(UniMod:267)	DAGADVVGDDDLVAR	A0A0R2BFG1	MGYG000354032_00422;A0A0R2BFG1;WP_135941912.1;WP_280605312.1;SEM89330.1	A0A0R2BFG1_9LACO	rplA													392420	263784	200756	27115.9	26495.9	31785.1	3300650	2602980	2207130					24623.9	33532.2
DAGINHIVLHHPMR(UniMod:267)	DAGINHIVLHHPMR	A0A0R2B2C9	A0A0R2B2C9	A0A0R2B2C9_9LACO	FC48_GL001841																				28256.6	32376.7
DAGNEFDEEK(UniMod:259)	DAGNEFDEEK	A0A0R2BA68	A0A0R2BA68	A0A0R2BA68_9LACO	prfC																			29614.9	23057.1	15907.1
DAGVNWIR(UniMod:267)	DAGVNWIR	A0A0R2BKV0;WP_268767002.1	A0A0R2BKV0;WP_268767002.1;WP_255906061.1	A0A0R2BKV0_9LACO;glycosyl	FC48_GL001443;glycosyl															11879.3				357731	199802	175328
DAGYTPLLYTGK(UniMod:259)	DAGYTPLLYTGK	A0A0R2B3A5	A0A0R2B3A5	A0A0R2B3A5_9LACO	FC48_GL000986																			57294.3	48226.5	38360.9
DAHLLQVLGVK(UniMod:259)	DAHLLQVLGVK	A0A0R2B9Y7	A0A0R2B9Y7	A0A0R2B9Y7_9LACO	FC48_GL001051																				10518.3	6444.21
DAHQSLFATR(UniMod:267)	DAHQSLFATR	A0A0R2BBH2;MGYG000345824_00029	MGYG000345824_00029;A0A0R2BBH2;WP_171474463.1;WP_253361161.1;QCQ03802.1;WP_117233742.1;WP_110209870.1	A0A0R2BBH2_9LACO;Pyruvate	FC48_GL000823;Pyruvate													18441.1	15816.4					145200	129234	124383
DAIDQFEELMNSK(UniMod:259)	DAIDQFEELMNSK	A0A0R2B4L6	A0A0R2B4L6	A0A0R2B4L6_9LACO	FC48_GL000885																			70025.7	26132.9	28600
DAIK(UniMod:259)PGQK(UniMod:259)	DAIKPGQK	MGYG000415498_02146;A0A0R2B272;WP_118203181.1;MGYG000321786_00523	MGYG000321786_00523;MGYG000329899_00027;MGYG000415498_02146;A0A0R2B272;KAI4452657.1;EEG57160.1;MBE5856727.1;WP_118203181.1;WP_068315285.1	A0A0R2B272_9LACO;Adenine;adenine	Adenine;adenine;apt													33235.5	22125.3	13755				493654	304637	264514
DAIQQDQR(UniMod:267)	DAIQQDQR	A0A0R2BE17	A0A0R2BE17	A0A0R2BE17_9LACO	FC48_GL001280																			106905	70566.8	61698.4
DALEFMEGK(UniMod:259)	DALEFMEGK	A0A0R2BDZ9	A0A0R2BDZ9	A0A0R2BDZ9_9LACO	queH																			28700.6	21971.5	17538.4
DALGVELETPIK(UniMod:259)	DALGVELETPIK	A0A0R2BCA0	A0A0R2BCA0	A0A0R2BCA0_9LACO	aspS													18948	12792.4	9927.09				336144	133012	120940
DALGVELETPIK(UniMod:259)R(UniMod:267)	DALGVELETPIKR	A0A0R2BCA0	A0A0R2BCA0	A0A0R2BCA0_9LACO	aspS													28826.3	23150.5	17624				264856	232903	230625
DALIFTNYR(UniMod:267)	DALIFTNYR	A0A0R2B0W2	A0A0R2B0W2	A0A0R2B0W2_9LACO	FC48_GL001191													72389.4	52236.5					378054	397867	348187
DALIPDILGK(UniMod:259)	DALIPDILGK	A0A0R2BCJ8	A0A0R2BCJ8	A0A0R2BCJ8_9LACO	FC48_GL001669													2965.91	7379.2					114686	52700.5	63598.1
DALYLELGFTGK(UniMod:259)	DALYLELGFTGK	A0A0R2AU96	A0A0R2AU96	A0A0R2AU96_9LACO	FC48_GL001727																			23495.8	13780.5	15577.4
DANSIAGNVDELLVK(UniMod:259)	DANSIAGNVDELLVK	A0A0R2B2T4;MGYG000352398_00978	MGYG000352398_00978;A0A0R2B2T4	A0A0R2B2T4_9LACO;hypothetical	FC48_GL001205;hypothetical													50318.6	43534.8	38814				832839	542766	529457
DAPAYDQLNTSTEILETGIK(UniMod:259)	DAPAYDQLNTSTEILETGIK	A0A0R2B5J2;MGYG000323135_00509;WP_257586806.1	MGYG000323135_00509;A0A0R2B5J2;WP_257586806.1	A0A0R2B5J2_9LACO;ATP;F0F1	ATP;F0F1;atpD													5877.82	8433.17	3085.09				35407	37466	65838.7
DAPSGTALMTAK(UniMod:259)	DAPSGTALMTAK	A0A0R2BKZ6	A0A0R2BKZ6	A0A0R2BKZ6_9LACO	dapB													31894	21152.1	16639.5				244026	215377	120786
DAPVYLYDTTK(UniMod:259)	DAPVYLYDTTK	A0A0R2BCK4	A0A0R2BCK4	A0A0R2BCK4_9LACO	FC48_GL000896													78445.8	54118.4	50108.3				544872	436165	322591
DAQDLAELIDQIR(UniMod:267)	DAQDLAELIDQIR	A0A0R2BCK9	A0A0R2BCK9	A0A0R2BCK9_9LACO	FC48_GL000073																			19455.8	13667.4	18022.7
DAQDVLSGK(UniMod:259)	DAQDVLSGK	A0A0R2B3Y0	A0A0R2B3Y0	A0A0R2B3Y0_9LACO	FC48_GL001784																			26497.5	19045.3	17190.8
DAQGLLHR(UniMod:267)	DAQGLLHR	A0A0R2B3Q5	A0A0R2B3Q5	A0A0R2B3Q5_9LACO	FC48_GL000979																			22152.5	22977.6	27339.7
DAQGNVVAHAK(UniMod:259)	DAQGNVVAHAK	A0A0R2B935	A0A0R2B935	A0A0R2B935_9LACO	FC48_GL000026																			11834.3	9258.09	5724.1
DAQYGLSHK(UniMod:259)	DAQYGLSHK	A0A0R2B7Z3	A0A0R2B7Z3	A0A0R2B7Z3_9LACO	FC48_GL000098													20087.7						138960	109478	79185.2
DASADEIK(UniMod:259)R(UniMod:267)	DASADEIKR	A0A0R2AUJ8	A0A0R2AUJ8	A0A0R2AUJ8_9LACO	dnaJ													19606.8	13795.4	9935.1				396378	212592	193164
DASADEIKR(UniMod:267)	DASADEIKR	A0A0R2AUJ8	A0A0R2AUJ8	A0A0R2AUJ8_9LACO	dnaJ																			24485.6	11351.5	12889.3
DATDGEFGR(UniMod:267)	DATDGEFGR	A0A0R2BPM9	A0A0R2BPM9	A0A0R2BPM9_9LACO	FC48_GL001603													181281	107176	97350.3				1568930	1223330	1009190
DATVAVDAVFGSIQDYLK(UniMod:259)	DATVAVDAVFGSIQDYLK	A0A0R2BKB2;KRL83799.1	MGYG000365703_01904;MGYG000354670_01332;A0A0R2BKB2;KRL83799.1;WP_136344402.1	A0A0R2BKB2_9LACO;histone-like	FC48_GL001860;histone-like													16539.9	19185.9	18368				222784	73975	43126
DAVAEFEVLK(UniMod:259)	DAVAEFEVLK	A0A0R2BGK2	A0A0R2BGK2	A0A0R2BGK2_9LACO	ychF													11975.5						488448	215440	97003.4
DAVAEFEVLK(UniMod:259)K(UniMod:259)	DAVAEFEVLKK	A0A0R2BGK2	A0A0R2BGK2	A0A0R2BGK2_9LACO	ychF																			36149.1	32418.1	26079
DAVAEHNK(UniMod:259)PLISK(UniMod:259)	DAVAEHNKPLISK	A0A0R2B0T5	A0A0R2B0T5	A0A0R2B0T5_9LACO	murA													8818.18	8269.18	6669.15				131689	86294.8	71964.4						891.02
DAVFETTIHEVK(UniMod:259)	DAVFETTIHEVK	MGYG000345824_00012;A0A0R2B3K4	MGYG000345824_00012;A0A0R2B3K4;WP_317301569.1;WP_035448997.1;WP_025088060.1	A0A0R2B3K4_9LACO;Trigger	Trigger;tig													197969		30280.6				1655850	1050800	321185
DAVVVSPDHGGVTR(UniMod:267)	DAVVVSPDHGGVTR	A0A0R2AVQ0;MGYG000341581_01211;MGYG000348010_00223	MGYG000344297_01230;MGYG000341581_01211;MGYG000348010_00223;A0A0R2AVQ0;KRN19805.1;EEJ60609.1	A0A0R2AVQ0_9LACO;Bifunctional;Ribose-phosphate	Bifunctional;Ribose-phosphate;prs													60536	50226.5	37398.7		2992.46	4246.77	1036620	730379	625749
DAYLSQSGQLYAEAGAMAYGK(UniMod:259)	DAYLSQSGQLYAEAGAMAYGK	A0A0R2AUX4;MGYG000338081_01028	MGYG000338081_01028;A0A0R2AUX4	A0A0R2AUX4_9LACO;Asparagine--tRNA	Asparagine--tRNA;asnS															5005.88				17210.3		11147
DAYLVSDC(UniMod:4)HR(UniMod:267)	DAYLVSDCHR	A0A0R2BBH0	A0A0R2BBH0	A0A0R2BBH0_9LACO	argR													23312.9	16461.8	13984.6				270692	145789	149838
DC(UniMod:4)EIYGR(UniMod:267)	DCEIYGR	A0A0R2B2N1	A0A0R2B2N1	A0A0R2B2N1_9LACO	FC48_GL001005																			102554	48938.1	47379.1
DC(UniMod:4)EIYGR(UniMod:267)PK(UniMod:259)	DCEIYGRPK	A0A0R2B2N1	A0A0R2B2N1	A0A0R2B2N1_9LACO	FC48_GL001005													6488.37	4937.92					70538.2	45440.4	43322.3
DC(UniMod:4)VGVEDAVSGVAAIK(UniMod:259)	DCVGVEDAVSGVAAIK	A0A0R2BFH2;MGYG000346106_00060	MGYG000346106_00060;A0A0R2BFH2;WP_172477282.1	A0A0R2BFH2_9LACO;Beta-phosphoglucomutase	Beta-phosphoglucomutase;FC48_GL000349																			132881	73228.7	74964.2
DC(UniMod:4)VIC(UniMod:4)DMGGGSFELVVVK(UniMod:259)	DCVICDMGGGSFELVVVK	A0A0R2AVS2	A0A0R2AVS2	A0A0R2AVS2_9LACO	FC48_GL001540																			8489.24	2981.09	5249.15
DDAAGEAYDK(UniMod:259)	DDAAGEAYDK	A0A0R2B0T4	A0A0R2B0T4	A0A0R2B0T4_9LACO	tsaD																			33988.8	30729.8	22786.5
DDAAYPGK(UniMod:259)	DDAAYPGK	A0A0R2BD34	A0A0R2BD34	A0A0R2BD34_9LACO	FC48_GL000014																			58730.1	38719.6	39668.7
DDAGNTVYFPER(UniMod:267)	DDAGNTVYFPER	A0A0R2AY21	A0A0R2AY21	A0A0R2AY21_9LACO	FC48_GL001315																			75101.3	46283.4	51685
DDAIVMHPGPINR(UniMod:267)	DDAIVMHPGPINR	A0A0R2AT18	A0A0R2AT18	A0A0R2AT18_9LACO	pyrB													120507	85755.9	62111.6	6948.86	9465.19		1530110	1053100	900344					2690.17	6589.53
DDALSMR(UniMod:267)	DDALSMR	A0A0R2B2B8	A0A0R2B2B8	A0A0R2B2B8_9LACO	FC48_GL001825																				33005.6
DDASSVPVK(UniMod:259)	DDASSVPVK	A0A0R2B447;MGYG000341581_00410	MGYG000341581_00410;A0A0R2B447	A0A0R2B447_9LACO;ATP-dependent	ATP-dependent;cshA													11217.5	8641.87	14277.6				87538.6	99293.4	108021
DDDIWDVLEDVIK(UniMod:259)	DDDIWDVLEDVIK	A0A0R2B6F9;WP_035447706.1;MGYG000332560_01212	MGYG000332560_01212;A0A0R2B6F9;WP_215672112.1;WP_035447706.1	A0A0R2B6F9_9LACO;DNA-directed;MULTISPECIES:	DNA-directed;MULTISPECIES:;rpoC														8629.32
DDDVIIK(UniMod:259)	DDDVIIK	A0A0R2AVY1	A0A0R2AVY1	A0A0R2AVY1_9LACO	FC48_GL001446																			44869.9	29998.7	14169.3
DDELTAMVPVAGK(UniMod:259)	DDELTAMVPVAGK	A0A0R2B1L4	A0A0R2B1L4	A0A0R2B1L4_9LACO	FC48_GL001064													2284.45	2363.12					37346.9	29202.6	22384.8
DDEYGGELAGR(UniMod:267)	DDEYGGELAGR	A0A0R2BII6	A0A0R2BII6	A0A0R2BII6_9LACO	FC48_GL000690													12776.7	12864.8					186979	100011	83559.2
DDFDIHANTAMR(UniMod:267)	DDFDIHANTAMR	A0A0R2B4G4	A0A0R2B4G4	A0A0R2B4G4_9LACO	polA																			24788.6	21867.5	23317.5
DDFFNSK(UniMod:259)	DDFFNSK	A0A0R2BMJ7	A0A0R2BMJ7	A0A0R2BMJ7_9LACO	FC48_GL001430																			43450	25187.2	26258.9
DDFGIDFK(UniMod:259)	DDFGIDFK	A0A0R2B319	A0A0R2B319	A0A0R2B319_9LACO	rnc													19181.6	18789					292536	153475	121972
DDFTGHYYEEQLPGAR(UniMod:267)	DDFTGHYYEEQLPGAR	A0A0R2BEV9	A0A0R2BEV9	A0A0R2BEV9_9LACO	FC48_GL001621																			28963.7	13057.8	16593.7
DDFTSFC(UniMod:4)K(UniMod:259)	DDFTSFCK	A0A0R2B1K0	A0A0R2B1K0	A0A0R2B1K0_9LACO	FC48_GL001237																			34290.9	23787.2	24598.9
DDFYYMILGSQGK(UniMod:259)	DDFYYMILGSQGK	A0A0R2B1S3	A0A0R2B1S3	A0A0R2B1S3_9LACO	FC48_GL001134																			23321.8	15431.6	21684.8
DDGPGASQHGQHVAGIIGADGR(UniMod:267)PNGDDK(UniMod:259)	DDGPGASQHGQHVAGIIGADGRPNGDDK	A0A0R2BEV9	A0A0R2BEV9	A0A0R2BEV9_9LACO	FC48_GL001621																			19642.1	26208.3	28237
DDIEPLFTTGEGLTEDIVR(UniMod:267)	DDIEPLFTTGEGLTEDIVR	A0A0R2B1K8	A0A0R2B1K8	A0A0R2B1K8_9LACO	FC48_GL001081																			5271.19
DDIHTQIK(UniMod:259)	DDIHTQIK	A0A0R2B7V3	A0A0R2B7V3	A0A0R2B7V3_9LACO	FC48_GL000084																			54330.5	35773.8	53347.3
DDLQGINVVSDATK(UniMod:259)	DDLQGINVVSDATK	A0A0R2B4T8	A0A0R2B4T8	A0A0R2B4T8_9LACO	murF													16029.6	19796.5	15151.4				225473	180841	146485
DDLQIVNQLIAK(UniMod:259)	DDLQIVNQLIAK	A0A0R2B685	A0A0R2B685	A0A0R2B685_9LACO	FC48_GL001578													3390.4	2082.62					54412.5	26532.3	22517.3
DDLSGVLTEFDK(UniMod:259)	DDLSGVLTEFDK	A0A0R2BNF3	A0A0R2BNF3	A0A0R2BNF3_9LACO	nfo													21429.1	17887.9	14626.1				332482	148326	153754
DDLYQAVNGEWLK(UniMod:259)	DDLYQAVNGEWLK	A0A0R2BCY0	A0A0R2BCY0	A0A0R2BCY0_9LACO	FC48_GL001282													17911.6	20253.1	16333.1				241739	145990	133963
DDMLADLK(UniMod:259)	DDMLADLK	A0A0R2B2U6;MGYG000347771_00669;WP_004048437.1	MGYG000347771_00669;A0A0R2B2U6;WP_004048437.1	A0A0R2B2U6_9LACO;Beta-Ala-Xaa;dipeptidase	Beta-Ala-Xaa;FC48_GL001045;dipeptidase													81047.6	60061.4	47807.5				1662090	939868	792104
DDPAAILR(UniMod:267)	DDPAAILR	A0A0R2BEG9	A0A0R2BEG9	A0A0R2BEG9_9LACO	FC48_GL000345													13659.3						24975.5	17323.4	10184.2
DDPNR(UniMod:267)DVEPR(UniMod:267)	DDPNRDVEPR	A0A0R2B3X6;MGYG000350940_00638;QCQ03561.1	MGYG000350940_00638;A0A0R2B3X6;QCQ03561.1	A0A0R2B3X6_9LACO;glycogen/starch/alpha-glucan;hypothetical	FC48_GL000489;glycogen/starch/alpha-glucan;hypothetical													14315.3	12968.6	11572.5				216866	122728	113560
DDQASAEMQR(UniMod:267)	DDQASAEMQR	A0A0R2BFD9	A0A0R2BFD9	A0A0R2BFD9_9LACO	FC48_GL000658													8253.2	6670.14					96743.6	61422.2	55289.7
DDQIVTDLLDTLQANQAR(UniMod:267)	DDQIVTDLLDTLQANQAR	A0A0R2BK18	A0A0R2BK18	A0A0R2BK18_9LACO	FC48_GL001630													4555.14	4808.15					31666.1	15390.4	14475.4
DDSIETR(UniMod:267)PVADLK(UniMod:259)	DDSIETRPVADLK	A0A0R2AUP3	A0A0R2AUP3	A0A0R2AUP3_9LACO	FC48_GL001456																			13459.3	7720.76
DDSLEEYALR(UniMod:267)	DDSLEEYALR	A0A0R2BAH3	A0A0R2BAH3	A0A0R2BAH3_9LACO	FC48_GL001135													33179.8	21429.1	17820.1			7143.14	475414	271204	230582
DDSLPPVVK(UniMod:259)	DDSLPPVVK	A0A0R2BCB7;MGYG000350862_01483	MGYG000350862_01483;A0A0R2BCB7	A0A0R2BCB7_9LACO;Phosphoenolpyruvate	FC48_GL000471;Phosphoenolpyruvate																			38477.9
DDTASIFEK(UniMod:259)	DDTASIFEK	A0A0R2BAZ8	A0A0R2BAZ8	A0A0R2BAZ8_9LACO	fmt																			127905	79863.8	77017.9
DDTLQLEALR(UniMod:267)	DDTLQLEALR	A0A0R2BE09	A0A0R2BE09	A0A0R2BE09_9LACO	recX														4421.25					56665.2	35987.1	30367.2
DDTVVVSDFHNR(UniMod:267)	DDTVVVSDFHNR	A0A0R2AXT2	A0A0R2AXT2	A0A0R2AXT2_9LACO	FC48_GL001240													10211.2						122700	72024.6	78594.7
DDVETFEK(UniMod:259)	DDVETFEK	A0A0R2B5Y7	MGYG000341581_00140;MGYG000359396_00698;A0A0R2B5Y7;WP_304652411.1;WP_025087056.1;WP_010689881.1	A0A0R2B5Y7_9LACO	FC48_GL000357													49878.7	34756.4	37771.8				612138	418895	326353
DDVGENISQK(UniMod:259)	DDVGENISQK	A0A0R2BLS9	A0A0R2BLS9	A0A0R2BLS9_9LACO	FC48_GL001408													16283.8	14938.5	7993.03				283294	171002	141849
DDVIEIEGTIK(UniMod:259)	DDVIEIEGTIK	A0A0R2BEU8	A0A0R2BEU8	A0A0R2BEU8_9LACO	infA													17955.2	18849.4	13243.1				245680	77737	91975
DDVLGVILQYR(UniMod:267)	DDVLGVILQYR	A0A0R2BDK9	A0A0R2BDK9	A0A0R2BDK9_9LACO	FC48_GL000439																			8737.83	8143.21	7776.08
DDVLNAMVANK(UniMod:259)	DDVLNAMVANK	A0A0R2ATH3	A0A0R2ATH3	A0A0R2ATH3_9LACO	FC48_GL001740													14252.2		8751				140706	107449	91353.4
DDVLNLR(UniMod:267)	DDVLNLR	A0A0R2B9R8	A0A0R2B9R8	A0A0R2B9R8_9LACO	FC48_GL000074																			68792.4	45818	36644.7
DDVNLHNLR(UniMod:267)	DDVNLHNLR	A0A0R2BG47	A0A0R2BG47	A0A0R2BG47_9LACO	FC48_GL000161																			43608.9		17906.6
DDVPATVK(UniMod:259)	DDVPATVK	MGYG000433822_01149;A0A0R2BGQ1;MGYG000365716_01077	MGYG000365716_01077;MGYG000393764_00080;MGYG000433822_01149;A0A0R2BGQ1;WP_260235058.1;WP_295774139.1;WP_191683827.1;WP_076459596.1;WP_057804585.1	50S;A0A0R2BGQ1_9LACO	50S;rplB													49881.1	23426.4	12492.3				127000	184258	133204
DDYMGIVDGK(UniMod:259)	DDYMGIVDGK	A0A0R2BD69;WP_135998053.1	MGYG000353002_01687;A0A0R2BD69;WP_135998053.1	A0A0R2BD69_9LACO;DAK2	DAK2;FC48_GL000919													15357.6	11319.9	11324				231933	162105	126690
DDYPSAYLLGLLGK(UniMod:259)	DDYPSAYLLGLLGK	A0A0R2B1P3	A0A0R2B1P3	A0A0R2B1P3_9LACO	FC48_GL001176																			16927.6	10645.3	18125.8
DDYTENTSLVR(UniMod:267)	DDYTENTSLVR	A0A0R2B9I1	A0A0R2B9I1	A0A0R2B9I1_9LACO	FC48_GL001972																			21039.7	17726.6	17099.6
DEAATMMSENGK(UniMod:259)	DEAATMMSENGK	A0A0R2B0X9	A0A0R2B0X9	A0A0R2B0X9_9LACO	FC48_GL001087													5932.59						49015.5	40781.7	35650.2
DEAIMPADEIK(UniMod:259)	DEAIMPADEIK	A0A0R2B235	A0A0R2B235	A0A0R2B235_9LACO	murD													34297.8	28856					269707	223578	180282
DEAIMPADEIK(UniMod:259)VPGTHNIENALAAIAVAK(UniMod:259)	DEAIMPADEIKVPGTHNIENALAAIAVAK	A0A0R2B235	A0A0R2B235	A0A0R2B235_9LACO	murD															3225.11					8436.23	11324.4
DEAMTTAK(UniMod:259)	DEAMTTAK	A0A0R2BB47	A0A0R2BB47	A0A0R2BB47_9LACO	FC48_GL001661													25101.5	24875.5					144169	134701	109835
DEDGNVVAEVMDVQHAPNGQNMHTLK(UniMod:259)	DEDGNVVAEVMDVQHAPNGQNMHTLK	A0A0R2B551	MGYG000412736_01349;A0A0R2B551;WP_163587328.1	A0A0R2B551_9LACO	alaS																			27875.9		27293
DEDGTVHLLR(UniMod:267)	DEDGTVHLLR	A0A0R2B2Q0	A0A0R2B2Q0	A0A0R2B2Q0_9LACO	mnmA													42033.4	35734.9	27024				610143	423603	433936
DEDGVDPR(UniMod:267)	DEDGVDPR	A0A0R2B6Q3	A0A0R2B6Q3	A0A0R2B6Q3_9LACO	FC48_GL000870																			70198.5	45028	48309.1
DEDIWAALK(UniMod:259)	DEDIWAALK	A0A0R2BEX8;MGYG000381564_00635	MGYG000381564_00635;A0A0R2BEX8;WP_155891433.1	A0A0R2BEX8_9LACO;DNA-directed	DNA-directed;rpoB													78715.4	61776.5	50616.9				1179840	688921	648220
DEDLR(UniMod:267)GDR(UniMod:267)	DEDLRGDR	A0A0R2BCA0;MGYG000374544_00710	MGYG000370962_01749;MGYG000374544_00710;A0A0R2BCA0;KRL27022.1;TMG24933.1;WP_153704046.1	A0A0R2BCA0_9LACO;Aspartate--tRNA	Aspartate--tRNA;aspS																				58587.8	54745.7
DEEFLPSTLQTNHK(UniMod:259)	DEEFLPSTLQTNHK	A0A0R2B8I3	A0A0R2B8I3	A0A0R2B8I3_9LACO	FC48_GL000126													15299.4	14359.4	10471.3				138200	81809.3	73468.8
DEEIMK(UniMod:259)K(UniMod:259)	DEEIMKK	MGYG000332495_00730;A0A0R2B9D5;WP_316074401.1	MGYG000332495_00730;A0A0R2B9D5;WP_316074401.1	A0A0R2B9D5_9LACO;ATP-dependent;putative	ATP-dependent;FC48_GL002031;putative													2458.54	3420.23					32954	26631.2	21231.1
DEFSDFELALDMK(UniMod:259)	DEFSDFELALDMK	A0A0R2BGC1;MGYG000332277_00119;WP_135998155.1	MGYG000332277_00119;A0A0R2BGC1;KRM58914.1;WP_135998155.1	A0A0R2BGC1_9LACO;Maltose;glycoside	FC48_GL000348;Maltose;glycoside													3966.33						37932.6	5436.63	5932.6
DEGFLPLPLNLK(UniMod:259)	DEGFLPLPLNLK	A0A0R2BC28	A0A0R2BC28	A0A0R2BC28_9LACO	FC48_GL001403													20100.6	14000.1	8586.38				198894	139592	120126
DEGLQDVIAWIK(UniMod:259)	DEGLQDVIAWIK	A0A0R2B7Y2	A0A0R2B7Y2	A0A0R2B7Y2_9LACO	ureG													16527.7	9691.09	9751.75				37397.7	53227.7	58360.9
DEGTDLPEVEAWEWK(UniMod:259)PLNK(UniMod:259)	DEGTDLPEVEAWEWKPLNK	A0A0R2AUA5;WP_221677790.1;MGYG000346049_00657	MGYG000346049_00657;A0A0R2AUA5;WP_221677790.1	A0A0R2AUA5_9LACO;Xylulose-5-phosphate;phosphoketolase	FC48_GL001690;Xylulose-5-phosphate;phosphoketolase													8805.28						38844.2	53437.9	56118.1
DEHVFIAEK(UniMod:259)	DEHVFIAEK	A0A0R2B170	A0A0R2B170	A0A0R2B170_9LACO	fni																			44846.3
DEIIEELVR(UniMod:267)	DEIIEELVR	A0A0R2AVF3	A0A0R2AVF3	A0A0R2AVF3_9LACO	FC48_GL001305													13662.5	6427.92	9670.41				112262	69442.3	72443.2
DELFGAGK(UniMod:259)	DELFGAGK	A0A0R2BH81;WP_004050260.1	A0A0R2BH81;WP_004050260.1	A0A0R2BH81_9LACO;FAD-containing	FAD-containing;FC48_GL000208													32769.6	24181.5	22883.5				204370	144802	148280
DELGLDIK(UniMod:259)	DELGLDIK	A0A0R2B9J0	A0A0R2B9J0	A0A0R2B9J0_9LACO	FC48_GL001085																			349333		130536
DELHQIVK(UniMod:259)	DELHQIVK	A0A0R2BQM9;MGYG000368835_00128	MGYG000368835_00128;A0A0R2BQM9	A0A0R2BQM9_9LACO;ATP-dependent	ATP-dependent;FC48_GL000411													37143.9	30042.8	23982.7				295968	184002	174569
DELTLEYMDK(UniMod:259)	DELTLEYMDK	A0A0R2B6X0	A0A0R2B6X0	A0A0R2B6X0_9LACO	rimP																			100833	49887.6	55192.8
DELTQAIAAK(UniMod:259)	DELTQAIAAK	A0A0R2BBV6	A0A0R2BBV6	A0A0R2BBV6_9LACO	pheS													3275.95						57314.2	43657.9	29674.1
DELVTNVSHDIR(UniMod:267)	DELVTNVSHDIR	A0A0R2B943	A0A0R2B943	A0A0R2B943_9LACO	FC48_GL000101													3698.7						29311.3	21895.8	21263.2
DENGVAVDFK(UniMod:259)	DENGVAVDFK	A0A0R2BAB3;WP_221677834.1	MGYG000350762_00114;A0A0R2BAB3;WP_281448329.1;WP_221677834.1	A0A0R2BAB3_9LACO;formate	FC48_GL002002;formate															6204.9				71767	53062.9	39565.8
DENIEISVDK(UniMod:259)	DENIEISVDK	A0A0R2BEX8;MGYG000381564_00635	MGYG000381564_00635;A0A0R2BEX8;WP_155891433.1	A0A0R2BEX8_9LACO;DNA-directed	DNA-directed;rpoB													16988.8	10169.8	7044.24				135887	55715.9	62956.1
DENLEQTSEK(UniMod:259)	DENLEQTSEK	A0A0R2BA78	A0A0R2BA78	A0A0R2BA78_9LACO	FC48_GL001883													19888	9422.71	16292.8				142154	144332	111805
DENLVFNK(UniMod:259)	DENLVFNK	A0A0R2BND9	A0A0R2BND9	A0A0R2BND9_9LACO	clpB																			232993	120314	91940.1
DEPMVILFDETASPR(UniMod:267)	DEPMVILFDETASPR	A0A0R2B6M8;MGYG000340071_01298	MGYG000340071_01298;A0A0R2B6M8	A0A0R2B6M8_9LACO;hypothetical	FC48_GL000194;hypothetical													14393.8	9639.55					123454	46841.2	62987.1
DEQGNMIGGK(UniMod:259)	DEQGNMIGGK	A0A0R2B4A8;WP_056960176.1	A0A0R2B4A8;WP_268766953.1;WP_056960176.1	A0A0R2B4A8_9LACO;methionine--tRNA	metG;methionine--tRNA													11001.7	5371.15	5272.5				138809	102015	91791.3
DEQQAAADK(UniMod:259)	DEQQAAADK	MGYG000332495_00730;A0A0R2B9D5;WP_316074401.1	MGYG000332495_00730;A0A0R2B9D5;WP_316074401.1	A0A0R2B9D5_9LACO;ATP-dependent;putative	ATP-dependent;FC48_GL002031;putative																			110194	57698.1	32745.7
DEQQAAADK(UniMod:259)EDYEEALNVK	DEQQAAADKEDYEEALNVK	A0A0R2B9D5;WP_316074401.1	A0A0R2B9D5;WP_316074401.1	A0A0R2B9D5_9LACO;ATP-dependent	ATP-dependent;FC48_GL002031													6577.41	4877.54	4431.73				102374	72785.2	62181.4
DEQQAAADK(UniMod:259)EDYEEALNVK(UniMod:259)	DEQQAAADKEDYEEALNVK	A0A0R2B9D5;WP_316074401.1	A0A0R2B9D5;WP_316074401.1	A0A0R2B9D5_9LACO;ATP-dependent	ATP-dependent;FC48_GL002031													105656	81695.6	65176.5	5134.61	5850.52	4764.89	1484560	1182170	1036570				3421.23	4187.89	3372.6
DEQQAAADKEDYEEALNVK(UniMod:259)	DEQQAAADKEDYEEALNVK	A0A0R2B9D5;WP_316074401.1	A0A0R2B9D5;WP_316074401.1	A0A0R2B9D5_9LACO;ATP-dependent	ATP-dependent;FC48_GL002031													6595.33	4890.83	4443.8	579.484	553.2		102599	73003.7	61691.3						658.251
DEQTVETPK(UniMod:259)	DEQTVETPK	A0A0R2B6B9	A0A0R2B6B9	A0A0R2B6B9_9LACO	FC48_GL000251																			51040.3	40577	36944.9
DER(UniMod:267)PLGK(UniMod:259)	DERPLGK	A0A0R2B0U9	A0A0R2B0U9	A0A0R2B0U9_9LACO	gatD													17479.5						274030	150056	128598
DESLALSVR(UniMod:267)PLVDK(UniMod:259)	DESLALSVRPLVDK	A0A0R2B1L4;MGYG000386524_00047	MGYG000386524_00047;A0A0R2B1L4	A0A0R2B1L4_9LACO;Lactose	FC48_GL001064;Lactose													3538						23260.7	12921	15717.5
DESVHGTYIGYK(UniMod:259)	DESVHGTYIGYK	A0A0R2BLU5	A0A0R2BLU5	A0A0R2BLU5_9LACO	FC48_GL000737													21376.3	14787.8	13241.2				280541	165969	146280
DESVLQFIEQYR(UniMod:267)	DESVLQFIEQYR	A0A0R2AUW1;MGYG000357335_00320;WP_010688528.1	MGYG000357335_00320;MGYG000337960_01269;MGYG000332495_01020;A0A0R2AUW1;WP_010688528.1	A0A0R2AUW1_9LACO;Glutamate--tRNA;MULTISPECIES:	Glutamate--tRNA;MULTISPECIES:;gltX													8542.24	7551.35					13021.3	29342	34252.2
DEVLEYEK(UniMod:259)	DEVLEYEK	A0A0R2B3X6;MGYG000350940_00638	MGYG000350940_00638;A0A0R2B3X6	A0A0R2B3X6_9LACO;hypothetical	FC48_GL000489;hypothetical													37043.2	19529.2					238980	174192	125108
DEVMDHFK(UniMod:259)	DEVMDHFK	A0A0R2B6U3	A0A0R2B6U3	A0A0R2B6U3_9LACO	recG																			33950.8	23935.6	24792.6
DEVQYVPQLR(UniMod:267)	DEVQYVPQLR	A0A0R2BDG2	A0A0R2BDG2	A0A0R2BDG2_9LACO	FC48_GL000579																			43711.9	32069.2	23932.3
DEWMVLR(UniMod:267)	DEWMVLR	A0A0R2B3J3	A0A0R2B3J3	A0A0R2B3J3_9LACO	FC48_GL001535													28656.6						78551.7	104317	98436.4
DEWQAVLK(UniMod:259)	DEWQAVLK	A0A0R2BJB7	A0A0R2BJB7	A0A0R2BJB7_9LACO	FC48_GL001895																			123455	69668.2	45719.1
DEYFVLGDNR(UniMod:267)	DEYFVLGDNR	A0A0R2AUK4	A0A0R2AUK4	A0A0R2AUK4_9LACO	FC48_GL001842													28517.7	25795.9	17882				264878	199949	164655
DEYLEDVELK(UniMod:259)	DEYLEDVELK	A0A0R2BHF3	A0A0R2BHF3	A0A0R2BHF3_9LACO	glmS													17545.5	16213.4	7817.4				325440	136873	120151
DFALDPTER(UniMod:267)	DFALDPTER	MGYG000338081_00494;A0A0R2BF46;KRM75017.1	MGYG000338081_00494;A0A0R2BF46;KRM75017.1	A0A0R2BF46_9LACO;Copper;hypothetical	Copper;FC48_GL000195;hypothetical													68695	41533.2	37817.2				409331	316281	223968
DFASYVQVQEAVSEAYK(UniMod:259)DK(UniMod:259)	DFASYVQVQEAVSEAYKDK	A0A0R2B3X6;MGYG000350940_00638	MGYG000350940_00638;A0A0R2B3X6	A0A0R2B3X6_9LACO;hypothetical	FC48_GL000489;hypothetical																			20745.7	15060.5	25272.8
DFATSDEIR(UniMod:267)	DFATSDEIR	A0A0R2AW53	A0A0R2AW53	A0A0R2AW53_9LACO	cysS																			85891.3	44427.6	38168.8
DFATSDEIR(UniMod:267)DTLK(UniMod:259)	DFATSDEIRDTLK	A0A0R2AW53	A0A0R2AW53	A0A0R2AW53_9LACO	cysS													7075.43	7117.28					79195.7	44373.6	43926.1
DFAYDEAALK(UniMod:259)	DFAYDEAALK	A0A0R2B270	A0A0R2B270	A0A0R2B270_9LACO	dnaX																			38846.2	43417.3	31891.8
DFDEYSK(UniMod:259)	DFDEYSK	A0A0R2B1V5	A0A0R2B1V5	A0A0R2B1V5_9LACO	ezrA													18454.4						87502.1	63601.4	60999.3
DFDGYNLIR(UniMod:267)	DFDGYNLIR	A0A0R2BGN5	A0A0R2BGN5	A0A0R2BGN5_9LACO	FC48_GL000287													17019	14601.3	12246.2				209918	158686	137448
DFDLEFYENK(UniMod:259)	DFDLEFYENK	A0A0R2BEP7	A0A0R2BEP7	A0A0R2BEP7_9LACO	FC48_GL000446													8514.44	10452.8	6657.06				79773.2	29370.1	37104.9
[truncated: 7,898 more rows]
