# Supplementary material for: Ultra-sensitive metaproteomics redefines the dark metaproteome, uncovering host-microbiome interactions and drug targets in intestinal diseases
Source: Nat Commun. 2025 Jul 18;16:6644. doi: 10.1038/s41467-025-61977-7 (PMC12274446; doi:10.1038/s41467-025-61977-7)
Supplement: Supplementary file 7 — Supplementary Data 5 [file 41467_2025_61977_MOESM7_ESM.xlsx]

## Sheet: Biomass_100M_spike-in
Species	100M_Spike-in	Percentage
Lachnospiraceae bacterium A4	1.05923e+08	0.156204
Eubacterium plexicaudatum	8.89932e+07	0.131237
Salinibacter ruber	8.53755e+07	0.125903
Lachnospiraceae bacterium A2	7.02744e+07	0.103633
Oscillibacter sp. 1-3	2.9747e+07	0.0438676
Lactobacillus murinus	2.68335e+07	0.0395712
Lachnospiraceae bacterium MD335	2.47355e+07	0.0364772
Clostridium sp. MD294	1.82723e+07	0.026946
Firmicutes bacterium ASF500	1.42479e+07	0.0210113
Lachnospiraceae bacterium 10-1	9.27095e+06	0.0136718
Lachnospiraceae bacterium 28-4	9.15578e+06	0.0135019
Lachnospiraceae bacterium MD308	8.81073e+06	0.0129931
Bacteroides caecimuris	8.44371e+06	0.0124519
Butyricicoccus pullicaecorum	7.8505e+06	0.0115771
Hungateiclostridiaceae bacterium KB18	7.62442e+06	0.0112437
Dorea sp. 5-2	6.80227e+06	0.0100312
butyrate-producing bacterium SS3/4	5.20369e+06	0.00767383
Alistipes sp. CHKCI003	4.32095e+06	0.00637207
Alistipes shahii	4.23177e+06	0.00624055
Coprococcus comes	3.89585e+06	0.00574517
Lachnospiraceae bacterium M18-1	3.84837e+06	0.00567516
Candidatus Arthromitus sp. SFB-mouse	3.82064e+06	0.00563426
Bacteroides intestinalis	3.78262e+06	0.00557819
Bacteroides stercoris	3.71621e+06	0.00548026
Anaerotruncus sp. G3(2012)	3.66011e+06	0.00539752
Hungatella hathewayi	3.43583e+06	0.00506679
Acyrthosiphon pisum	3.17185e+06	0.00467749
Alistipes putredinis	3.08655e+06	0.0045517
Blautia sp. YL58	2.91665e+06	0.00430116
Roseburia inulinivorans	2.86686e+06	0.00422773
Eubacterium sp. 14-2	2.8435e+06	0.00419329
Parabacteroides goldsteinii	2.58134e+06	0.00380668
Oscillibacter sp. KLE 1745	2.53051e+06	0.00373172
Oscillibacter valericigenes	2.51892e+06	0.00371462
Bacteroides uniformis	2.50162e+06	0.00368912
Ruminococcaceae bacterium D16	2.45478e+06	0.00362004
Lachnospiraceae bacterium 3-1	2.33461e+06	0.00344283
Bacteroides sp. 4_1_36	2.31798e+06	0.0034183
Faecalibacterium prausnitzii	2.28931e+06	0.00337603
Phocaeicola salanitronis	2.28341e+06	0.00336733
Burkholderiales bacterium YL45	2.24283e+06	0.00330748
Lachnospiraceae bacterium JC7	1.93976e+06	0.00286055
Anaerostipes caccae	1.92263e+06	0.00283528
Butyrivibrio fibrisolvens	1.80692e+06	0.00266464
Bacteroides eggerthii	1.7404e+06	0.00256654
Bacteroides oleiciplenus	1.6005e+06	0.00236025
Roseburia hominis	1.56094e+06	0.0023019
Clostridiales bacterium CHKCI001	1.46305e+06	0.00215755
Marvinbryantia formatexigens	1.44766e+06	0.00213484
Alistipes finegoldii	1.42882e+06	0.00210707
Lachnospiraceae bacterium TWA4	1.40425e+06	0.00207084
Butyrivibrio proteoclasticus	1.39351e+06	0.002055
Bacteroides cellulosilyticus	1.28118e+06	0.00188935
Eubacteriaceae bacterium CHKCI004	1.23476e+06	0.00182089
Clostridium sp. KLE 1755	1.19118e+06	0.00175662
Bacteroides finegoldii	1.17172e+06	0.00172792
Dorea longicatena	1.15353e+06	0.0017011
Enterocloster asparagiformis	1.14503e+06	0.00168857
Roseburia intestinalis	1.05651e+06	0.00155803
Eubacterium ventriosum	1.01744e+06	0.00150041
Bacteroides caccae	1.00467e+06	0.00148157
Fusibacter sp. 3D3	976610	0.0014402
Clostridium sp. (strain SY8519)	964025	0.00142164
Sus scrofa	956412	0.00141041
Bacteroides fluxus	899927	0.00132711
Blautia hydrogenotrophica	877858	0.00129457
Anaerotignum neopropionicum	875218	0.00129068
Lachnospira eligens	857298	0.00126425
Flavonifractor plautii	812876	0.00119874
Clostridium saccharolyticum	801370	0.00118177
Paludibacter jiangxiensis	777490	0.00114656
Clostridium sp. M62/1	754241	0.00111227
Alistipes inops	752449	0.00110963
Cellulosilyticum lentocellum	713189	0.00105173
Coriobacteriaceae bacterium CHKCI002	710809	0.00104822
Acetivibrio ethanolgignens	710192	0.00104731
Lachnospiraceae bacterium 3_1_57FAA_CT1	688237	0.00101494
[Clostridium] hylemonae	683573	0.00100806
Gallus gallus	628424	0.000926731
Coprococcus catus	613514	0.000904743
Ruminococcus bicirculans	607870	0.000896421
Paludibacter propionicigenes	581990	0.000858255
Roseburia faecis	572190	0.000843803
Butyrivibrio crossotus	571172	0.000842302
Lachnoclostridium phytofermentans	566543	0.000835476
Porphyromonas cangingivalis	564333	0.000832217
Desulfovibrio piger	556049	0.000820001
Ruminococcus albus	552246	0.000814392
Subdoligranulum variabile	549645	0.000810556
Clostridium disporicum	549079	0.000809722
Clostridiales bacterium 1_7_47FAA	537559	0.000792733
Ruminococcus flavefaciens	516876	0.000762232
Desulfovibrio desulfuricans	511604	0.000754457
Anaerofustis stercorihominis	507466	0.000748355
Ruminococcus callidus	496301	0.00073189
Bacteroides reticulotermitis	492415	0.00072616
Clostridia bacterium BRH_c25	472822	0.000697266
Bacteroides pyogenes	469953	0.000693035
Prevotella bergensis	465031	0.000685778
Geofilum rubicundum	461912	0.000681178
Macellibacteroides sp. HH-ZS	459444	0.000677538
Desulfovibrio fairfieldensis	451108	0.000665245
Herbinix hemicellulosilytica	451047	0.000665155
Daphnia magna	438980	0.00064736
Ruminococcus champanellensis	432944	0.000638459
Sanguibacteroides justesenii	432888	0.000638377
Pseudoflavonifractor capillosus	424598	0.000626151
Acetonema longum	423451	0.000624459
Bacteroides graminisolvens	422470	0.000623013
Clostridium cellulovorans	418347	0.000616932
Clostridiales bacterium KLE1615	417144	0.000615159
Candidatus Stoquefichus sp. KLE1796	400058	0.000589963
Bacteroides thetaiotaomicron	391651	0.000577564
Eubacterium limosum	383479	0.000565513
Robinsoniella sp. RHS	380598	0.000561264
Anaerotignum propionicum	377035	0.00055601
Candidatus Symbiothrix dinenymphae	365204	0.000538564
Porphyromonas gingivicanis	352682	0.000520097
[Eubacterium] rectale	351617	0.000518526
Candidatus [Bacteroides] periocalifornicus	333910	0.000492414
Clostridium sp. W14A	322312	0.000475311
Bacteroidetes bacterium oral taxon 272	317442	0.000468129
Prevotella oralis	314723	0.000464118
Alistipes indistinctus	292451	0.000431275
Subdoligranulum sp. 4_3_54A2FAA	289152	0.000426409
Anaerobium acetethylicum	287882	0.000424537
Thermoclostridium stercorarium	286830	0.000422986
Bacteroides coprosuis	283602	0.000418226
Alloprevotella tannerae	269485	0.000397408
Dysgonomonas mossii	264755	0.000390431
bacterium F083	263882	0.000389144
Bacteroidales bacterium KA00251	262728	0.000387443
Blautia obeum	260937	0.000384801
Lachnospiraceae bacterium TF01-11	260268	0.000383816
Clostridium sp. C105KSO13	256028	0.000377562
Prevotella saccharolytica	254385	0.00037514
Clostridium sp. D5	252195	0.00037191
Prevotella rara	249377	0.000367755
Porphyromonas sp. COT-108 OH1349	247208	0.000364556
Prevotella ruminicola	242733	0.000357956
Prevotella copri	240518	0.00035469
Lachnospiraceae bacterium 2_1_46FAA	236614	0.000348932
Mahella australiensis	230374	0.00033973
Dysgonomonas gadei	229174	0.00033796
Saccharicrinis fermentans	223953	0.000330262
Enterorhabdus caecimuris	222129	0.000327572
Dorea formicigenerans	214479	0.000316291
Alloprevotella rava	214349	0.000316099
Linum usitatissimum	212593	0.000313509
Catonella morbi	211139	0.000311365
Clostridium sp. MSTE9	210825	0.000310902
Prevotella sp. oral taxon 473	203775	0.000300505
Porphyromonas macacae	203750	0.000300468
Phocaeicola massiliensis	202054	0.000297967
Oribacterium sp. oral taxon 078	200686	0.00029595
Barnesiella viscericola	199010	0.000293478
Clostridium sp. ASBs410	195077	0.000287679
Dorea sp. D27	190717	0.000281249
Candidatus Terasakiella magnetica	186719	0.000275352
[Clostridium] ultunense	185697	0.000273845
Fermentimonas caenicola	185091	0.000272953
Clostridiales bacterium S5-A14a	177071	0.000261124
Tannerella sp. oral taxon HOT-286	177021	0.000261051
Lachnospiraceae bacterium 1_4_56FAA	176889	0.000260857
Eubacterium cellulosolvens	174690	0.000257613
Faecalibaculum rodentium	172198	0.000253939
Clostridium baratii	159486	0.000235193
Eubacterium ramulus	157859	0.000232793
Prevotella bivia	157173	0.000231782
Faecalicatena contorta	152179	0.000224417
Peptoclostridium acidaminophilum	148793	0.000219424
Stomatobaculum longum	142503	0.000210148
Clostridiaceae bacterium BRH_c20a	141721	0.000208995
Fusobacterium varium	141092	0.000208067
Anaerotruncus colihominis	138927	0.000204875
Prevotella buccae	136635	0.000201494
Clostridioides difficile	133541	0.000196932
Pseudopedobacter saltans	133488	0.000196854
Prevotella bryantii	128386	0.00018933
Fusicatenibacter saccharivorans	126563	0.000186641
Oxobacter pfennigii	117500	0.000173276
Holdemania filiformis	115073	0.000169697
Clostridium pasteurianum	114756	0.00016923
Odoribacter splanchnicus	113554	0.000167457
Prevotella sp. oral taxon 299	112463	0.000165847
Bacteroides helcogenes	111421	0.000164312
Prevotella baroniae	109277	0.00016115
Bacteroidales bacterium CF	108244	0.000159626
Acetobacterium woodii	101207	0.000149249
Bacteroides sp. SM23_62	100630	0.000148398
Bacteroidetes oral taxon 274	95773.8	0.000141237
Porphyromonas sp. COT-239 OH1446	92751.8	0.00013678
Lachnoanaerobaculum saburreum	90119.8	0.000132899
Prevotella marshii	87294.3	0.000128732
Tannerella forsythia	86530.2	0.000127605
[Clostridium] methylpentosum	86155.1	0.000127052
Prevotella oulorum	85007.9	0.00012536
Clostridium colicanis	77789.9	0.000114716
[Eubacterium] nodatum	77770.5	0.000114687
Herbinix luporum	77365.2	0.00011409
Treponema saccharophilum	71213	0.000105017
Catabacter hongkongensis	58324.7	8.60109e-05
Eubacteriaceae bacterium CHKCI005	56765.9	8.37121e-05
[Eubacterium] siraeum	51217.3	7.55297e-05
Tissierellia bacterium S7-1-4	50674.5	7.47292e-05
Hungateiclostridium clariflavum	50624.8	7.46559e-05
Ruminococcus sp. DSM 100440	48846.7	7.20337e-05
Johnsonella ignava	30760.9	4.53628e-05
[Eubacterium] brachy	14959.8	2.20611e-05
Anaeroglobus geminatus	13474.9	1.98713e-05

## Sheet: Biomass_S.ruber_L.murinus
Sample	Total_intensity	S.ruber_SumIntensity	L.murinus_SumIntensity	S.ruber_biomass	L.murinus_biomass
0.01M_Rep-1	7.66995e+09	1.46608e+06	49291.4	0.0191146	0.000642657
0.01M_Rep-2	6.48338e+09	107901	407.704	0.00166427	6.28844e-06
0.01M_Rep-3	7.23508e+09	1.94769e+06	17042.4	0.0269201	0.000235552
0.05M_Rep-1	7.15645e+09	499862	17173.7	0.00698477	0.000239975
0.05M_Rep-2	7.80717e+09	1.44848e+06	8669.26	0.0185532	0.000111042
0.05M_Rep-3	8.1491e+09	2.29036e+06	55341.4	0.0281057	0.000679111
0.1M_Rep-1	7.60507e+09	366795	21024.7	0.00482303	0.000276456
0.1M_Rep-2	7.46248e+09	72269.9	30062.3	0.000968443	0.000402846
0.1M_Rep-3	8.16636e+09	1.72467e+06	52433.2	0.0211192	0.000642063
0.5M_Rep-1	8.50513e+09	1.87079e+06	49227.7	0.0219961	0.0005788
0.5M_Rep-2	7.15366e+09	94790.8	98330.2	0.00132507	0.00137454
0.5M_Rep-3	7.61599e+09	1.73779e+06	57087.5	0.0228177	0.000749574
1M_Rep-1	7.93726e+09	1.86174e+06	327654	0.0234558	0.00412805
1M_Rep-2	7.94982e+09	134054	295112	0.00168626	0.00371218
1M_Rep-3	7.64189e+09	1.52047e+06	402230	0.0198964	0.00526348
5M_Rep-1	7.83572e+09	1.15447e+06	2.20558e+06	0.0147334	0.0281478
5M_Rep-2	7.30731e+09	2.56538e+06	3.68015e+06	0.035107	0.0503626
5M_Rep-3	7.59762e+09	2.99212e+06	4.31424e+06	0.0393824	0.0567841
10M_Rep-1	8.35663e+09	2.28941e+06	6.76351e+06	0.0273964	0.0809358
10M_Rep-2	8.23456e+09	3.56508e+06	5.6494e+06	0.0432942	0.068606
10M_Rep-3	8.60164e+09	3.36165e+06	7.15856e+06	0.0390815	0.0832232
100M_Rep-1	7.76546e+09	1.12926e+08	2.36526e+08	1.4542	3.04588
100M_Rep-2	8.475e+09	7.43403e+07	1.55076e+08	0.877172	1.82981
100M_Rep-3	8.31246e+09	5.52609e+07	1.25192e+08	0.664795	1.50607
1B_Rep-1	8.99018e+09	1.30833e+09	2.51466e+09	14.5528	27.9711
1B_Rep-2	9.16192e+09	8.73962e+08	1.83386e+09	9.53907	20.0161
1B_Rep-3	9.0274e+09	8.5533e+08	1.66842e+09	9.47482	18.4817
