# Supplementary material for: Ultra-sensitive metaproteomics redefines the dark metaproteome, uncovering host-microbiome interactions and drug targets in intestinal diseases
Source: Nat Commun. 2025 Jul 18;16:6644. doi: 10.1038/s41467-025-61977-7 (PMC12274446; doi:10.1038/s41467-025-61977-7)
Supplement: Supplementary file 8 — Supplementary Data 6 [file 41467_2025_61977_MOESM8_ESM.xlsx]

## Sheet: D0
Species_KEGG	Species	KEGG	logFC	AveExpr	t	P.Value	adj.P.Val	B
Bacteroides uniformis _ map01110	Bacteroides uniformis	map01110	-2.92696	13.667	-6.36971	3.29e-05	0.00589752	2.54604
Clostridiales bacterium CHKCI006 _ map00040	Clostridiales bacterium CHKCI006	map00040	-3.05375	16.2168	-5.35042	6.23e-05	0.00589752	1.96533
Clostridiales bacterium CHKCI006 _ map00531	Clostridiales bacterium CHKCI006	map00531	-3.05375	16.2168	-5.35042	6.23e-05	0.00589752	1.96533
Clostridiales bacterium CHKCI006 _ map00860	Clostridiales bacterium CHKCI006	map00860	-3.05375	16.2168	-5.35042	6.23e-05	0.00589752	1.96533
Clostridiales bacterium CHKCI006 _ map00944	Clostridiales bacterium CHKCI006	map00944	-3.05375	16.2168	-5.35042	6.23e-05	0.00589752	1.96533
Clostridiales bacterium CHKCI006 _ map00983	Clostridiales bacterium CHKCI006	map00983	-3.05375	16.2168	-5.35042	6.23e-05	0.00589752	1.96533
Clostridiales bacterium CHKCI006 _ map01100	Clostridiales bacterium CHKCI006	map01100	-3.05375	16.2168	-5.35042	6.23e-05	0.00589752	1.96533
Clostridiales bacterium CHKCI006 _ map01110	Clostridiales bacterium CHKCI006	map01110	-3.05375	16.2168	-5.35042	6.23e-05	0.00589752	1.96533
Clostridiales bacterium CHKCI006 _ map04142	Clostridiales bacterium CHKCI006	map04142	-3.05375	16.2168	-5.35042	6.23e-05	0.00589752	1.96533
Oscillibacter sp. 1-3 _ map00460	Oscillibacter sp. 1-3	map00460	-2.25206	13.4476	-5.9667	2.44e-05	0.00589752	2.86172
Oscillibacter sp. 1-3 _ map00940	Oscillibacter sp. 1-3	map00940	-2.25206	13.4476	-5.9667	2.44e-05	0.00589752	2.86172
Ruminococcus sp. DSM 100440 _ map01100	Ruminococcus sp. DSM 100440	map01100	3.58211	16.2003	5.93694	3.42e-05	0.00589752	2.56322
Ruminococcus sp. DSM 100440 _ map01110	Ruminococcus sp. DSM 100440	map01110	3.58211	16.2003	5.93694	3.42e-05	0.00589752	2.56322
Tieghemostelium lacteum _ map00480	Tieghemostelium lacteum	map00480	-2.05586	13.4953	-5.73721	2.91e-05	0.00589752	2.68089
Tieghemostelium lacteum _ map01100	Tieghemostelium lacteum	map01100	-2.05586	13.4953	-5.73721	2.91e-05	0.00589752	2.68089
Treponema saccharophilum _ map01501	Treponema saccharophilum	map01501	-3.78966	17.247	-5.39531	5.7e-05	0.00589752	2.04945
Treponema saccharophilum _ map02010	Treponema saccharophilum	map02010	-3.78966	17.247	-5.39531	5.7e-05	0.00589752	2.04945
Treponema saccharophilum _ map02024	Treponema saccharophilum	map02024	-3.78966	17.247	-5.39531	5.7e-05	0.00589752	2.04945
Flavobacteria bacterium (strain MS024-2A) _ map03010	Flavobacteria bacterium (strain MS024-2A)	map03010	2.48828	16.2267	5.31798	0.00010341	0.00927429	1.54301
Firmicutes bacterium M10-2 _ map01100	Firmicutes bacterium M10-2	map01100	2.82484	16.6975	4.88253	0.000191586	0.0163231	0.938775
Desulfovibrio piger _ map02010	Desulfovibrio piger	map02010	-1.92124	14.343	-4.58299	0.000297022	0.0241012	0.488482
Desulfovibrio desulfuricans _ map00290	Desulfovibrio desulfuricans	map00290	-1.8935	14.8119	-4.45673	0.000386267	0.0249917	0.23956
Desulfovibrio desulfuricans _ map00770	Desulfovibrio desulfuricans	map00770	-1.8935	14.8119	-4.45673	0.000386267	0.0249917	0.23956
Desulfovibrio desulfuricans _ map01210	Desulfovibrio desulfuricans	map01210	-1.8935	14.8119	-4.45673	0.000386267	0.0249917	0.23956
Firmicutes bacterium M10-2 _ map00710	Firmicutes bacterium M10-2	map00710	2.59589	16.2125	4.51729	0.000395995	0.0249917	0.255584
Firmicutes bacterium M10-2 _ map01120	Firmicutes bacterium M10-2	map01120	2.59589	16.2125	4.51729	0.000395995	0.0249917	0.255584
Firmicutes bacterium M10-2 _ map01200	Firmicutes bacterium M10-2	map01200	2.59589	16.2125	4.51729	0.000395995	0.0249917	0.255584
Desulfovibrio vulgaris _ map01100	Desulfovibrio vulgaris	map01100	-2.27329	16.1698	-4.39311	0.000441167	0.0268482	0.113638
Bacteroides uniformis _ map01100	Bacteroides uniformis	map01100	-1.80469	14.7225	-4.34698	0.000648676	0.0318646	-0.170081
Desulfovibrio piger _ map00071	Desulfovibrio piger	map00071	-1.91599	16.4728	-4.26836	0.000654496	0.0318646	-0.217876
Desulfovibrio piger _ map00350	Desulfovibrio piger	map00350	-1.91599	16.4728	-4.26836	0.000654496	0.0318646	-0.217876
Desulfovibrio piger _ map00625	Desulfovibrio piger	map00625	-1.91599	16.4728	-4.26836	0.000654496	0.0318646	-0.217876
Desulfovibrio piger _ map00626	Desulfovibrio piger	map00626	-1.91599	16.4728	-4.26836	0.000654496	0.0318646	-0.217876
Desulfovibrio piger _ map01220	Desulfovibrio piger	map01220	-1.91599	16.4728	-4.26836	0.000654496	0.0318646	-0.217876
Lactobacillus reuteri _ map04214	Lactobacillus reuteri	map04214	1.92715	13.9497	4.27699	0.000643135	0.0318646	-0.201372
Desulfovibrio piger _ map00010	Desulfovibrio piger	map00010	-1.90826	16.477	-4.22711	0.000711689	0.0331776	-0.296833
Faecalibaculum rodentium _ map00051	Faecalibaculum rodentium	map00051	3.1907	18.2032	4.15956	0.000720406	0.0331776	-0.35093
Desulfovibrio desulfuricans _ map01110	Desulfovibrio desulfuricans	map01110	-1.72585	15.4955	-4.12048	0.000782275	0.0341626	-0.428949
Desulfovibrio desulfuricans _ map01130	Desulfovibrio desulfuricans	map01130	-1.72585	15.4955	-4.12048	0.000782275	0.0341626	-0.428949
Desulfovibrio desulfuricans _ map01230	Desulfovibrio desulfuricans	map01230	-1.75942	15.0505	-4.10872	0.000801939	0.0341626	-0.452456
Desulfovibrio desulfuricans _ map00030	Desulfovibrio desulfuricans	map00030	-1.44828	14.0616	-4.07911	0.000853674	0.0354795	-0.511643
Faecalibacterium prausnitzii _ map01230	Faecalibacterium prausnitzii	map01230	2.07942	16.77	4.07293	0.000974464	0.0395354	-0.592978
Faecalibaculum rodentium _ map00710	Faecalibaculum rodentium	map00710	2.99456	18.414	3.96296	0.00109135	0.043248	-0.744078
Desulfovibrio desulfuricans _ map01100	Desulfovibrio desulfuricans	map01100	-1.65714	15.6472	-3.87752	0.00130794	0.0503413	-0.915267
Roseburia intestinalis _ map00040	Roseburia intestinalis	map00040	-2.52591	14.5153	-3.98136	0.00132943	0.0503413	-0.842875
Bacteroides uniformis _ map00230	Bacteroides uniformis	map00230	-1.53788	14.0538	-3.96906	0.00155733	0.0552853	-0.943841
Bacteroides uniformis _ map00250	Bacteroides uniformis	map00250	-1.53788	14.0538	-3.96906	0.00155733	0.0552853	-0.943841
Porphyromonas gingivicanis _ map03010	Porphyromonas gingivicanis	map03010	1.91683	15.7642	3.98612	0.00150763	0.0552853	-0.900891
Clostridiales bacterium KLE1615 _ map01100	Clostridiales bacterium KLE1615	map01100	1.69462	16.6611	3.74057	0.00174913	0.0563292	-1.18983
Faecalibaculum rodentium _ map01230	Faecalibaculum rodentium	map01230	3.10761	18.3661	3.75303	0.00170343	0.0563292	-1.16484
Firmicutes bacterium M10-2 _ map00620	Firmicutes bacterium M10-2	map00620	2.27782	16.039	3.80816	0.00167745	0.0563292	-1.10444
Firmicutes bacterium M10-2 _ map00720	Firmicutes bacterium M10-2	map00720	2.27782	16.039	3.80816	0.00167745	0.0563292	-1.10444
Porphyromonas sp. COT-108 OH1349 _ map03010	Porphyromonas sp. COT-108 OH1349	map03010	1.52767	14.7352	3.73979	0.00175202	0.0563292	-1.19138
Faecalibacterium prausnitzii _ map01100	Faecalibacterium prausnitzii	map01100	1.52614	17.4122	3.71961	0.002013	0.0628179	-1.27595
Faecalibacterium prausnitzii _ map01110	Faecalibacterium prausnitzii	map01110	1.59742	17.142	3.71611	0.00202757	0.0628179	-1.28273
Faecalibaculum rodentium _ map00680	Faecalibaculum rodentium	map00680	3.09026	18.475	3.62059	0.00225691	0.0686744	-1.4302
Blautia sp. YL58 _ map01130	Blautia sp. YL58	map01130	-1.66008	15.3478	-3.64827	0.00257771	0.0757313	-1.45449
Faecalibacterium prausnitzii _ map01120	Faecalibacterium prausnitzii	map01120	1.48781	17.077	3.60057	0.00257319	0.0757313	-1.50661
Candidatus Symbiothrix dinenymphae _ map03010	Candidatus Symbiothrix dinenymphae	map03010	1.95428	15.5335	3.68456	0.00268372	0.0775095	-1.43212
Desulfovibrio desulfuricans _ map01120	Desulfovibrio desulfuricans	map01120	-1.37921	14.4161	-3.46469	0.00314297	0.0877969	-1.74187
Desulfovibrio desulfuricans _ map01200	Desulfovibrio desulfuricans	map01200	-1.37921	14.4161	-3.46469	0.00314297	0.0877969	-1.74187
Bacteroidetes oral taxon 274 _ map03010	Bacteroidetes oral taxon 274	map03010	-1.65589	15.8607	-3.48589	0.00326048	0.0896107	-1.72867
Clostridiales bacterium CoAT_21-4c _ map00620	Clostridiales bacterium CoAT	map00620	-1.85578	13.4627	-3.5165	0.00414896	0.0912851	-1.80561
Clostridiales bacterium CoAT_21-4c _ map00640	Clostridiales bacterium CoAT	map00640	-1.85578	13.4627	-3.5165	0.00414896	0.0912851	-1.80561
Clostridiales bacterium CoAT_21-4c _ map00643	Clostridiales bacterium CoAT	map00643	-1.85578	13.4627	-3.5165	0.00414896	0.0912851	-1.80561
Clostridiales bacterium CoAT_21-4c _ map01100	Clostridiales bacterium CoAT	map01100	-1.85578	13.4627	-3.5165	0.00414896	0.0912851	-1.80561
Clostridiales bacterium CoAT_21-4c _ map01120	Clostridiales bacterium CoAT	map01120	-1.85578	13.4627	-3.5165	0.00414896	0.0912851	-1.80561
Clostridium sp. (strain SY8519) _ map00230	Clostridium sp. (strain SY8519)	map00230	-1.63977	13.6941	-3.42743	0.00440758	0.0912851	-1.91112
Clostridium sp. (strain SY8519) _ map01100	Clostridium sp. (strain SY8519)	map01100	-1.63977	13.6941	-3.42743	0.00440758	0.0912851	-1.91112
Clostridium sp. (strain SY8519) _ map01110	Clostridium sp. (strain SY8519)	map01110	-1.63977	13.6941	-3.42743	0.00440758	0.0912851	-1.91112
Dorea sp. 5-2 _ map02020	Dorea sp. 5-2	map02020	2.82559	15.2317	3.68435	0.00349188	0.0912851	-1.59374
Enterocloster asparagiformis _ map01100	Enterocloster asparagiformis	map01100	-2.25367	14.5569	-3.43487	0.00394966	0.0912851	-1.85228
Faecalibacterium prausnitzii _ map00051	Faecalibacterium prausnitzii	map00051	1.6801	16.7568	3.46845	0.00337999	0.0912851	-1.7624
Faecalibaculum rodentium _ map00010	Faecalibaculum rodentium	map00010	2.89118	18.695	3.3195	0.00427639	0.0912851	-2.03084
Faecalibaculum rodentium _ map01200	Faecalibaculum rodentium	map01200	2.54383	18.9211	3.35732	0.00394705	0.0912851	-1.95572
Firmicutes bacterium ASF500 _ map00040	Firmicutes bacterium ASF500	map00040	-2.32834	14.859	-3.3757	0.0044464	0.0912851	-1.96252
Mucispirillum schaedleri _ map00561	Mucispirillum schaedleri	map00561	1.89524	15.7198	3.35398	0.00428089	0.0912851	-1.98357
Mucispirillum schaedleri _ map03320	Mucispirillum schaedleri	map03320	1.89524	15.7198	3.35398	0.00428089	0.0912851	-1.98357
Porphyromonas crevioricanis _ map00430	Porphyromonas crevioricanis	map00430	2.63385	16.1035	3.73432	0.00375009	0.0912851	-1.61378
Porphyromonas crevioricanis _ map00640	Porphyromonas crevioricanis	map00640	2.63385	16.1035	3.73432	0.00375009	0.0912851	-1.61378
Porphyromonas crevioricanis _ map00680	Porphyromonas crevioricanis	map00680	2.63385	16.1035	3.73432	0.00375009	0.0912851	-1.61378
Porphyromonas crevioricanis _ map00720	Porphyromonas crevioricanis	map00720	2.63385	16.1035	3.73432	0.00375009	0.0912851	-1.61378
Roseburia intestinalis _ map00051	Roseburia intestinalis	map00051	-1.48084	15.2493	-3.40105	0.00388457	0.0912851	-1.8927
Clostridiales bacterium KLE1615 _ map01200	Clostridiales bacterium KLE1615	map01200	1.61238	16.3666	3.29275	0.00452565	0.0918061	-2.0839
Faecalibaculum rodentium _ map00030	Faecalibaculum rodentium	map00030	2.89058	18.719	3.2838	0.00461227	0.0924624	-2.10164
Prevotella baroniae _ map01100	Prevotella baroniae	map01100	2.93127	15.4938	3.51599	0.00470323	0.0931895	-1.86508
Oscillibacter sp. 1-3 _ map00500	Oscillibacter sp. 1-3	map00500	-1.77481	13.708	-3.28672	0.00491798	0.0963246	-2.1132
Lachnospiraceae bacterium M18-1 _ map04940	Lachnospiraceae bacterium M18-1	map04940	-1.41826	16.0053	-3.24452	0.00501195	0.0970495	-2.1794
Faecalibaculum rodentium _ map01110	Faecalibaculum rodentium	map01110	2.49318	18.9726	3.21106	0.00537923	0.102991	-2.2455
Alistipes inops _ map01120	Alistipes inops	map01120	-1.97434	17.3447	-3.2318	0.00550733	0.104272	-2.2188
Clostridiales bacterium KLE1615 _ map01110	Clostridiales bacterium KLE1615	map01110	1.89124	15.4576	3.24135	0.005819	0.106098	-2.21246
Clostridiales bacterium KLE1615 _ map01130	Clostridiales bacterium KLE1615	map01130	1.89124	15.4576	3.24135	0.005819	0.106098	-2.21246
Fermentimonas caenicola _ map02010	Fermentimonas caenicola	map02010	1.4375	15.3007	3.24708	0.00575252	0.106098	-2.2018
Prevotella rara _ map01100	Prevotella rara	map01100	2.08896	16.1415	3.281	0.0058528	0.106098	-2.17408
Alistipes inops _ map01100	Alistipes inops	map01100	-1.93674	17.4022	-3.13914	0.00666437	0.10644	-2.39641
Alistipes inops _ map01130	Alistipes inops	map01130	-1.93674	17.4022	-3.13914	0.00666437	0.10644	-2.39641
Blautia sp. YL58 _ map01120	Blautia sp. YL58	map01120	-2.61344	14.6475	-3.29757	0.00694409	0.10644	-2.22022
Clostridiales bacterium KLE1615 _ map00230	Clostridiales bacterium KLE1615	map00230	1.95482	14.8811	3.30166	0.00689346	0.10644	-2.21355
Clostridium sp. MD294 _ map04066	Clostridium sp. MD294	map04066	-1.83929	18.6597	-3.11816	0.00654385	0.10644	-2.42837
Faecalibacterium prausnitzii _ map00010	Faecalibacterium prausnitzii	map00010	1.42537	16.8778	3.1634	0.00680125	0.10644	-2.35706
Faecalibacterium prausnitzii _ map00030	Faecalibacterium prausnitzii	map00030	1.43769	16.8852	3.19579	0.00637447	0.10644	-2.29701
Faecalibacterium prausnitzii _ map00710	Faecalibacterium prausnitzii	map00710	1.41427	16.947	3.18349	0.00653335	0.10644	-2.31983
Faecalibacterium prausnitzii _ map01130	Faecalibacterium prausnitzii	map01130	1.43769	16.8852	3.19579	0.00637447	0.10644	-2.29701
Faecalibacterium prausnitzii _ map01200	Faecalibacterium prausnitzii	map01200	1.41427	16.947	3.18349	0.00653335	0.10644	-2.31983
Faecalibaculum rodentium _ map01130	Faecalibaculum rodentium	map01130	2.84697	18.7984	3.13116	0.00636711	0.10644	-2.40285
Hungateiclostridiaceae bacterium KB18 _ map03010	Hungateiclostridiaceae bacterium KB18	map03010	1.7774	16.6066	3.16138	0.00597407	0.10644	-2.34343
Lachnospiraceae bacterium MD335 _ map02010	Lachnospiraceae bacterium MD335	map02010	-2.01243	14.6838	-3.13119	0.00677426	0.10644	-2.41162
Porphyromonas crevioricanis _ map01110	Porphyromonas crevioricanis	map01110	1.28944	15.462	3.14928	0.00699607	0.10644	-2.38321
Porphyromonas crevioricanis _ map01130	Porphyromonas crevioricanis	map01130	1.28944	15.462	3.14928	0.00699607	0.10644	-2.38321
Prevotella rara _ map00220	Prevotella rara	map00220	2.07302	15.8694	3.32662	0.00659227	0.10644	-2.17284
Prevotella rara _ map00250	Prevotella rara	map00250	2.07302	15.8694	3.32662	0.00659227	0.10644	-2.17284
Prevotella rara _ map00910	Prevotella rara	map00910	2.07302	15.8694	3.32662	0.00659227	0.10644	-2.17284
Porphyromonas crevioricanis _ map01100	Porphyromonas crevioricanis	map01100	1.7477	16.1512	3.09393	0.00731305	0.110278	-2.48276
Prevotella stercorea _ map01100	Prevotella stercorea	map01100	1.78589	17.2905	3.15164	0.00819479	0.122491	-2.41815
Bacteroides uniformis _ map04210	Bacteroides uniformis	map04210	-1.21399	12.7301	-3.14286	0.00833058	0.123438	-2.43318
Clostridium sp. MD294 _ map00680	Clostridium sp. MD294	map00680	-1.59824	18.8172	-2.98047	0.00873829	0.126968	-2.69724
Lachnospiraceae bacterium 10-1 _ map00052	Lachnospiraceae bacterium 10-1	map00052	-1.37693	14.8922	-2.98368	0.00867968	0.126968	-2.69099
Lachnospiraceae bacterium 28-4 _ map00500	Lachnospiraceae bacterium 28-4	map00500	-1.57263	14.5705	-3.07103	0.00879239	0.126968	-2.52277
Clostridium sp. MD294 _ map03018	Clostridium sp. MD294	map03018	-1.6222	18.8118	-2.96073	0.00910685	0.130404	-2.73554
Clostridiales bacterium KLE1615 _ map01120	Clostridiales bacterium KLE1615	map01120	1.50307	16.3119	2.94453	0.00942044	0.13377	-2.76691
Faecalibaculum rodentium _ map01120	Faecalibaculum rodentium	map01120	2.38404	19.2326	2.89581	0.0104287	0.146863	-2.86101
Faecalibacterium prausnitzii _ map00680	Faecalibacterium prausnitzii	map00680	1.3444	16.8292	2.92794	0.0108802	0.151966	-2.79088
Herbinix hemicellulosilytica _ map01130	Herbinix hemicellulosilytica	map01130	2.0005	14.2496	2.99484	0.0109906	0.15226	-2.68623
Lachnospiraceae bacterium M18-1 _ map00630	Lachnospiraceae bacterium M18-1	map00630	1.72376	14.8456	2.94431	0.0112365	0.154411	-2.74685
Alistipes sp. CHKCI003 _ map00240	Alistipes sp. CHKCI003	map00240	1.60281	15.1848	2.93796	0.0113752	0.155067	-2.75804
Marvinbryantia formatexigens _ map01110	Marvinbryantia formatexigens	map01110	-1.88095	15.5987	-2.89087	0.0117122	0.158394	-2.87141
Alistipes sp. CHKCI003 _ map00250	Alistipes sp. CHKCI003	map00250	1.56916	15.1623	2.89897	0.0122654	0.159543	-2.82671
Alistipes sp. CHKCI003 _ map00410	Alistipes sp. CHKCI003	map00410	1.56916	15.1623	2.89897	0.0122654	0.159543	-2.82671
Alistipes sp. CHKCI003 _ map00770	Alistipes sp. CHKCI003	map00770	1.56916	15.1623	2.89897	0.0122654	0.159543	-2.82671
Alistipes sp. CHKCI003 _ map00910	Alistipes sp. CHKCI003	map00910	1.56916	15.1623	2.89897	0.0122654	0.159543	-2.82671
Coprococcus comes _ map01110	Coprococcus comes	map01110	1.73407	15.3722	2.98374	0.0122085	0.159543	-2.73362
Desulfovibrio piger _ map01120	Desulfovibrio piger	map01120	-1.34279	19.1571	-2.81157	0.0124246	0.160391	-3.02263
Desulfovibrio piger _ map01100	Desulfovibrio piger	map01100	-1.34067	19.2224	-2.79198	0.0129393	0.160631	-3.06001
Dorea sp. 5-2 _ map02030	Dorea sp. 5-2	map02030	2.2103	14.8801	2.96133	0.0127118	0.160631	-2.77028
Faecalibaculum rodentium _ map01100	Faecalibaculum rodentium	map01100	2.35697	19.2837	2.80662	0.0125528	0.160631	-3.03208
Firmicutes bacterium ASF500 _ map04910	Firmicutes bacterium ASF500	map04910	-1.9184	15.3052	-2.86474	0.0131031	0.160631	-2.88685
Lachnospiraceae bacterium 3-1 _ map02010	Lachnospiraceae bacterium 3-1	map02010	1.31354	15.4293	2.81107	0.0130306	0.160631	-3.01688
Lactobacillus reuteri _ map00240	Lactobacillus reuteri	map00240	2.52856	16.5727	2.8131	0.0129769	0.160631	-3.01309
Pelosinus fermentans _ map00010	Pelosinus fermentans	map00010	-2.74657	14.1921	-2.84877	0.0128025	0.160631	-2.95142
Lachnospiraceae bacterium 10-1 _ map00710	Lachnospiraceae bacterium 10-1	map00710	-1.64488	14.0935	-2.9779	0.0135699	0.165165	-2.77072
Bacteroides eggerthii _ map03010	Bacteroides eggerthii	map03010	-1.10122	16.1938	-2.76601	0.0142758	0.172525	-3.10074
Dorea sp. 5-2 _ map04141	Dorea sp. 5-2	map04141	-1.20232	14.4618	-2.73918	0.0144311	0.173173	-3.16032
Desulfovibrio piger _ map00920	Desulfovibrio piger	map00920	-1.35576	18.7318	-2.72899	0.0147375	0.175613	-3.17961
Herbinix hemicellulosilytica _ map01100	Herbinix hemicellulosilytica	map01100	1.99807	14.6467	2.78921	0.0151565	0.178115	-3.05055
Herbinix hemicellulosilytica _ map01110	Herbinix hemicellulosilytica	map01110	1.99807	14.6467	2.78921	0.0151565	0.178115	-3.05055
Oscillibacter valericigenes _ map00340	Oscillibacter valericigenes	map00340	-1.04023	14.1628	-2.70304	0.0155462	0.181443	-3.2286
Hungatella hathewayi _ map02010	Hungatella hathewayi	map02010	-1.46868	17.0618	-2.69775	0.0157163	0.182181	-3.23857
Mucispirillum schaedleri _ map00640	Mucispirillum schaedleri	map00640	1.59158	13.9352	2.76418	0.0159041	0.183112	-3.09455
Bacteroides caecimuris _ map00650	Bacteroides caecimuris	map00650	-1.28135	14.6051	-2.75465	0.0161983	0.184013	-3.11129
Bacteroides caecimuris _ map00720	Bacteroides caecimuris	map00720	-1.28135	14.6051	-2.75465	0.0161983	0.184013	-3.11129
Faecalibaculum rodentium _ map00620	Faecalibaculum rodentium	map00620	2.44558	16.8443	2.74328	0.0165561	0.185603	-3.13124
Faecalibaculum rodentium _ map00720	Faecalibaculum rodentium	map00720	2.44558	16.8443	2.74328	0.0165561	0.185603	-3.13124
Desulfovibrio vulgaris _ map00010	Desulfovibrio vulgaris	map00010	-1.5299	16.3812	-2.71196	0.0175824	0.186774	-3.15369
Desulfovibrio vulgaris _ map00020	Desulfovibrio vulgaris	map00020	-1.5299	16.3812	-2.71196	0.0175824	0.186774	-3.15369
Desulfovibrio vulgaris _ map00620	Desulfovibrio vulgaris	map00620	-1.5299	16.3812	-2.71196	0.0175824	0.186774	-3.15369
Desulfovibrio vulgaris _ map00650	Desulfovibrio vulgaris	map00650	-1.5299	16.3812	-2.71196	0.0175824	0.186774	-3.15369
Desulfovibrio vulgaris _ map00720	Desulfovibrio vulgaris	map00720	-1.5299	16.3812	-2.71196	0.0175824	0.186774	-3.15369
Desulfovibrio vulgaris _ map01120	Desulfovibrio vulgaris	map01120	-1.5299	16.3812	-2.71196	0.0175824	0.186774	-3.15369
Desulfovibrio vulgaris _ map01130	Desulfovibrio vulgaris	map01130	-1.5299	16.3812	-2.71196	0.0175824	0.186774	-3.15369
Desulfovibrio vulgaris _ map01200	Desulfovibrio vulgaris	map01200	-1.5299	16.3812	-2.71196	0.0175824	0.186774	-3.15369
Marvinbryantia formatexigens _ map00460	Marvinbryantia formatexigens	map00460	-1.65122	15.6319	-2.72509	0.0181951	0.186774	-3.14425
Marvinbryantia formatexigens _ map00500	Marvinbryantia formatexigens	map00500	-1.65122	15.6319	-2.72509	0.0181951	0.186774	-3.14425
Marvinbryantia formatexigens _ map00520	Marvinbryantia formatexigens	map00520	-1.65122	15.6319	-2.72509	0.0181951	0.186774	-3.14425
Marvinbryantia formatexigens _ map00531	Marvinbryantia formatexigens	map00531	-1.65122	15.6319	-2.72509	0.0181951	0.186774	-3.14425
Marvinbryantia formatexigens _ map00940	Marvinbryantia formatexigens	map00940	-1.65122	15.6319	-2.72509	0.0181951	0.186774	-3.14425
Marvinbryantia formatexigens _ map01501	Marvinbryantia formatexigens	map01501	-1.65122	15.6319	-2.72509	0.0181951	0.186774	-3.14425
Bacteroides helcogenes _ map00010	Bacteroides helcogenes	map00010	-1.29087	15.5133	-2.52761	0.0222415	0.191373	-3.55532
Bacteroides helcogenes _ map00051	Bacteroides helcogenes	map00051	-1.29087	15.5133	-2.52761	0.0222415	0.191373	-3.55532
Bacteroides helcogenes _ map00562	Bacteroides helcogenes	map00562	-1.29087	15.5133	-2.52761	0.0222415	0.191373	-3.55532
Bacteroides helcogenes _ map00710	Bacteroides helcogenes	map00710	-1.29087	15.5133	-2.52761	0.0222415	0.191373	-3.55532
Bacteroides helcogenes _ map01100	Bacteroides helcogenes	map01100	-1.29087	15.5133	-2.52761	0.0222415	0.191373	-3.55532
Bacteroides helcogenes _ map01110	Bacteroides helcogenes	map01110	-1.29087	15.5133	-2.52761	0.0222415	0.191373	-3.55532
Bacteroides helcogenes _ map01120	Bacteroides helcogenes	map01120	-1.29087	15.5133	-2.52761	0.0222415	0.191373	-3.55532
Bacteroides helcogenes _ map01130	Bacteroides helcogenes	map01130	-1.29087	15.5133	-2.52761	0.0222415	0.191373	-3.55532
Bacteroides helcogenes _ map01200	Bacteroides helcogenes	map01200	-1.29087	15.5133	-2.52761	0.0222415	0.191373	-3.55532
Bacteroides helcogenes _ map01230	Bacteroides helcogenes	map01230	-1.29087	15.5133	-2.52761	0.0222415	0.191373	-3.55532
Butyricicoccus pullicaecorum _ map01100	Butyricicoccus pullicaecorum	map01100	-1.47896	14.7177	-2.57276	0.0210504	0.191373	-3.45557
Clostridium sp. MD294 _ map00220	Clostridium sp. MD294	map00220	-1.8009	18.1632	-2.56919	0.0204421	0.191373	-3.47864
Clostridium sp. MD294 _ map00250	Clostridium sp. MD294	map00250	-1.7942	18.2291	-2.57797	0.0200802	0.191373	-3.46239
Clostridium sp. MD294 _ map00471	Clostridium sp. MD294	map00471	-1.85482	18.1362	-2.58271	0.0198876	0.191373	-3.45361
Clostridium sp. MD294 _ map00910	Clostridium sp. MD294	map00910	-1.85482	18.1362	-2.58271	0.0198876	0.191373	-3.45361
Clostridium sp. MD294 _ map04964	Clostridium sp. MD294	map04964	-1.85482	18.1362	-2.58271	0.0198876	0.191373	-3.45361
Dorea sp. 5-2 _ map00520	Dorea sp. 5-2	map00520	1.61303	13.5402	2.59254	0.0202352	0.191373	-3.41964
Geofilum rubicundum _ map04141	Geofilum rubicundum	map04141	1.70618	14.6203	2.66059	0.0218569	0.191373	-3.26038
Geofilum rubicundum _ map04151	Geofilum rubicundum	map04151	1.70618	14.6203	2.66059	0.0218569	0.191373	-3.26038
Geofilum rubicundum _ map04217	Geofilum rubicundum	map04217	1.70618	14.6203	2.66059	0.0218569	0.191373	-3.26038
Geofilum rubicundum _ map04612	Geofilum rubicundum	map04612	1.70618	14.6203	2.66059	0.0218569	0.191373	-3.26038
Geofilum rubicundum _ map04621	Geofilum rubicundum	map04621	1.70618	14.6203	2.66059	0.0218569	0.191373	-3.26038
Geofilum rubicundum _ map04626	Geofilum rubicundum	map04626	1.70618	14.6203	2.66059	0.0218569	0.191373	-3.26038
Geofilum rubicundum _ map04657	Geofilum rubicundum	map04657	1.70618	14.6203	2.66059	0.0218569	0.191373	-3.26038
Geofilum rubicundum _ map04659	Geofilum rubicundum	map04659	1.70618	14.6203	2.66059	0.0218569	0.191373	-3.26038
Geofilum rubicundum _ map04914	Geofilum rubicundum	map04914	1.70618	14.6203	2.66059	0.0218569	0.191373	-3.26038
Geofilum rubicundum _ map04915	Geofilum rubicundum	map04915	1.70618	14.6203	2.66059	0.0218569	0.191373	-3.26038
Geofilum rubicundum _ map05200	Geofilum rubicundum	map05200	1.70618	14.6203	2.66059	0.0218569	0.191373	-3.26038
Geofilum rubicundum _ map05215	Geofilum rubicundum	map05215	1.70618	14.6203	2.66059	0.0218569	0.191373	-3.26038
Geofilum rubicundum _ map05418	Geofilum rubicundum	map05418	1.70618	14.6203	2.66059	0.0218569	0.191373	-3.26038
Lactobacillus reuteri _ map00230	Lactobacillus reuteri	map00230	2.04193	17.2	2.52522	0.0223493	0.191373	-3.5597
Lactobacillus reuteri _ map01100	Lactobacillus reuteri	map01100	1.73864	18.8053	2.56322	0.0206915	0.191373	-3.48968
Lactobacillus reuteri _ map01110	Lactobacillus reuteri	map01110	1.39692	17.5523	2.54904	0.021296	0.191373	-3.51586
Clostridium sp. (strain SY8519) _ map03010	Clostridium sp. (strain SY8519)	map03010	1.95584	14.8085	2.5935	0.0232379	0.197987	-3.38482
Acetivibrio ethanolgignens _ map00970	Acetivibrio ethanolgignens	map00970	1.23524	14.0553	2.56034	0.0247105	0.207422	-3.42024
Clostridiales bacterium 1_7_47FAA _ map00040	Clostridiales bacterium 1	map00040	-1.05366	12.296	-2.56157	0.0246545	0.207422	-3.43829
Lactobacillus reuteri _ map00620	Lactobacillus reuteri	map00620	1.4824	15.5431	2.47992	0.0244909	0.207422	-3.64262
Odoribacter laneus _ map01110	Odoribacter laneus	map01110	-0.993398	13.3011	-2.51904	0.0254111	0.212258	-3.52032
Eubacterium sp. 14-2 _ map02020	Eubacterium sp. 14-2	map02020	-1.58209	13.68	-2.48758	0.0258751	0.215079	-3.59533
Clostridium sp. MD294 _ map04217	Clostridium sp. MD294	map04217	-1.81686	18.2647	-2.44656	0.0261902	0.216641	-3.70326
Clostridium sp. MD294 _ map01200	Clostridium sp. MD294	map01200	-1.32639	19.9293	-2.43926	0.0265768	0.218777	-3.71649
Alistipes sp. CHKCI003 _ map03010	Alistipes sp. CHKCI003	map03010	-2.27438	15.9586	-2.40623	0.028473	0.226604	-3.77738
Anaerotruncus sp. G3(2012) _ map00430	Anaerotruncus sp. G3(2012)	map00430	-1.27785	17.2862	-2.44096	0.028318	0.226604	-3.67675
Anaerotruncus sp. G3(2012) _ map00460	Anaerotruncus sp. G3(2012)	map00460	-1.25951	17.2771	-2.42079	0.0294414	0.226604	-3.71179
Anaerotruncus sp. G3(2012) _ map00480	Anaerotruncus sp. G3(2012)	map00480	-1.25951	17.2771	-2.42079	0.0294414	0.226604	-3.71179
Faecalibaculum rodentium _ map00430	Faecalibaculum rodentium	map00430	2.04287	16.3809	2.48807	0.0282408	0.226604	-3.56068
Faecalibaculum rodentium _ map00640	Faecalibaculum rodentium	map00640	2.04287	16.3809	2.48807	0.0282408	0.226604	-3.56068
Firmicutes bacterium ASF500 _ map00340	Firmicutes bacterium ASF500	map00340	-1.20737	17.1822	-2.38671	0.0295223	0.226604	-3.81117
Lactobacillus reuteri _ map00760	Lactobacillus reuteri	map00760	1.62038	16.0837	2.40552	0.0284342	0.226604	-3.77738
Mucispirillum schaedleri _ map02030	Mucispirillum schaedleri	map02030	2.18539	14.9724	2.49078	0.0281004	0.226604	-3.53556
Oscillibacter sp. 1-3 _ map00450	Oscillibacter sp. 1-3	map00450	-1.19398	13.5353	-2.46476	0.0294804	0.226604	-3.57845
Oscillibacter sp. 1-3 _ map02040	Oscillibacter sp. 1-3	map02040	-1.40512	13.1355	-2.43984	0.0295202	0.226604	-3.65538
Oscillibacter sp. 1-3 _ map04621	Oscillibacter sp. 1-3	map04621	-1.40512	13.1355	-2.43984	0.0295202	0.226604	-3.65538
Oscillibacter sp. 1-3 _ map04626	Oscillibacter sp. 1-3	map04626	-1.40512	13.1355	-2.43984	0.0295202	0.226604	-3.65538
Oscillibacter sp. 1-3 _ map05132	Oscillibacter sp. 1-3	map05132	-1.40512	13.1355	-2.43984	0.0295202	0.226604	-3.65538
Oscillibacter sp. 1-3 _ map05134	Oscillibacter sp. 1-3	map05134	-1.40512	13.1355	-2.43984	0.0295202	0.226604	-3.65538
Bacteroides coprosuis _ map01100	Bacteroides coprosuis	map01100	1.24908	15.4165	2.39944	0.0306768	0.231691	-3.7339
Desulfovibrio piger _ map01110	Desulfovibrio piger	map01110	-1.20166	16.94	-2.36508	0.0308215	0.231691	-3.84986
Desulfovibrio piger _ map01130	Desulfovibrio piger	map01130	-1.20166	16.94	-2.36508	0.0308215	0.231691	-3.84986
Lachnospiraceae bacterium 28-4 _ map00240	Lachnospiraceae bacterium 28-4	map00240	1.57904	14.0344	2.50287	0.0308649	0.231691	-3.50624
Ruminococcus flavefaciens _ map03010	Ruminococcus flavefaciens	map03010	1.04091	15.3867	2.38812	0.0303287	0.231691	-3.78567
Herbinix hemicellulosilytica _ map00230	Herbinix hemicellulosilytica	map00230	1.90771	14.8199	2.49875	0.0310855	0.231852	-3.51257
Hungateiclostridium clariflavum _ map00040	Hungateiclostridium clariflavum	map00040	1.82693	15.4937	2.4539	0.0316626	0.231852	-3.59258
Hungateiclostridium clariflavum _ map00053	Hungateiclostridium clariflavum	map00053	1.82693	15.4937	2.4539	0.0316626	0.231852	-3.59258
Hungateiclostridium clariflavum _ map01100	Hungateiclostridium clariflavum	map01100	1.82693	15.4937	2.4539	0.0316626	0.231852	-3.59258
Hungateiclostridium clariflavum _ map01120	Hungateiclostridium clariflavum	map01120	1.82693	15.4937	2.4539	0.0316626	0.231852	-3.59258
Porphyromonas crevioricanis _ map00620	Porphyromonas crevioricanis	map00620	1.45472	15.9914	2.36111	0.0319749	0.231852	-3.83311
Porphyromonas crevioricanis _ map01120	Porphyromonas crevioricanis	map01120	1.45472	15.9914	2.36111	0.0319749	0.231852	-3.83311
Porphyromonas crevioricanis _ map01200	Porphyromonas crevioricanis	map01200	1.45472	15.9914	2.36111	0.0319749	0.231852	-3.83311
Desulfovibrio piger _ map03010	Desulfovibrio piger	map03010	-1.27965	16.2912	-2.32546	0.0333416	0.240738	-3.92031
Adlercreutzia equolifaciens _ map00220	Adlercreutzia equolifaciens	map00220	-0.95058	13.8544	-2.27795	0.0386969	0.243139	-3.95661
Adlercreutzia equolifaciens _ map01100	Adlercreutzia equolifaciens	map01100	-0.95058	13.8544	-2.27795	0.0386969	0.243139	-3.95661
Adlercreutzia equolifaciens _ map01110	Adlercreutzia equolifaciens	map01110	-0.95058	13.8544	-2.27795	0.0386969	0.243139	-3.95661
Adlercreutzia equolifaciens _ map01130	Adlercreutzia equolifaciens	map01130	-0.95058	13.8544	-2.27795	0.0386969	0.243139	-3.95661
Adlercreutzia equolifaciens _ map01230	Adlercreutzia equolifaciens	map01230	-0.95058	13.8544	-2.27795	0.0386969	0.243139	-3.95661
Anaerotruncus sp. G3(2012) _ map02020	Anaerotruncus sp. G3(2012)	map02020	1.98738	16.703	2.28862	0.0391981	0.243139	-3.90902
Bacteroides graminisolvens _ map01100	Bacteroides graminisolvens	map01100	1.46301	15.5233	2.29482	0.0387478	0.243139	-3.86135
Blautia hydrogenotrophica _ map00010	Blautia hydrogenotrophica	map00010	-1.27694	15.0017	-2.34245	0.038613	0.243139	-3.76908
Blautia hydrogenotrophica _ map00071	Blautia hydrogenotrophica	map00071	-1.27694	15.0017	-2.34245	0.038613	0.243139	-3.76908
Blautia hydrogenotrophica _ map00350	Blautia hydrogenotrophica	map00350	-1.27694	15.0017	-2.34245	0.038613	0.243139	-3.76908
Blautia hydrogenotrophica _ map00625	Blautia hydrogenotrophica	map00625	-1.27694	15.0017	-2.34245	0.038613	0.243139	-3.76908
Blautia hydrogenotrophica _ map00626	Blautia hydrogenotrophica	map00626	-1.27694	15.0017	-2.34245	0.038613	0.243139	-3.76908
Blautia hydrogenotrophica _ map00650	Blautia hydrogenotrophica	map00650	-1.27694	15.0017	-2.34245	0.038613	0.243139	-3.76908
Blautia hydrogenotrophica _ map01220	Blautia hydrogenotrophica	map01220	-1.27694	15.0017	-2.34245	0.038613	0.243139	-3.76908
Clostridium sp. MD294 _ map00010	Clostridium sp. MD294	map00010	-1.15544	19.3583	-2.25612	0.0382221	0.243139	-4.04223
Coprococcus eutactus _ map00450	Coprococcus eutactus	map00450	-0.91378	15.2654	-2.24276	0.0392355	0.243139	-4.06551
Desulfovibrio piger _ map00261	Desulfovibrio piger	map00261	-0.92624	15.0814	-2.25394	0.0383855	0.243139	-4.04603
Desulfovibrio piger _ map00300	Desulfovibrio piger	map00300	-0.92624	15.0814	-2.25394	0.0383855	0.243139	-4.04603
Desulfovibrio piger _ map00620	Desulfovibrio piger	map00620	-1.12775	14.5264	-2.30598	0.0355988	0.243139	-3.92919
Desulfovibrio piger _ map00640	Desulfovibrio piger	map00640	-1.12775	14.5264	-2.30598	0.0355988	0.243139	-3.92919
Desulfovibrio piger _ map00650	Desulfovibrio piger	map00650	-1.12775	14.5264	-2.30598	0.0355988	0.243139	-3.92919
Enterocloster asparagiformis _ map00460	Enterocloster asparagiformis	map00460	-1.03004	13.0122	-2.33944	0.0388198	0.243139	-3.77382
Enterocloster asparagiformis _ map00500	Enterocloster asparagiformis	map00500	-1.03004	13.0122	-2.33944	0.0388198	0.243139	-3.77382
Enterocloster asparagiformis _ map00940	Enterocloster asparagiformis	map00940	-1.03004	13.0122	-2.33944	0.0388198	0.243139	-3.77382
Eubacterium plexicaudatum _ map00770	Eubacterium plexicaudatum	map00770	1.31672	17.6287	2.24271	0.039239	0.243139	-4.06558
Eubacterium plexicaudatum _ map04931	Eubacterium plexicaudatum	map04931	-1.58568	15.6453	-2.27966	0.0385713	0.243139	-3.95371
Lachnospiraceae bacterium 3-1 _ map00071	Lachnospiraceae bacterium 3-1	map00071	-1.44752	14.6598	-2.2723	0.0379984	0.243139	-3.98737
Lachnospiraceae bacterium 3-1 _ map00280	Lachnospiraceae bacterium 3-1	map00280	-1.44752	14.6598	-2.2723	0.0379984	0.243139	-3.98737
Lachnospiraceae bacterium 3-1 _ map00650	Lachnospiraceae bacterium 3-1	map00650	-1.44752	14.6598	-2.2723	0.0379984	0.243139	-3.98737
Lachnospiraceae bacterium 3-1 _ map01212	Lachnospiraceae bacterium 3-1	map01212	-1.44752	14.6598	-2.2723	0.0379984	0.243139	-3.98737
Lactobacillus reuteri _ map01130	Lactobacillus reuteri	map01130	1.16864	17.3378	2.25337	0.0384281	0.243139	-4.04701
Mucispirillum schaedleri _ map01210	Mucispirillum schaedleri	map01210	1.57814	14.198	2.33143	0.0338804	0.243139	-3.88496
Roseburia inulinivorans _ map02020	Roseburia inulinivorans	map02020	2.21368	15.5262	2.39652	0.0370775	0.243139	-3.66883
Roseburia inulinivorans _ map02040	Roseburia inulinivorans	map02040	2.21368	15.5262	2.39652	0.0370775	0.243139	-3.66883
Roseburia inulinivorans _ map04621	Roseburia inulinivorans	map04621	2.21368	15.5262	2.39652	0.0370775	0.243139	-3.66883
Roseburia inulinivorans _ map04626	Roseburia inulinivorans	map04626	2.21368	15.5262	2.39652	0.0370775	0.243139	-3.66883
Roseburia inulinivorans _ map05132	Roseburia inulinivorans	map05132	2.21368	15.5262	2.39652	0.0370775	0.243139	-3.66883
Roseburia inulinivorans _ map05134	Roseburia inulinivorans	map05134	2.21368	15.5262	2.39652	0.0370775	0.243139	-3.66883
Sphaerochaeta globosa _ map00910	Sphaerochaeta globosa	map00910	-0.962735	13.6724	-2.31411	0.0373786	0.243139	-3.82952
Eubacterium plexicaudatum _ map01200	Eubacterium plexicaudatum	map01200	1.39709	17.8581	2.22541	0.0405887	0.250591	-4.09562
Clostridium sp. D5 _ map00040	Clostridium sp. D5	map00040	-1.31218	14.5586	-2.28134	0.0412385	0.252771	-3.89915
Clostridium sp. D5 _ map00053	Clostridium sp. D5	map00053	-1.31218	14.5586	-2.28134	0.0412385	0.252771	-3.89915
Bacteroides eggerthii _ map00970	Bacteroides eggerthii	map00970	-1.16612	13.4416	-2.3021	0.041476	0.253316	-3.83241
Bacteroidales bacterium CF _ map00010	Bacteroidales bacterium CF	map00010	1.13707	15.7213	2.22295	0.0417902	0.253418	-4.07191
Mucispirillum schaedleri _ map00270	Mucispirillum schaedleri	map00270	1.61769	15.9479	2.21167	0.0416912	0.253418	-4.1194
Mucispirillum schaedleri _ map00130	Mucispirillum schaedleri	map00130	-1.32005	15.0158	-2.21361	0.0425462	0.257088	-4.08781
Lachnospiraceae bacterium 28-4 _ map00230	Lachnospiraceae bacterium 28-4	map00230	1.38941	14.2082	2.23712	0.043132	0.259706	-3.95594
Oscillibacter sp. 1-3 _ map00230	Oscillibacter sp. 1-3	map00230	-1.34324	14.4519	-2.21707	0.0434222	0.260533	-4.04345
Desulfovibrio piger _ map01230	Desulfovibrio piger	map01230	-0.907945	15.0906	-2.18676	0.0437606	0.260728	-4.1623
Mucispirillum schaedleri _ map02010	Mucispirillum schaedleri	map02010	-1.28232	15.333	-2.20063	0.0436182	0.260728	-4.10985
Bacteroides uniformis _ map00970	Bacteroides uniformis	map00970	-1.02172	14.6536	-2.17738	0.045601	0.269806	-4.14916
Eubacterium sp. 14-2 _ map01100	Eubacterium sp. 14-2	map01100	1.79729	14.8826	2.17741	0.0455981	0.269806	-4.14911
Acetivibrio ethanolgignens _ map01100	Acetivibrio ethanolgignens	map01100	1.42547	16.5418	2.15949	0.0471833	0.275906	-4.17927
Chlamydia trachomatis _ map00220	Chlamydia trachomatis	map00220	1.03064	13.8385	2.17623	0.0498703	0.275906	-4.04427
Chlamydia trachomatis _ map00250	Chlamydia trachomatis	map00250	1.03064	13.8385	2.17623	0.0498703	0.275906	-4.04427
Chlamydia trachomatis _ map00270	Chlamydia trachomatis	map00270	1.03064	13.8385	2.17623	0.0498703	0.275906	-4.04427
Chlamydia trachomatis _ map00330	Chlamydia trachomatis	map00330	1.03064	13.8385	2.17623	0.0498703	0.275906	-4.04427
Chlamydia trachomatis _ map00350	Chlamydia trachomatis	map00350	1.03064	13.8385	2.17623	0.0498703	0.275906	-4.04427
Chlamydia trachomatis _ map00360	Chlamydia trachomatis	map00360	1.03064	13.8385	2.17623	0.0498703	0.275906	-4.04427
Chlamydia trachomatis _ map00400	Chlamydia trachomatis	map00400	1.03064	13.8385	2.17623	0.0498703	0.275906	-4.04427
Chlamydia trachomatis _ map00401	Chlamydia trachomatis	map00401	1.03064	13.8385	2.17623	0.0498703	0.275906	-4.04427
Chlamydia trachomatis _ map00950	Chlamydia trachomatis	map00950	1.03064	13.8385	2.17623	0.0498703	0.275906	-4.04427
Chlamydia trachomatis _ map00960	Chlamydia trachomatis	map00960	1.03064	13.8385	2.17623	0.0498703	0.275906	-4.04427
Chlamydia trachomatis _ map01100	Chlamydia trachomatis	map01100	1.03064	13.8385	2.17623	0.0498703	0.275906	-4.04427
Chlamydia trachomatis _ map01110	Chlamydia trachomatis	map01110	1.03064	13.8385	2.17623	0.0498703	0.275906	-4.04427
Chlamydia trachomatis _ map01130	Chlamydia trachomatis	map01130	1.03064	13.8385	2.17623	0.0498703	0.275906	-4.04427
Chlamydia trachomatis _ map01210	Chlamydia trachomatis	map01210	1.03064	13.8385	2.17623	0.0498703	0.275906	-4.04427
Chlamydia trachomatis _ map01230	Chlamydia trachomatis	map01230	1.03064	13.8385	2.17623	0.0498703	0.275906	-4.04427
Clostridium sp. MD294 _ map01230	Clostridium sp. MD294	map01230	-1.2168	19.4154	-2.14042	0.0478653	0.275906	-4.24144
Eubacterium plexicaudatum _ map00030	Eubacterium plexicaudatum	map00030	1.36606	17.1248	2.1439	0.0475448	0.275906	-4.23552
Lachnoclostridium phytofermentans _ map03010	Lachnoclostridium phytofermentans	map03010	2.28902	15.3036	2.15962	0.0472797	0.275906	-4.17992
Mucispirillum schaedleri _ map05010	Mucispirillum schaedleri	map05010	-1.08895	19.8236	-2.1332	0.048536	0.275906	-4.25369
Lachnoclostridium phytofermentans _ map01110	Lachnoclostridium phytofermentans	map01110	1.59144	15.8855	2.1645	0.0509339	0.28005	-4.08582
Mucispirillum schaedleri _ map00680	Mucispirillum schaedleri	map00680	1.10999	17.2313	2.10796	0.050948	0.28005	-4.29632
Firmicutes bacterium ASF500 _ map00670	Firmicutes bacterium ASF500	map00670	0.908686	13.2541	2.12626	0.0514814	0.282072	-4.20931
Firmicutes bacterium ASF500 _ map03018	Firmicutes bacterium ASF500	map03018	-0.902233	17.2052	-2.09707	0.052022	0.28412	-4.31462
Clostridium sp. MD294 _ map01130	Clostridium sp. MD294	map01130	-1.10624	19.4707	-2.08953	0.0527778	0.285543	-4.32727
Mucispirillum schaedleri _ map04066	Mucispirillum schaedleri	map04066	-1.0708	19.8646	-2.08792	0.0529406	0.285543	-4.32997
Robinsoniella sp. RHS _ map00430	Robinsoniella sp. RHS	map00430	1.02175	15.5694	2.09863	0.0529529	0.285543	-4.28073
Robinsoniella sp. RHS _ map00640	Robinsoniella sp. RHS	map00640	1.02175	15.5694	2.09863	0.0529529	0.285543	-4.28073
Firmicutes bacterium ASF500 _ map00680	Firmicutes bacterium ASF500	map00680	-0.894507	17.1574	-2.0839	0.0533483	0.285867	-4.33669
Firmicutes bacterium ASF500 _ map04066	Firmicutes bacterium ASF500	map04066	-0.894507	17.1574	-2.0839	0.0533483	0.285867	-4.33669
Lactobacillus reuteri _ map03020	Lactobacillus reuteri	map03020	2.0827	15.5786	2.08511	0.0557021	0.297544	-4.26122
Mucispirillum schaedleri _ map00983	Mucispirillum schaedleri	map00983	-2.15248	16.7271	-2.12906	0.0562294	0.298489	-4.09988
Mucispirillum schaedleri _ map04016	Mucispirillum schaedleri	map04016	-2.15248	16.7271	-2.12906	0.0562294	0.298489	-4.09988
Eubacterium plexicaudatum _ map03020	Eubacterium plexicaudatum	map03020	1.21548	16.9057	2.06137	0.0567988	0.300575	-4.34209
Lactobacillus reuteri _ map01120	Lactobacillus reuteri	map01120	1.69914	17.0084	2.04933	0.0569804	0.300602	-4.39426
Lachnoclostridium phytofermentans _ map01100	Lachnoclostridium phytofermentans	map01100	1.337	15.5047	2.04714	0.0572178	0.300923	-4.39789
bacterium F083 _ map03010	bacterium F083	map03010	1.08192	15.5131	2.05214	0.0577903	0.30207	-4.3572
Clostridium sp. MD294 _ map01110	Clostridium sp. MD294	map01110	-1.14463	19.479	-2.04298	0.0576707	0.30207	-4.40477
Desulfovibrio desulfuricans _ map00020	Desulfovibrio desulfuricans	map00020	-0.840405	12.9135	-2.08337	0.0588889	0.303162	-4.21306
Desulfovibrio desulfuricans _ map00620	Desulfovibrio desulfuricans	map00620	-0.840405	12.9135	-2.08337	0.0588889	0.303162	-4.21306
Desulfovibrio desulfuricans _ map00720	Desulfovibrio desulfuricans	map00720	-0.840405	12.9135	-2.08337	0.0588889	0.303162	-4.21306
Lactobacillus reuteri _ map00052	Lactobacillus reuteri	map00052	1.02174	13.9661	2.05834	0.0583921	0.303162	-4.3036
Lactobacillus reuteri _ map00520	Lactobacillus reuteri	map00520	1.02174	13.9661	2.05834	0.0583921	0.303162	-4.3036
Alistipes sp. CHKCI003 _ map00030	Alistipes sp. CHKCI003	map00030	1.5826	14.013	2.03291	0.0664531	0.309171	-4.24511
Alistipes sp. CHKCI003 _ map00052	Alistipes sp. CHKCI003	map00052	1.5826	14.013	2.03291	0.0664531	0.309171	-4.24511
Alistipes sp. CHKCI003 _ map00500	Alistipes sp. CHKCI003	map00500	-1.08749	14.5001	-1.96978	0.0673612	0.309171	-4.49033
Anaerotruncus sp. G3(2012) _ map00030	Anaerotruncus sp. G3(2012)	map00030	1.07797	13.7612	2.10467	0.0610488	0.309171	-4.10603
Anaerotruncus sp. G3(2012) _ map01100	Anaerotruncus sp. G3(2012)	map01100	-1.47882	17.7942	-1.99249	0.0645871	0.309171	-4.45392
Eubacterium plexicaudatum _ map01230	Eubacterium plexicaudatum	map01230	1.12572	19.3448	1.97624	0.065407	0.309171	-4.51413
Lactobacillus johnsonii _ map00473	Lactobacillus johnsonii	map00473	-1.42952	14.7258	-2.02493	0.065323	0.309171	-4.30338
Lactobacillus reuteri _ map03010	Lactobacillus reuteri	map03010	1.09547	17.9719	2.01823	0.0604377	0.309171	-4.44558
Mucispirillum schaedleri _ map00280	Mucispirillum schaedleri	map00280	1.5581	16.6249	2.02167	0.0611767	0.309171	-4.40681
Mus musculus _ map04020	Mus musculus	map04020	-1.33085	22.0523	-1.95801	0.0676766	0.309171	-4.54362
Mus musculus _ map04064	Mus musculus	map04064	-1.33085	22.0523	-1.95801	0.0676766	0.309171	-4.54362
Mus musculus _ map04072	Mus musculus	map04072	-1.33085	22.0523	-1.95801	0.0676766	0.309171	-4.54362
Mus musculus _ map04145	Mus musculus	map04145	-1.33119	22.0525	-1.95852	0.0676124	0.309171	-4.5428
Mus musculus _ map04151	Mus musculus	map04151	-1.33085	22.0523	-1.95801	0.0676766	0.309171	-4.54362
Mus musculus _ map04640	Mus musculus	map04640	-1.33085	22.0523	-1.95801	0.0676766	0.309171	-4.54362
Mus musculus _ map04650	Mus musculus	map04650	-1.33085	22.0523	-1.95801	0.0676766	0.309171	-4.54362
Mus musculus _ map04662	Mus musculus	map04662	-1.33085	22.0523	-1.95801	0.0676766	0.309171	-4.54362
Mus musculus _ map04664	Mus musculus	map04664	-1.33085	22.0523	-1.95801	0.0676766	0.309171	-4.54362
Mus musculus _ map04666	Mus musculus	map04666	-1.33085	22.0523	-1.95801	0.0676766	0.309171	-4.54362
Mus musculus _ map04672	Mus musculus	map04672	-1.33085	22.0523	-1.95801	0.0676766	0.309171	-4.54362
Mus musculus _ map05140	Mus musculus	map05140	-1.33085	22.0523	-1.95801	0.0676766	0.309171	-4.54362
Mus musculus _ map05143	Mus musculus	map05143	-1.33085	22.0523	-1.95801	0.0676766	0.309171	-4.54362
Mus musculus _ map05146	Mus musculus	map05146	-1.33085	22.0523	-1.95801	0.0676766	0.309171	-4.54362
Mus musculus _ map05150	Mus musculus	map05150	-1.33085	22.0523	-1.95801	0.0676766	0.309171	-4.54362
Mus musculus _ map05152	Mus musculus	map05152	-1.33085	22.0523	-1.95801	0.0676766	0.309171	-4.54362
Mus musculus _ map05162	Mus musculus	map05162	-1.33085	22.0523	-1.95801	0.0676766	0.309171	-4.54362
Mus musculus _ map05169	Mus musculus	map05169	-1.33119	22.0525	-1.95852	0.0676124	0.309171	-4.5428
Mus musculus _ map05202	Mus musculus	map05202	-1.33085	22.0523	-1.95801	0.0676766	0.309171	-4.54362
Mus musculus _ map05310	Mus musculus	map05310	-1.33085	22.0523	-1.95801	0.0676766	0.309171	-4.54362
Mus musculus _ map05320	Mus musculus	map05320	-1.33119	22.0525	-1.95852	0.0676124	0.309171	-4.5428
Mus musculus _ map05322	Mus musculus	map05322	-1.33085	22.0523	-1.95801	0.0676766	0.309171	-4.54362
Mus musculus _ map05323	Mus musculus	map05323	-1.33085	22.0523	-1.95801	0.0676766	0.309171	-4.54362
Mus musculus _ map05330	Mus musculus	map05330	-1.33119	22.0525	-1.95852	0.0676124	0.309171	-4.5428
Mus musculus _ map05340	Mus musculus	map05340	-1.33085	22.0523	-1.95801	0.0676766	0.309171	-4.54362
Mus musculus _ map05414	Mus musculus	map05414	-1.33085	22.0523	-1.95801	0.0676766	0.309171	-4.54362
Mus musculus _ map05416	Mus musculus	map05416	-1.33119	22.0525	-1.95852	0.0676124	0.309171	-4.5428
Porphyromonas crevioricanis _ map00010	Porphyromonas crevioricanis	map00010	0.817658	15.1789	2.00854	0.0639908	0.309171	-4.3832
Porphyromonas crevioricanis _ map00020	Porphyromonas crevioricanis	map00020	0.817658	15.1789	2.00854	0.0639908	0.309171	-4.3832
Porphyromonas crevioricanis _ map00710	Porphyromonas crevioricanis	map00710	0.817658	15.1789	2.00854	0.0639908	0.309171	-4.3832
Prevotella stercorea _ map02024	Prevotella stercorea	map02024	0.906396	13.8016	1.99372	0.06726	0.309171	-4.38352
Prevotella stercorea _ map03060	Prevotella stercorea	map03060	0.906396	13.8016	1.99372	0.06726	0.309171	-4.38352
Prevotella stercorea _ map03070	Prevotella stercorea	map03070	0.906396	13.8016	1.99372	0.06726	0.309171	-4.38352
Bacteroidales bacterium CF _ map03010	Bacteroidales bacterium CF	map03010	0.943468	17.3176	1.95439	0.0681362	0.310439	-4.54946
Alistipes inops _ map00680	Alistipes inops	map00680	-1.15672	17.8424	-1.96968	0.0702224	0.311958	-4.38008
Alistipes inops _ map00750	Alistipes inops	map00750	-1.15672	17.8424	-1.96968	0.0702224	0.311958	-4.38008
Alistipes inops _ map01230	Alistipes inops	map01230	-1.16168	17.8457	-1.97505	0.0695501	0.311958	-4.37182
Blautia hydrogenotrophica _ map01210	Blautia hydrogenotrophica	map01210	0.957911	14.9428	1.95745	0.0717744	0.311958	-4.43968
Clostridium sp. MD294 _ map02020	Clostridium sp. MD294	map02020	-1.14086	13.5893	-1.9628	0.069562	0.311958	-4.45539
Desulfovibrio vulgaris _ map00270	Desulfovibrio vulgaris	map00270	-0.794167	14.9369	-1.95055	0.0697929	0.311958	-4.52096
Desulfovibrio vulgaris _ map01110	Desulfovibrio vulgaris	map01110	-0.794167	14.9369	-1.95055	0.0697929	0.311958	-4.52096
Desulfovibrio vulgaris _ map01230	Desulfovibrio vulgaris	map01230	-0.794167	14.9369	-1.95055	0.0697929	0.311958	-4.52096
Eubacteriaceae bacterium CHKCI004 _ map00500	Eubacteriaceae bacterium CHKCI004	map00500	1.25315	14.4147	1.94303	0.0707655	0.311958	-4.5329
Eubacteriaceae bacterium CHKCI004 _ map00520	Eubacteriaceae bacterium CHKCI004	map00520	1.25315	14.4147	1.94303	0.0707655	0.311958	-4.5329
Eubacteriaceae bacterium CHKCI004 _ map02026	Eubacteriaceae bacterium CHKCI004	map02026	1.25315	14.4147	1.94303	0.0707655	0.311958	-4.5329
Eubacteriaceae bacterium CHKCI004 _ map03010	Eubacteriaceae bacterium CHKCI004	map03010	1.02496	17.9141	1.93222	0.0710096	0.311958	-4.58507
Oscillibacter sp. KLE 1745 _ map01230	Oscillibacter sp. KLE 1745	map01230	1.21707	15.6854	1.99038	0.0694278	0.311958	-4.33202
Succinatimonas hippei _ map00220	Succinatimonas hippei	map00220	-0.652635	14.5005	-1.92515	0.0719481	0.311958	-4.59637
Succinatimonas hippei _ map00250	Succinatimonas hippei	map00250	-0.652635	14.5005	-1.92515	0.0719481	0.311958	-4.59637
Succinatimonas hippei _ map00471	Succinatimonas hippei	map00471	-0.652635	14.5005	-1.92515	0.0719481	0.311958	-4.59637
Succinatimonas hippei _ map00910	Succinatimonas hippei	map00910	-0.652635	14.5005	-1.92515	0.0719481	0.311958	-4.59637
Succinatimonas hippei _ map04217	Succinatimonas hippei	map04217	-0.652635	14.5005	-1.92515	0.0719481	0.311958	-4.59637
Succinatimonas hippei _ map04964	Succinatimonas hippei	map04964	-0.652635	14.5005	-1.92515	0.0719481	0.311958	-4.59637
Dorea sp. 5-2 _ map01230	Dorea sp. 5-2	map01230	0.934505	16.9038	1.92342	0.0721791	0.312165	-4.59912
Anaerotruncus sp. G3(2012) _ map00261	Anaerotruncus sp. G3(2012)	map00261	1.10884	13.9032	1.92859	0.0755615	0.317183	-4.48397
Anaerotruncus sp. G3(2012) _ map00300	Anaerotruncus sp. G3(2012)	map00300	1.10884	13.9032	1.92859	0.0755615	0.317183	-4.48397
Enterocloster asparagiformis _ map03010	Enterocloster asparagiformis	map03010	-1.10959	14.4659	-1.97893	0.0754357	0.317183	-4.28867
Eubacteriaceae bacterium CHKCI005 _ map03010	Eubacteriaceae bacterium CHKCI005	map03010	-0.760655	14.42	-1.90769	0.0743148	0.317183	-4.62417
Prevotella enoeca _ map00010	Prevotella enoeca	map00010	1.51374	15.4482	1.95675	0.075759	0.317183	-4.35812
Prevotella enoeca _ map00030	Prevotella enoeca	map00030	1.51374	15.4482	1.95675	0.075759	0.317183	-4.35812
Prevotella enoeca _ map00500	Prevotella enoeca	map00500	1.51374	15.4482	1.95675	0.075759	0.317183	-4.35812
Prevotella enoeca _ map00520	Prevotella enoeca	map00520	1.51374	15.4482	1.95675	0.075759	0.317183	-4.35812
Prevotella enoeca _ map01100	Prevotella enoeca	map01100	1.51374	15.4482	1.95675	0.075759	0.317183	-4.35812
Prevotella enoeca _ map01110	Prevotella enoeca	map01110	1.51374	15.4482	1.95675	0.075759	0.317183	-4.35812
Prevotella enoeca _ map01120	Prevotella enoeca	map01120	1.51374	15.4482	1.95675	0.075759	0.317183	-4.35812
Prevotella enoeca _ map01130	Prevotella enoeca	map01130	1.51374	15.4482	1.95675	0.075759	0.317183	-4.35812
Prevotella enoeca _ map01200	Prevotella enoeca	map01200	1.51374	15.4482	1.95675	0.075759	0.317183	-4.35812
Anaerotruncus sp. G3(2012) _ map01200	Anaerotruncus sp. G3(2012)	map01200	-1.19362	15.5576	-1.9237	0.0762211	0.317673	-4.49144
Lachnospiraceae bacterium 28-4 _ map00521	Lachnospiraceae bacterium 28-4	map00521	-1.00623	12.9824	-1.9235	0.076249	0.317673	-4.4506
Eubacterium plexicaudatum _ map01130	Eubacterium plexicaudatum	map01130	1.18932	19.3615	1.89215	0.0764798	0.317857	-4.64879
Firmicutes bacterium ASF500 _ map02010	Firmicutes bacterium ASF500	map02010	-0.904391	16.0847	-1.8961	0.0771155	0.31972	-4.60675
Lachnospiraceae bacterium 10-1 _ map00290	Lachnospiraceae bacterium 10-1	map00290	-1.02803	14.3374	-1.88894	0.0781287	0.322352	-4.61793
Lachnospiraceae bacterium 10-1 _ map00770	Lachnospiraceae bacterium 10-1	map00770	-1.02803	14.3374	-1.88894	0.0781287	0.322352	-4.61793
Mucispirillum schaedleri _ map00261	Mucispirillum schaedleri	map00261	1.15139	13.8403	1.90589	0.0786688	0.323016	-4.47725
Mucispirillum schaedleri _ map00300	Mucispirillum schaedleri	map00300	1.15139	13.8403	1.90589	0.0786688	0.323016	-4.47725
Eubacterium plexicaudatum _ map01210	Eubacterium plexicaudatum	map01210	1.07673	18.6103	1.87302	0.0792206	0.323946	-4.67891
Lactobacillus reuteri _ map00970	Lactobacillus reuteri	map00970	1.16459	16.8092	1.87265	0.0792756	0.323946	-4.6795
Mucispirillum schaedleri _ map00650	Mucispirillum schaedleri	map00650	1.30303	17.5206	1.85923	0.0812515	0.331226	-4.70052
Mucispirillum schaedleri _ map00230	Mucispirillum schaedleri	map00230	-1.92558	16.0761	-1.85672	0.0829581	0.337376	-4.66827
Eubacterium plexicaudatum _ map00460	Eubacterium plexicaudatum	map00460	1.15027	15.887	1.84116	0.0839811	0.339619	-4.72866
Eubacterium plexicaudatum _ map01523	Eubacterium plexicaudatum	map01523	1.15027	15.887	1.84116	0.0839811	0.339619	-4.72866
Prevotella sp. oral taxon 473 _ map01100	Prevotella sp. oral taxon 473	map01100	1.19185	14.6966	1.8941	0.0843069	0.339619	-4.44962
Prevotella sp. oral taxon 473 _ map01130	Prevotella sp. oral taxon 473	map01130	1.19185	14.6966	1.8941	0.0843069	0.339619	-4.44962
Alistipes inops _ map01200	Alistipes inops	map01200	-1.07054	17.917	-1.85849	0.0855312	0.33991	-4.54833
Lactobacillus reuteri _ map00040	Lactobacillus reuteri	map00040	1.5248	15.1368	1.85104	0.0850684	0.33991	-4.6278
Niastella koreensis _ map00061	Niastella koreensis	map00061	1.1536	14.7662	1.84509	0.085975	0.33991	-4.63682
Niastella koreensis _ map00333	Niastella koreensis	map00333	1.1536	14.7662	1.84509	0.085975	0.33991	-4.63682
Niastella koreensis _ map00780	Niastella koreensis	map00780	1.1536	14.7662	1.84509	0.085975	0.33991	-4.63682
Niastella koreensis _ map01100	Niastella koreensis	map01100	1.1536	14.7662	1.84509	0.085975	0.33991	-4.63682
Niastella koreensis _ map01130	Niastella koreensis	map01130	1.1536	14.7662	1.84509	0.085975	0.33991	-4.63682
Niastella koreensis _ map01212	Niastella koreensis	map01212	1.1536	14.7662	1.84509	0.085975	0.33991	-4.63682
Alistipes inops _ map00260	Alistipes inops	map00260	-1.06557	17.9137	-1.85259	0.086423	0.340891	-4.55712
Clostridium sp. MD294 _ map01100	Clostridium sp. MD294	map01100	-0.966188	20.9512	-1.8224	0.0869017	0.341987	-4.7577
Bacteroides pyogenes _ map04214	Bacteroides pyogenes	map04214	1.54405	14.4911	1.87316	0.0873552	0.34298	-4.47988
Lachnospiraceae bacterium 3_1_57FAA_CT1 _ map02010	Lachnospiraceae bacterium 3	map02010	0.920527	16.6846	1.81821	0.0875668	0.34302	-4.76416
Dorea sp. 5-2 _ map01110	Dorea sp. 5-2	map01110	0.939495	17.3687	1.81247	0.088484	0.345818	-4.773
Mucispirillum schaedleri _ map00710	Mucispirillum schaedleri	map00710	-0.922535	20.059	-1.80952	0.0889582	0.346876	-4.77752
Eubacterium plexicaudatum _ map00020	Eubacterium plexicaudatum	map00020	1.29233	14.9931	1.82198	0.0895797	0.348502	-4.67167
Bacteroides caecimuris _ map00030	Bacteroides caecimuris	map00030	-1.08239	14.4365	-1.8064	0.0906884	0.348505	-4.74486
Bacteroides caecimuris _ map01051	Bacteroides caecimuris	map01051	-1.08239	14.4365	-1.8064	0.0906884	0.348505	-4.74486
Faecalibaculum rodentium _ map00071	Faecalibaculum rodentium	map00071	1.29322	15.6994	1.81049	0.0914213	0.348505	-4.6889
Faecalibaculum rodentium _ map00280	Faecalibaculum rodentium	map00280	1.29322	15.6994	1.81049	0.0914213	0.348505	-4.6889
Faecalibaculum rodentium _ map00650	Faecalibaculum rodentium	map00650	1.29322	15.6994	1.81049	0.0914213	0.348505	-4.6889
Faecalibaculum rodentium _ map01212	Faecalibaculum rodentium	map01212	1.29322	15.6994	1.81049	0.0914213	0.348505	-4.6889
Lachnospiraceae bacterium 10-1 _ map01210	Lachnospiraceae bacterium 10-1	map01210	-1.00969	14.3843	-1.8053	0.0908663	0.348505	-4.74652
Lactobacillus reuteri _ map00220	Lactobacillus reuteri	map00220	1.10621	17.1981	1.79608	0.0911503	0.348505	-4.79812
Mucispirillum schaedleri _ map00240	Mucispirillum schaedleri	map00240	-1.88657	16.0471	-1.80818	0.0905251	0.348505	-4.74248
Firmicutes bacterium ASF500 _ map01100	Firmicutes bacterium ASF500	map01100	-0.841032	19.1606	-1.79137	0.0919294	0.34966	-4.80531
Odoribacter splanchnicus _ map01110	Odoribacter splanchnicus	map01110	-1.18491	15.1682	-1.7875	0.092573	0.351324	-4.8112
Lachnospiraceae bacterium M18-1 _ map00430	Lachnospiraceae bacterium M18-1	map00430	-0.840457	14.4235	-1.79699	0.0936274	0.354536	-4.70906
Eubacterium plexicaudatum _ map00290	Eubacterium plexicaudatum	map00290	1.00328	18.5122	1.76949	0.0956257	0.357985	-4.83855
Eubacterium plexicaudatum _ map00670	Eubacterium plexicaudatum	map00670	1.14664	16.0238	1.77031	0.0954852	0.357985	-4.83731
Eubacterium plexicaudatum _ map00900	Eubacterium plexicaudatum	map00900	1.26108	16.5054	1.76727	0.0960089	0.357985	-4.84191
Eubacterium plexicaudatum _ map01120	Eubacterium plexicaudatum	map01120	1.0332	18.5071	1.7684	0.0958141	0.357985	-4.8402
Eubacterium plexicaudatum _ map04217	Eubacterium plexicaudatum	map04217	-1.26965	15.8553	-1.79248	0.0959882	0.357985	-4.68799
Eubacterium plexicaudatum _ map04910	Eubacterium plexicaudatum	map04910	-1.26965	15.8553	-1.79248	0.0959882	0.357985	-4.68799
Lachnospiraceae bacterium M18-1 _ map00260	Lachnospiraceae bacterium M18-1	map00260	1.14376	15.9701	1.7889	0.094972	0.357985	-4.72109
Mucispirillum schaedleri _ map00970	Mucispirillum schaedleri	map00970	0.94357	14.8612	1.7728	0.0977005	0.358797	-4.76194
Porphyromonas gingivicanis _ map00620	Porphyromonas gingivicanis	map00620	-0.727993	14.2695	-1.77381	0.0975262	0.358797	-4.74345
Porphyromonas gingivicanis _ map00710	Porphyromonas gingivicanis	map00710	-0.727993	14.2695	-1.77381	0.0975262	0.358797	-4.74345
Porphyromonas gingivicanis _ map00720	Porphyromonas gingivicanis	map00720	-0.727993	14.2695	-1.77381	0.0975262	0.358797	-4.74345
Porphyromonas gingivicanis _ map01100	Porphyromonas gingivicanis	map01100	-0.727993	14.2695	-1.77381	0.0975262	0.358797	-4.74345
Porphyromonas gingivicanis _ map01120	Porphyromonas gingivicanis	map01120	-0.727993	14.2695	-1.77381	0.0975262	0.358797	-4.74345
Porphyromonas gingivicanis _ map01200	Porphyromonas gingivicanis	map01200	-0.727993	14.2695	-1.77381	0.0975262	0.358797	-4.74345
Eubacterium plexicaudatum _ map01110	Eubacterium plexicaudatum	map01110	1.0812	19.7696	1.74252	0.100362	0.364571	-4.87916
Eubacterium plexicaudatum _ map02010	Eubacterium plexicaudatum	map02010	-1.18045	18.98	-1.7495	0.100356	0.364571	-4.83026
Fusobacterium hwasookii _ map03010	Fusobacterium hwasookii	map03010	1.13628	14.3152	1.76229	0.101139	0.364571	-4.68945
Lactobacillus johnsonii _ map00290	Lactobacillus johnsonii	map00290	-1.02731	15.7147	-1.75151	0.101412	0.364571	-4.77627
Lactobacillus johnsonii _ map00630	Lactobacillus johnsonii	map00630	-1.02731	15.7147	-1.75151	0.101412	0.364571	-4.77627
Lactobacillus johnsonii _ map00660	Lactobacillus johnsonii	map00660	-1.02731	15.7147	-1.75151	0.101412	0.364571	-4.77627
Lactobacillus johnsonii _ map00770	Lactobacillus johnsonii	map00770	-1.02731	15.7147	-1.75151	0.101412	0.364571	-4.77627
Lactobacillus johnsonii _ map01210	Lactobacillus johnsonii	map01210	-1.02731	15.7147	-1.75151	0.101412	0.364571	-4.77627
Odoribacter splanchnicus _ map00230	Odoribacter splanchnicus	map00230	0.86476	16.1875	1.76086	0.0997673	0.364571	-4.77957
Odoribacter splanchnicus _ map00240	Odoribacter splanchnicus	map00240	0.86476	16.1875	1.76086	0.0997673	0.364571	-4.77957
Lactobacillus reuteri _ map00500	Lactobacillus reuteri	map00500	1.19327	15.3428	1.73945	0.103571	0.371549	-4.79392
Lactobacillus johnsonii _ map01230	Lactobacillus johnsonii	map01230	-1.08567	17.7094	-1.71309	0.105761	0.378607	-4.92298
Bacteroidales bacterium 6E _ map03010	Bacteroidales bacterium 6E	map03010	0.837865	16.0782	1.72164	0.106833	0.38086	-4.81984
Candidatus Stoquefichus sp. KLE1796 _ map00010	Candidatus Stoquefichus sp. KLE1796	map00010	-0.932786	14.0511	-1.71562	0.107955	0.38086	-4.82856
Candidatus Stoquefichus sp. KLE1796 _ map00460	Candidatus Stoquefichus sp. KLE1796	map00460	-0.932786	14.0511	-1.71562	0.107955	0.38086	-4.82856
Candidatus Stoquefichus sp. KLE1796 _ map00500	Candidatus Stoquefichus sp. KLE1796	map00500	-0.932786	14.0511	-1.71562	0.107955	0.38086	-4.82856
Candidatus Stoquefichus sp. KLE1796 _ map00940	Candidatus Stoquefichus sp. KLE1796	map00940	-0.932786	14.0511	-1.71562	0.107955	0.38086	-4.82856
Candidatus Stoquefichus sp. KLE1796 _ map01100	Candidatus Stoquefichus sp. KLE1796	map01100	-0.932786	14.0511	-1.71562	0.107955	0.38086	-4.82856
Candidatus Stoquefichus sp. KLE1796 _ map01110	Candidatus Stoquefichus sp. KLE1796	map01110	-0.932786	14.0511	-1.71562	0.107955	0.38086	-4.82856
Faecalibacterium prausnitzii _ map02040	Faecalibacterium prausnitzii	map02040	-0.894333	14.2158	-1.73032	0.110988	0.38835	-4.68173
Lachnoclostridium phytofermentans _ map00430	Lachnoclostridium phytofermentans	map00430	0.720989	13.6448	1.69105	0.111218	0.38835	-4.91613
Lachnoclostridium phytofermentans _ map00640	Lachnoclostridium phytofermentans	map00640	0.720989	13.6448	1.69105	0.111218	0.38835	-4.91613
Lachnoclostridium phytofermentans _ map00680	Lachnoclostridium phytofermentans	map00680	0.720989	13.6448	1.69105	0.111218	0.38835	-4.91613
Lachnoclostridium phytofermentans _ map00720	Lachnoclostridium phytofermentans	map00720	0.720989	13.6448	1.69105	0.111218	0.38835	-4.91613
Roseburia inulinivorans _ map00040	Roseburia inulinivorans	map00040	-1.1385	16.1154	-1.69689	0.111512	0.388583	-4.85556
Clostridium sp. MD294 _ map00261	Clostridium sp. MD294	map00261	-1.27417	14.2562	-1.68786	0.11184	0.388929	-4.92077
Blautia hydrogenotrophica _ map00620	Blautia hydrogenotrophica	map00620	-0.754506	16.4175	-1.6839	0.11404	0.391645	-4.89143
Dorea sp. 5-2 _ map01130	Dorea sp. 5-2	map01130	0.907647	17.5998	1.66475	0.115177	0.391645	-4.99386
Lachnospiraceae bacterium 10-1 _ map01230	Lachnospiraceae bacterium 10-1	map01230	-0.939323	15.0952	-1.66227	0.11568	0.391645	-4.99746
Lactobacillus reuteri _ map01230	Lactobacillus reuteri	map01230	0.956212	16.0382	1.67382	0.114609	0.391645	-4.94108
Mucispirillum schaedleri _ map00633	Mucispirillum schaedleri	map00633	0.855588	18.1168	1.66252	0.115628	0.391645	-4.9971
Paludibacter propionicigenes _ map00010	Paludibacter propionicigenes	map00010	-0.555623	13.8052	-1.66148	0.115839	0.391645	-4.9986
Paludibacter propionicigenes _ map00020	Paludibacter propionicigenes	map00020	-0.555623	13.8052	-1.66148	0.115839	0.391645	-4.9986
Paludibacter propionicigenes _ map00620	Paludibacter propionicigenes	map00620	-0.555623	13.8052	-1.66148	0.115839	0.391645	-4.9986
Paludibacter propionicigenes _ map00650	Paludibacter propionicigenes	map00650	-0.555623	13.8052	-1.66148	0.115839	0.391645	-4.9986
Paludibacter propionicigenes _ map00720	Paludibacter propionicigenes	map00720	-0.555623	13.8052	-1.66148	0.115839	0.391645	-4.9986
Paludibacter propionicigenes _ map01100	Paludibacter propionicigenes	map01100	-0.555623	13.8052	-1.66148	0.115839	0.391645	-4.9986
Paludibacter propionicigenes _ map01120	Paludibacter propionicigenes	map01120	-0.555623	13.8052	-1.66148	0.115839	0.391645	-4.9986
Paludibacter propionicigenes _ map01130	Paludibacter propionicigenes	map01130	-0.555623	13.8052	-1.66148	0.115839	0.391645	-4.9986
Paludibacter propionicigenes _ map01200	Paludibacter propionicigenes	map01200	-0.555623	13.8052	-1.66148	0.115839	0.391645	-4.9986
Clostridium sp. MD294 _ map00473	Clostridium sp. MD294	map00473	-0.718139	13.2355	-1.68188	0.117984	0.393831	-4.78061
Clostridium sp. MD294 _ map01502	Clostridium sp. MD294	map01502	-0.718139	13.2355	-1.68188	0.117984	0.393831	-4.78061
Eubacterium plexicaudatum _ map00270	Eubacterium plexicaudatum	map00270	-1.05284	14.5031	-1.69373	0.117903	0.393831	-4.73204
Lachnospiraceae bacterium 10-1 _ map04066	Lachnospiraceae bacterium 10-1	map04066	-0.914553	13.7284	-1.70657	0.118103	0.393831	-4.66751
Lachnospiraceae bacterium 10-1 _ map05010	Lachnospiraceae bacterium 10-1	map05010	-0.914553	13.7284	-1.70657	0.118103	0.393831	-4.66751
Mucispirillum schaedleri _ map00290	Mucispirillum schaedleri	map00290	0.888323	13.7353	1.67445	0.117551	0.393831	-4.8577
Mucispirillum schaedleri _ map00770	Mucispirillum schaedleri	map00770	0.888323	13.7353	1.67445	0.117551	0.393831	-4.8577
Hungatella hathewayi _ map00500	Hungatella hathewayi	map00500	1.43628	16.8698	1.66681	0.119085	0.394656	-4.82504
Pelosinus fermentans _ map00020	Pelosinus fermentans	map00020	0.93222	14.8038	1.64254	0.11974	0.394656	-5.02595
Pelosinus fermentans _ map00270	Pelosinus fermentans	map00270	0.93222	14.8038	1.64254	0.11974	0.394656	-5.02595
Pelosinus fermentans _ map00630	Pelosinus fermentans	map00630	0.93222	14.8038	1.64254	0.11974	0.394656	-5.02595
Pelosinus fermentans _ map00680	Pelosinus fermentans	map00680	0.93222	14.8038	1.64254	0.11974	0.394656	-5.02595
Pelosinus fermentans _ map00720	Pelosinus fermentans	map00720	0.93222	14.8038	1.64254	0.11974	0.394656	-5.02595
Lactobacillus johnsonii _ map01110	Lactobacillus johnsonii	map01110	-1.0734	17.7449	-1.64009	0.120252	0.395579	-5.02947
Eubacterium plexicaudatum _ map00630	Eubacterium plexicaudatum	map00630	1.05086	15.9367	1.6236	0.123752	0.406208	-5.05307
Firmicutes bacterium ASF500 _ map00970	Firmicutes bacterium ASF500	map00970	-1.50941	14.537	-1.63288	0.128013	0.406208	-4.84786
Lachnospiraceae bacterium A4 _ map00680	Lachnospiraceae bacterium A4	map00680	1.41256	18.0539	1.61047	0.126602	0.406208	-5.07176
Oxobacter pfennigii _ map03018	Oxobacter pfennigii	map03018	-0.8086	13.5314	-1.63925	0.126668	0.406208	-4.86544
Oxobacter pfennigii _ map04212	Oxobacter pfennigii	map04212	-0.8086	13.5314	-1.63925	0.126668	0.406208	-4.86544
Oxobacter pfennigii _ map04940	Oxobacter pfennigii	map04940	-0.8086	13.5314	-1.63925	0.126668	0.406208	-4.86544
Oxobacter pfennigii _ map05134	Oxobacter pfennigii	map05134	-0.8086	13.5314	-1.63925	0.126668	0.406208	-4.86544
Oxobacter pfennigii _ map05152	Oxobacter pfennigii	map05152	-0.8086	13.5314	-1.63925	0.126668	0.406208	-4.86544
Robinsoniella sp. RHS _ map00720	Robinsoniella sp. RHS	map00720	0.836628	15.9784	1.61921	0.125955	0.406208	-5.01898
Thermoclostridium stercorarium _ map00010	Thermoclostridium stercorarium	map00010	0.894351	16.1395	1.62413	0.127969	0.406208	-4.92785
Thermoclostridium stercorarium _ map00051	Thermoclostridium stercorarium	map00051	0.894351	16.1395	1.62413	0.127969	0.406208	-4.92785
Thermoclostridium stercorarium _ map00562	Thermoclostridium stercorarium	map00562	0.894351	16.1395	1.62413	0.127969	0.406208	-4.92785
Thermoclostridium stercorarium _ map00710	Thermoclostridium stercorarium	map00710	0.894351	16.1395	1.62413	0.127969	0.406208	-4.92785
Thermoclostridium stercorarium _ map01100	Thermoclostridium stercorarium	map01100	0.894351	16.1395	1.62413	0.127969	0.406208	-4.92785
Thermoclostridium stercorarium _ map01110	Thermoclostridium stercorarium	map01110	0.894351	16.1395	1.62413	0.127969	0.406208	-4.92785
Thermoclostridium stercorarium _ map01120	Thermoclostridium stercorarium	map01120	0.894351	16.1395	1.62413	0.127969	0.406208	-4.92785
Thermoclostridium stercorarium _ map01130	Thermoclostridium stercorarium	map01130	0.894351	16.1395	1.62413	0.127969	0.406208	-4.92785
Thermoclostridium stercorarium _ map01200	Thermoclostridium stercorarium	map01200	0.894351	16.1395	1.62413	0.127969	0.406208	-4.92785
Thermoclostridium stercorarium _ map01230	Thermoclostridium stercorarium	map01230	0.894351	16.1395	1.62413	0.127969	0.406208	-4.92785
Pelosinus fermentans _ map00710	Pelosinus fermentans	map00710	0.937308	14.9046	1.59668	0.129653	0.409885	-5.09125
Pelosinus fermentans _ map01200	Pelosinus fermentans	map01200	0.937308	14.9046	1.59668	0.129653	0.409885	-5.09125
Enterocloster asparagiformis _ map01110	Enterocloster asparagiformis	map01110	-0.947093	13.5402	-1.62117	0.130518	0.410337	-4.86375
Lachnospiraceae bacterium A4 _ map02030	Lachnospiraceae bacterium A4	map02030	-1.15093	16.6475	-1.62243	0.130246	0.410337	-4.86204
Oscillibacter sp. KLE 1745 _ map01130	Oscillibacter sp. KLE 1745	map01130	1.25311	16.0035	1.62145	0.130457	0.410337	-4.86337
Bacteroides caecimuris _ map01230	Bacteroides caecimuris	map01230	-0.994217	14.5572	-1.59361	0.131596	0.412965	-5.05488
Lactobacillus johnsonii _ map00650	Lactobacillus johnsonii	map00650	-0.954921	15.834	-1.59891	0.131843	0.412979	-4.99367
Marvinbryantia formatexigens _ map01100	Marvinbryantia formatexigens	map01100	-1.16383	15.7936	-1.58914	0.132604	0.413842	-5.06112
Mucispirillum schaedleri _ map00010	Mucispirillum schaedleri	map00010	-0.824075	20.1874	-1.58407	0.132499	0.413842	-5.10898
Oscillibacter sp. 1-3 _ map00710	Oscillibacter sp. 1-3	map00710	0.881382	14.501	1.59906	0.133453	0.415729	-4.96229
Barnesiella viscericola _ map03010	Barnesiella viscericola	map03010	0.63176	13.8399	1.59274	0.134866	0.418617	-4.97091
Faecalibaculum rodentium _ map02010	Faecalibaculum rodentium	map02010	1.7724	18.4462	1.5861	0.134871	0.418617	-5.01144
Dorea sp. 5-2 _ map04621	Dorea sp. 5-2	map04621	-0.749068	15.2309	-1.5757	0.135671	0.419569	-5.07976
Dorea sp. 5-2 _ map05418	Dorea sp. 5-2	map05418	-0.749068	15.2309	-1.5757	0.135671	0.419569	-5.07976
Mucispirillum schaedleri _ map00260	Mucispirillum schaedleri	map00260	1.6061	14.9029	1.58497	0.136795	0.421517	-4.93757
Mucispirillum schaedleri _ map01110	Mucispirillum schaedleri	map01110	-0.856137	20.5017	-1.56556	0.13677	0.421517	-5.1348
Dorea formicigenerans _ map01110	Dorea formicigenerans	map01110	-0.82832	14.5826	-1.56571	0.141062	0.431668	-4.96334
Dorea formicigenerans _ map01210	Dorea formicigenerans	map01210	-0.82832	14.5826	-1.56571	0.141062	0.431668	-4.96334
Firmicutes bacterium ASF500 _ map02020	Firmicutes bacterium ASF500	map02020	-0.789982	15.9454	-1.54728	0.141103	0.431668	-5.16009
Oscillibacter sp. 1-3 _ map02020	Oscillibacter sp. 1-3	map02020	-1.06767	16.9256	-1.55457	0.140616	0.431668	-5.10886
Alistipes sp. CHKCI003 _ map00340	Alistipes sp. CHKCI003	map00340	-0.579167	12.693	-1.56893	0.142217	0.434296	-4.93375
Lachnospiraceae bacterium 28-4 _ map00520	Lachnospiraceae bacterium 28-4	map00520	-1.01616	14.1995	-1.5488	0.145058	0.442181	-4.98591
Dysgonomonas gadei _ map03010	Dysgonomonas gadei	map03010	-1.7334	15.0737	-1.54366	0.146463	0.445666	-5.03721
Bacteroidales bacterium CF _ map01100	Bacteroidales bacterium CF	map01100	0.668793	16.6487	1.52117	0.14749	0.447632	-5.19584
Clostridium sp. MD294 _ map01120	Clostridium sp. MD294	map01120	-0.815367	20.7511	-1.51879	0.148086	0.447632	-5.19908
Lachnospiraceae bacterium A4 _ map00511	Lachnospiraceae bacterium A4	map00511	-0.721944	14.1917	-1.52454	0.147903	0.447632	-5.14972
Mucispirillum schaedleri _ map00520	Mucispirillum schaedleri	map00520	-0.833258	16.9048	-1.51849	0.14816	0.447632	-5.19949
Lachnospiraceae bacterium MD335 _ map00640	Lachnospiraceae bacterium MD335	map00640	-0.943873	13.3361	-1.55332	0.15079	0.453503	-4.86791
Lactobacillus johnsonii _ map00620	Lactobacillus johnsonii	map00620	-1.15863	16.1386	-1.51154	0.151157	0.453503	-5.16724
Lactobacillus reuteri _ map00250	Lactobacillus reuteri	map00250	0.973998	14.7714	1.52371	0.151168	0.453503	-5.01909
Robinsoniella sp. RHS _ map03010	Robinsoniella sp. RHS	map03010	-0.853053	13.6508	-1.52667	0.150438	0.453503	-5.01521
Firmicutes bacterium ASF500 _ map00500	Firmicutes bacterium ASF500	map00500	1.19266	15.6549	1.52804	0.151999	0.453827	-4.98752
Lachnospiraceae bacterium 10-1 _ map00051	Lachnospiraceae bacterium 10-1	map00051	-0.985505	14.5898	-1.52773	0.152075	0.453827	-4.98792
Lachnospiraceae bacterium 10-1 _ map00680	Lachnospiraceae bacterium 10-1	map00680	-0.985505	14.5898	-1.52773	0.152075	0.453827	-4.98792
Eubacterium cellulosolvens _ map01100	Eubacterium cellulosolvens	map01100	-1.09954	15.2845	-1.51284	0.153883	0.45842	-5.03336
Alistipes sp. CHKCI003 _ map04066	Alistipes sp. CHKCI003	map04066	-0.795913	15.9162	-1.5076	0.155207	0.458562	-5.04021
Anaerotruncus sp. G3(2012) _ map02030	Anaerotruncus sp. G3(2012)	map02030	1.09102	16.0457	1.50826	0.155038	0.458562	-5.08398
bacterium F083 _ map03020	bacterium F083	map03020	-1.24696	14.5696	-1.53583	0.154987	0.458562	-4.89009
Butyricicoccus pullicaecorum _ map00564	Butyricicoccus pullicaecorum	map00564	-0.893722	14.8374	-1.49987	0.155545	0.458562	-5.14525
Butyrivibrio proteoclasticus _ map01130	Butyrivibrio proteoclasticus	map01130	-0.715294	13.8344	-1.51909	0.154216	0.458562	-4.99917
Lactobacillus reuteri _ map04727	Lactobacillus reuteri	map04727	0.960512	14.7624	1.50686	0.155394	0.458562	-5.04118
Clostridiales bacterium KLE1615 _ map00030	Clostridiales bacterium KLE1615	map00030	0.887562	15.5843	1.48435	0.156909	0.461785	-5.24549
Eubacterium sp. 14-2 _ map00040	Eubacterium sp. 14-2	map00040	1.08465	14.4445	1.49082	0.157881	0.463844	-5.15721
Dorea sp. 5-2 _ map04152	Dorea sp. 5-2	map04152	0.906459	14.457	1.47815	0.159784	0.467019	-5.21171
Dorea sp. 5-2 _ map05230	Dorea sp. 5-2	map05230	0.906459	14.457	1.47815	0.159784	0.467019	-5.21171
Prevotella sp. oral taxon 473 _ map03010	Prevotella sp. oral taxon 473	map03010	0.840381	15.9612	1.4853	0.159318	0.467019	-5.1467
butyrate-producing bacterium SS3/4 _ map01100	butyrate-producing bacterium SS3/4	map01100	2.7586	17.2922	1.48354	0.161575	0.470443	-5.07151
Lactobacillus johnsonii _ map01130	Lactobacillus johnsonii	map01130	-0.96891	17.9759	-1.46588	0.161817	0.470443	-5.27004
Mucispirillum schaedleri _ map01230	Mucispirillum schaedleri	map01230	-0.785138	20.157	-1.46498	0.16206	0.470443	-5.27123
Porphyromonas sp. COT-239 OH1446 _ map01100	Porphyromonas sp. COT-239 OH1446	map01100	0.59544	14.0527	1.48389	0.161313	0.470443	-5.071
Anaerotruncus sp. G3(2012) _ map03018	Anaerotruncus sp. G3(2012)	map03018	-0.911304	16.4372	-1.47683	0.16317	0.470461	-5.12497
Anaerotruncus sp. G3(2012) _ map04212	Anaerotruncus sp. G3(2012)	map04212	-0.911304	16.4372	-1.47683	0.16317	0.470461	-5.12497
Anaerotruncus sp. G3(2012) _ map04940	Anaerotruncus sp. G3(2012)	map04940	-0.911304	16.4372	-1.47683	0.16317	0.470461	-5.12497
Anaerotruncus sp. G3(2012) _ map05152	Anaerotruncus sp. G3(2012)	map05152	-0.911304	16.4372	-1.47683	0.16317	0.470461	-5.12497
Lachnospiraceae bacterium A2 _ map00020	Lachnospiraceae bacterium A2	map00020	1.14576	15.9062	1.45504	0.164756	0.471839	-5.28434
Lachnospiraceae bacterium A2 _ map00620	Lachnospiraceae bacterium A2	map00620	1.14576	15.9062	1.45504	0.164756	0.471839	-5.28434
Lachnospiraceae bacterium A2 _ map00650	Lachnospiraceae bacterium A2	map00650	1.14576	15.9062	1.45504	0.164756	0.471839	-5.28434
Lachnospiraceae bacterium A2 _ map00720	Lachnospiraceae bacterium A2	map00720	1.14576	15.9062	1.45504	0.164756	0.471839	-5.28434
Bacteroides graminisolvens _ map00520	Bacteroides graminisolvens	map00520	0.79958	15.7149	1.45161	0.165698	0.472109	-5.28886
Eubacterium plexicaudatum _ map00620	Eubacterium plexicaudatum	map00620	1.40176	14.7049	1.45953	0.166327	0.472109	-5.18033
Eubacterium plexicaudatum _ map04146	Eubacterium plexicaudatum	map04146	1.11972	15.1951	1.46931	0.165169	0.472109	-5.08977
Lachnospiraceae bacterium A2 _ map00010	Lachnospiraceae bacterium A2	map00010	1.15632	15.9217	1.44764	0.16679	0.472109	-5.29407
Lachnospiraceae bacterium A2 _ map01120	Lachnospiraceae bacterium A2	map01120	1.16531	15.9262	1.45218	0.16554	0.472109	-5.28811
Lachnospiraceae bacterium A2 _ map01200	Lachnospiraceae bacterium A2	map01200	1.15632	15.9217	1.44764	0.16679	0.472109	-5.29407
Robinsoniella sp. RHS _ map00680	Robinsoniella sp. RHS	map00680	0.766371	15.94	1.45475	0.166074	0.472109	-5.24245
Odoribacter splanchnicus _ map03018	Odoribacter splanchnicus	map03018	0.688454	15.9875	1.44777	0.169394	0.478684	-5.21335
butyrate-producing bacterium SS3/4 _ map01110	butyrate-producing bacterium SS3/4	map01110	1.47274	13.8416	1.44685	0.171428	0.482554	-5.11844
butyrate-producing bacterium SS3/4 _ map01130	butyrate-producing bacterium SS3/4	map01130	1.47274	13.8416	1.44685	0.171428	0.482554	-5.11844
Dorea formicigenerans _ map01230	Dorea formicigenerans	map01230	-0.68788	14.6763	-1.44557	0.171613	0.482554	-5.12004
Clostridium sp. MD294 _ map03010	Clostridium sp. MD294	map03010	-0.713183	18.7035	-1.41573	0.175789	0.483545	-5.33554
Dorea sp. 5-2 _ map00030	Dorea sp. 5-2	map00030	0.777382	15.2317	1.41286	0.176617	0.483545	-5.33924
Dorea sp. 5-2 _ map00051	Dorea sp. 5-2	map00051	0.777382	15.2317	1.41286	0.176617	0.483545	-5.33924
Enterorhabdus caecimuris _ map03018	Enterorhabdus caecimuris	map03018	-0.696005	13.4143	-1.4156	0.181905	0.483545	-5.13043
Enterorhabdus caecimuris _ map04212	Enterorhabdus caecimuris	map04212	-0.696005	13.4143	-1.4156	0.181905	0.483545	-5.13043
Enterorhabdus caecimuris _ map04940	Enterorhabdus caecimuris	map04940	-0.696005	13.4143	-1.4156	0.181905	0.483545	-5.13043
Enterorhabdus caecimuris _ map05134	Enterorhabdus caecimuris	map05134	-0.696005	13.4143	-1.4156	0.181905	0.483545	-5.13043
Enterorhabdus caecimuris _ map05152	Enterorhabdus caecimuris	map05152	-0.696005	13.4143	-1.4156	0.181905	0.483545	-5.13043
Eubacterium ventriosum _ map00030	Eubacterium ventriosum	map00030	-0.891129	13.6063	-1.4423	0.174387	0.483545	-5.09716
Eubacterium ventriosum _ map01120	Eubacterium ventriosum	map01120	-0.891129	13.6063	-1.4423	0.174387	0.483545	-5.09716
Eubacterium ventriosum _ map01130	Eubacterium ventriosum	map01130	-0.891129	13.6063	-1.4423	0.174387	0.483545	-5.09716
Eubacterium ventriosum _ map01200	Eubacterium ventriosum	map01200	-0.891129	13.6063	-1.4423	0.174387	0.483545	-5.09716
Eubacterium ventriosum _ map01230	Eubacterium ventriosum	map01230	-0.891129	13.6063	-1.4423	0.174387	0.483545	-5.09716
Firmicutes bacterium ASF500 _ map01200	Firmicutes bacterium ASF500	map01200	-0.633025	17.7229	-1.38837	0.183816	0.483545	-5.37053
Firmicutes bacterium ASF500 _ map01230	Firmicutes bacterium ASF500	map01230	-0.602838	17.7818	-1.41007	0.177426	0.483545	-5.34282
Lachnospiraceae bacterium A4 _ map02020	Lachnospiraceae bacterium A4	map02020	-1.34898	16.3394	-1.42415	0.179467	0.483545	-5.11982
Lachnospiraceae bacterium MD335 _ map00240	Lachnospiraceae bacterium MD335	map00240	0.758117	14.0245	1.40946	0.181816	0.483545	-5.16542
Lactobacillus johnsonii _ map01200	Lactobacillus johnsonii	map01200	-0.858903	17.3418	-1.3877	0.184018	0.483545	-5.37138
Lactobacillus reuteri _ map00010	Lactobacillus reuteri	map00010	0.741143	15.0316	1.40931	0.17887	0.483545	-5.30108
Mucispirillum schaedleri _ map01130	Mucispirillum schaedleri	map01130	-0.772578	20.528	-1.40143	0.179948	0.483545	-5.35389
Odoribacter laneus _ map00650	Odoribacter laneus	map00650	0.784235	14.3651	1.39499	0.184451	0.483545	-5.26254
Odoribacter laneus _ map00720	Odoribacter laneus	map00720	0.784235	14.3651	1.39499	0.184451	0.483545	-5.26254
Odoribacter splanchnicus _ map00220	Odoribacter splanchnicus	map00220	-0.819786	14.5058	-1.4298	0.173004	0.483545	-5.27482
Oscillibacter sp. KLE 1745 _ map01200	Oscillibacter sp. KLE 1745	map01200	0.825972	15.6227	1.40978	0.178732	0.483545	-5.30047
Oscillibacter valericigenes _ map00030	Oscillibacter valericigenes	map00030	-0.735783	13.1707	-1.43012	0.175919	0.483545	-5.13956
Oscillibacter valericigenes _ map00051	Oscillibacter valericigenes	map00051	-0.735783	13.1707	-1.43012	0.175919	0.483545	-5.13956
Oscillibacter valericigenes _ map00052	Oscillibacter valericigenes	map00052	-0.735783	13.1707	-1.43012	0.175919	0.483545	-5.13956
Oscillibacter valericigenes _ map00500	Oscillibacter valericigenes	map00500	-0.735783	13.1707	-1.43012	0.175919	0.483545	-5.13956
Oscillibacter valericigenes _ map00520	Oscillibacter valericigenes	map00520	-0.735783	13.1707	-1.43012	0.175919	0.483545	-5.13956
Oscillibacter valericigenes _ map00521	Oscillibacter valericigenes	map00521	-0.735783	13.1707	-1.43012	0.175919	0.483545	-5.13956
Prevotella oris _ map00220	Prevotella oris	map00220	0.763951	14.0889	1.41819	0.183347	0.483545	-5.08981
Prevotella oris _ map00250	Prevotella oris	map00250	0.763951	14.0889	1.41819	0.183347	0.483545	-5.08981
Prevotella oris _ map00630	Prevotella oris	map00630	0.763951	14.0889	1.41819	0.183347	0.483545	-5.08981
Prevotella oris _ map00910	Prevotella oris	map00910	0.763951	14.0889	1.41819	0.183347	0.483545	-5.08981
Prevotella oris _ map01120	Prevotella oris	map01120	0.763951	14.0889	1.41819	0.183347	0.483545	-5.08981
Prevotella oris _ map01230	Prevotella oris	map01230	0.763951	14.0889	1.41819	0.183347	0.483545	-5.08981
Prevotella oris _ map02020	Prevotella oris	map02020	0.763951	14.0889	1.41819	0.183347	0.483545	-5.08981
Prevotella oris _ map04217	Prevotella oris	map04217	0.763951	14.0889	1.41819	0.183347	0.483545	-5.08981
Prevotella oris _ map04724	Prevotella oris	map04724	0.763951	14.0889	1.41819	0.183347	0.483545	-5.08981
Prevotella oris _ map04727	Prevotella oris	map04727	0.763951	14.0889	1.41819	0.183347	0.483545	-5.08981
Ruminococcus albus _ map00010	Ruminococcus albus	map00010	1.31785	15.5814	1.40762	0.184203	0.483545	-5.16769
Ruminococcus albus _ map01110	Ruminococcus albus	map01110	1.34353	15.5942	1.42878	0.17816	0.483545	-5.14136
Ruminococcus albus _ map01130	Ruminococcus albus	map01130	1.34353	15.5942	1.42878	0.17816	0.483545	-5.14136
Ruminococcus albus _ map02010	Ruminococcus albus	map02010	-0.921018	16.0993	-1.39907	0.18325	0.483545	-5.2754
Lachnospiraceae bacterium A2 _ map01130	Lachnospiraceae bacterium A2	map01130	1.13587	15.9735	1.38463	0.184938	0.484078	-5.37528
Alistipes sp. CHKCI003 _ map03018	Alistipes sp. CHKCI003	map03018	-0.613667	15.9536	-1.38096	0.187254	0.486548	-5.33693
Firmicutes bacterium ASF500 _ map00010	Firmicutes bacterium ASF500	map00010	-0.591638	17.4186	-1.37944	0.186501	0.486548	-5.38184
Mageeibacillus indolicus _ map03018	Mageeibacillus indolicus	map03018	-0.561226	13.2628	-1.38347	0.187881	0.486548	-5.29494
Mageeibacillus indolicus _ map04212	Mageeibacillus indolicus	map04212	-0.561226	13.2628	-1.38347	0.187881	0.486548	-5.29494
Mageeibacillus indolicus _ map04940	Mageeibacillus indolicus	map04940	-0.561226	13.2628	-1.38347	0.187881	0.486548	-5.29494
Mageeibacillus indolicus _ map05134	Mageeibacillus indolicus	map05134	-0.561226	13.2628	-1.38347	0.187881	0.486548	-5.29494
Mageeibacillus indolicus _ map05152	Mageeibacillus indolicus	map05152	-0.561226	13.2628	-1.38347	0.187881	0.486548	-5.29494
Dorea sp. 5-2 _ map01100	Dorea sp. 5-2	map01100	0.832017	17.923	1.3734	0.188336	0.486986	-5.38946
Eubacterium plexicaudatum _ map02026	Eubacterium plexicaudatum	map02026	-1.21885	16.2141	-1.37209	0.189943	0.490399	-5.34804
Alistipes sp. CHKCI003 _ map00680	Alistipes sp. CHKCI003	map00680	-0.619516	16.0886	-1.36516	0.192063	0.494505	-5.35667
Eubacterium plexicaudatum _ map03060	Eubacterium plexicaudatum	map03060	1.02745	13.3401	1.3948	0.192694	0.494505	-5.06327
Eubacterium plexicaudatum _ map03070	Eubacterium plexicaudatum	map03070	1.02745	13.3401	1.3948	0.192694	0.494505	-5.06327
Lachnospiraceae bacterium A2 _ map01100	Lachnospiraceae bacterium A2	map01100	1.13549	16.0239	1.36082	0.1922	0.494505	-5.40523
Alistipes putredinis _ map01100	Alistipes putredinis	map01100	0.775728	15.0984	1.36652	0.194596	0.495652	-5.21828
Firmicutes bacterium ASF500 _ map00643	Firmicutes bacterium ASF500	map00643	0.779295	14.6321	1.37349	0.194307	0.495652	-5.18198
Hungatella hathewayi _ map00460	Hungatella hathewayi	map00460	1.22496	16.9765	1.37379	0.194216	0.495652	-5.18162
Hungatella hathewayi _ map00940	Hungatella hathewayi	map00940	1.22496	16.9765	1.37379	0.194216	0.495652	-5.18162
Prevotella ruminicola _ map01100	Prevotella ruminicola	map01100	-0.970648	14.5167	-1.37303	0.194447	0.495652	-5.18254
Alloprevotella tannerae _ map00020	Alloprevotella tannerae	map00020	0.653261	15.7816	1.34291	0.199009	0.49741	-5.38419
Alloprevotella tannerae _ map00480	Alloprevotella tannerae	map00480	0.653261	15.7816	1.34291	0.199009	0.49741	-5.38419
Alloprevotella tannerae _ map00720	Alloprevotella tannerae	map00720	0.653261	15.7816	1.34291	0.199009	0.49741	-5.38419
Alloprevotella tannerae _ map01100	Alloprevotella tannerae	map01100	0.653261	15.7816	1.34291	0.199009	0.49741	-5.38419
Alloprevotella tannerae _ map01110	Alloprevotella tannerae	map01110	0.653261	15.7816	1.34291	0.199009	0.49741	-5.38419
Alloprevotella tannerae _ map01120	Alloprevotella tannerae	map01120	0.653261	15.7816	1.34291	0.199009	0.49741	-5.38419
Alloprevotella tannerae _ map01130	Alloprevotella tannerae	map01130	0.653261	15.7816	1.34291	0.199009	0.49741	-5.38419
Alloprevotella tannerae _ map01200	Alloprevotella tannerae	map01200	0.653261	15.7816	1.34291	0.199009	0.49741	-5.38419
Alloprevotella tannerae _ map01210	Alloprevotella tannerae	map01210	0.653261	15.7816	1.34291	0.199009	0.49741	-5.38419
Alloprevotella tannerae _ map01230	Alloprevotella tannerae	map01230	0.653261	15.7816	1.34291	0.199009	0.49741	-5.38419
Alloprevotella tannerae _ map04146	Alloprevotella tannerae	map04146	0.653261	15.7816	1.34291	0.199009	0.49741	-5.38419
bacterium F083 _ map00240	bacterium F083	map00240	-0.872387	14.6313	-1.35772	0.195732	0.49741	-5.30877
Odoribacter splanchnicus _ map00061	Odoribacter splanchnicus	map00061	-0.619001	12.9933	-1.35504	0.199957	0.49741	-5.20422
Odoribacter splanchnicus _ map00333	Odoribacter splanchnicus	map00333	-0.619001	12.9933	-1.35504	0.199957	0.49741	-5.20422
Odoribacter splanchnicus _ map00780	Odoribacter splanchnicus	map00780	-0.619001	12.9933	-1.35504	0.199957	0.49741	-5.20422
Odoribacter splanchnicus _ map01212	Odoribacter splanchnicus	map01212	-0.619001	12.9933	-1.35504	0.199957	0.49741	-5.20422
Mucispirillum schaedleri _ map00072	Mucispirillum schaedleri	map00072	0.807858	16.9116	1.34001	0.201288	0.499767	-5.33041
Ruminococcus albus _ map01230	Ruminococcus albus	map01230	1.26107	15.553	1.35011	0.20149	0.499767	-5.23779
Dorea formicigenerans _ map00290	Dorea formicigenerans	map00290	-0.65528	14.3118	-1.34033	0.202746	0.500694	-5.24993
Dorea formicigenerans _ map00660	Dorea formicigenerans	map00660	-0.65528	14.3118	-1.34033	0.202746	0.500694	-5.24993
Dorea formicigenerans _ map00770	Dorea formicigenerans	map00770	-0.65528	14.3118	-1.34033	0.202746	0.500694	-5.24993
Lactobacillus johnsonii _ map00010	Lactobacillus johnsonii	map00010	-0.836383	17.4923	-1.32276	0.204281	0.503756	-5.45225
Lachnospiraceae bacterium MD335 _ map00620	Lachnospiraceae bacterium MD335	map00620	-0.833365	13.3319	-1.3453	0.205125	0.50445	-5.17745
Lactobacillus johnsonii _ map01100	Lactobacillus johnsonii	map01100	-0.875022	18.6154	-1.32008	0.205155	0.50445	-5.45552
Lachnospiraceae bacterium 3-1 _ map00561	Lachnospiraceae bacterium 3-1	map00561	-0.703658	14.4755	-1.33168	0.2055	0.504572	-5.30616
Anaerotruncus sp. G3(2012) _ map00051	Anaerotruncus sp. G3(2012)	map00051	-1.03809	14.5285	-1.32329	0.208198	0.508266	-5.27029
Oscillibacter sp. KLE 1745 _ map00983	Oscillibacter sp. KLE 1745	map00983	-0.816361	12.7482	-1.32535	0.207534	0.508266	-5.31375
Ruminococcus albus _ map00051	Ruminococcus albus	map00051	1.23539	15.5401	1.32901	0.208158	0.508266	-5.26298
Ruminococcus albus _ map00710	Ruminococcus albus	map00710	1.23539	15.5401	1.32901	0.208158	0.508266	-5.26298
Dorea sp. 5-2 _ map00680	Dorea sp. 5-2	map00680	0.770033	15.3236	1.30916	0.208743	0.508866	-5.4688
[Eubacterium] rectale _ map02010	[Eubacterium] rectale	map02010	-1.00222	15.9815	-1.31507	0.209322	0.509551	-5.3605
Odoribacter splanchnicus _ map03020	Odoribacter splanchnicus	map03020	0.820891	14.1757	1.32044	0.213027	0.517828	-5.2066
Dorea sp. 5-2 _ map00052	Dorea sp. 5-2	map00052	0.750213	15.4868	1.29256	0.214292	0.519423	-5.48881
Oscillibacter sp. 1-3 _ map00380	Oscillibacter sp. 1-3	map00380	-1.09713	14.8768	-1.30518	0.214119	0.519423	-5.33773
Lachnospiraceae bacterium MD335 _ map00500	Lachnospiraceae bacterium MD335	map00500	-0.955142	14.7899	-1.2982	0.214903	0.519426	-5.38061
Mucispirillum schaedleri _ map00190	Mucispirillum schaedleri	map00190	0.713847	15.9422	1.291	0.214819	0.519426	-5.49068
Clostridium sp. MD294 _ map00643	Clostridium sp. MD294	map00643	-0.670422	19.7142	-1.28715	0.216124	0.521083	-5.49528
Dorea formicigenerans _ map01100	Dorea formicigenerans	map01100	0.581982	15.9264	1.29038	0.2162	0.521083	-5.44771
Lachnospiraceae bacterium M18-1 _ map05152	Lachnospiraceae bacterium M18-1	map05152	-0.598997	16.9941	-1.28307	0.217515	0.523512	-5.50015
Lachnospiraceae bacterium M18-1 _ map05134	Lachnospiraceae bacterium M18-1	map05134	-0.888308	17.0551	-1.28074	0.218314	0.524694	-5.50293
Lactobacillus reuteri _ map04940	Lactobacillus reuteri	map04940	0.523407	16.5653	1.27956	0.21872	0.524927	-5.50434
Clostridium sp. MD294 _ map00640	Clostridium sp. MD294	map00640	-0.662973	19.7179	-1.27657	0.219749	0.525769	-5.50789
Ruminococcus sp. DSM 100440 _ map00561	Ruminococcus sp. DSM 100440	map00561	0.612811	14.6816	1.28669	0.220305	0.525769	-5.35948
Ruminococcus sp. DSM 100440 _ map00564	Ruminococcus sp. DSM 100440	map00564	0.612811	14.6816	1.28669	0.220305	0.525769	-5.35948
Sanguibacteroides justesenii _ map01100	Sanguibacteroides justesenii	map01100	-0.664247	14.7237	-1.28477	0.219431	0.525769	-5.39647
Bacteroidales bacterium CF _ map01120	Bacteroidales bacterium CF	map01120	0.555915	16.5793	1.25975	0.225603	0.533302	-5.52775
Bacteroidales bacterium CF _ map01130	Bacteroidales bacterium CF	map01130	0.555915	16.5793	1.25975	0.225603	0.533302	-5.52775
Bacteroidales bacterium CF _ map01200	Bacteroidales bacterium CF	map01200	0.555915	16.5793	1.25975	0.225603	0.533302	-5.52775
Candidatus Scalindua brodae _ map00730	Candidatus Scalindua brodae	map00730	-0.699175	14.623	-1.26856	0.22651	0.533302	-5.38057
Candidatus Scalindua brodae _ map01100	Candidatus Scalindua brodae	map01100	-0.699175	14.623	-1.26856	0.22651	0.533302	-5.38057
Candidatus Scalindua brodae _ map04122	Candidatus Scalindua brodae	map04122	-0.699175	14.623	-1.26856	0.22651	0.533302	-5.38057
Clostridium sp. (strain SY8519) _ map00970	Clostridium sp. (strain SY8519)	map00970	0.815632	13.7754	1.26408	0.226551	0.533302	-5.42065
Dorea sp. 5-2 _ map03018	Dorea sp. 5-2	map03018	0.823041	14.5166	1.25964	0.226794	0.533302	-5.48395
Hungateiclostridiaceae bacterium KB18 _ map03018	Hungateiclostridiaceae bacterium KB18	map03018	-0.722812	15.5673	-1.25606	0.226904	0.533302	-5.53208
Lactobacillus johnsonii _ map00710	Lactobacillus johnsonii	map00710	-0.7831	17.8823	-1.26098	0.225169	0.533302	-5.5263
Mucispirillum schaedleri _ map00720	Mucispirillum schaedleri	map00720	0.844988	16.8282	1.26298	0.224468	0.533302	-5.52395
Herbinix luporum _ map03010	Herbinix luporum	map03010	0.742145	16.6119	1.25345	0.227827	0.534733	-5.53513
Alistipes putredinis _ map04621	Alistipes putredinis	map04621	0.677098	13.8444	1.26767	0.23063	0.539827	-5.26718
Alistipes putredinis _ map05418	Alistipes putredinis	map05418	0.677098	13.8444	1.26767	0.23063	0.539827	-5.26718
Lachnospiraceae bacterium M18-1 _ map01230	Lachnospiraceae bacterium M18-1	map01230	0.723477	17.4396	1.24116	0.232216	0.542794	-5.54945
Lachnospiraceae bacterium 10-1 _ map00010	Lachnospiraceae bacterium 10-1	map00010	-0.776598	15.8039	-1.24336	0.232566	0.542867	-5.50285
Lachnospiraceae bacterium MD335 _ map00562	Lachnospiraceae bacterium MD335	map00562	0.73514	15.1494	1.23577	0.234162	0.545845	-5.5557
Lachnospiraceae bacterium TWA4 _ map02010	Lachnospiraceae bacterium TWA4	map02010	0.866887	13.8243	1.25471	0.237561	0.55301	-5.22428
Prevotella bergensis _ map00562	Prevotella bergensis	map00562	-0.499593	15.1328	-1.22386	0.238504	0.554449	-5.56941
Mucispirillum schaedleri _ map01200	Mucispirillum schaedleri	map01200	-0.63316	20.3851	-1.21894	0.240314	0.557896	-5.57504
Dorea sp. 5-2 _ map01200	Dorea sp. 5-2	map01200	0.787625	17.0362	1.21694	0.241055	0.558815	-5.57732
Firmicutes bacterium ASF500 _ map00290	Firmicutes bacterium ASF500	map00290	-0.514637	15.7795	-1.21345	0.24235	0.558815	-5.5813
Firmicutes bacterium ASF500 _ map00770	Firmicutes bacterium ASF500	map00770	-0.514637	15.7795	-1.21345	0.24235	0.558815	-5.5813
Firmicutes bacterium ASF500 _ map01130	Firmicutes bacterium ASF500	map01130	-0.518337	17.9057	-1.2149	0.241811	0.558815	-5.57965
Firmicutes bacterium ASF500 _ map01210	Firmicutes bacterium ASF500	map01210	-0.514637	15.7795	-1.21345	0.24235	0.558815	-5.5813
Lactobacillus reuteri _ map00680	Lactobacillus reuteri	map00680	-0.627529	13.5671	-1.2255	0.243513	0.559982	-5.35407
Lactobacillus reuteri _ map04066	Lactobacillus reuteri	map04066	-0.627529	13.5671	-1.2255	0.243513	0.559982	-5.35407
Lachnospiraceae bacterium M18-1 _ map00300	Lachnospiraceae bacterium M18-1	map00300	0.858491	13.9578	1.21678	0.24499	0.562618	-5.43952
Lachnospiraceae bacterium 2_1_46FAA _ map00230	Lachnospiraceae bacterium 2	map00230	-0.592781	15.1573	-1.20349	0.24719	0.565385	-5.54831
Lachnospiraceae bacterium 2_1_46FAA _ map00240	Lachnospiraceae bacterium 2	map00240	-0.592781	15.1573	-1.20349	0.24719	0.565385	-5.54831
Lachnospiraceae bacterium 2_1_46FAA _ map00760	Lachnospiraceae bacterium 2	map00760	-0.592781	15.1573	-1.20349	0.24719	0.565385	-5.54831
Dorea sp. 5-2 _ map00400	Dorea sp. 5-2	map00400	0.807263	15.1504	1.19933	0.248759	0.568212	-5.553
Eubacterium plexicaudatum _ map00260	Eubacterium plexicaudatum	map00260	0.760598	16.9596	1.19166	0.250556	0.57155	-5.60593
Bacteroides caecimuris _ map01110	Bacteroides caecimuris	map01110	-0.60799	15.6979	-1.18995	0.251209	0.572273	-5.60785
Clostridium kluyveri _ map00670	Clostridium kluyveri	map00670	0.548525	15.6043	1.17829	0.256796	0.572555	-5.57643
Clostridium kluyveri _ map00720	Clostridium kluyveri	map00720	0.548525	15.6043	1.17829	0.256796	0.572555	-5.57643
Clostridium kluyveri _ map01100	Clostridium kluyveri	map01100	0.548525	15.6043	1.17829	0.256796	0.572555	-5.57643
Clostridium kluyveri _ map01120	Clostridium kluyveri	map01120	0.548525	15.6043	1.17829	0.256796	0.572555	-5.57643
Clostridium kluyveri _ map01200	Clostridium kluyveri	map01200	0.548525	15.6043	1.17829	0.256796	0.572555	-5.57643
Desulfomonile tiedjei _ map03018	Desulfomonile tiedjei	map03018	-0.673412	14.7991	-1.17827	0.258053	0.572555	-5.53605
Desulfomonile tiedjei _ map04212	Desulfomonile tiedjei	map04212	-0.673412	14.7991	-1.17827	0.258053	0.572555	-5.53605
Desulfomonile tiedjei _ map04940	Desulfomonile tiedjei	map04940	-0.673412	14.7991	-1.17827	0.258053	0.572555	-5.53605
Desulfomonile tiedjei _ map05134	Desulfomonile tiedjei	map05134	-0.673412	14.7991	-1.17827	0.258053	0.572555	-5.53605
Desulfomonile tiedjei _ map05152	Desulfomonile tiedjei	map05152	-0.673412	14.7991	-1.17827	0.258053	0.572555	-5.53605
Dorea formicigenerans _ map01120	Dorea formicigenerans	map01120	0.530602	15.4191	1.18273	0.255083	0.572555	-5.57151
Eubacterium plexicaudatum _ map00660	Eubacterium plexicaudatum	map00660	0.71841	17.7141	1.17895	0.25544	0.572555	-5.62013
Eubacterium ventriosum _ map01110	Eubacterium ventriosum	map01110	0.660672	14.2708	1.19102	0.253169	0.572555	-5.52197
Hungateiclostridiaceae bacterium KB18 _ map04212	Hungateiclostridiaceae bacterium KB18	map04212	-0.672125	15.542	-1.18241	0.254103	0.572555	-5.61628
Hungateiclostridiaceae bacterium KB18 _ map05152	Hungateiclostridiaceae bacterium KB18	map05152	-0.672125	15.542	-1.18241	0.254103	0.572555	-5.61628
Lachnospiraceae bacterium A4 _ map00240	Lachnospiraceae bacterium A4	map00240	0.918854	15.5255	1.18648	0.256345	0.572555	-5.47313
Lachnospiraceae bacterium M18-1 _ map04212	Lachnospiraceae bacterium M18-1	map04212	-0.557053	17.0151	-1.18553	0.252904	0.572555	-5.6128
Mucispirillum schaedleri _ map00562	Mucispirillum schaedleri	map00562	-0.559476	16.8042	-1.18939	0.253789	0.572555	-5.52377
Oscillibacter sp. KLE 1745 _ map01100	Oscillibacter sp. KLE 1745	map01100	0.827389	16.4714	1.18263	0.25512	0.572555	-5.57162
Roseburia inulinivorans _ map01120	Roseburia inulinivorans	map01120	0.844693	14.8198	1.18693	0.256174	0.572555	-5.47263
Dorea formicigenerans _ map00650	Dorea formicigenerans	map00650	0.495978	15.506	1.16714	0.261135	0.577889	-5.58871
Eubacterium plexicaudatum _ map00230	Eubacterium plexicaudatum	map00230	1.11322	17.7845	1.16526	0.260883	0.577889	-5.63521
Anaerotruncus colihominis _ map01100	Anaerotruncus colihominis	map01100	0.799086	14.7544	1.17231	0.261792	0.57859	-5.48861
Bacteroides caecimuris _ map00710	Bacteroides caecimuris	map00710	-0.587113	15.6875	-1.1574	0.263885	0.579459	-5.64391
Eubacterium plexicaudatum _ map01100	Eubacterium plexicaudatum	map01100	0.719022	20.6283	1.1594	0.263094	0.579459	-5.64172
Lactobacillus reuteri _ map00020	Lactobacillus reuteri	map00020	0.532725	14.5383	1.16065	0.263683	0.579459	-5.59581
Oscillibacter sp. 1-3 _ map00072	Oscillibacter sp. 1-3	map00072	-0.607022	14.0086	-1.16788	0.263513	0.579459	-5.49341
Oscillibacter sp. 1-3 _ map00900	Oscillibacter sp. 1-3	map00900	-0.607022	14.0086	-1.16788	0.263513	0.579459	-5.49341
Lactobacillus johnsonii _ map01120	Lactobacillus johnsonii	map01120	-0.742172	18.1242	-1.15595	0.264462	0.579979	-5.6455
Eubacterium sp. 14-2 _ map02010	Eubacterium sp. 14-2	map02010	-1.08945	14.8443	-1.1736	0.2649	0.580193	-5.3706
Dorea formicigenerans _ map00020	Dorea formicigenerans	map00020	0.458081	15.0817	1.14927	0.268204	0.582191	-5.60819
Dorea formicigenerans _ map00720	Dorea formicigenerans	map00720	0.458081	15.0817	1.14927	0.268204	0.582191	-5.60819
Dorea formicigenerans _ map01200	Dorea formicigenerans	map01200	0.458081	15.0817	1.14927	0.268204	0.582191	-5.60819
Eubacterium plexicaudatum _ map00040	Eubacterium plexicaudatum	map00040	0.769918	15.496	1.15402	0.267543	0.582191	-5.5625
Eubacterium plexicaudatum _ map00053	Eubacterium plexicaudatum	map00053	0.769918	15.496	1.15402	0.267543	0.582191	-5.5625
Firmicutes bacterium ASF500 _ map01110	Firmicutes bacterium ASF500	map01110	-0.496643	17.9506	-1.14721	0.267954	0.582191	-5.65503
Lachnospiraceae bacterium A4 _ map00600	Lachnospiraceae bacterium A4	map00600	-0.659491	14.4472	-1.15162	0.267266	0.582191	-5.60564
Lachnospiraceae bacterium 28-4 _ map00260	Lachnospiraceae bacterium 28-4	map00260	0.973369	15.785	1.15759	0.269187	0.583582	-5.42801
Lachnospiraceae bacterium A4 _ map03020	Lachnospiraceae bacterium A4	map03020	0.803658	15.392	1.151	0.270151	0.584926	-5.5116
Butyrivibrio proteoclasticus _ map01230	Butyrivibrio proteoclasticus	map01230	-0.564967	13.6699	-1.16163	0.271838	0.585093	-5.32452
Catonella morbi _ map03018	Catonella morbi	map03018	0.784798	19.469	1.13647	0.272288	0.585093	-5.66665
Catonella morbi _ map04212	Catonella morbi	map04212	0.784798	19.469	1.13647	0.272288	0.585093	-5.66665
Catonella morbi _ map04940	Catonella morbi	map04940	0.784798	19.469	1.13647	0.272288	0.585093	-5.66665
Catonella morbi _ map05134	Catonella morbi	map05134	0.784798	19.469	1.13647	0.272288	0.585093	-5.66665
Catonella morbi _ map05152	Catonella morbi	map05152	0.784798	19.469	1.13647	0.272288	0.585093	-5.66665
Alistipes shahii _ map01130	Alistipes shahii	map01130	0.779447	14.7191	1.13541	0.278012	0.586434	-5.45144
Alistipes shahii _ map01230	Alistipes shahii	map01230	0.779447	14.7191	1.13541	0.278012	0.586434	-5.45144
Bacteroides pyogenes _ map00020	Bacteroides pyogenes	map00020	-0.522992	15.7326	-1.12268	0.277933	0.586434	-5.68144
Bacteroides pyogenes _ map00190	Bacteroides pyogenes	map00190	-0.522992	15.7326	-1.12268	0.277933	0.586434	-5.68144
Bacteroides pyogenes _ map00650	Bacteroides pyogenes	map00650	-0.522992	15.7326	-1.12268	0.277933	0.586434	-5.68144
Bacteroides pyogenes _ map00720	Bacteroides pyogenes	map00720	-0.522992	15.7326	-1.12268	0.277933	0.586434	-5.68144
Bacteroides pyogenes _ map01100	Bacteroides pyogenes	map01100	-0.522992	15.7326	-1.12268	0.277933	0.586434	-5.68144
Bacteroides pyogenes _ map01110	Bacteroides pyogenes	map01110	-0.522992	15.7326	-1.12268	0.277933	0.586434	-5.68144
Bacteroides pyogenes _ map01120	Bacteroides pyogenes	map01120	-0.522992	15.7326	-1.12268	0.277933	0.586434	-5.68144
Bacteroides pyogenes _ map01130	Bacteroides pyogenes	map01130	-0.522992	15.7326	-1.12268	0.277933	0.586434	-5.68144
Bacteroides pyogenes _ map01200	Bacteroides pyogenes	map01200	-0.522992	15.7326	-1.12268	0.277933	0.586434	-5.68144
Bacteroides pyogenes _ map05134	Bacteroides pyogenes	map05134	-0.522992	15.7326	-1.12268	0.277933	0.586434	-5.68144
Firmicutes bacterium ASF500 _ map00920	Firmicutes bacterium ASF500	map00920	-0.463496	14.1325	-1.12491	0.278074	0.586434	-5.63434
Lactobacillus reuteri _ map01200	Lactobacillus reuteri	map01200	0.69321	15.4761	1.12853	0.276588	0.586434	-5.63047
Odoribacter splanchnicus _ map01130	Odoribacter splanchnicus	map01130	-0.665762	15.587	-1.12919	0.275256	0.586434	-5.67447
Clostridiales bacterium CHKCI001 _ map01100	Clostridiales bacterium CHKCI001	map01100	0.503735	17.0226	1.12034	0.279956	0.589511	-5.63919
Lachnospiraceae bacterium A4 _ map00430	Lachnospiraceae bacterium A4	map00430	-0.946525	14.2598	-1.12993	0.280225	0.589511	-5.48573
Lachnospiraceae bacterium 28-4 _ map00051	Lachnospiraceae bacterium 28-4	map00051	-0.829798	14.3579	-1.12136	0.280734	0.589854	-5.57885
Clostridia bacterium BRH_c25 _ map00010	Clostridia bacterium BRH	map00010	-0.669643	13.1685	-1.12364	0.286908	0.590448	-5.36378
Clostridia bacterium BRH_c25 _ map00020	Clostridia bacterium BRH	map00020	-0.669643	13.1685	-1.12364	0.286908	0.590448	-5.36378
Clostridia bacterium BRH_c25 _ map00620	Clostridia bacterium BRH	map00620	-0.669643	13.1685	-1.12364	0.286908	0.590448	-5.36378
Clostridia bacterium BRH_c25 _ map00633	Clostridia bacterium BRH	map00633	-0.669643	13.1685	-1.12364	0.286908	0.590448	-5.36378
Clostridia bacterium BRH_c25 _ map00640	Clostridia bacterium BRH	map00640	-0.669643	13.1685	-1.12364	0.286908	0.590448	-5.36378
Clostridia bacterium BRH_c25 _ map00650	Clostridia bacterium BRH	map00650	-0.669643	13.1685	-1.12364	0.286908	0.590448	-5.36378
Clostridia bacterium BRH_c25 _ map00680	Clostridia bacterium BRH	map00680	-0.669643	13.1685	-1.12364	0.286908	0.590448	-5.36378
Clostridia bacterium BRH_c25 _ map00720	Clostridia bacterium BRH	map00720	-0.669643	13.1685	-1.12364	0.286908	0.590448	-5.36378
Clostridia bacterium BRH_c25 _ map01100	Clostridia bacterium BRH	map01100	-0.669643	13.1685	-1.12364	0.286908	0.590448	-5.36378
Clostridia bacterium BRH_c25 _ map01120	Clostridia bacterium BRH	map01120	-0.669643	13.1685	-1.12364	0.286908	0.590448	-5.36378
Clostridia bacterium BRH_c25 _ map01130	Clostridia bacterium BRH	map01130	-0.669643	13.1685	-1.12364	0.286908	0.590448	-5.36378
Clostridia bacterium BRH_c25 _ map01200	Clostridia bacterium BRH	map01200	-0.669643	13.1685	-1.12364	0.286908	0.590448	-5.36378
Clostridium sp. MD294 _ map01210	Clostridium sp. MD294	map01210	-0.867562	15.7181	-1.12585	0.281882	0.590448	-5.46142
Eubacterium plexicaudatum _ map00710	Eubacterium plexicaudatum	map00710	1.08457	14.3945	1.11372	0.285407	0.590448	-5.50373
Lachnoclostridium phytofermentans _ map01120	Lachnoclostridium phytofermentans	map01120	0.583719	14.0546	1.10529	0.286217	0.590448	-5.65505
Lactobacillus johnsonii _ map00920	Lactobacillus johnsonii	map00920	0.708336	14.0062	1.11471	0.283483	0.590448	-5.58585
Mucispirillum schaedleri _ map00020	Mucispirillum schaedleri	map00020	0.70559	16.8649	1.10992	0.283234	0.590448	-5.69499
Faecalibacterium prausnitzii _ map00770	Faecalibacterium prausnitzii	map00770	-0.50052	13.5051	-1.11349	0.291043	0.596854	-5.3741
Faecalibaculum rodentium _ map00260	Faecalibaculum rodentium	map00260	1.21583	15.7987	1.10395	0.291072	0.596854	-5.51257
Faecalibaculum rodentium _ map00750	Faecalibaculum rodentium	map00750	1.21583	15.7987	1.10395	0.291072	0.596854	-5.51257
Dorea sp. 5-2 _ map00010	Dorea sp. 5-2	map00010	0.646615	17.1297	1.08733	0.292801	0.59968	-5.71865
Blautia hydrogenotrophica _ map01130	Blautia hydrogenotrophica	map01130	-0.50557	15.2681	-1.09476	0.29319	0.599755	-5.57065
Alistipes sp. CHKCI003 _ map00020	Alistipes sp. CHKCI003	map00020	0.411141	15.3264	1.08587	0.294456	0.600495	-5.67526
Alistipes sp. CHKCI003 _ map00650	Alistipes sp. CHKCI003	map00650	0.411141	15.3264	1.08587	0.294456	0.600495	-5.67526
bacterium F083 _ map01100	bacterium F083	map01100	-0.798836	14.6938	-1.09512	0.294609	0.600495	-5.49307
Alistipes inops _ map00630	Alistipes inops	map00630	-0.53408	13.7716	-1.10054	0.296382	0.602018	-5.38715
Odoribacter laneus _ map00020	Odoribacter laneus	map00020	0.659275	14.4401	1.08322	0.296759	0.602018	-5.61848
Oscillibacter valericigenes _ map00071	Oscillibacter valericigenes	map00071	-0.689564	14.5954	-1.07966	0.297123	0.602018	-5.68165
Oscillibacter valericigenes _ map00280	Oscillibacter valericigenes	map00280	-0.689564	14.5954	-1.07966	0.297123	0.602018	-5.68165
Oscillibacter valericigenes _ map01212	Oscillibacter valericigenes	map01212	-0.689564	14.5954	-1.07966	0.297123	0.602018	-5.68165
Eubacterium plexicaudatum _ map04922	Eubacterium plexicaudatum	map04922	-0.637216	16.1417	-1.07739	0.299264	0.605637	-5.64306
Bacteroidales bacterium CF _ map01110	Bacteroidales bacterium CF	map01110	0.462195	15.984	1.06927	0.300617	0.607181	-5.73726
Dorea sp. 5-2 _ map01120	Dorea sp. 5-2	map01120	0.693993	17.5171	1.06818	0.301096	0.607181	-5.73838
Lachnospiraceae bacterium 28-4 _ map00052	Lachnospiraceae bacterium 28-4	map00052	0.772683	13.8005	1.07699	0.300768	0.607181	-5.54142
Clostridium sp. MD294 _ map00362	Clostridium sp. MD294	map00362	-0.562812	19.5815	-1.06397	0.302943	0.607272	-5.74268
Clostridium sp. MD294 _ map01220	Clostridium sp. MD294	map01220	-0.562812	19.5815	-1.06397	0.302943	0.607272	-5.74268
Lachnospiraceae bacterium 28-4 _ map00680	Lachnospiraceae bacterium 28-4	map00680	0.927762	15.9534	1.07475	0.30328	0.607272	-5.51366
Lachnospiraceae bacterium M18-1 _ map00720	Lachnospiraceae bacterium M18-1	map00720	-0.539262	17.507	-1.06396	0.302948	0.607272	-5.74269
Lachnospiraceae bacterium MD335 _ map00650	Lachnospiraceae bacterium MD335	map00650	0.591462	15.0354	1.06612	0.301997	0.607272	-5.74048
Robinsoniella sp. RHS _ map01200	Robinsoniella sp. RHS	map01200	0.521933	16.3718	1.06402	0.302918	0.607272	-5.74262
Eubacterium plexicaudatum _ map00071	Eubacterium plexicaudatum	map00071	0.923027	14.0719	1.07229	0.308296	0.61371	-5.41523
Eubacterium plexicaudatum _ map03320	Eubacterium plexicaudatum	map03320	0.923027	14.0719	1.07229	0.308296	0.61371	-5.41523
Eubacterium plexicaudatum _ map04216	Eubacterium plexicaudatum	map04216	0.923027	14.0719	1.07229	0.308296	0.61371	-5.41523
Eubacterium plexicaudatum _ map04714	Eubacterium plexicaudatum	map04714	0.923027	14.0719	1.07229	0.308296	0.61371	-5.41523
Eubacterium plexicaudatum _ map04920	Eubacterium plexicaudatum	map04920	0.923027	14.0719	1.07229	0.308296	0.61371	-5.41523
Bacteroides caecimuris _ map00020	Bacteroides caecimuris	map00020	-0.523568	15.4872	-1.04904	0.309553	0.614778	-5.75779
Bacteroides caecimuris _ map00620	Bacteroides caecimuris	map00620	-0.523568	15.4872	-1.04904	0.309553	0.614778	-5.75779
Anaerotignum neopropionicum _ map00620	Anaerotignum neopropionicum	map00620	-0.829815	14.0133	-1.05236	0.311514	0.617951	-5.61355
Odoribacter laneus _ map00190	Odoribacter laneus	map00190	-0.549483	13.0195	-1.06126	0.313045	0.619545	-5.42604
Odoribacter laneus _ map05134	Odoribacter laneus	map05134	-0.549483	13.0195	-1.06126	0.313045	0.619545	-5.42604
Dorea formicigenerans _ map03010	Dorea formicigenerans	map03010	-0.620912	15.1785	-1.04985	0.314133	0.620978	-5.56722
Dorea sp. 5-2 _ map00260	Dorea sp. 5-2	map00260	0.710441	15.1944	1.03748	0.315734	0.623419	-5.72427
Hungatella hathewayi _ map00710	Hungatella hathewayi	map00710	-0.647916	14.8939	-1.03718	0.316988	0.623727	-5.66478
Hungatella hathewayi _ map01200	Hungatella hathewayi	map01200	-0.647916	14.8939	-1.03718	0.316988	0.623727	-5.66478
Odoribacter splanchnicus _ map01230	Odoribacter splanchnicus	map01230	-0.55072	14.8206	-1.03582	0.316484	0.623727	-5.72592
Alistipes putredinis _ map03010	Alistipes putredinis	map03010	0.713269	15.4766	1.04388	0.318544	0.626065	-5.50301
Anaerotruncus sp. G3(2012) _ map00720	Anaerotruncus sp. G3(2012)	map00720	-0.582626	14.1168	-1.03129	0.322411	0.626681	-5.5565
Blautia hydrogenotrophica _ map01100	Blautia hydrogenotrophica	map01100	0.763928	16.9169	1.02593	0.320973	0.626681	-5.73568
Desulfovibrio piger _ map00230	Desulfovibrio piger	map00230	-0.669721	14.5053	-1.03545	0.322291	0.626681	-5.51118
Dorea longicatena _ map03010	Dorea longicatena	map03010	0.51376	13.8574	1.01965	0.327684	0.626681	-5.59668
Eubacterium plexicaudatum _ map00250	Eubacterium plexicaudatum	map00250	0.869391	15.0241	1.02711	0.32282	0.626681	-5.63843
Lachnospiraceae bacterium 28-4 _ map00290	Lachnospiraceae bacterium 28-4	map00290	-0.432003	15.751	-1.02084	0.322332	0.626681	-5.78585
Lachnospiraceae bacterium 28-4 _ map00770	Lachnospiraceae bacterium 28-4	map00770	-0.432003	15.751	-1.02084	0.322332	0.626681	-5.78585
Lachnospiraceae bacterium M18-1 _ map00640	Lachnospiraceae bacterium M18-1	map00640	-0.534229	14.5459	-1.01949	0.325023	0.626681	-5.68211
Lachnospiraceae bacterium MD335 _ map00970	Lachnospiraceae bacterium MD335	map00970	0.59121	13.8666	1.03916	0.322727	0.626681	-5.44743
Oscillibacter sp. 1-3 _ map01110	Oscillibacter sp. 1-3	map01110	-0.771369	16.0214	-1.02717	0.320408	0.626681	-5.73446
Runella slithyformis _ map00260	Runella slithyformis	map00260	-0.691071	16.7203	-1.0144	0.326262	0.626681	-5.74696
Runella slithyformis _ map00630	Runella slithyformis	map00630	-0.691071	16.7203	-1.0144	0.326262	0.626681	-5.74696
Runella slithyformis _ map01100	Runella slithyformis	map01100	-0.691071	16.7203	-1.0144	0.326262	0.626681	-5.74696
Runella slithyformis _ map01110	Runella slithyformis	map01110	-0.691071	16.7203	-1.0144	0.326262	0.626681	-5.74696
Runella slithyformis _ map01130	Runella slithyformis	map01130	-0.691071	16.7203	-1.0144	0.326262	0.626681	-5.74696
Runella slithyformis _ map01200	Runella slithyformis	map01200	-0.691071	16.7203	-1.0144	0.326262	0.626681	-5.74696
Treponema primitia _ map00010	Treponema primitia	map00010	0.469323	13.9402	1.01659	0.327614	0.626681	-5.60094
Treponema primitia _ map00710	Treponema primitia	map00710	0.469323	13.9402	1.01659	0.327614	0.626681	-5.60094
Treponema primitia _ map01100	Treponema primitia	map01100	0.469323	13.9402	1.01659	0.327614	0.626681	-5.60094
Treponema primitia _ map01110	Treponema primitia	map01110	0.469323	13.9402	1.01659	0.327614	0.626681	-5.60094
Treponema primitia _ map01120	Treponema primitia	map01120	0.469323	13.9402	1.01659	0.327614	0.626681	-5.60094
Treponema primitia _ map01130	Treponema primitia	map01130	0.469323	13.9402	1.01659	0.327614	0.626681	-5.60094
Treponema primitia _ map01200	Treponema primitia	map01200	0.469323	13.9402	1.01659	0.327614	0.626681	-5.60094
Treponema primitia _ map01230	Treponema primitia	map01230	0.469323	13.9402	1.01659	0.327614	0.626681	-5.60094
Oscillibacter valericigenes _ map00650	Oscillibacter valericigenes	map00650	-0.641613	14.6216	-1.00788	0.329286	0.629039	-5.7533
Lachnospiraceae bacterium M18-1 _ map00650	Lachnospiraceae bacterium M18-1	map00650	-0.513923	17.2016	-1.00384	0.330214	0.630106	-5.80244
Lactobacillus johnsonii _ map00030	Lactobacillus johnsonii	map00030	-0.697678	16.1988	-0.996106	0.333842	0.636317	-5.8099
Bacteroidales bacterium CF _ map00620	Bacteroidales bacterium CF	map00620	0.442933	15.1761	0.995473	0.335087	0.636553	-5.76525
Lachnospiraceae bacterium 10-1 _ map01120	Lachnospiraceae bacterium 10-1	map01120	-0.571236	15.9566	-0.995495	0.335076	0.636553	-5.76522
Subdoligranulum variabile _ map00500	Subdoligranulum variabile	map00500	0.564082	14.5928	0.994495	0.334602	0.636553	-5.81145
Bacteroides fluxus _ map01100	Bacteroides fluxus	map01100	0.733782	14.8728	0.999019	0.335743	0.63709	-5.61771
Prevotella bergensis _ map00460	Prevotella bergensis	map00460	-0.556494	14.9969	-0.994676	0.336538	0.637179	-5.72477
Prevotella bergensis _ map00940	Prevotella bergensis	map00940	-0.556494	14.9969	-0.994676	0.336538	0.637179	-5.72477
Lachnospiraceae bacterium M18-1 _ map00500	Lachnospiraceae bacterium M18-1	map00500	-0.522405	16.5178	-0.989438	0.336995	0.637335	-5.81629
Anaerostipes caccae _ map03010	Anaerostipes caccae	map03010	-0.702824	15.5217	-0.994767	0.340849	0.64391	-5.54987
Bacteroides caecimuris _ map01100	Bacteroides caecimuris	map01100	-0.550328	16.0711	-0.979497	0.341734	0.644153	-5.82576
Bacteroides caecimuris _ map01130	Bacteroides caecimuris	map01130	-0.550328	16.0711	-0.979497	0.341734	0.644153	-5.82576
Lachnospiraceae bacterium 28-4 _ map03010	Lachnospiraceae bacterium 28-4	map03010	-0.472998	17.2184	-0.976578	0.343134	0.646078	-5.82852
Odoribacter laneus _ map00260	Odoribacter laneus	map00260	-0.455218	15.8432	-0.974034	0.344358	0.64733	-5.83092
Prevotella bryantii _ map03010	Prevotella bryantii	map03010	0.47375	13.9399	0.975543	0.344559	0.64733	-5.78417
Alistipes shahii _ map01110	Alistipes shahii	map01110	0.683969	14.4427	0.979774	0.347882	0.652135	-5.56381
Lachnospiraceae bacterium 10-1 _ map00520	Lachnospiraceae bacterium 10-1	map00520	-0.452453	16.6092	-0.968676	0.347866	0.652135	-5.79061
Anaerotruncus sp. G3(2012) _ map00650	Anaerotruncus sp. G3(2012)	map00650	0.612126	16.1632	0.969515	0.348509	0.652559	-5.7485
Bacteroides caecimuris _ map01120	Bacteroides caecimuris	map01120	-0.537072	16.0645	-0.960773	0.350785	0.652559	-5.84335
Bacteroides caecimuris _ map01200	Bacteroides caecimuris	map01200	-0.537072	16.0645	-0.960773	0.350785	0.652559	-5.84335
Lachnospiraceae bacterium M18-1 _ map00190	Lachnospiraceae bacterium M18-1	map00190	-0.514753	15.5374	-0.956109	0.353065	0.652559	-5.84769
Mucispirillum schaedleri _ map04212	Mucispirillum schaedleri	map04212	-0.535037	17.7724	-0.951388	0.355384	0.652559	-5.85206
Mucispirillum schaedleri _ map05152	Mucispirillum schaedleri	map05152	-0.535037	17.7724	-0.951388	0.355384	0.652559	-5.85206
Pseudopedobacter saltans _ map00260	Pseudopedobacter saltans	map00260	-0.345206	14.3397	-0.955899	0.355111	0.652559	-5.76113
Pseudopedobacter saltans _ map00460	Pseudopedobacter saltans	map00460	-0.345206	14.3397	-0.955899	0.355111	0.652559	-5.76113
Pseudopedobacter saltans _ map00630	Pseudopedobacter saltans	map00630	-0.345206	14.3397	-0.955899	0.355111	0.652559	-5.76113
Pseudopedobacter saltans _ map00670	Pseudopedobacter saltans	map00670	-0.345206	14.3397	-0.955899	0.355111	0.652559	-5.76113
Pseudopedobacter saltans _ map00680	Pseudopedobacter saltans	map00680	-0.345206	14.3397	-0.955899	0.355111	0.652559	-5.76113
Pseudopedobacter saltans _ map01100	Pseudopedobacter saltans	map01100	-0.345206	14.3397	-0.955899	0.355111	0.652559	-5.76113
Pseudopedobacter saltans _ map01110	Pseudopedobacter saltans	map01110	-0.345206	14.3397	-0.955899	0.355111	0.652559	-5.76113
Pseudopedobacter saltans _ map01120	Pseudopedobacter saltans	map01120	-0.345206	14.3397	-0.955899	0.355111	0.652559	-5.76113
Pseudopedobacter saltans _ map01130	Pseudopedobacter saltans	map01130	-0.345206	14.3397	-0.955899	0.355111	0.652559	-5.76113
Pseudopedobacter saltans _ map01200	Pseudopedobacter saltans	map01200	-0.345206	14.3397	-0.955899	0.355111	0.652559	-5.76113
Pseudopedobacter saltans _ map01230	Pseudopedobacter saltans	map01230	-0.345206	14.3397	-0.955899	0.355111	0.652559	-5.76113
Pseudopedobacter saltans _ map01523	Pseudopedobacter saltans	map01523	-0.345206	14.3397	-0.955899	0.355111	0.652559	-5.76113
Roseburia inulinivorans _ map01100	Roseburia inulinivorans	map01100	-0.652123	16.5647	-0.958763	0.351766	0.652559	-5.84522
Clostridium sp. D5 _ map01120	Clostridium sp. D5	map01120	-0.688233	14.2848	-0.951159	0.358611	0.657776	-5.71013
Lachnospiraceae bacterium M18-1 _ map00620	Lachnospiraceae bacterium M18-1	map00620	-0.489487	17.6626	-0.942468	0.359794	0.659235	-5.86026
Eubacterium plexicaudatum _ map00650	Eubacterium plexicaudatum	map00650	0.498547	16.0449	0.940532	0.361649	0.660504	-5.8166
Pelosinus sp. UFO1 _ map00040	Pelosinus sp. UFO1	map00040	0.525907	18.2205	0.939033	0.361502	0.660504	-5.8634
Pelosinus sp. UFO1 _ map01100	Pelosinus sp. UFO1	map01100	0.525907	18.2205	0.939033	0.361502	0.660504	-5.8634
Lachnospiraceae bacterium 28-4 _ map01210	Lachnospiraceae bacterium 28-4	map01210	-0.402292	15.7659	-0.937612	0.36221	0.66082	-5.8647
Lachnospiraceae bacterium A4 _ map00040	Lachnospiraceae bacterium A4	map00040	-0.99752	16.8043	-0.952531	0.362847	0.661274	-5.52778
Anaerotruncus sp. G3(2012) _ map00970	Anaerotruncus sp. G3(2012)	map00970	0.455982	14.9168	0.938517	0.363665	0.662057	-5.77702
Bacteroidales bacterium CF _ map00190	Bacteroidales bacterium CF	map00190	-0.390848	15.4266	-0.933911	0.364059	0.662067	-5.86807
Lachnospiraceae bacterium 3-1 _ map01130	Lachnospiraceae bacterium 3-1	map01130	0.627671	14.7429	0.94398	0.365093	0.663238	-5.59636
Eubacterium sp. 14-2 _ map03010	Eubacterium sp. 14-2	map03010	0.626371	14.0225	0.939732	0.365584	0.663424	-5.64192
Lachnospiraceae bacterium 28-4 _ map01200	Lachnospiraceae bacterium 28-4	map01200	0.543063	16.742	0.928929	0.366558	0.664485	-5.87258
Robinsoniella sp. RHS _ map00620	Robinsoniella sp. RHS	map00620	0.466287	16.077	0.925521	0.368275	0.666887	-5.87566
Mucispirillum schaedleri _ map04621	Mucispirillum schaedleri	map04621	-0.498385	19.3631	-0.923039	0.369528	0.668446	-5.87789
Bacteroides caecimuris _ map00010	Bacteroides caecimuris	map00010	-0.472432	15.5128	-0.921701	0.370205	0.668961	-5.8791
Lachnospiraceae bacterium TWA4 _ map00680	Lachnospiraceae bacterium TWA4	map00680	-0.515157	15.6436	-0.920188	0.370971	0.669635	-5.88045
Blautia hydrogenotrophica _ map00430	Blautia hydrogenotrophica	map00430	-0.400552	15.9829	-0.917909	0.373991	0.670495	-5.79552
Blautia hydrogenotrophica _ map00640	Blautia hydrogenotrophica	map00640	-0.400552	15.9829	-0.917909	0.373991	0.670495	-5.79552
Blautia hydrogenotrophica _ map00680	Blautia hydrogenotrophica	map00680	-0.400552	15.9829	-0.917909	0.373991	0.670495	-5.79552
Blautia hydrogenotrophica _ map00720	Blautia hydrogenotrophica	map00720	-0.400552	15.9829	-0.917909	0.373991	0.670495	-5.79552
Blautia hydrogenotrophica _ map01200	Blautia hydrogenotrophica	map01200	-0.400552	15.9829	-0.917909	0.373991	0.670495	-5.79552
Hungatella hathewayi _ map02024	Hungatella hathewayi	map02024	-0.509185	15.7844	-0.913834	0.374202	0.670495	-5.88613
Robinsoniella sp. RHS _ map01120	Robinsoniella sp. RHS	map01120	0.402725	16.8901	0.914928	0.373645	0.670495	-5.88516
Firmicutes bacterium ASF500 _ map00051	Firmicutes bacterium ASF500	map00051	0.532808	14.7369	0.914605	0.3768	0.67444	-5.69477
Mucispirillum schaedleri _ map02040	Mucispirillum schaedleri	map02040	-0.48901	19.3861	-0.905847	0.37829	0.676397	-5.89322
Blautia sp. YL58 _ map00500	Blautia sp. YL58	map00500	-0.446957	14.7668	-0.901533	0.382338	0.676761	-5.79105
Blautia sp. YL58 _ map02026	Blautia sp. YL58	map02026	-0.446957	14.7668	-0.901533	0.382338	0.676761	-5.79105
Blautia sp. YL58 _ map04217	Blautia sp. YL58	map04217	-0.446957	14.7668	-0.901533	0.382338	0.676761	-5.79105
Blautia sp. YL58 _ map04910	Blautia sp. YL58	map04910	-0.446957	14.7668	-0.901533	0.382338	0.676761	-5.79105
Blautia sp. YL58 _ map04922	Blautia sp. YL58	map04922	-0.446957	14.7668	-0.901533	0.382338	0.676761	-5.79105
Blautia sp. YL58 _ map04931	Blautia sp. YL58	map04931	-0.446957	14.7668	-0.901533	0.382338	0.676761	-5.79105
Dorea formicigenerans _ map01130	Dorea formicigenerans	map01130	0.362766	15.665	0.901956	0.381147	0.676761	-5.85111
Dorea sp. 5-2 _ map02010	Dorea sp. 5-2	map02010	-1.13447	16.0363	-0.912439	0.380916	0.676761	-5.62403
Lactobacillus johnsonii _ map00970	Lactobacillus johnsonii	map00970	0.517823	15.1634	0.902053	0.380242	0.676761	-5.89657
Mucispirillum schaedleri _ map05132	Mucispirillum schaedleri	map05132	-0.484967	19.347	-0.896982	0.382863	0.676761	-5.90102
Mucispirillum schaedleri _ map05134	Mucispirillum schaedleri	map05134	-0.484967	19.347	-0.896982	0.382863	0.676761	-5.90102
Cellulosilyticum lentocellum _ map03010	Cellulosilyticum lentocellum	map03010	-0.536265	14.302	-0.902727	0.384143	0.678321	-5.67451
Alistipes sp. CHKCI003 _ map01200	Alistipes sp. CHKCI003	map01200	-0.375402	16.6388	-0.887557	0.387764	0.678602	-5.90924
Clostridium sp. MD294 _ map00300	Clostridium sp. MD294	map00300	-0.688864	14.5755	-0.893483	0.385524	0.678602	-5.85852
Eubacteriaceae bacterium CHKCI004 _ map00010	Eubacteriaceae bacterium CHKCI004	map00010	-0.653593	15.5635	-0.887209	0.390841	0.678602	-5.7668
Eubacteriaceae bacterium CHKCI004 _ map01120	Eubacteriaceae bacterium CHKCI004	map01120	-0.653593	15.5635	-0.887209	0.390841	0.678602	-5.7668
Eubacteriaceae bacterium CHKCI004 _ map01130	Eubacteriaceae bacterium CHKCI004	map01130	-0.653593	15.5635	-0.887209	0.390841	0.678602	-5.7668
Eubacterium cellulosolvens _ map03010	Eubacterium cellulosolvens	map03010	-0.805416	17.5463	-0.889406	0.387641	0.678602	-5.86206
Lachnospiraceae bacterium M18-1 _ map03018	Lachnospiraceae bacterium M18-1	map03018	-0.454162	17.6159	-0.891001	0.385968	0.678602	-5.90624
Lachnospiraceae bacterium MD335 _ map00680	Lachnospiraceae bacterium MD335	map00680	-0.636254	15.3489	-0.889929	0.388329	0.678602	-5.82006
Lactobacillus murinus _ map00270	Lactobacillus murinus	map00270	1.11972	16.3863	0.891583	0.389992	0.678602	-5.68397
Mucispirillum schaedleri _ map00630	Mucispirillum schaedleri	map00630	0.421088	16.2539	0.887959	0.387554	0.678602	-5.90889
Mucispirillum schaedleri _ map01100	Mucispirillum schaedleri	map01100	-0.481955	20.8338	-0.886993	0.388058	0.678602	-5.90973
Oscillibacter sp. 1-3 _ map00630	Oscillibacter sp. 1-3	map00630	-0.541911	14.565	-0.881312	0.391869	0.678602	-5.86905
Porphyromonas catoniae _ map00280	Porphyromonas catoniae	map00280	0.390802	13.8313	0.888249	0.391578	0.678602	-5.68695
Porphyromonas catoniae _ map00630	Porphyromonas catoniae	map00630	0.390802	13.8313	0.888249	0.391578	0.678602	-5.68695
Porphyromonas catoniae _ map00640	Porphyromonas catoniae	map00640	0.390802	13.8313	0.888249	0.391578	0.678602	-5.68695
Porphyromonas catoniae _ map00720	Porphyromonas catoniae	map00720	0.390802	13.8313	0.888249	0.391578	0.678602	-5.68695
Porphyromonas catoniae _ map01100	Porphyromonas catoniae	map01100	0.390802	13.8313	0.888249	0.391578	0.678602	-5.68695
Porphyromonas catoniae _ map01120	Porphyromonas catoniae	map01120	0.390802	13.8313	0.888249	0.391578	0.678602	-5.68695
Porphyromonas catoniae _ map01200	Porphyromonas catoniae	map01200	0.390802	13.8313	0.888249	0.391578	0.678602	-5.68695
Alistipes sp. CHKCI003 _ map00010	Alistipes sp. CHKCI003	map00010	-0.36536	16.5809	-0.877226	0.393185	0.680189	-5.91816
Clostridiales bacterium 1_7_47FAA _ map01100	Clostridiales bacterium 1	map01100	-0.448575	13.8019	-0.87712	0.39407	0.68103	-5.87265
Subdoligranulum variabile _ map00010	Subdoligranulum variabile	map00010	0.47219	14.5468	0.873902	0.39494	0.681841	-5.92101
Butyrivibrio proteoclasticus _ map01100	Butyrivibrio proteoclasticus	map01100	0.799961	14.9307	0.876435	0.39646	0.683772	-5.776
Lachnospiraceae bacterium A4 _ map03018	Lachnospiraceae bacterium A4	map03018	-0.83702	15.3655	-0.867077	0.398633	0.686826	-5.92675
Lachnospiraceae bacterium 28-4 _ map00030	Lachnospiraceae bacterium 28-4	map00030	0.706753	13.8257	0.86732	0.400279	0.688966	-5.82033
Anaerotruncus sp. G3(2012) _ map00230	Anaerotruncus sp. G3(2012)	map00230	0.755897	13.7422	0.873672	0.400792	0.689152	-5.65713
Anaerobium acetethylicum _ map00230	Anaerobium acetethylicum	map00230	-0.432791	14.4195	-0.865393	0.404973	0.692151	-5.6642
Anaerobium acetethylicum _ map00250	Anaerobium acetethylicum	map00250	-0.432791	14.4195	-0.865393	0.404973	0.692151	-5.6642
Eubacteriaceae bacterium CHKCI004 _ map01100	Eubacteriaceae bacterium CHKCI004	map01100	0.643423	15.7112	0.85843	0.403175	0.692151	-5.93414
Lactobacillus johnsonii _ map00270	Lactobacillus johnsonii	map00270	-0.645898	14.3211	-0.862868	0.404849	0.692151	-5.73777
Lactobacillus johnsonii _ map00640	Lactobacillus johnsonii	map00640	-0.645898	14.3211	-0.862868	0.404849	0.692151	-5.73777
Lactobacillus johnsonii _ map04922	Lactobacillus johnsonii	map04922	-0.645898	14.3211	-0.862868	0.404849	0.692151	-5.73777
Lachnospiraceae bacterium A4 _ map00640	Lachnospiraceae bacterium A4	map00640	-1.17745	15.6069	-0.854737	0.406979	0.694881	-5.84987
Lactobacillus johnsonii _ map00300	Lactobacillus johnsonii	map00300	-0.439918	13.6858	-0.835564	0.415552	0.7081	-5.95316
Lactobacillus johnsonii _ map00480	Lactobacillus johnsonii	map00480	-0.439918	13.6858	-0.835564	0.415552	0.7081	-5.95316
Lachnospiraceae bacterium MD335 _ map00030	Lachnospiraceae bacterium MD335	map00030	-0.582948	15.2668	-0.835631	0.417198	0.710196	-5.86575
Dorea sp. 5-2 _ map00230	Dorea sp. 5-2	map00230	0.53968	15.3084	0.834277	0.417936	0.710741	-5.86686
Firmicutes bacterium ASF500 _ map00362	Firmicutes bacterium ASF500	map00362	-0.432335	14.8851	-0.834226	0.418991	0.711826	-5.8111
Anaerotruncus colihominis _ map01110	Anaerotruncus colihominis	map01110	0.500013	14.4466	0.829551	0.421538	0.715057	-5.8149
Lachnospiraceae bacterium 28-4 _ map01110	Lachnospiraceae bacterium 28-4	map01110	-0.453518	17.1345	-0.824309	0.421733	0.715057	-5.96234
Firmicutes bacterium ASF500 _ map01120	Firmicutes bacterium ASF500	map01120	-0.3626	17.7916	-0.819661	0.424303	0.7187	-5.96611
Prevotella oris _ map01100	Prevotella oris	map01100	0.458527	13.9907	0.82541	0.424981	0.719134	-5.76844
Lachnospiraceae bacterium M18-1 _ map00020	Lachnospiraceae bacterium M18-1	map00020	-0.415242	17.526	-0.81399	0.427451	0.722596	-5.97067
Hungateiclostridiaceae bacterium KB18 _ map01110	Hungateiclostridiaceae bacterium KB18	map01110	0.447253	17.2658	0.811033	0.429099	0.724457	-5.97303
Lachnospiraceae bacterium A4 _ map01200	Lachnospiraceae bacterium A4	map01200	0.57743	18.657	0.81049	0.429402	0.724457	-5.97347
Eubacterium plexicaudatum _ map02030	Eubacterium plexicaudatum	map02030	-0.775772	15.6785	-0.805406	0.433863	0.729814	-5.87101
Odoribacter splanchnicus _ map01120	Odoribacter splanchnicus	map01120	-0.426206	14.9784	-0.804143	0.433709	0.729814	-5.93277
Odoribacter splanchnicus _ map01200	Odoribacter splanchnicus	map01200	-0.426206	14.9784	-0.804143	0.433709	0.729814	-5.93277
Oscillibacter sp. 1-3 _ map00680	Oscillibacter sp. 1-3	map00680	-0.547504	14.0013	-0.808456	0.434306	0.72984	-5.75235
Lachnospiraceae bacterium 10-1 _ map00220	Lachnospiraceae bacterium 10-1	map00220	0.53878	14.9047	0.802272	0.435614	0.731317	-5.87348
Anaerotruncus sp. G3(2012) _ map00010	Anaerotruncus sp. G3(2012)	map00010	-0.55453	15.5367	-0.800025	0.437854	0.731474	-5.83841
Hungateiclostridiaceae bacterium KB18 _ map00010	Hungateiclostridiaceae bacterium KB18	map00010	0.436877	17.2606	0.795504	0.437819	0.731474	-5.98534
Hungateiclostridiaceae bacterium KB18 _ map01130	Hungateiclostridiaceae bacterium KB18	map01130	0.436877	17.2606	0.795504	0.437819	0.731474	-5.98534
Lactobacillus johnsonii _ map03018	Lactobacillus johnsonii	map03018	-0.594477	14.4154	-0.800213	0.436768	0.731474	-5.8751
Oscillibacter valericigenes _ map01200	Oscillibacter valericigenes	map01200	-0.518243	14.7934	-0.798845	0.436683	0.731474	-5.93695
Blautia hydrogenotrophica _ map01230	Blautia hydrogenotrophica	map01230	0.496284	15.6044	0.792838	0.441887	0.736766	-5.84401
Lachnospiraceae bacterium A4 _ map00500	Lachnospiraceae bacterium A4	map00500	-1.26857	17.134	-0.797929	0.441638	0.736766	-5.7182
Eubacterium plexicaudatum _ map03018	Eubacterium plexicaudatum	map03018	-0.500246	17.2049	-0.787765	0.442944	0.737806	-5.94561
Alistipes sp. CHKCI003 _ map00260	Alistipes sp. CHKCI003	map00260	-0.47312	15.5585	-0.784027	0.446862	0.742881	-5.8021
Lachnospiraceae bacterium A4 _ map01230	Lachnospiraceae bacterium A4	map01230	-0.819146	16.8623	-0.786421	0.446624	0.742881	-5.76944
Hungateiclostridiaceae bacterium KB18 _ map04112	Hungateiclostridiaceae bacterium KB18	map04112	0.562238	15.041	0.774424	0.449833	0.745417	-6.00169
Lactobacillus murinus _ map04922	Lactobacillus murinus	map04922	0.981448	16.7984	0.780942	0.449837	0.745417	-5.7735
Roseburia inulinivorans _ map01110	Roseburia inulinivorans	map01110	0.385539	14.5647	0.778262	0.450137	0.745417	-5.85524
Roseburia inulinivorans _ map01130	Roseburia inulinivorans	map01130	0.385539	14.5647	0.778262	0.450137	0.745417	-5.85524
Lactobacillus murinus _ map00010	Lactobacillus murinus	map00010	1.00748	16.8733	0.778917	0.450985	0.746096	-5.77505
Lachnospiraceae bacterium M18-1 _ map03010	Lachnospiraceae bacterium M18-1	map03010	-0.321172	18.2333	-0.768153	0.453447	0.74944	-6.00647
Lactobacillus murinus _ map01110	Lactobacillus murinus	map01110	0.985453	16.8337	0.772174	0.454821	0.749776	-5.78015
Lactobacillus murinus _ map01130	Lactobacillus murinus	map01130	0.985453	16.8337	0.772174	0.454821	0.749776	-5.78015
Prevotella bergensis _ map00521	Prevotella bergensis	map00521	0.319502	15.5423	0.764759	0.455409	0.749776	-6.00905
Prevotella bergensis _ map01130	Prevotella bergensis	map01130	0.319502	15.5423	0.764759	0.455409	0.749776	-6.00905
Lachnoclostridium phytofermentans _ map00620	Lachnoclostridium phytofermentans	map00620	0.364693	13.8068	0.764233	0.456426	0.75	-5.96363
Lachnoclostridium phytofermentans _ map01200	Lachnoclostridium phytofermentans	map01200	0.364693	13.8068	0.764233	0.456426	0.75	-5.96363
Lachnospiraceae bacterium 10-1 _ map00500	Lachnospiraceae bacterium 10-1	map00500	0.381901	16.2927	0.76244	0.457464	0.750981	-5.96499
Lachnospiraceae bacterium 28-4 _ map01120	Lachnospiraceae bacterium 28-4	map01120	0.454622	16.961	0.759224	0.458622	0.751908	-6.01322
Oscillibacter sp. 1-3 _ map02010	Oscillibacter sp. 1-3	map02010	-0.370798	16.4826	-0.758727	0.458911	0.751908	-6.0136
Lawsonia intracellularis _ map03010	Lawsonia intracellularis	map03010	0.340376	15.8948	0.753736	0.46332	0.758403	-5.92973
Alistipes putredinis _ map03018	Alistipes putredinis	map03018	-0.315889	13.0102	-0.742885	0.470563	0.759596	-5.88171
Alistipes putredinis _ map04212	Alistipes putredinis	map04212	-0.315889	13.0102	-0.742885	0.470563	0.759596	-5.88171
Alistipes putredinis _ map04940	Alistipes putredinis	map04940	-0.315889	13.0102	-0.742885	0.470563	0.759596	-5.88171
Alistipes putredinis _ map05134	Alistipes putredinis	map05134	-0.315889	13.0102	-0.742885	0.470563	0.759596	-5.88171
Alistipes putredinis _ map05152	Alistipes putredinis	map05152	-0.315889	13.0102	-0.742885	0.470563	0.759596	-5.88171
Alloprevotella tannerae _ map03010	Alloprevotella tannerae	map03010	0.50227	16.1473	0.740364	0.471142	0.759596	-5.92046
Cellulosilyticum lentocellum _ map00010	Cellulosilyticum lentocellum	map00010	0.393196	15.4827	0.740296	0.471181	0.759596	-5.93965
Cellulosilyticum lentocellum _ map00051	Cellulosilyticum lentocellum	map00051	0.393196	15.4827	0.740296	0.471181	0.759596	-5.93965
Cellulosilyticum lentocellum _ map00710	Cellulosilyticum lentocellum	map00710	0.393196	15.4827	0.740296	0.471181	0.759596	-5.93965
Cellulosilyticum lentocellum _ map01110	Cellulosilyticum lentocellum	map01110	0.393196	15.4827	0.740296	0.471181	0.759596	-5.93965
Cellulosilyticum lentocellum _ map01130	Cellulosilyticum lentocellum	map01130	0.393196	15.4827	0.740296	0.471181	0.759596	-5.93965
Cellulosilyticum lentocellum _ map01200	Cellulosilyticum lentocellum	map01200	0.393196	15.4827	0.740296	0.471181	0.759596	-5.93965
Cellulosilyticum lentocellum _ map01230	Cellulosilyticum lentocellum	map01230	0.393196	15.4827	0.740296	0.471181	0.759596	-5.93965
Clostridium sp. (strain ATCC 29733 / VPI C48-50) _ map01100	Clostridium sp. (strain ATCC 29733 / VPI C48-50)	map01100	-0.432789	15.007	-0.744423	0.467972	0.759596	-5.97841
Oscillibacter sp. 1-3 _ map00310	Oscillibacter sp. 1-3	map00310	0.49064	14.6184	0.748871	0.467067	0.759596	-5.87731
Roseburia hominis _ map01110	Roseburia hominis	map01110	-0.533924	15.6128	-0.748613	0.466307	0.759596	-5.93353
Lachnospiraceae bacterium MD308 _ map01120	Lachnospiraceae bacterium MD308	map01120	-0.480105	16.7012	-0.735655	0.472456	0.76066	-6.03069
Lactobacillus murinus _ map00640	Lactobacillus murinus	map00640	0.978393	16.5876	0.741149	0.472734	0.76066	-5.80311
Lactobacillus murinus _ map01120	Lactobacillus murinus	map01120	0.997133	17.0181	0.737477	0.474883	0.763397	-5.80577
Butyrivibrio crossotus _ map01100	Butyrivibrio crossotus	map01100	-0.638704	16.4947	-0.725794	0.479754	0.766613	-5.93101
Butyrivibrio fibrisolvens _ map04112	Butyrivibrio fibrisolvens	map04112	-0.462857	14.4657	-0.718126	0.487385	0.766613	-5.77733
Butyrivibrio fibrisolvens _ map04212	Butyrivibrio fibrisolvens	map04212	-0.462857	14.4657	-0.718126	0.487385	0.766613	-5.77733
Clostridium sp. D5 _ map01100	Clostridium sp. D5	map01100	-0.503272	14.3391	-0.720137	0.483124	0.766613	-5.95422
Clostridium sp. MD294 _ map00240	Clostridium sp. MD294	map00240	-0.529846	13.4674	-0.709659	0.488725	0.766613	-6.00341
Eubacterium plexicaudatum _ map00450	Eubacterium plexicaudatum	map00450	0.411389	13.8755	0.717587	0.487705	0.766613	-5.77771
Eubacterium plexicaudatum _ map00520	Eubacterium plexicaudatum	map00520	0.576247	16.6237	0.70896	0.488425	0.766613	-6.04985
Eubacterium plexicaudatum _ map00750	Eubacterium plexicaudatum	map00750	-0.364704	15.8988	-0.714534	0.485724	0.766613	-6.00003
Firmicutes bacterium ASF500 _ map00220	Firmicutes bacterium ASF500	map00220	0.359292	15.0952	0.714943	0.484818	0.766613	-6.04562
Firmicutes bacterium ASF500 _ map00250	Firmicutes bacterium ASF500	map00250	0.359292	15.0952	0.714943	0.484818	0.766613	-6.04562
Firmicutes bacterium ASF500 _ map00910	Firmicutes bacterium ASF500	map00910	0.359292	15.0952	0.714943	0.484818	0.766613	-6.04562
Lachnospiraceae bacterium 3-1 _ map01200	Lachnospiraceae bacterium 3-1	map01200	-0.446055	15.3494	-0.70842	0.489405	0.766613	-6.00435
Lachnospiraceae bacterium MD335 _ map04141	Lachnospiraceae bacterium MD335	map04141	-0.44163	15.8286	-0.706804	0.49038	0.766613	-6.00549
Lachnospiraceae bacterium MD335 _ map04151	Lachnospiraceae bacterium MD335	map04151	-0.44163	15.8286	-0.706804	0.49038	0.766613	-6.00549
Lachnospiraceae bacterium MD335 _ map04217	Lachnospiraceae bacterium MD335	map04217	-0.44163	15.8286	-0.706804	0.49038	0.766613	-6.00549
Lachnospiraceae bacterium MD335 _ map04612	Lachnospiraceae bacterium MD335	map04612	-0.44163	15.8286	-0.706804	0.49038	0.766613	-6.00549
Lachnospiraceae bacterium MD335 _ map04621	Lachnospiraceae bacterium MD335	map04621	-0.44163	15.8286	-0.706804	0.49038	0.766613	-6.00549
Lachnospiraceae bacterium MD335 _ map04626	Lachnospiraceae bacterium MD335	map04626	-0.44163	15.8286	-0.706804	0.49038	0.766613	-6.00549
Lachnospiraceae bacterium MD335 _ map04657	Lachnospiraceae bacterium MD335	map04657	-0.44163	15.8286	-0.706804	0.49038	0.766613	-6.00549
Lachnospiraceae bacterium MD335 _ map04659	Lachnospiraceae bacterium MD335	map04659	-0.44163	15.8286	-0.706804	0.49038	0.766613	-6.00549
Lachnospiraceae bacterium MD335 _ map04914	Lachnospiraceae bacterium MD335	map04914	-0.44163	15.8286	-0.706804	0.49038	0.766613	-6.00549
Lachnospiraceae bacterium MD335 _ map04915	Lachnospiraceae bacterium MD335	map04915	-0.44163	15.8286	-0.706804	0.49038	0.766613	-6.00549
Lachnospiraceae bacterium MD335 _ map05200	Lachnospiraceae bacterium MD335	map05200	-0.44163	15.8286	-0.706804	0.49038	0.766613	-6.00549
Lachnospiraceae bacterium MD335 _ map05215	Lachnospiraceae bacterium MD335	map05215	-0.44163	15.8286	-0.706804	0.49038	0.766613	-6.00549
Lachnospiraceae bacterium MD335 _ map05418	Lachnospiraceae bacterium MD335	map05418	-0.44163	15.8286	-0.706804	0.49038	0.766613	-6.00549
Lactobacillus murinus _ map00620	Lactobacillus murinus	map00620	0.97905	16.9935	0.730364	0.479063	0.766613	-5.81089
Lactobacillus murinus _ map01100	Lactobacillus murinus	map01100	0.997849	17.1027	0.712183	0.489849	0.766613	-5.82377
Oscillibacter sp. KLE 1745 _ map01110	Oscillibacter sp. KLE 1745	map01110	0.551268	15.8248	0.712071	0.487205	0.766613	-6.00178
Oscillibacter sp. KLE 1745 _ map01120	Oscillibacter sp. KLE 1745	map01120	0.583571	15.9081	0.712472	0.486964	0.766613	-6.00149
Robinsoniella sp. RHS _ map01130	Robinsoniella sp. RHS	map01130	-0.434841	14.7882	-0.723918	0.48087	0.766613	-5.93235
Hungateiclostridiaceae bacterium KB18 _ map05010	Hungateiclostridiaceae bacterium KB18	map05010	0.351672	16.8557	0.70408	0.491378	0.767469	-6.05328
Adlercreutzia equolifaciens _ map03010	Adlercreutzia equolifaciens	map03010	0.475152	16.1042	0.695618	0.496525	0.769018	-6.05918
Clostridium sp. MD294 _ map00620	Clostridium sp. MD294	map00620	-0.415272	18.0463	-0.699394	0.494224	0.769018	-6.05656
Oscillibacter sp. KLE 1745 _ map03010	Oscillibacter sp. KLE 1745	map03010	-0.587786	16.4219	-0.700704	0.494073	0.769018	-6.00975
Porphyromonas gingivalis _ map00010	Porphyromonas gingivalis	map00010	-0.292353	13.2373	-0.698789	0.497786	0.769018	-5.86303
Porphyromonas gingivalis _ map00020	Porphyromonas gingivalis	map00020	-0.292353	13.2373	-0.698789	0.497786	0.769018	-5.86303
Porphyromonas gingivalis _ map00620	Porphyromonas gingivalis	map00620	-0.292353	13.2373	-0.698789	0.497786	0.769018	-5.86303
Porphyromonas gingivalis _ map00710	Porphyromonas gingivalis	map00710	-0.292353	13.2373	-0.698789	0.497786	0.769018	-5.86303
Porphyromonas gingivalis _ map01100	Porphyromonas gingivalis	map01100	-0.292353	13.2373	-0.698789	0.497786	0.769018	-5.86303
Porphyromonas gingivalis _ map01110	Porphyromonas gingivalis	map01110	-0.292353	13.2373	-0.698789	0.497786	0.769018	-5.86303
Porphyromonas gingivalis _ map01120	Porphyromonas gingivalis	map01120	-0.292353	13.2373	-0.698789	0.497786	0.769018	-5.86303
Porphyromonas gingivalis _ map01130	Porphyromonas gingivalis	map01130	-0.292353	13.2373	-0.698789	0.497786	0.769018	-5.86303
Porphyromonas gingivalis _ map01200	Porphyromonas gingivalis	map01200	-0.292353	13.2373	-0.698789	0.497786	0.769018	-5.86303
Mucispirillum schaedleri _ map01120	Mucispirillum schaedleri	map01120	-0.355332	20.7061	-0.689132	0.50049	0.772495	-6.06366
Ruminococcaceae bacterium D16 _ map03010	Ruminococcaceae bacterium D16	map03010	0.365222	15.9982	0.686236	0.502267	0.774536	-6.06564
Lachnospiraceae bacterium MD335 _ map02026	Lachnospiraceae bacterium MD335	map02026	-0.424974	14.8091	-0.688003	0.503359	0.77552	-5.92052
Cellulosilyticum lentocellum _ map01100	Cellulosilyticum lentocellum	map01100	0.529997	15.8747	0.680724	0.506282	0.777912	-6.02349
Clostridium sp. MD294 _ map04112	Clostridium sp. MD294	map04112	-0.551589	14.5174	-0.684201	0.50568	0.777912	-5.92311
Clostridium sp. MD294 _ map04922	Clostridium sp. MD294	map04922	0.39519	15.1946	0.685473	0.505859	0.777912	-5.87215
Lachnospiraceae bacterium M18-1 _ map00010	Lachnospiraceae bacterium M18-1	map00010	-0.368177	18.0498	-0.675415	0.508937	0.781287	-6.07299
Oscillibacter sp. 1-3 _ map00970	Oscillibacter sp. 1-3	map00970	-0.498191	14.8968	-0.67767	0.509682	0.781726	-5.92752
Alistipes sp. CHKCI003 _ map00620	Alistipes sp. CHKCI003	map00620	0.271901	15.5265	0.651144	0.524674	0.787011	-6.04313
Alistipes sp. CHKCI003 _ map00720	Alistipes sp. CHKCI003	map00720	0.271901	15.5265	0.651144	0.524674	0.787011	-6.04313
Clostridiales bacterium CHKCI001 _ map00240	Clostridiales bacterium CHKCI001	map00240	0.325485	16.3913	0.657364	0.520776	0.787011	-6.03907
Clostridium sp. KLE 1755 _ map01130	Clostridium sp. KLE 1755	map01130	0.664566	14.4928	0.6575	0.520752	0.787011	-6.03891
Dorea formicigenerans _ map00620	Dorea formicigenerans	map00620	0.293751	15.0331	0.652915	0.524239	0.787011	-5.98086
Eubacterium plexicaudatum _ map00511	Eubacterium plexicaudatum	map00511	-0.325837	14.5628	-0.662516	0.519039	0.787011	-5.88844
Lachnospiraceae bacterium A4 _ map00730	Lachnospiraceae bacterium A4	map00730	0.417602	15.5506	0.659802	0.519937	0.787011	-5.97636
Lachnospiraceae bacterium M18-1 _ map02030	Lachnospiraceae bacterium M18-1	map02030	0.43355	14.8473	0.66032	0.518326	0.787011	-6.08306
Mucispirillum schaedleri _ map02020	Mucispirillum schaedleri	map02020	-0.356045	19.4568	-0.658409	0.519522	0.787011	-6.08431
Oscillibacter sp. 1-3 _ map00030	Oscillibacter sp. 1-3	map00030	0.361411	14.6288	0.665964	0.518911	0.787011	-5.81284
Oscillibacter sp. 1-3 _ map01051	Oscillibacter sp. 1-3	map01051	0.361411	14.6288	0.665964	0.518911	0.787011	-5.81284
Phaeodactylum tricornutum _ map02010	Phaeodactylum tricornutum	map02010	-0.499963	18.4225	-0.675099	0.514619	0.787011	-5.74452
Prevotella oralis _ map00010	Prevotella oralis	map00010	0.289912	15.2069	0.653554	0.523839	0.787011	-5.98044
Prevotella oralis _ map00710	Prevotella oralis	map00710	0.289912	15.2069	0.653554	0.523839	0.787011	-5.98044
Prevotella oralis _ map01100	Prevotella oralis	map01100	0.289912	15.2069	0.653554	0.523839	0.787011	-5.98044
Prevotella oralis _ map01110	Prevotella oralis	map01110	0.289912	15.2069	0.653554	0.523839	0.787011	-5.98044
Prevotella oralis _ map01120	Prevotella oralis	map01120	0.289912	15.2069	0.653554	0.523839	0.787011	-5.98044
Prevotella oralis _ map01130	Prevotella oralis	map01130	0.289912	15.2069	0.653554	0.523839	0.787011	-5.98044
Prevotella oralis _ map01200	Prevotella oralis	map01200	0.289912	15.2069	0.653554	0.523839	0.787011	-5.98044
Prevotella oralis _ map01230	Prevotella oralis	map01230	0.289912	15.2069	0.653554	0.523839	0.787011	-5.98044
Prevotella oralis _ map04066	Prevotella oralis	map04066	0.289912	15.2069	0.653554	0.523839	0.787011	-5.98044
Prevotella oralis _ map05010	Prevotella oralis	map05010	0.289912	15.2069	0.653554	0.523839	0.787011	-5.98044
Robinsoniella sp. RHS _ map00051	Robinsoniella sp. RHS	map00051	-0.261075	15.1666	-0.665422	0.51575	0.787011	-6.03375
Succinatimonas hippei _ map01100	Succinatimonas hippei	map01100	-0.242082	14.9847	-0.654421	0.522022	0.787011	-6.08693
Succinatimonas hippei _ map01200	Succinatimonas hippei	map01200	-0.242082	14.9847	-0.654421	0.522022	0.787011	-6.08693
Lachnospiraceae bacterium 10-1 _ map02026	Lachnospiraceae bacterium 10-1	map02026	0.28211	15.5034	0.648459	0.526362	0.788571	-6.04487
Mucispirillum schaedleri _ map03018	Mucispirillum schaedleri	map03018	-0.374875	18.0502	-0.647083	0.526639	0.788571	-6.09171
Lachnospiraceae bacterium MD308 _ map01100	Lachnospiraceae bacterium MD308	map01100	-0.421295	16.7461	-0.644372	0.528351	0.79044	-6.09346
Lachnospiraceae bacterium 28-4 _ map01230	Lachnospiraceae bacterium 28-4	map01230	0.338208	17.0417	0.643188	0.5291	0.790865	-6.09422
Oscillibacter valericigenes _ map01130	Oscillibacter valericigenes	map01130	0.391348	13.9175	0.643726	0.530011	0.791532	-5.98679
Hungateiclostridiaceae bacterium KB18 _ map00620	Hungateiclostridiaceae bacterium KB18	map00620	0.627773	14.681	0.644074	0.533737	0.795814	-5.76464
Lachnospiraceae bacterium M18-1 _ map04066	Lachnospiraceae bacterium M18-1	map04066	-0.256987	14.0709	-0.635023	0.534279	0.795814	-6.09944
Lachnospiraceae bacterium M18-1 _ map05010	Lachnospiraceae bacterium M18-1	map05010	-0.256987	14.0709	-0.635023	0.534279	0.795814	-6.09944
Eubacterium plexicaudatum _ map00970	Eubacterium plexicaudatum	map00970	0.421913	14.7713	0.630654	0.538282	0.801077	-5.9951
Anaerotruncus sp. G3(2012) _ map00643	Anaerotruncus sp. G3(2012)	map00643	0.379454	15.9066	0.629049	0.539303	0.801852	-6.01537
Eubacterium plexicaudatum _ map02020	Eubacterium plexicaudatum	map02020	-0.570779	15.7258	-0.628119	0.539895	0.801852	-5.99669
Robinsoniella sp. RHS _ map01110	Robinsoniella sp. RHS	map01110	-0.390311	14.8323	-0.627616	0.540215	0.801852	-5.997
Eubacterium plexicaudatum _ map00680	Eubacterium plexicaudatum	map00680	0.445033	16.3305	0.623175	0.541842	0.803177	-6.10691
Hungateiclostridiaceae bacterium KB18 _ map04066	Hungateiclostridiaceae bacterium KB18	map04066	0.311492	16.8758	0.622851	0.54205	0.803177	-6.10711
Catonella morbi _ map00710	Catonella morbi	map00710	-0.390585	15.5502	-0.621986	0.543167	0.803434	-6.06169
Catonella morbi _ map01110	Catonella morbi	map01110	-0.390585	15.5502	-0.621986	0.543167	0.803434	-6.06169
Hungateiclostridiaceae bacterium KB18 _ map00710	Hungateiclostridiaceae bacterium KB18	map00710	0.323	16.9935	0.618573	0.544796	0.805145	-6.10977
Alistipes inops _ map01110	Alistipes inops	map01110	0.334095	14.1666	0.61035	0.551991	0.805499	-5.9707
Alistipes sp. CHKCI003 _ map01130	Alistipes sp. CHKCI003	map01130	0.248178	16.9856	0.608578	0.551241	0.805499	-6.11592
Anaerotignum neopropionicum _ map01120	Anaerotignum neopropionicum	map01120	-0.44544	14.33	-0.614556	0.548567	0.805499	-6.02439
Blautia hydrogenotrophica _ map00190	Blautia hydrogenotrophica	map00190	0.392518	14.0795	0.616196	0.55008	0.805499	-5.84442
Butyrivibrio proteoclasticus _ map01110	Butyrivibrio proteoclasticus	map01110	0.590969	14.8378	0.611897	0.551073	0.805499	-5.96967
Butyrivibrio proteoclasticus _ map03010	Butyrivibrio proteoclasticus	map03010	0.350238	17.0845	0.609744	0.550487	0.805499	-6.11521
Eubacterium plexicaudatum _ map00521	Eubacterium plexicaudatum	map00521	0.465168	15.8876	0.616277	0.54819	0.805499	-5.96707
Lachnospiraceae bacterium A2 _ map02030	Lachnospiraceae bacterium A2	map02030	-0.333196	14.4666	-0.615264	0.548839	0.805499	-5.96769
Lachnospiraceae bacterium A4 _ map01120	Lachnospiraceae bacterium A4	map01120	0.482198	19.0878	0.61365	0.547966	0.805499	-6.11281
Lachnospiraceae bacterium M18-1 _ map00130	Lachnospiraceae bacterium M18-1	map00130	0.231483	13.6222	0.617001	0.547727	0.805499	-5.96662
Lachnospiraceae bacterium M18-1 _ map02026	Lachnospiraceae bacterium M18-1	map02026	-0.312937	16.1828	-0.602107	0.555435	0.805499	-6.11985
Lactobacillus johnsonii _ map03060	Lactobacillus johnsonii	map03060	-0.458958	14.2031	-0.615241	0.548127	0.805499	-6.02397
Lactobacillus johnsonii _ map03070	Lactobacillus johnsonii	map03070	-0.458958	14.2031	-0.615241	0.548127	0.805499	-6.02397
Oscillibacter sp. 1-3 _ map00720	Oscillibacter sp. 1-3	map00720	-0.396752	14.757	-0.61488	0.547727	0.805499	-6.06609
Oscillibacter valericigenes _ map01120	Oscillibacter valericigenes	map01120	-0.350239	15.2141	-0.604072	0.554703	0.805499	-6.07269
Succinatimonas hippei _ map00010	Succinatimonas hippei	map00010	-0.237269	13.7873	-0.606534	0.555276	0.805499	-5.89277
Succinatimonas hippei _ map00020	Succinatimonas hippei	map00020	-0.237269	13.7873	-0.606534	0.555276	0.805499	-5.89277
Succinatimonas hippei _ map00620	Succinatimonas hippei	map00620	-0.237269	13.7873	-0.606534	0.555276	0.805499	-5.89277
Succinatimonas hippei _ map00710	Succinatimonas hippei	map00710	-0.237269	13.7873	-0.606534	0.555276	0.805499	-5.89277
Succinatimonas hippei _ map01110	Succinatimonas hippei	map01110	-0.237269	13.7873	-0.606534	0.555276	0.805499	-5.89277
Succinatimonas hippei _ map01120	Succinatimonas hippei	map01120	-0.237269	13.7873	-0.606534	0.555276	0.805499	-5.89277
Succinatimonas hippei _ map01130	Succinatimonas hippei	map01130	-0.237269	13.7873	-0.606534	0.555276	0.805499	-5.89277
Lactobacillus reuteri _ map03018	Lactobacillus reuteri	map03018	0.24773	16.5413	0.599753	0.556966	0.807032	-6.12127
Anaerobium acetethylicum _ map01100	Anaerobium acetethylicum	map01100	-0.467425	14.9678	-0.599664	0.5597	0.810305	-5.8969
Firmicutes bacterium ASF500 _ map02030	Firmicutes bacterium ASF500	map02030	-0.24756	15.6742	-0.590957	0.562702	0.810424	-6.12653
Firmicutes bacterium ASF500 _ map03010	Firmicutes bacterium ASF500	map03010	0.401412	16.2362	0.588879	0.564062	0.810424	-6.12776
Lachnospiraceae bacterium 10-1 _ map00250	Lachnospiraceae bacterium 10-1	map00250	-0.309492	15.196	-0.59336	0.562967	0.810424	-5.93154
Lachnospiraceae bacterium 10-1 _ map00471	Lachnospiraceae bacterium 10-1	map00471	-0.309492	15.196	-0.59336	0.562967	0.810424	-5.93154
Lachnospiraceae bacterium 10-1 _ map00910	Lachnospiraceae bacterium 10-1	map00910	-0.309492	15.196	-0.59336	0.562967	0.810424	-5.93154
Lachnospiraceae bacterium 10-1 _ map04964	Lachnospiraceae bacterium 10-1	map04964	-0.309492	15.196	-0.59336	0.562967	0.810424	-5.93154
Lachnospiraceae bacterium M18-1 _ map04910	Lachnospiraceae bacterium M18-1	map04910	0.315952	14.7662	0.590803	0.563936	0.810424	-6.03873
Lachnospiraceae bacterium M18-1 _ map04922	Lachnospiraceae bacterium M18-1	map04922	0.315952	14.7662	0.590803	0.563936	0.810424	-6.03873
Lachnospiraceae bacterium M18-1 _ map04931	Lachnospiraceae bacterium M18-1	map04931	0.315952	14.7662	0.590803	0.563936	0.810424	-6.03873
Catonella morbi _ map00010	Catonella morbi	map00010	-0.337775	15.5589	-0.580597	0.5695	0.814801	-6.13263
Catonella morbi _ map00020	Catonella morbi	map00020	-0.337775	15.5589	-0.580597	0.5695	0.814801	-6.13263
Catonella morbi _ map01130	Catonella morbi	map01130	-0.337775	15.5589	-0.580597	0.5695	0.814801	-6.13263
Catonella morbi _ map01200	Catonella morbi	map01200	-0.337775	15.5589	-0.580597	0.5695	0.814801	-6.13263
Ruminococcus albus _ map01120	Ruminococcus albus	map01120	0.575541	15.1001	0.581797	0.569284	0.814801	-6.08589
Lachnospiraceae bacterium 28-4 _ map00750	Lachnospiraceae bacterium 28-4	map00750	0.525831	15.5053	0.582606	0.570767	0.815929	-5.90694
Lachnospiraceae bacterium A4 _ map02026	Lachnospiraceae bacterium A4	map02026	-0.887136	16.9705	-0.577797	0.574927	0.819127	-5.86713
Oscillibacter sp. 1-3 _ map00071	Oscillibacter sp. 1-3	map00071	-0.519408	15.139	-0.575445	0.574667	0.819127	-5.99141
Oscillibacter sp. 1-3 _ map00280	Oscillibacter sp. 1-3	map00280	-0.519408	15.139	-0.575445	0.574667	0.819127	-5.99141
Oscillibacter sp. 1-3 _ map01212	Oscillibacter sp. 1-3	map01212	-0.519408	15.139	-0.575445	0.574667	0.819127	-5.99141
Lachnospiraceae bacterium M18-1 _ map00900	Lachnospiraceae bacterium M18-1	map00900	-0.245351	15.366	-0.571961	0.575708	0.819555	-6.09164
Lachnospiraceae bacterium MD335 _ map01100	Lachnospiraceae bacterium MD335	map01100	0.293867	18.9778	0.565515	0.579471	0.824223	-6.14132
Lactobacillus reuteri _ map04212	Lactobacillus reuteri	map04212	0.226088	16.4166	0.562601	0.581408	0.824912	-6.14298
Lactobacillus reuteri _ map05134	Lactobacillus reuteri	map05134	0.226088	16.4166	0.562601	0.581408	0.824912	-6.14298
Lactobacillus reuteri _ map05152	Lactobacillus reuteri	map05152	0.226088	16.4166	0.562601	0.581408	0.824912	-6.14298
Clostridium sp. MD294 _ map00770	Clostridium sp. MD294	map00770	-0.375913	15.6736	-0.566803	0.582026	0.825101	-5.8735
Dorea formicigenerans _ map00010	Dorea formicigenerans	map00010	0.251549	15.0078	0.562387	0.58262	0.825257	-6.03585
Coprococcus comes _ map01100	Coprococcus comes	map01100	0.222535	16.9598	0.559855	0.583734	0.825579	-6.09853
Lachnospiraceae bacterium MD335 _ map00520	Lachnospiraceae bacterium MD335	map00520	0.446617	15.4018	0.564048	0.583836	0.825579	-5.87505
Oscillibacter sp. KLE 1745 _ map00250	Oscillibacter sp. KLE 1745	map00250	0.41024	15.1511	0.560838	0.5843	0.825579	-5.95026
Lachnospiraceae bacterium MD335 _ map00920	Lachnospiraceae bacterium MD335	map00920	0.362585	14.0242	0.560457	0.58531	0.826321	-5.91958
Anaerotignum neopropionicum _ map00010	Anaerotignum neopropionicum	map00010	-0.325078	13.4077	-0.552771	0.589657	0.826852	-6.00424
Anaerotignum neopropionicum _ map01130	Anaerotignum neopropionicum	map01130	-0.325078	13.4077	-0.552771	0.589657	0.826852	-6.00424
butyrate-producing bacterium SS3/4 _ map00230	butyrate-producing bacterium SS3/4	map00230	0.2622	13.0346	0.551687	0.590378	0.826852	-5.95535
Cellulosilyticum lentocellum _ map01120	Cellulosilyticum lentocellum	map01120	0.437772	15.8244	0.55147	0.589325	0.826852	-6.10322
Clostridium sp. KLE 1755 _ map00900	Clostridium sp. KLE 1755	map00900	-0.437991	13.7956	-0.552482	0.589916	0.826852	-6.00434
Clostridium sp. MD294 _ map00500	Clostridium sp. MD294	map00500	0.305582	14.8805	0.553593	0.587907	0.826852	-6.10204
Clostridium sp. MD294 _ map00562	Clostridium sp. MD294	map00562	-0.350125	17.2443	-0.54534	0.592948	0.826852	-6.15261
Clostridium sp. MD294 _ map00710	Clostridium sp. MD294	map00710	-0.350125	17.2443	-0.54534	0.592948	0.826852	-6.15261
Hungateiclostridiaceae bacterium KB18 _ map01230	Hungateiclostridiaceae bacterium KB18	map01230	0.288685	17.0107	0.551458	0.588844	0.826852	-6.14923
Lachnospiraceae bacterium A4 _ map02010	Lachnospiraceae bacterium A4	map02010	0.495297	17.4185	0.545314	0.592966	0.826852	-6.15262
Pelosinus fermentans _ map00620	Pelosinus fermentans	map00620	-0.371772	15.6701	-0.548531	0.590806	0.826852	-6.15085
Peptoclostridium acidaminophilum _ map00630	Peptoclostridium acidaminophilum	map00630	0.325483	13.9449	0.551901	0.591855	0.826852	-5.88182
Peptoclostridium acidaminophilum _ map00660	Peptoclostridium acidaminophilum	map00660	0.325483	13.9449	0.551901	0.591855	0.826852	-5.88182
Peptoclostridium acidaminophilum _ map01100	Peptoclostridium acidaminophilum	map01100	0.325483	13.9449	0.551901	0.591855	0.826852	-5.88182
Peptoclostridium acidaminophilum _ map01200	Peptoclostridium acidaminophilum	map01200	0.325483	13.9449	0.551901	0.591855	0.826852	-5.88182
Lachnospiraceae bacterium A4 _ map00970	Lachnospiraceae bacterium A4	map00970	0.520246	15.2391	0.546368	0.593992	0.827606	-6.00771
Butyrivibrio crossotus _ map01110	Butyrivibrio crossotus	map01110	-0.466736	16.526	-0.537885	0.599606	0.828426	-6.0124
Butyrivibrio crossotus _ map01230	Butyrivibrio crossotus	map01230	-0.466736	16.526	-0.537885	0.599606	0.828426	-6.0124
Dorea sp. 5-2 _ map00650	Dorea sp. 5-2	map00650	0.444216	15.5796	0.537142	0.598944	0.828426	-6.11107
Hungateiclostridiaceae bacterium KB18 _ map01100	Hungateiclostridiaceae bacterium KB18	map01100	0.278522	17.424	0.536286	0.599047	0.828426	-6.15754
Hungatella hathewayi _ map01100	Hungatella hathewayi	map01100	-0.397745	17.102	-0.538628	0.597466	0.828426	-6.15627
Odoribacter splanchnicus _ map00020	Odoribacter splanchnicus	map00020	-0.283867	14.8618	-0.536682	0.600414	0.828426	-5.96351
Odoribacter splanchnicus _ map00190	Odoribacter splanchnicus	map00190	-0.283867	14.8618	-0.536682	0.600414	0.828426	-5.96351
Odoribacter splanchnicus _ map00650	Odoribacter splanchnicus	map00650	-0.283867	14.8618	-0.536682	0.600414	0.828426	-5.96351
Odoribacter splanchnicus _ map05134	Odoribacter splanchnicus	map05134	-0.283867	14.8618	-0.536682	0.600414	0.828426	-5.96351
Oscillibacter sp. 1-3 _ map04724	Oscillibacter sp. 1-3	map04724	-0.323623	14.3922	-0.540565	0.599389	0.828426	-5.88802
Oscillibacter sp. 1-3 _ map04727	Oscillibacter sp. 1-3	map04727	-0.323623	14.3922	-0.540565	0.599389	0.828426	-5.88802
Ruminococcus albus _ map01200	Ruminococcus albus	map01200	0.527046	15.0737	0.538371	0.598165	0.828426	-6.11036
Eubacterium ventriosum _ map01100	Eubacterium ventriosum	map01100	0.33293	14.122	0.532849	0.60184	0.828857	-6.11339
Firmicutes bacterium ASF500 _ map00650	Firmicutes bacterium ASF500	map00650	-0.297533	15.9566	-0.531786	0.60209	0.828857	-6.15997
Mucispirillum schaedleri _ map04626	Mucispirillum schaedleri	map04626	-0.288657	19.4948	-0.531644	0.602186	0.828857	-6.16004
Enterorhabdus caecimuris _ map03010	Enterorhabdus caecimuris	map03010	0.246643	16.8653	0.530774	0.602775	0.828998	-6.16051
Lachnospiraceae bacterium M18-1 _ map01120	Lachnospiraceae bacterium M18-1	map01120	-0.278993	18.8212	-0.526424	0.605726	0.832076	-6.16283
Odoribacter splanchnicus _ map00260	Odoribacter splanchnicus	map00260	-0.282265	14.9854	-0.526718	0.605989	0.832076	-6.11666
Lachnospiraceae bacterium M18-1 _ map01100	Lachnospiraceae bacterium M18-1	map01100	-0.27532	19.396	-0.521778	0.608884	0.832431	-6.16529
Pelosinus fermentans _ map01100	Pelosinus fermentans	map01100	-0.346968	15.7611	-0.520275	0.609908	0.832431	-6.16608
Pelosinus fermentans _ map01110	Pelosinus fermentans	map01110	-0.346968	15.7611	-0.520275	0.609908	0.832431	-6.16608
Pelosinus fermentans _ map01120	Pelosinus fermentans	map01120	-0.346968	15.7611	-0.520275	0.609908	0.832431	-6.16608
Pelosinus fermentans _ map01130	Pelosinus fermentans	map01130	-0.346968	15.7611	-0.520275	0.609908	0.832431	-6.16608
Sanguibacteroides justesenii _ map00260	Sanguibacteroides justesenii	map00260	-0.25263	14.9959	-0.521824	0.611134	0.832431	-5.97071
Sanguibacteroides justesenii _ map00630	Sanguibacteroides justesenii	map00630	-0.25263	14.9959	-0.521824	0.611134	0.832431	-5.97071
Sanguibacteroides justesenii _ map01110	Sanguibacteroides justesenii	map01110	-0.25263	14.9959	-0.521824	0.611134	0.832431	-5.97071
Sanguibacteroides justesenii _ map01130	Sanguibacteroides justesenii	map01130	-0.25263	14.9959	-0.521824	0.611134	0.832431	-5.97071
Sanguibacteroides justesenii _ map01200	Sanguibacteroides justesenii	map01200	-0.25263	14.9959	-0.521824	0.611134	0.832431	-5.97071
Clostridium sp. KLE 1755 _ map01100	Clostridium sp. KLE 1755	map01100	0.52736	14.5551	0.512462	0.615738	0.834036	-6.12409
Clostridium sp. KLE 1755 _ map01110	Clostridium sp. KLE 1755	map01110	0.52736	14.5551	0.512462	0.615738	0.834036	-6.12409
Desulfallas gibsoniae _ map00190	Desulfallas gibsoniae	map00190	-0.291156	15.7251	-0.51373	0.615339	0.834036	-6.08155
Desulfallas gibsoniae _ map01100	Desulfallas gibsoniae	map01100	-0.291156	15.7251	-0.51373	0.615339	0.834036	-6.08155
Desulfovibrio piger _ map00240	Desulfovibrio piger	map00240	-0.332948	13.6469	-0.517483	0.61407	0.834036	-5.97298
Oscillibacter sp. 1-3 _ map02030	Oscillibacter sp. 1-3	map02030	-0.290928	15.1003	-0.515264	0.614886	0.834036	-5.9748
Oscillibacter sp. KLE 1745 _ map00240	Oscillibacter sp. KLE 1745	map00240	-0.438332	14.7038	-0.517349	0.61347	0.834036	-6.02331
Clostridium sp. MD294 _ map00290	Clostridium sp. MD294	map00290	-0.331713	16.0707	-0.514015	0.617228	0.83413	-5.90204
Faecalibaculum rodentium _ map00220	Faecalibaculum rodentium	map00220	0.452935	15.2068	0.512007	0.617785	0.83413	-5.97582
Faecalibaculum rodentium _ map00250	Faecalibaculum rodentium	map00250	0.452935	15.2068	0.512007	0.617785	0.83413	-5.97582
Faecalibaculum rodentium _ map00910	Faecalibaculum rodentium	map00910	0.452935	15.2068	0.512007	0.617785	0.83413	-5.97582
Hungateiclostridiaceae bacterium KB18 _ map01120	Hungateiclostridiaceae bacterium KB18	map01120	0.2621	17.4157	0.508064	0.618255	0.83413	-6.17242
Odoribacter splanchnicus _ map00720	Odoribacter splanchnicus	map00720	-0.291362	14.9227	-0.507281	0.619742	0.834815	-6.06549
Prevotella timonensis _ map03010	Prevotella timonensis	map03010	0.371163	15.6112	0.511893	0.619622	0.834815	-5.84052
Alistipes sp. CHKCI003 _ map01120	Alistipes sp. CHKCI003	map01120	0.206192	17.0487	0.50193	0.622468	0.834928	-6.17555
Cellulosilyticum lentocellum _ map00562	Cellulosilyticum lentocellum	map00562	0.246358	15.4093	0.504685	0.621519	0.834928	-6.0862
Faecalibaculum rodentium _ map00052	Faecalibaculum rodentium	map00052	0.706524	17.0249	0.49951	0.62512	0.834928	-6.08877
Oscillibacter sp. 1-3 _ map03010	Oscillibacter sp. 1-3	map03010	-0.263225	17.3209	-0.502534	0.622053	0.834928	-6.17524
Roseburia intestinalis _ map01120	Roseburia intestinalis	map01120	-0.332071	15.9347	-0.500319	0.624015	0.834928	-6.13035
Roseburia inulinivorans _ map00020	Roseburia inulinivorans	map00020	0.243567	14.4858	0.499414	0.625706	0.834928	-6.0325
Roseburia inulinivorans _ map00480	Roseburia inulinivorans	map00480	0.243567	14.4858	0.499414	0.625706	0.834928	-6.0325
Roseburia inulinivorans _ map00720	Roseburia inulinivorans	map00720	0.243567	14.4858	0.499414	0.625706	0.834928	-6.0325
Roseburia inulinivorans _ map01200	Roseburia inulinivorans	map01200	0.243567	14.4858	0.499414	0.625706	0.834928	-6.0325
Roseburia inulinivorans _ map01210	Roseburia inulinivorans	map01210	0.243567	14.4858	0.499414	0.625706	0.834928	-6.0325
Roseburia inulinivorans _ map01230	Roseburia inulinivorans	map01230	0.243567	14.4858	0.499414	0.625706	0.834928	-6.0325
Roseburia inulinivorans _ map04146	Roseburia inulinivorans	map04146	0.243567	14.4858	0.499414	0.625706	0.834928	-6.0325
Oscillibacter sp. 1-3 _ map01100	Oscillibacter sp. 1-3	map01100	-0.353525	18.289	-0.49407	0.627887	0.837183	-6.1795
Blautia hydrogenotrophica _ map01120	Blautia hydrogenotrophica	map01120	-0.211462	16.8984	-0.493698	0.629066	0.837953	-6.09174
Lachnospiraceae bacterium A4 _ map04910	Lachnospiraceae bacterium A4	map04910	-0.665155	16.0041	-0.495018	0.629449	0.837953	-5.95412
Lachnospiraceae bacterium A4 _ map00620	Lachnospiraceae bacterium A4	map00620	-0.44966	17.1247	-0.489304	0.631223	0.839659	-6.18184
Eubacterium ventriosum _ map03010	Eubacterium ventriosum	map03010	-0.309512	14.5147	-0.488332	0.632768	0.840392	-6.0944
Faecalibaculum rodentium _ map00520	Faecalibaculum rodentium	map00520	0.685448	16.9972	0.488665	0.632588	0.840392	-6.09419
Lachnospiraceae bacterium A4 _ map04112	Lachnospiraceae bacterium A4	map04112	-0.341691	12.9835	-0.489376	0.633253	0.840392	-5.95698
Eubacterium plexicaudatum _ map00240	Eubacterium plexicaudatum	map00240	0.275072	18.1023	0.4835	0.63563	0.84289	-6.13871
Anaerotignum propionicum _ map00970	Anaerotignum propionicum	map00970	0.284853	15.9517	0.481851	0.638438	0.845297	-5.99093
Eubacterium plexicaudatum _ map00333	Eubacterium plexicaudatum	map00333	0.281482	14.944	0.479881	0.638143	0.845297	-6.14047
Hungateiclostridiaceae bacterium KB18 _ map00500	Hungateiclostridiaceae bacterium KB18	map00500	0.251451	14.4222	0.474923	0.642062	0.847847	-6.08152
Hungateiclostridiaceae bacterium KB18 _ map00520	Hungateiclostridiaceae bacterium KB18	map00520	0.251451	14.4222	0.474923	0.642062	0.847847	-6.08152
Lachnospiraceae bacterium MD308 _ map00330	Lachnospiraceae bacterium MD308	map00330	0.444131	13.9765	0.473858	0.642851	0.847847	-6.08199
Marvinbryantia formatexigens _ map01120	Marvinbryantia formatexigens	map01120	0.23066	15.2526	0.473117	0.642851	0.847847	-6.14373
Oscillibacter sp. 1-3 _ map00640	Oscillibacter sp. 1-3	map00640	0.294228	14.7214	0.476478	0.641523	0.847847	-6.0438
Dorea longicatena _ map00330	Dorea longicatena	map00330	0.264609	15.1151	0.472237	0.644467	0.84912	-6.04583
Hungatella hathewayi _ map00620	Hungatella hathewayi	map00620	-0.262582	14.6627	-0.470256	0.645311	0.84912	-6.08375
Hungatella hathewayi _ map00720	Hungatella hathewayi	map00720	-0.262582	14.6627	-0.470256	0.645311	0.84912	-6.08375
Clostridiales bacterium S5-A14a _ map02010	Clostridiales bacterium S5-A14a	map02010	0.219132	15.9003	0.466426	0.64712	0.849534	-6.19294
Faecalibaculum rodentium _ map00500	Faecalibaculum rodentium	map00500	0.64324	16.9407	0.466142	0.64823	0.849534	-6.10507
Faecalibaculum rodentium _ map00521	Faecalibaculum rodentium	map00521	0.64324	16.9407	0.466142	0.64823	0.849534	-6.10507
Lachnospiraceae bacterium M18-1 _ map00052	Lachnospiraceae bacterium M18-1	map00052	-0.282777	16.5714	-0.46429	0.648617	0.849534	-6.19395
Oscillibacter sp. KLE 1745 _ map00650	Oscillibacter sp. KLE 1745	map00650	0.338306	15.1843	0.465282	0.648325	0.849534	-6.14745
Oscillibacter sp. KLE 1745 _ map00910	Oscillibacter sp. KLE 1745	map00910	0.336077	15.0558	0.46969	0.646239	0.849534	-5.99734
Hungateiclostridiaceae bacterium KB18 _ map00562	Hungateiclostridiaceae bacterium KB18	map00562	-0.24049	14.7759	-0.462732	0.650566	0.851432	-6.10672
Alistipes shahii _ map03010	Alistipes shahii	map03010	-0.230213	15.0174	-0.453189	0.656422	0.852118	-6.19911
Alistipes sp. CHKCI003 _ map01100	Alistipes sp. CHKCI003	map01100	0.181828	17.4338	0.45295	0.656591	0.852118	-6.19922
Anaerotignum neopropionicum _ map00020	Anaerotignum neopropionicum	map00020	-0.254638	13.3544	-0.457463	0.655375	0.852118	-6.0025
Anaerotignum neopropionicum _ map00650	Anaerotignum neopropionicum	map00650	-0.254638	13.3544	-0.457463	0.655375	0.852118	-6.0025
Anaerotignum neopropionicum _ map00720	Anaerotignum neopropionicum	map00720	-0.254638	13.3544	-0.457463	0.655375	0.852118	-6.0025
Anaerotruncus sp. G3(2012) _ map00620	Anaerotruncus sp. G3(2012)	map00620	-0.28975	14.2998	-0.456483	0.656061	0.852118	-5.97264
Marvinbryantia formatexigens _ map00720	Marvinbryantia formatexigens	map00720	0.309015	14.8019	0.460458	0.653285	0.852118	-5.9708
Oscillibacter valericigenes _ map00710	Oscillibacter valericigenes	map00710	-0.223489	12.3011	-0.455771	0.656559	0.852118	-5.97297
Oscillibacter valericigenes _ map01230	Oscillibacter valericigenes	map01230	-0.223489	12.3011	-0.455771	0.656559	0.852118	-5.97297
Oscillibacter valericigenes _ map04066	Oscillibacter valericigenes	map04066	-0.223489	12.3011	-0.455771	0.656559	0.852118	-5.97297
Oscillibacter valericigenes _ map05010	Oscillibacter valericigenes	map05010	-0.223489	12.3011	-0.455771	0.656559	0.852118	-5.97297
Faecalibaculum rodentium _ map00230	Faecalibaculum rodentium	map00230	0.632142	16.9865	0.453182	0.65731	0.852402	-6.11111
Blautia hydrogenotrophica _ map01110	Blautia hydrogenotrophica	map01110	0.228712	16.274	0.451241	0.658629	0.853461	-6.11204
Coprococcus comes _ map01130	Coprococcus comes	map01130	0.269183	14.5159	0.454294	0.659128	0.853461	-5.86845
Lachnospiraceae bacterium MD308 _ map00710	Lachnospiraceae bacterium MD308	map00710	0.295448	16.1926	0.446939	0.660835	0.854819	-6.20196
Ruminococcus albus _ map00030	Ruminococcus albus	map00030	-0.401157	15.1549	-0.447617	0.66118	0.854819	-6.09426
Anaerotruncus colihominis _ map03010	Anaerotruncus colihominis	map03010	0.31223	15.2559	0.444485	0.66389	0.855798	-6.00894
Clostridium sp. MD294 _ map04621	Clostridium sp. MD294	map04621	0.329165	14.7779	0.445532	0.664422	0.855798	-5.93511
Clostridium sp. MD294 _ map04626	Clostridium sp. MD294	map04626	0.329165	14.7779	0.445532	0.664422	0.855798	-5.93511
Ruminococcus albus _ map01100	Ruminococcus albus	map01100	0.446407	15.4531	0.443281	0.663845	0.855798	-6.15755
Subdoligranulum variabile _ map03010	Subdoligranulum variabile	map03010	0.442783	15.1793	0.446664	0.664448	0.855798	-5.87191
Hungatella hathewayi _ map01120	Hungatella hathewayi	map01120	-0.282797	15.0639	-0.431916	0.672287	0.864587	-6.10125
Lachnospiraceae bacterium M18-1 _ map02010	Lachnospiraceae bacterium M18-1	map02010	0.369925	14.3424	0.434079	0.671807	0.864587	-6.01305
Porphyromonas sp. COT-239 OH1446 _ map00340	Porphyromonas sp. COT-239 OH1446	map00340	0.177907	13.9135	0.430746	0.673602	0.865624	-6.015
Lactobacillus reuteri _ map00630	Lactobacillus reuteri	map00630	0.279164	14.8767	0.429283	0.674157	0.865685	-6.1024
Anaerotruncus colihominis _ map00500	Anaerotruncus colihominis	map00500	0.216634	14.2891	0.411281	0.687464	0.868324	-6.07311
Anaerotruncus colihominis _ map00520	Anaerotruncus colihominis	map00520	0.216634	14.2891	0.411281	0.687464	0.868324	-6.07311
Anaerotruncus colihominis _ map02026	Anaerotruncus colihominis	map02026	0.216634	14.2891	0.411281	0.687464	0.868324	-6.07311
Blautia sp. YL58 _ map00230	Blautia sp. YL58	map00230	0.217062	15.7525	0.413826	0.685182	0.868324	-6.109
Clostridium saccharolyticum _ map00350	Clostridium saccharolyticum	map00350	0.193705	15.6076	0.419697	0.680219	0.868324	-6.21394
Clostridium sp. (strain ATCC 29733 / VPI C48-50) _ map00430	Clostridium sp. (strain ATCC 29733 / VPI C48-50)	map00430	-0.176906	14.309	-0.409433	0.687933	0.868324	-6.17223
Clostridium sp. (strain ATCC 29733 / VPI C48-50) _ map00620	Clostridium sp. (strain ATCC 29733 / VPI C48-50)	map00620	-0.176906	14.309	-0.409433	0.687933	0.868324	-6.17223
Clostridium sp. (strain ATCC 29733 / VPI C48-50) _ map00640	Clostridium sp. (strain ATCC 29733 / VPI C48-50)	map00640	-0.176906	14.309	-0.409433	0.687933	0.868324	-6.17223
Clostridium sp. (strain ATCC 29733 / VPI C48-50) _ map00680	Clostridium sp. (strain ATCC 29733 / VPI C48-50)	map00680	-0.176906	14.309	-0.409433	0.687933	0.868324	-6.17223
Clostridium sp. (strain ATCC 29733 / VPI C48-50) _ map00720	Clostridium sp. (strain ATCC 29733 / VPI C48-50)	map00720	-0.176906	14.309	-0.409433	0.687933	0.868324	-6.17223
Clostridium sp. (strain ATCC 29733 / VPI C48-50) _ map01120	Clostridium sp. (strain ATCC 29733 / VPI C48-50)	map01120	-0.176906	14.309	-0.409433	0.687933	0.868324	-6.17223
Clostridium sp. (strain ATCC 29733 / VPI C48-50) _ map01200	Clostridium sp. (strain ATCC 29733 / VPI C48-50)	map01200	-0.176906	14.309	-0.409433	0.687933	0.868324	-6.17223
Hungateiclostridiaceae bacterium KB18 _ map02020	Hungateiclostridiaceae bacterium KB18	map02020	0.502802	14.7172	0.417724	0.682911	0.868324	-6.02053
Lachnospiraceae bacterium MD335 _ map00010	Lachnospiraceae bacterium MD335	map00010	-0.219552	18.4017	-0.416301	0.682652	0.868324	-6.21538
Lachnospiraceae bacterium MD335 _ map01200	Lachnospiraceae bacterium MD335	map01200	-0.219552	18.4017	-0.416301	0.682652	0.868324	-6.21538
Ruminococcaceae bacterium D16 _ map01120	Ruminococcaceae bacterium D16	map01120	-0.284868	13.6515	-0.417936	0.681837	0.868324	-6.16865
Streptosporangium roseum _ map00290	Streptosporangium roseum	map00290	-0.221411	15.416	-0.419305	0.681735	0.868324	-6.06972
Streptosporangium roseum _ map00770	Streptosporangium roseum	map00770	-0.221411	15.416	-0.419305	0.681735	0.868324	-6.06972
Streptosporangium roseum _ map01100	Streptosporangium roseum	map01100	-0.221411	15.416	-0.419305	0.681735	0.868324	-6.06972
Streptosporangium roseum _ map01110	Streptosporangium roseum	map01110	-0.221411	15.416	-0.419305	0.681735	0.868324	-6.06972
Streptosporangium roseum _ map01130	Streptosporangium roseum	map01130	-0.221411	15.416	-0.419305	0.681735	0.868324	-6.06972
Streptosporangium roseum _ map01210	Streptosporangium roseum	map01210	-0.221411	15.416	-0.419305	0.681735	0.868324	-6.06972
Streptosporangium roseum _ map01230	Streptosporangium roseum	map01230	-0.221411	15.416	-0.419305	0.681735	0.868324	-6.06972
Eubacterium plexicaudatum _ map00052	Eubacterium plexicaudatum	map00052	-0.269848	18.516	-0.405832	0.690175	0.870509	-6.21975
Clostridium sp. MD294 _ map00230	Clostridium sp. MD294	map00230	0.364193	12.9445	0.407082	0.691683	0.87059	-5.95162
Roseburia inulinivorans _ map00220	Roseburia inulinivorans	map00220	-0.236685	14.922	-0.40615	0.692282	0.87059	-5.95206
Roseburia inulinivorans _ map00250	Roseburia inulinivorans	map00250	-0.236685	14.922	-0.40615	0.692282	0.87059	-5.95206
Roseburia inulinivorans _ map00910	Roseburia inulinivorans	map00910	-0.236685	14.922	-0.40615	0.692282	0.87059	-5.95206
Hungateiclostridiaceae bacterium KB18 _ map01200	Hungateiclostridiaceae bacterium KB18	map01200	0.201978	17.0773	0.399576	0.694687	0.872326	-6.22231
Lachnospiraceae bacterium 10-1 _ map00030	Lachnospiraceae bacterium 10-1	map00030	-0.206732	15.855	-0.400925	0.694442	0.872326	-6.1338
Odoribacter laneus _ map01120	Odoribacter laneus	map01120	0.240188	14.4979	0.396186	0.697136	0.874113	-6.22368
Odoribacter laneus _ map01200	Odoribacter laneus	map01200	0.240188	14.4979	0.396186	0.697136	0.874113	-6.22368
Mucispirillum schaedleri _ map00051	Mucispirillum schaedleri	map00051	-0.227487	17.9346	-0.390425	0.701307	0.877406	-6.22599
Ruminococcaceae bacterium D16 _ map02010	Ruminococcaceae bacterium D16	map02010	0.188782	14.9283	0.390543	0.701222	0.877406	-6.22594
Ruminococcaceae bacterium D16 _ map02024	Ruminococcaceae bacterium D16	map02024	0.188782	14.9283	0.390543	0.701222	0.877406	-6.22594
Lachnospiraceae bacterium MD335 _ map03010	Lachnospiraceae bacterium MD335	map03010	0.217647	17.4259	0.388244	0.702889	0.878741	-6.22685
Eubacterium plexicaudatum _ map00400	Eubacterium plexicaudatum	map00400	0.25962	14.5281	0.387328	0.704255	0.879803	-6.11978
Dorea sp. 5-2 _ map00500	Dorea sp. 5-2	map00500	-0.33634	14.2797	-0.383855	0.706809	0.882346	-6.12111
Lachnospiraceae bacterium A4 _ map01110	Lachnospiraceae bacterium A4	map01110	0.344542	18.2377	0.381318	0.707921	0.883088	-6.22956
Mucispirillum schaedleri _ map00620	Mucispirillum schaedleri	map00620	0.229277	16.5358	0.377101	0.71131	0.886666	-6.18515
Lachnospiraceae bacterium A4 _ map00052	Lachnospiraceae bacterium A4	map00052	0.321617	16.4046	0.371936	0.71476	0.887719	-6.23316
Lachnospiraceae bacterium MD335 _ map01130	Lachnospiraceae bacterium MD335	map01130	-0.198833	18.4581	-0.373967	0.713277	0.887719	-6.23239
Oscillibacter sp. 1-3 _ map00360	Oscillibacter sp. 1-3	map00360	-0.24419	16.4266	-0.372216	0.714555	0.887719	-6.23305
Oscillibacter sp. 1-3 _ map00650	Oscillibacter sp. 1-3	map00650	-0.246005	17.1175	-0.372082	0.714653	0.887719	-6.2331
Oscillibacter sp. KLE 1745 _ map00030	Oscillibacter sp. KLE 1745	map00030	-0.205122	14.495	-0.37487	0.713295	0.887719	-6.14408
Candidatus Azobacteroides pseudotrichonymphae _ map00230	Candidatus Azobacteroides pseudotrichonymphae	map00230	-0.180866	14.167	-0.357601	0.727287	0.888385	-5.97086
Candidatus Azobacteroides pseudotrichonymphae _ map00240	Candidatus Azobacteroides pseudotrichonymphae	map00240	-0.180866	14.167	-0.357601	0.727287	0.888385	-5.97086
Candidatus Azobacteroides pseudotrichonymphae _ map03020	Candidatus Azobacteroides pseudotrichonymphae	map03020	-0.180866	14.167	-0.357601	0.727287	0.888385	-5.97086
Dorea sp. 5-2 _ map04066	Dorea sp. 5-2	map04066	0.217265	15.6029	0.36157	0.722345	0.888385	-6.23703
Dorea sp. 5-2 _ map05010	Dorea sp. 5-2	map05010	0.217265	15.6029	0.36157	0.722345	0.888385	-6.23703
Eubacterium plexicaudatum _ map00500	Eubacterium plexicaudatum	map00500	-0.253797	18.8186	-0.370148	0.716066	0.888385	-6.23383
Lachnospiraceae bacterium 2_1_46FAA _ map01110	Lachnospiraceae bacterium 2	map01110	-0.251502	16.7199	-0.357817	0.725099	0.888385	-6.2384
Lachnospiraceae bacterium 28-4 _ map01212	Lachnospiraceae bacterium 28-4	map01212	-0.198027	15.3367	-0.356126	0.726341	0.888385	-6.23902
Lachnospiraceae bacterium A4 _ map00020	Lachnospiraceae bacterium A4	map00020	-0.253607	16.4684	-0.365328	0.719591	0.888385	-6.23564
Lachnospiraceae bacterium M18-1 _ map04626	Lachnospiraceae bacterium M18-1	map04626	0.494082	15.9831	0.364225	0.721498	0.888385	-6.09162
Lachnospiraceae bacterium MD335 _ map04066	Lachnospiraceae bacterium MD335	map04066	-0.215208	17.9313	-0.362017	0.722017	0.888385	-6.23686
Lachnospiraceae bacterium MD335 _ map05010	Lachnospiraceae bacterium MD335	map05010	-0.215208	17.9313	-0.362017	0.722017	0.888385	-6.23686
Lactobacillus johnsonii _ map00520	Lactobacillus johnsonii	map00520	0.255109	15.4973	0.363534	0.721212	0.888385	-6.19027
Lactobacillus reuteri _ map00710	Lactobacillus reuteri	map00710	-0.224162	15.5414	-0.361279	0.723208	0.888385	-6.12969
Odoribacter laneus _ map01130	Odoribacter laneus	map01130	0.235563	14.6198	0.359998	0.723498	0.888385	-6.23761
Roseburia intestinalis _ map02020	Roseburia intestinalis	map02020	0.397332	15.8554	0.359016	0.7253	0.888385	-6.09354
Roseburia intestinalis _ map02040	Roseburia intestinalis	map02040	0.397332	15.8554	0.359016	0.7253	0.888385	-6.09354
Roseburia intestinalis _ map04621	Roseburia intestinalis	map04621	0.397332	15.8554	0.359016	0.7253	0.888385	-6.09354
Roseburia intestinalis _ map04626	Roseburia intestinalis	map04626	0.397332	15.8554	0.359016	0.7253	0.888385	-6.09354
Roseburia intestinalis _ map05132	Roseburia intestinalis	map05132	0.397332	15.8554	0.359016	0.7253	0.888385	-6.09354
Roseburia intestinalis _ map05134	Roseburia intestinalis	map05134	0.397332	15.8554	0.359016	0.7253	0.888385	-6.09354
Ruminococcaceae bacterium D16 _ map00643	Ruminococcaceae bacterium D16	map00643	-0.144077	12.8964	-0.357399	0.726048	0.888385	-6.13111
Ruminococcaceae bacterium D16 _ map00650	Ruminococcaceae bacterium D16	map00650	-0.144077	12.8964	-0.357399	0.726048	0.888385	-6.13111
Eubacterium plexicaudatum _ map00010	Eubacterium plexicaudatum	map00010	0.29583	15.9617	0.352481	0.729653	0.888727	-6.15238
Lachnospiraceae bacterium A4 _ map01130	Lachnospiraceae bacterium A4	map01130	0.284657	18.0098	0.353287	0.728427	0.888727	-6.24004
Lachnospiraceae bacterium MD335 _ map00710	Lachnospiraceae bacterium MD335	map00710	-0.188918	18.3754	-0.352054	0.729335	0.888727	-6.24049
Lachnospiraceae bacterium MD335 _ map01230	Lachnospiraceae bacterium MD335	map01230	-0.188918	18.3754	-0.352054	0.729335	0.888727	-6.24049
Clostridium sp. MD294 _ map04910	Clostridium sp. MD294	map04910	0.18915	15.0916	0.349236	0.732865	0.892001	-6.04681
Alistipes putredinis _ map00190	Alistipes putredinis	map00190	0.207815	14.5448	0.344243	0.737038	0.892737	-5.97563
Lachnospiraceae bacterium 2_1_46FAA _ map03010	Lachnospiraceae bacterium 2	map03010	0.243678	16.641	0.343267	0.735811	0.892737	-6.2436
Lachnospiraceae bacterium 28-4 _ map00010	Lachnospiraceae bacterium 28-4	map00010	-0.294198	14.6965	-0.344564	0.735172	0.892737	-6.19709
Lachnospiraceae bacterium M18-1 _ map00290	Lachnospiraceae bacterium M18-1	map00290	0.211102	14.3639	0.342302	0.737136	0.892737	-6.15598
Lachnospiraceae bacterium M18-1 _ map01210	Lachnospiraceae bacterium M18-1	map01210	0.211102	14.3639	0.342302	0.737136	0.892737	-6.15598
Oscillibacter sp. 1-3 _ map00220	Oscillibacter sp. 1-3	map00220	-0.267598	14.6889	-0.342797	0.736445	0.892737	-6.19773
Oscillibacter sp. 1-3 _ map00620	Oscillibacter sp. 1-3	map00620	0.166758	15.7107	0.343608	0.736174	0.892737	-6.15552
Odoribacter laneus _ map01100	Odoribacter laneus	map01100	0.238165	14.7513	0.339155	0.738849	0.894175	-6.24503
Clostridium sp. MD294 _ map00520	Clostridium sp. MD294	map00520	-0.191615	13.1206	-0.336819	0.740858	0.89597	-6.1998
Lachnospiraceae bacterium 28-4 _ map02010	Lachnospiraceae bacterium 28-4	map02010	0.460142	16.0426	0.335859	0.742292	0.896432	-6.10174
Lachnospiraceae bacterium MD335 _ map01120	Lachnospiraceae bacterium MD335	map01120	-0.176358	18.4614	-0.33511	0.741842	0.896432	-6.24642
Lachnospiraceae bacterium M18-1 _ map01130	Lachnospiraceae bacterium M18-1	map01130	-0.174137	18.7802	-0.333631	0.742937	0.896575	-6.24692
Lachnospiraceae bacterium 28-4 _ map01130	Lachnospiraceae bacterium 28-4	map01130	0.173187	17.0861	0.330994	0.744891	0.898297	-6.24782
Anaerotruncus sp. G3(2012) _ map03010	Anaerotruncus sp. G3(2012)	map03010	0.287918	16.2336	0.329564	0.745951	0.898776	-6.2483
Lachnospiraceae bacterium 10-1 _ map01200	Lachnospiraceae bacterium 10-1	map01200	-0.180817	16.3136	-0.328695	0.747182	0.898776	-6.14113
Lachnospiraceae bacterium M18-1 _ map04152	Lachnospiraceae bacterium M18-1	map04152	-0.22522	15.936	-0.327615	0.747397	0.898776	-6.24895
Lachnospiraceae bacterium M18-1 _ map05230	Lachnospiraceae bacterium M18-1	map05230	-0.22522	15.936	-0.327615	0.747397	0.898776	-6.24895
Roseburia hominis _ map01100	Roseburia hominis	map01100	0.190331	16.2287	0.325185	0.749473	0.900636	-6.20373
Lachnospiraceae bacterium TWA4 _ map00720	Lachnospiraceae bacterium TWA4	map00720	0.176317	17.0957	0.319023	0.753785	0.903905	-6.25179
Lachnospiraceae bacterium TWA4 _ map01120	Lachnospiraceae bacterium TWA4	map01120	0.176317	17.0957	0.319023	0.753785	0.903905	-6.25179
Lachnospiraceae bacterium TWA4 _ map01200	Lachnospiraceae bacterium TWA4	map01200	0.176317	17.0957	0.319023	0.753785	0.903905	-6.25179
Ruminococcus albus _ map03010	Ruminococcus albus	map03010	0.237557	13.9336	0.321199	0.754543	0.904178	-5.92068
Dorea sp. 5-2 _ map00620	Dorea sp. 5-2	map00620	0.255535	15.908	0.314472	0.757437	0.907008	-6.20722
bacterium F083 _ map00230	bacterium F083	map00230	-0.191131	15.04	-0.314058	0.758042	0.907095	-6.14593
Mucispirillum schaedleri _ map00564	Mucispirillum schaedleri	map00564	-0.274378	16.2779	-0.311431	0.759444	0.908135	-6.25423
Hungateiclostridiaceae bacterium KB18 _ map00030	Hungateiclostridiaceae bacterium KB18	map00030	0.154303	14.3639	0.307739	0.762748	0.909532	-6.14793
Hungateiclostridiaceae bacterium KB18 _ map00052	Hungateiclostridiaceae bacterium KB18	map00052	0.154303	14.3639	0.307739	0.762748	0.909532	-6.14793
Hungateiclostridiaceae bacterium KB18 _ map00230	Hungateiclostridiaceae bacterium KB18	map00230	0.154303	14.3639	0.307739	0.762748	0.909532	-6.14793
Hungateiclostridiaceae bacterium KB18 _ map00521	Hungateiclostridiaceae bacterium KB18	map00521	0.154303	14.3639	0.307739	0.762748	0.909532	-6.14793
Lachnospiraceae bacterium 10-1 _ map01130	Lachnospiraceae bacterium 10-1	map01130	-0.189052	16.1456	-0.299535	0.76834	0.915019	-6.25794
Oscillibacter sp. 1-3 _ map01120	Oscillibacter sp. 1-3	map01120	-0.186712	17.6368	-0.299424	0.768423	0.915019	-6.25797
Anaerotruncus sp. G3(2012) _ map01130	Anaerotruncus sp. G3(2012)	map01130	0.165258	16.5915	0.296361	0.771243	0.915165	-6.17096
Blautia sp. YL58 _ map01110	Blautia sp. YL58	map01110	-0.174308	16.3065	-0.295716	0.771203	0.915165	-6.2591
Clostridium sp. MD294 _ map00051	Clostridium sp. MD294	map00051	-0.171945	17.5497	-0.293211	0.773083	0.915165	-6.25985
Dorea sp. 5-2 _ map00720	Dorea sp. 5-2	map00720	0.237502	15.5534	0.295031	0.771961	0.915165	-6.21327
Eubacterium plexicaudatum _ map00190	Eubacterium plexicaudatum	map00190	-0.2065	14.8356	-0.297819	0.769873	0.915165	-6.21243
Hungatella hathewayi _ map03018	Hungatella hathewayi	map03018	-0.201173	15.5691	-0.294991	0.773916	0.915165	-5.9289
Hungatella hathewayi _ map04940	Hungatella hathewayi	map04940	-0.201173	15.5691	-0.294991	0.773916	0.915165	-5.9289
Hungatella hathewayi _ map05134	Hungatella hathewayi	map05134	-0.201173	15.5691	-0.294991	0.773916	0.915165	-5.9289
Hungatella hathewayi _ map05152	Hungatella hathewayi	map05152	-0.201173	15.5691	-0.294991	0.773916	0.915165	-5.9289
Odoribacter splanchnicus _ map03010	Odoribacter splanchnicus	map03010	0.150345	17.6791	0.2966	0.770786	0.915165	-6.2128
Lactobacillus johnsonii _ map02024	Lactobacillus johnsonii	map02024	-0.24985	16.1573	-0.287762	0.777177	0.918384	-6.26147
Catonella morbi _ map00620	Catonella morbi	map00620	0.146387	15.801	0.280516	0.782632	0.923549	-6.26357
Catonella morbi _ map01100	Catonella morbi	map01100	0.146387	15.801	0.280516	0.782632	0.923549	-6.26357
Robinsoniella sp. RHS _ map00010	Robinsoniella sp. RHS	map00010	0.149785	15.0121	0.278738	0.784764	0.924145	-6.06963
Robinsoniella sp. RHS _ map00020	Robinsoniella sp. RHS	map00020	0.149785	15.0121	0.278738	0.784764	0.924145	-6.06963
Robinsoniella sp. RHS _ map00710	Robinsoniella sp. RHS	map00710	0.149785	15.0121	0.278738	0.784764	0.924145	-6.06963
Oscillibacter sp. 1-3 _ map00362	Oscillibacter sp. 1-3	map00362	-0.174775	16.636	-0.276354	0.78577	0.924691	-6.26476
Robinsoniella sp. RHS _ map01100	Robinsoniella sp. RHS	map01100	0.175728	17.2998	0.271599	0.78936	0.928275	-6.26609
Roseburia faecis _ map00270	Roseburia faecis	map00270	-0.178645	14.7054	-0.272059	0.790525	0.929003	-5.99829
Lachnospiraceae bacterium 28-4 _ map00650	Lachnospiraceae bacterium 28-4	map00650	-0.14939	15.3123	-0.267487	0.792469	0.930646	-6.26722
Anaerotruncus sp. G3(2012) _ map01120	Anaerotruncus sp. G3(2012)	map01120	0.145718	17.1541	0.265292	0.794596	0.932244	-6.17988
Bacillus thuringiensis _ map00561	Bacillus thuringiensis	map00561	-0.137372	14.0065	-0.257918	0.800447	0.932244	-6.07532
Bacillus thuringiensis _ map00640	Bacillus thuringiensis	map00640	-0.137372	14.0065	-0.257918	0.800447	0.932244	-6.07532
Bacillus thuringiensis _ map01100	Bacillus thuringiensis	map01100	-0.137372	14.0065	-0.257918	0.800447	0.932244	-6.07532
Bacteroidales bacterium CF _ map00020	Bacteroidales bacterium CF	map00020	0.104017	16.2767	0.24263	0.811337	0.932244	-6.2737
Bacteroidales bacterium CF _ map00650	Bacteroidales bacterium CF	map00650	0.104017	16.2767	0.24263	0.811337	0.932244	-6.2737
Bacteroidales bacterium CF _ map00720	Bacteroidales bacterium CF	map00720	0.104017	16.2767	0.24263	0.811337	0.932244	-6.2737
Bacteroides coprosuis _ map00220	Bacteroides coprosuis	map00220	-0.170077	14.6135	-0.244817	0.810362	0.932244	-6.07867
Bacteroides coprosuis _ map00250	Bacteroides coprosuis	map00250	-0.170077	14.6135	-0.244817	0.810362	0.932244	-6.07867
Bacteroides coprosuis _ map00910	Bacteroides coprosuis	map00910	-0.170077	14.6135	-0.244817	0.810362	0.932244	-6.07867
Clostridiales bacterium 1_7_47FAA _ map00620	Clostridiales bacterium 1	map00620	-0.103127	13.2282	-0.248254	0.807757	0.932244	-6.12791
Clostridiales bacterium 1_7_47FAA _ map00680	Clostridiales bacterium 1	map00680	-0.103127	13.2282	-0.248254	0.807757	0.932244	-6.12791
Clostridiales bacterium 1_7_47FAA _ map00720	Clostridiales bacterium 1	map00720	-0.103127	13.2282	-0.248254	0.807757	0.932244	-6.12791
Clostridiales bacterium 1_7_47FAA _ map01120	Clostridiales bacterium 1	map01120	-0.103127	13.2282	-0.248254	0.807757	0.932244	-6.12791
Clostridiales bacterium 1_7_47FAA _ map01200	Clostridiales bacterium 1	map01200	-0.103127	13.2282	-0.248254	0.807757	0.932244	-6.12791
Clostridiales bacterium 1_7_47FAA _ map02060	Clostridiales bacterium 1	map02060	-0.103127	13.2282	-0.248254	0.807757	0.932244	-6.12791
Clostridium sp. MD294 _ map02026	Clostridium sp. MD294	map02026	-0.131654	14.918	-0.252914	0.803958	0.932244	-6.16362
Lachnospiraceae bacterium 10-1 _ map04217	Lachnospiraceae bacterium 10-1	map04217	-0.135865	15.8834	-0.259442	0.799295	0.932244	-6.07491
Lachnospiraceae bacterium M18-1 _ map00261	Lachnospiraceae bacterium M18-1	map00261	-0.0854815	13.5382	-0.247699	0.808178	0.932244	-6.12805
Lachnospiraceae bacterium M18-1 _ map00280	Lachnospiraceae bacterium M18-1	map00280	-0.11409	13.8053	-0.263159	0.79649	0.932244	-6.12401
Lachnospiraceae bacterium M18-1 _ map00710	Lachnospiraceae bacterium M18-1	map00710	-0.128257	15.1651	-0.262947	0.795906	0.932244	-6.26845
Lachnospiraceae bacterium M18-1 _ map00790	Lachnospiraceae bacterium M18-1	map00790	-0.11409	13.8053	-0.263159	0.79649	0.932244	-6.12401
Lachnospiraceae bacterium M18-1 _ map01200	Lachnospiraceae bacterium M18-1	map01200	-0.136985	18.6211	-0.251369	0.804689	0.932244	-6.2715
Lactobacillus johnsonii _ map02010	Lactobacillus johnsonii	map02010	-0.368172	16.6353	-0.257428	0.800108	0.932244	-6.26991
Lactobacillus johnsonii _ map04112	Lactobacillus johnsonii	map04112	-0.173377	13.6248	-0.258687	0.799134	0.932244	-6.26959
Oscillibacter sp. 1-3 _ map00250	Oscillibacter sp. 1-3	map00250	-0.181917	14.7594	-0.245788	0.809134	0.932244	-6.22688
Oscillibacter sp. 1-3 _ map00910	Oscillibacter sp. 1-3	map00910	-0.181917	14.7594	-0.245788	0.809134	0.932244	-6.22688
Oscillibacter valericigenes _ map01110	Oscillibacter valericigenes	map01110	-0.151809	15.3223	-0.249089	0.806625	0.932244	-6.22605
Oscillibacter valericigenes _ map03010	Oscillibacter valericigenes	map03010	0.173284	15.945	0.247957	0.807486	0.932244	-6.22634
Prevotella bergensis _ map00500	Prevotella bergensis	map00500	0.132936	15.3477	0.254585	0.802455	0.932244	-6.22463
Prevotella bergensis _ map01110	Prevotella bergensis	map01110	0.132936	15.3477	0.254585	0.802455	0.932244	-6.22463
Stomatobaculum longum _ map03010	Stomatobaculum longum	map03010	0.142057	15.1136	0.261589	0.796934	0.932244	-6.26882
Eubacterium plexicaudatum _ map00051	Eubacterium plexicaudatum	map00051	0.227146	16.2078	0.242008	0.812008	0.932387	-6.22783
Oscillibacter sp. 1-3 _ map00350	Oscillibacter sp. 1-3	map00350	0.1795	14.0865	0.241168	0.813129	0.932417	-6.07957
Oscillibacter sp. 1-3 _ map01220	Oscillibacter sp. 1-3	map01220	0.1795	14.0865	0.241168	0.813129	0.932417	-6.07957
Alistipes sp. CHKCI003 _ map01230	Alistipes sp. CHKCI003	map01230	0.110035	16.4267	0.238091	0.814795	0.933699	-6.27482
Marvinbryantia formatexigens _ map01200	Marvinbryantia formatexigens	map01200	0.157037	14.9133	0.236955	0.816329	0.934828	-6.0806
Clostridium sp. MD294 _ map00970	Clostridium sp. MD294	map00970	-0.154742	16.9326	-0.234881	0.817243	0.934954	-6.2756
Lachnospiraceae bacterium A4 _ map00051	Lachnospiraceae bacterium A4	map00051	0.204396	16.6038	0.231292	0.820172	0.934954	-6.23042
Lachnospiraceae bacterium MD308 _ map00010	Lachnospiraceae bacterium MD308	map00010	-0.116603	16.0469	-0.230186	0.820828	0.934954	-6.27672
Lachnospiraceae bacterium MD335 _ map01110	Lachnospiraceae bacterium MD335	map01110	-0.123118	18.5168	-0.230749	0.820398	0.934954	-6.27658
Lactobacillus reuteri _ map02020	Lactobacillus reuteri	map02020	0.159518	14.9538	0.233052	0.819295	0.934954	-6.08153
Marvinbryantia formatexigens _ map01130	Marvinbryantia formatexigens	map01130	-0.167981	14.6138	-0.233917	0.819269	0.934954	-6.00816
Marvinbryantia formatexigens _ map01230	Marvinbryantia formatexigens	map01230	-0.167981	14.6138	-0.233917	0.819269	0.934954	-6.00816
Ruminococcus albus _ map00680	Ruminococcus albus	map00680	-0.180292	15.6774	-0.232394	0.820423	0.934954	-6.00852
Eubacterium plexicaudatum _ map02024	Eubacterium plexicaudatum	map02024	-0.23029	13.762	-0.228735	0.822605	0.935903	-6.13266
Lachnospiraceae bacterium TWA4 _ map01100	Lachnospiraceae bacterium TWA4	map01100	0.147993	16.6618	0.227042	0.823231	0.935903	-6.27745
Oscillibacter sp. 1-3 _ map04217	Oscillibacter sp. 1-3	map04217	-0.18304	14.7351	-0.225946	0.824253	0.935903	-6.23168
Oscillibacter sp. KLE 1745 _ map00071	Oscillibacter sp. KLE 1745	map00071	-0.152922	14.5964	-0.225024	0.824957	0.935903	-6.23189
Oscillibacter sp. KLE 1745 _ map00280	Oscillibacter sp. KLE 1745	map00280	-0.152922	14.5964	-0.225024	0.824957	0.935903	-6.23189
Oscillibacter sp. KLE 1745 _ map01212	Oscillibacter sp. KLE 1745	map01212	-0.152922	14.5964	-0.225024	0.824957	0.935903	-6.23189
Lachnospiraceae bacterium 28-4 _ map01100	Lachnospiraceae bacterium 28-4	map01100	-0.111475	17.903	-0.222554	0.826664	0.936592	-6.27848
Lachnospiraceae bacterium A4 _ map00710	Lachnospiraceae bacterium A4	map00710	-0.156963	16.867	-0.223239	0.82614	0.936592	-6.27833
Acetivibrio ethanolgignens _ map00330	Acetivibrio ethanolgignens	map00330	-0.109065	13.766	-0.21891	0.829454	0.937729	-6.27931
Alistipes shahii _ map01100	Alistipes shahii	map01100	0.203902	14.6486	0.220757	0.828659	0.937729	-6.08438
Ruminococcus sp. DSM 100440 _ map03010	Ruminococcus sp. DSM 100440	map03010	0.0894433	14.8168	0.219408	0.829072	0.937729	-6.27919
Tetrahymena thermophila _ map03010	Tetrahymena thermophila	map03010	0.136217	16.0378	0.219172	0.829868	0.937729	-6.08473
Lachnospiraceae bacterium MD308 _ map01110	Lachnospiraceae bacterium MD308	map01110	0.138965	16.4562	0.217277	0.830704	0.938052	-6.27967
Anaerotruncus sp. G3(2012) _ map00020	Anaerotruncus sp. G3(2012)	map00020	-0.108216	13.9389	-0.211842	0.835727	0.941229	-6.05563
Eubacterium plexicaudatum _ map00061	Eubacterium plexicaudatum	map00061	0.138863	15.2395	0.211373	0.835403	0.941229	-6.23494
Eubacterium plexicaudatum _ map01212	Eubacterium plexicaudatum	map01212	0.138863	15.2395	0.211373	0.835403	0.941229	-6.23494
Hungatella hathewayi _ map01110	Hungatella hathewayi	map01110	-0.184317	16.6432	-0.212954	0.834192	0.941229	-6.2346
Lachnospiraceae bacterium A4 _ map00230	Lachnospiraceae bacterium A4	map00230	0.185149	16.2358	0.209524	0.836821	0.941838	-6.23534
Dorea sp. 5-2 _ map00710	Dorea sp. 5-2	map00710	0.134912	15.7318	0.208559	0.837392	0.941859	-6.28157
Lactobacillus johnsonii _ map03020	Lactobacillus johnsonii	map03020	-0.132566	14.6105	-0.206726	0.839933	0.944094	-6.01429
Lachnospiraceae bacterium M18-1 _ map00680	Lachnospiraceae bacterium M18-1	map00680	0.13026	17.4992	0.203334	0.841405	0.945125	-6.28267
Anaerobium acetethylicum _ map01110	Anaerobium acetethylicum	map01110	-0.115464	15.1939	-0.203772	0.842186	0.945379	-6.01491
Alistipes sp. CHKCI003 _ map01110	Alistipes sp. CHKCI003	map01110	0.09308	16.447	0.199807	0.844117	0.9463	-6.2834
Anaerobium acetethylicum _ map01130	Anaerobium acetethylicum	map01130	0.106697	14.7278	0.201268	0.844097	0.9463	-6.01543
Anaerotruncus sp. G3(2012) _ map05134	Anaerotruncus sp. G3(2012)	map05134	0.164924	17.1143	0.199233	0.845116	0.946796	-6.13914
Lachnospiraceae bacterium M18-1 _ map00030	Lachnospiraceae bacterium M18-1	map00030	-0.154072	16.3267	-0.197758	0.845694	0.946822	-6.28382
Acetivibrio ethanolgignens _ map00500	Acetivibrio ethanolgignens	map00500	0.159408	15.5617	0.194788	0.848317	0.947311	-6.1965
Blautia sp. YL58 _ map00250	Blautia sp. YL58	map00250	0.0741042	14.5624	0.194912	0.848222	0.947311	-6.17691
Lachnospiraceae bacterium 28-4 _ map00071	Lachnospiraceae bacterium 28-4	map00071	-0.106657	15.291	-0.194045	0.848552	0.947311	-6.28456
Lachnospiraceae bacterium 28-4 _ map00280	Lachnospiraceae bacterium 28-4	map00280	-0.106657	15.291	-0.194045	0.848552	0.947311	-6.28456
Lachnospiraceae bacterium M18-1 _ map02020	Lachnospiraceae bacterium M18-1	map02020	0.156277	16.6083	0.19358	0.848911	0.947311	-6.28466
Blautia hydrogenotrophica _ map00290	Blautia hydrogenotrophica	map00290	-0.102081	14.3539	-0.177666	0.861682	0.949861	-6.14331
Blautia hydrogenotrophica _ map00660	Blautia hydrogenotrophica	map00660	-0.102081	14.3539	-0.177666	0.861682	0.949861	-6.14331
Blautia hydrogenotrophica _ map00760	Blautia hydrogenotrophica	map00760	-0.102081	14.3539	-0.177666	0.861682	0.949861	-6.14331
Blautia hydrogenotrophica _ map00966	Blautia hydrogenotrophica	map00966	-0.102081	14.3539	-0.177666	0.861682	0.949861	-6.14331
Butyrivibrio crossotus _ map01120	Butyrivibrio crossotus	map01120	-0.140792	16.707	-0.172463	0.865689	0.949861	-6.14425
Clostridium sp. W14A _ map00010	Clostridium sp. W14A	map00010	-0.07621	14.8091	-0.172024	0.865549	0.949861	-6.28869
Clostridium sp. W14A _ map00051	Clostridium sp. W14A	map00051	-0.07621	14.8091	-0.172024	0.865549	0.949861	-6.28869
Clostridium sp. W14A _ map00562	Clostridium sp. W14A	map00562	-0.07621	14.8091	-0.172024	0.865549	0.949861	-6.28869
Clostridium sp. W14A _ map00710	Clostridium sp. W14A	map00710	-0.07621	14.8091	-0.172024	0.865549	0.949861	-6.28869
Clostridium sp. W14A _ map01100	Clostridium sp. W14A	map01100	-0.07621	14.8091	-0.172024	0.865549	0.949861	-6.28869
Clostridium sp. W14A _ map01110	Clostridium sp. W14A	map01110	-0.07621	14.8091	-0.172024	0.865549	0.949861	-6.28869
Clostridium sp. W14A _ map01120	Clostridium sp. W14A	map01120	-0.07621	14.8091	-0.172024	0.865549	0.949861	-6.28869
Clostridium sp. W14A _ map01130	Clostridium sp. W14A	map01130	-0.07621	14.8091	-0.172024	0.865549	0.949861	-6.28869
Clostridium sp. W14A _ map01200	Clostridium sp. W14A	map01200	-0.07621	14.8091	-0.172024	0.865549	0.949861	-6.28869
Clostridium sp. W14A _ map01230	Clostridium sp. W14A	map01230	-0.07621	14.8091	-0.172024	0.865549	0.949861	-6.28869
Dorea sp. 5-2 _ map00020	Dorea sp. 5-2	map00020	0.139655	15.834	0.182742	0.857415	0.949861	-6.24072
Lachnospiraceae bacterium A4 _ map00030	Lachnospiraceae bacterium A4	map00030	0.164983	16.7801	0.177554	0.861417	0.949861	-6.24168
Lachnospiraceae bacterium A4 _ map00520	Lachnospiraceae bacterium A4	map00520	-0.242817	16.8914	-0.17385	0.865416	0.949861	-5.95791
Lachnospiraceae bacterium A4 _ map03010	Lachnospiraceae bacterium A4	map03010	0.130132	18.4711	0.185895	0.854834	0.949861	-6.28615
Lachnospiraceae bacterium MD308 _ map01200	Lachnospiraceae bacterium MD308	map01200	0.12164	16.2795	0.186572	0.854312	0.949861	-6.28602
Lachnospiraceae bacterium TWA4 _ map03018	Lachnospiraceae bacterium TWA4	map03018	0.098401	14.5039	0.180593	0.859429	0.949861	-6.14278
Lachnospiraceae bacterium TWA4 _ map04212	Lachnospiraceae bacterium TWA4	map04212	0.098401	14.5039	0.180593	0.859429	0.949861	-6.14278
Lachnospiraceae bacterium TWA4 _ map05152	Lachnospiraceae bacterium TWA4	map05152	0.098401	14.5039	0.180593	0.859429	0.949861	-6.14278
Oscillibacter sp. 1-3 _ map00010	Oscillibacter sp. 1-3	map00010	0.10729	13.512	0.185715	0.855491	0.949861	-6.14181
Prevotella bergensis _ map01100	Prevotella bergensis	map01100	0.0906	16.1697	0.177215	0.861536	0.949861	-6.28777
Robinsoniella sp. RHS _ map00564	Robinsoniella sp. RHS	map00564	0.118719	17.6117	0.181266	0.859396	0.949861	-6.01935
Butyrivibrio crossotus _ map00010	Butyrivibrio crossotus	map00010	0.119957	16.8452	0.162509	0.873565	0.949981	-6.09569
Butyrivibrio crossotus _ map00710	Butyrivibrio crossotus	map00710	0.119957	16.8452	0.162509	0.873565	0.949981	-6.09569
Butyrivibrio crossotus _ map01130	Butyrivibrio crossotus	map01130	0.119957	16.8452	0.162509	0.873565	0.949981	-6.09569
Butyrivibrio crossotus _ map01200	Butyrivibrio crossotus	map01200	0.119957	16.8452	0.162509	0.873565	0.949981	-6.09569
Butyrivibrio crossotus _ map04066	Butyrivibrio crossotus	map04066	0.119957	16.8452	0.162509	0.873565	0.949981	-6.09569
Butyrivibrio crossotus _ map05010	Butyrivibrio crossotus	map05010	0.119957	16.8452	0.162509	0.873565	0.949981	-6.09569
Coprococcus comes _ map00040	Coprococcus comes	map00040	-0.0897733	16.5788	-0.169066	0.868308	0.949981	-6.09466
Dorea sp. 5-2 _ map03010	Dorea sp. 5-2	map03010	-0.0899917	17.5192	-0.169445	0.867544	0.949981	-6.28915
Lachnospiraceae bacterium 2_1_46FAA _ map00900	Lachnospiraceae bacterium 2	map00900	0.106542	17.1646	0.167182	0.869965	0.949981	-6.0949
Lachnospiraceae bacterium 2_1_46FAA _ map01130	Lachnospiraceae bacterium 2	map01130	0.106542	17.1646	0.167182	0.869965	0.949981	-6.0949
Lactobacillus reuteri _ map00910	Lactobacillus reuteri	map00910	-0.08328	14.0665	-0.160757	0.874719	0.949981	-6.09606
Lactobacillus reuteri _ map04217	Lactobacillus reuteri	map04217	-0.08328	14.0665	-0.160757	0.874719	0.949981	-6.09606
Lactobacillus reuteri _ map04724	Lactobacillus reuteri	map04724	-0.08328	14.0665	-0.160757	0.874719	0.949981	-6.09606
Odoribacter laneus _ map03010	Odoribacter laneus	map03010	0.135265	14.0926	0.169126	0.868469	0.949981	-6.06396
Oscillibacter sp. 1-3 _ map00471	Oscillibacter sp. 1-3	map00471	-0.159405	14.0872	-0.162616	0.873301	0.949981	-6.09575
Oscillibacter sp. 1-3 _ map04964	Oscillibacter sp. 1-3	map04964	-0.159405	14.0872	-0.162616	0.873301	0.949981	-6.09575
Odoribacter splanchnicus _ map00040	Odoribacter splanchnicus	map00040	0.070573	14.8444	0.159061	0.875714	0.950457	-6.24487
Lachnospiraceae bacterium 28-4 _ map00710	Lachnospiraceae bacterium 28-4	map00710	-0.149028	15.082	-0.156256	0.878387	0.952751	-6.09672
Anaerotruncus sp. G3(2012) _ map01230	Anaerotruncus sp. G3(2012)	map01230	-0.113856	15.3118	-0.145479	0.886377	0.954293	-6.20511
Blautia sp. YL58 _ map00983	Blautia sp. YL58	map00983	0.102369	14.7578	0.149835	0.883002	0.954293	-6.18487
Coriobacteriaceae bacterium CHKCI002 _ map00520	Coriobacteriaceae bacterium CHKCI002	map00520	-0.0963283	17.4954	-0.144931	0.886954	0.954293	-6.09853
Lachnospiraceae bacterium 10-1 _ map01100	Lachnospiraceae bacterium 10-1	map01100	0.072565	17.5821	0.145557	0.886066	0.954293	-6.293
Lachnospiraceae bacterium 3-1 _ map01100	Lachnospiraceae bacterium 3-1	map01100	0.0716867	16.02	0.143363	0.887771	0.954293	-6.29333
Lachnospiraceae bacterium M18-1 _ map00051	Lachnospiraceae bacterium M18-1	map00051	-0.110137	16.1573	-0.152129	0.880963	0.954293	-6.292
Lachnospiraceae bacterium M18-1 _ map02040	Lachnospiraceae bacterium M18-1	map02040	0.189939	15.848	0.142607	0.88877	0.954293	-6.14907
Lachnospiraceae bacterium M18-1 _ map04621	Lachnospiraceae bacterium M18-1	map04621	0.189939	15.848	0.142607	0.88877	0.954293	-6.14907
Lachnospiraceae bacterium M18-1 _ map05132	Lachnospiraceae bacterium M18-1	map05132	0.189939	15.848	0.142607	0.88877	0.954293	-6.14907
Lachnospiraceae bacterium MD308 _ map02020	Lachnospiraceae bacterium MD308	map02020	0.203102	16.0238	0.144825	0.887052	0.954293	-6.14874
Lachnospiraceae bacterium MD308 _ map02040	Lachnospiraceae bacterium MD308	map02040	0.203102	16.0238	0.144825	0.887052	0.954293	-6.14874
Lachnospiraceae bacterium MD308 _ map04626	Lachnospiraceae bacterium MD308	map04626	0.203102	16.0238	0.144825	0.887052	0.954293	-6.14874
Lachnospiraceae bacterium MD308 _ map05132	Lachnospiraceae bacterium MD308	map05132	0.203102	16.0238	0.144825	0.887052	0.954293	-6.14874
Lachnospiraceae bacterium MD308 _ map05134	Lachnospiraceae bacterium MD308	map05134	0.203102	16.0238	0.144825	0.887052	0.954293	-6.14874
Oscillibacter sp. 1-3 _ map01230	Oscillibacter sp. 1-3	map01230	-0.10115	15.26	-0.148249	0.884094	0.954293	-6.24657
Oscillibacter valericigenes _ map00230	Oscillibacter valericigenes	map00230	-0.112848	13.586	-0.15104	0.882227	0.954293	-6.09761
Alistipes putredinis _ map00970	Alistipes putredinis	map00970	-0.0829125	13.9649	-0.140915	0.890439	0.955484	-6.02602
Anaerotignum neopropionicum _ map01100	Anaerotignum neopropionicum	map01100	-0.0816885	13.8509	-0.137965	0.89235	0.95633	-6.14975
Anaerotignum neopropionicum _ map01200	Anaerotignum neopropionicum	map01200	-0.0816885	13.8509	-0.137965	0.89235	0.95633	-6.14975
Hungatella hathewayi _ map04212	Hungatella hathewayi	map04212	-0.10332	14.9037	-0.136948	0.893138	0.956573	-6.14989
Oscillibacter valericigenes _ map00010	Oscillibacter valericigenes	map00010	-0.0640542	13.6443	-0.134701	0.894738	0.957685	-6.18708
Lachnospiraceae bacterium M18-1 _ map00340	Lachnospiraceae bacterium M18-1	map00340	0.0974467	15	0.133709	0.896233	0.958081	-5.96425
Oscillibacter sp. 1-3 _ map01130	Oscillibacter sp. 1-3	map01130	0.077606	15.619	0.133398	0.89575	0.958081	-6.20684
Lachnospiraceae bacterium 2_1_46FAA _ map01100	Lachnospiraceae bacterium 2	map01100	-0.0855433	16.8028	-0.12992	0.898229	0.959613	-6.29521
Blautia sp. YL58 _ map01100	Blautia sp. YL58	map01100	-0.076195	16.3697	-0.128489	0.899343	0.96019	-6.2954
Candidatus Azobacteroides pseudotrichonymphae _ map01100	Candidatus Azobacteroides pseudotrichonymphae	map01100	-0.0662883	14.4485	-0.12533	0.90215	0.96019	-6.10124
Lachnospiraceae bacterium M18-1 _ map00270	Lachnospiraceae bacterium M18-1	map00270	0.065948	14.5566	0.127077	0.900661	0.96019	-6.20768
Lachnospiraceae bacterium MD308 _ map01230	Lachnospiraceae bacterium MD308	map01230	0.0818217	16.4276	0.127513	0.900104	0.96019	-6.29553
Roseburia hominis _ map00130	Roseburia hominis	map00130	0.094334	15.5724	0.125602	0.902093	0.96019	-6.07053
Roseburia hominis _ map00270	Roseburia hominis	map00270	0.094334	15.5724	0.125602	0.902093	0.96019	-6.07053
Lachnospiraceae bacterium MD308 _ map01130	Lachnospiraceae bacterium MD308	map01130	0.0786167	16.4864	0.123749	0.903036	0.960533	-6.29602
Hungatella hathewayi _ map03010	Hungatella hathewayi	map03010	-0.106871	13.8496	-0.118011	0.907848	0.965049	-6.15237
Lachnospiraceae bacterium A4 _ map00195	Lachnospiraceae bacterium A4	map00195	-0.098092	16.1603	-0.11745	0.908415	0.965049	-6.07154
Clostridium sp. MD294 _ map04931	Clostridium sp. MD294	map04931	0.071426	14.9132	0.106073	0.917008	0.965222	-6.2102
Dorea sp. 5-2 _ map04151	Dorea sp. 5-2	map04151	-0.04349	13.7064	-0.102961	0.91934	0.965222	-6.25241
Dorea sp. 5-2 _ map04217	Dorea sp. 5-2	map04217	-0.04349	13.7064	-0.102961	0.91934	0.965222	-6.25241
Dorea sp. 5-2 _ map04612	Dorea sp. 5-2	map04612	-0.04349	13.7064	-0.102961	0.91934	0.965222	-6.25241
Dorea sp. 5-2 _ map04626	Dorea sp. 5-2	map04626	-0.04349	13.7064	-0.102961	0.91934	0.965222	-6.25241
Dorea sp. 5-2 _ map04657	Dorea sp. 5-2	map04657	-0.04349	13.7064	-0.102961	0.91934	0.965222	-6.25241
Dorea sp. 5-2 _ map04659	Dorea sp. 5-2	map04659	-0.04349	13.7064	-0.102961	0.91934	0.965222	-6.25241
Dorea sp. 5-2 _ map04914	Dorea sp. 5-2	map04914	-0.04349	13.7064	-0.102961	0.91934	0.965222	-6.25241
Dorea sp. 5-2 _ map04915	Dorea sp. 5-2	map04915	-0.04349	13.7064	-0.102961	0.91934	0.965222	-6.25241
Dorea sp. 5-2 _ map05200	Dorea sp. 5-2	map05200	-0.04349	13.7064	-0.102961	0.91934	0.965222	-6.25241
Dorea sp. 5-2 _ map05215	Dorea sp. 5-2	map05215	-0.04349	13.7064	-0.102961	0.91934	0.965222	-6.25241
Lachnospiraceae bacterium 10-1 _ map01110	Lachnospiraceae bacterium 10-1	map01110	-0.0551117	17.032	-0.114428	0.910305	0.965222	-6.29715
Lachnospiraceae bacterium 10-1 _ map03018	Lachnospiraceae bacterium 10-1	map03018	0.12412	14.4209	0.110986	0.913607	0.965222	-6.02988
Lachnospiraceae bacterium A4 _ map00010	Lachnospiraceae bacterium A4	map00010	0.083705	17.3385	0.103421	0.918898	0.965222	-6.29838
Lachnospiraceae bacterium MD308 _ map04066	Lachnospiraceae bacterium MD308	map04066	-0.056255	16.0167	-0.11104	0.912948	0.965222	-6.29755
Lachnospiraceae bacterium MD308 _ map05010	Lachnospiraceae bacterium MD308	map05010	-0.056255	16.0167	-0.11104	0.912948	0.965222	-6.29755
Oscillibacter sp. 1-3 _ map01200	Oscillibacter sp. 1-3	map01200	-0.0986967	16.0436	-0.106233	0.916709	0.965222	-6.29808
Oscillibacter valericigenes _ map01100	Oscillibacter valericigenes	map01100	-0.0592583	15.7909	-0.105928	0.916939	0.965222	-6.29812
Roseburia hominis _ map01200	Roseburia hominis	map01200	-0.07046	15.2377	-0.116038	0.909369	0.965222	-6.10239
Lachnospiraceae bacterium M18-1 _ map00520	Lachnospiraceae bacterium M18-1	map00520	0.0620967	16.0191	0.0999771	0.921589	0.966791	-6.29874
Lachnospiraceae bacterium MD308 _ map04621	Lachnospiraceae bacterium MD308	map04621	-0.13873	16.2138	-0.0998572	0.921969	0.966791	-6.1544
Lactobacillus reuteri _ map00791	Lactobacillus reuteri	map00791	-0.08374	16.3211	-0.0981736	0.923389	0.967089	-6.07367
Lactobacillus reuteri _ map05120	Lactobacillus reuteri	map05120	-0.08374	16.3211	-0.0981736	0.923389	0.967089	-6.07367
Lachnospiraceae bacterium M18-1 _ map04973	Lachnospiraceae bacterium M18-1	map04973	-0.061302	14.856	-0.0961467	0.924965	0.967551	-6.07387
Phocaeicola salanitronis _ map03010	Phocaeicola salanitronis	map03010	-0.0618292	15.3926	-0.0963989	0.924551	0.967551	-6.19162
Lachnospiraceae bacterium A4 _ map00190	Lachnospiraceae bacterium A4	map00190	-0.079604	16.1719	-0.0944872	0.926256	0.968168	-6.07404
Odoribacter splanchnicus _ map01100	Odoribacter splanchnicus	map01100	0.04321	16.6449	0.0934507	0.926691	0.968168	-6.29939
Lachnospiraceae bacterium A4 _ map00053	Lachnospiraceae bacterium A4	map00053	-0.0782	15.6533	-0.0933969	0.927397	0.968311	-5.96895
Eubacterium plexicaudatum _ map03010	Eubacterium plexicaudatum	map03010	0.0598617	19.9837	0.0814606	0.936073	0.976421	-6.30047
Lachnospiraceae bacterium A4 _ map02040	Lachnospiraceae bacterium A4	map02040	0.066698	16.5546	0.0815718	0.93631	0.976421	-6.0752
Lachnospiraceae bacterium 28-4 _ map04066	Lachnospiraceae bacterium 28-4	map04066	0.0571933	15.1811	0.0774729	0.939614	0.977474	-6.03313
Lachnospiraceae bacterium 28-4 _ map05010	Lachnospiraceae bacterium 28-4	map05010	0.0571933	15.1811	0.0774729	0.939614	0.977474	-6.03313
Lachnospiraceae bacterium A4 _ map01100	Lachnospiraceae bacterium A4	map01100	0.0775033	19.0074	0.0780026	0.938787	0.977474	-6.30075
Lactobacillus johnsonii _ map00040	Lactobacillus johnsonii	map00040	-0.0477957	15.0305	-0.0787876	0.938229	0.977474	-6.25467
Lachnospiraceae bacterium MD335 _ map00051	Lachnospiraceae bacterium MD335	map00051	0.0470867	16.1183	0.0759685	0.940374	0.977668	-6.30091
Anaerotruncus sp. G3(2012) _ map01110	Anaerotruncus sp. G3(2012)	map01110	0.041046	16.4439	0.073535	0.942406	0.978123	-6.2132
Eubacteriaceae bacterium CHKCI004 _ map01110	Eubacteriaceae bacterium CHKCI004	map01110	0.0519783	15.2949	0.0651669	0.948838	0.978123	-6.30169
Eubacterium limosum _ map00720	Eubacterium limosum	map00720	-0.06497	16.1088	-0.0716896	0.943924	0.978123	-6.15689
Eubacterium limosum _ map01120	Eubacterium limosum	map01120	-0.06497	16.1088	-0.0716896	0.943924	0.978123	-6.15689
Eubacterium limosum _ map01200	Eubacterium limosum	map01200	-0.06497	16.1088	-0.0716896	0.943924	0.978123	-6.15689
Hungatella hathewayi _ map04141	Hungatella hathewayi	map04141	0.030183	17.9495	0.0578923	0.954589	0.978123	-6.25613
Hungatella hathewayi _ map04151	Hungatella hathewayi	map04151	0.030183	17.9495	0.0578923	0.954589	0.978123	-6.25613
Hungatella hathewayi _ map04612	Hungatella hathewayi	map04612	0.030183	17.9495	0.0578923	0.954589	0.978123	-6.25613
Hungatella hathewayi _ map04621	Hungatella hathewayi	map04621	0.030183	17.9495	0.0578923	0.954589	0.978123	-6.25613
Hungatella hathewayi _ map04626	Hungatella hathewayi	map04626	0.030183	17.9495	0.0578923	0.954589	0.978123	-6.25613
Hungatella hathewayi _ map04657	Hungatella hathewayi	map04657	0.030183	17.9495	0.0578923	0.954589	0.978123	-6.25613
Hungatella hathewayi _ map04659	Hungatella hathewayi	map04659	0.030183	17.9495	0.0578923	0.954589	0.978123	-6.25613
Hungatella hathewayi _ map04914	Hungatella hathewayi	map04914	0.030183	17.9495	0.0578923	0.954589	0.978123	-6.25613
Hungatella hathewayi _ map04915	Hungatella hathewayi	map04915	0.030183	17.9495	0.0578923	0.954589	0.978123	-6.25613
Hungatella hathewayi _ map05200	Hungatella hathewayi	map05200	0.030183	17.9495	0.0578923	0.954589	0.978123	-6.25613
Hungatella hathewayi _ map05215	Hungatella hathewayi	map05215	0.030183	17.9495	0.0578923	0.954589	0.978123	-6.25613
Hungatella hathewayi _ map05418	Hungatella hathewayi	map05418	0.030183	17.9495	0.0578923	0.954589	0.978123	-6.25613
Lachnospiraceae bacterium M18-1 _ map00770	Lachnospiraceae bacterium M18-1	map00770	0.032242	14.2745	0.0592374	0.953588	0.978123	-6.21418
Lachnospiraceae bacterium TWA4 _ map00670	Lachnospiraceae bacterium TWA4	map00670	0.0403783	15.9717	0.0648409	0.949094	0.978123	-6.30172
Lactobacillus johnsonii _ map00240	Lactobacillus johnsonii	map00240	0.0449783	14.436	0.0667096	0.947682	0.978123	-6.25557
Lactobacillus johnsonii _ map03010	Lactobacillus johnsonii	map03010	-0.030015	15.9362	-0.0584679	0.954091	0.978123	-6.30212
Odoribacter laneus _ map00010	Odoribacter laneus	map00010	0.0334275	14.5765	0.0585297	0.954274	0.978123	-6.10751
Odoribacter laneus _ map00620	Odoribacter laneus	map00620	0.0334275	14.5765	0.0585297	0.954274	0.978123	-6.10751
Roseburia hominis _ map01120	Roseburia hominis	map01120	0.0468933	15.3159	0.0727783	0.943073	0.978123	-6.10656
Lachnospiraceae bacterium M18-1 _ map04217	Lachnospiraceae bacterium M18-1	map04217	0.03178	14.9032	0.0557887	0.956237	0.979223	-6.25626
Burkholderiales bacterium YL45 _ map00020	Burkholderiales bacterium YL45	map00020	0.0435995	15.7764	0.0403978	0.968385	0.979886	-6.15869
Burkholderiales bacterium YL45 _ map00190	Burkholderiales bacterium YL45	map00190	0.0435995	15.7764	0.0403978	0.968385	0.979886	-6.15869
Burkholderiales bacterium YL45 _ map00620	Burkholderiales bacterium YL45	map00620	0.0435995	15.7764	0.0403978	0.968385	0.979886	-6.15869
Burkholderiales bacterium YL45 _ map00650	Burkholderiales bacterium YL45	map00650	0.0435995	15.7764	0.0403978	0.968385	0.979886	-6.15869
Burkholderiales bacterium YL45 _ map00720	Burkholderiales bacterium YL45	map00720	0.0435995	15.7764	0.0403978	0.968385	0.979886	-6.15869
Burkholderiales bacterium YL45 _ map01100	Burkholderiales bacterium YL45	map01100	0.0435995	15.7764	0.0403978	0.968385	0.979886	-6.15869
Burkholderiales bacterium YL45 _ map01110	Burkholderiales bacterium YL45	map01110	0.0435995	15.7764	0.0403978	0.968385	0.979886	-6.15869
Burkholderiales bacterium YL45 _ map01120	Burkholderiales bacterium YL45	map01120	0.0435995	15.7764	0.0403978	0.968385	0.979886	-6.15869
Burkholderiales bacterium YL45 _ map01130	Burkholderiales bacterium YL45	map01130	0.0435995	15.7764	0.0403978	0.968385	0.979886	-6.15869
Burkholderiales bacterium YL45 _ map01200	Burkholderiales bacterium YL45	map01200	0.0435995	15.7764	0.0403978	0.968385	0.979886	-6.15869
Burkholderiales bacterium YL45 _ map02020	Burkholderiales bacterium YL45	map02020	0.0435995	15.7764	0.0403978	0.968385	0.979886	-6.15869
Burkholderiales bacterium YL45 _ map05134	Burkholderiales bacterium YL45	map05134	0.0435995	15.7764	0.0403978	0.968385	0.979886	-6.15869
Catonella morbi _ map01120	Catonella morbi	map01120	0.02645	15.741	0.0510025	0.959947	0.979886	-6.30254
Hungatella hathewayi _ map04217	Hungatella hathewayi	map04217	0.0259277	18.0127	0.0486539	0.961829	0.979886	-6.25664
Lachnospiraceae bacterium 10-1 _ map03010	Lachnospiraceae bacterium 10-1	map03010	0.0400305	15.5244	0.0437017	0.965796	0.979886	-6.15855
Lachnospiraceae bacterium 3-1 _ map01110	Lachnospiraceae bacterium 3-1	map01110	-0.0294703	15.5766	-0.0463922	0.963602	0.979886	-6.25675
Lachnospiraceae bacterium 3-1 _ map01120	Lachnospiraceae bacterium 3-1	map01120	-0.0294703	15.5766	-0.0463922	0.963602	0.979886	-6.25675
Lactobacillus johnsonii _ map00052	Lactobacillus johnsonii	map00052	0.031002	15.1746	0.0471439	0.963012	0.979886	-6.25671
Lactobacillus johnsonii _ map00500	Lactobacillus johnsonii	map00500	0.031002	15.1746	0.0471439	0.963012	0.979886	-6.25671
Mucispirillum schaedleri _ map00195	Mucispirillum schaedleri	map00195	-0.0202357	14.3753	-0.0476261	0.962634	0.979886	-6.25669
Hungateiclostridiaceae bacterium KB18 _ map00051	Hungateiclostridiaceae bacterium KB18	map00051	0.0196103	15.0052	0.0345313	0.972903	0.983636	-6.25724
Lachnospiraceae bacterium 10-1 _ map00270	Lachnospiraceae bacterium 10-1	map00270	-0.01853	14.3059	-0.0341344	0.973245	0.983636	-6.19579
Lactobacillus johnsonii _ map00230	Lactobacillus johnsonii	map00230	0.0228675	14.954	0.0332668	0.974	0.983815	-6.1087
Adlercreutzia equolifaciens _ map03018	Adlercreutzia equolifaciens	map03018	-0.0138347	13.8673	-0.0296741	0.976713	0.984804	-6.2574
Adlercreutzia equolifaciens _ map04212	Adlercreutzia equolifaciens	map04212	-0.0138347	13.8673	-0.0296741	0.976713	0.984804	-6.2574
Adlercreutzia equolifaciens _ map05152	Adlercreutzia equolifaciens	map05152	-0.0138347	13.8673	-0.0296741	0.976713	0.984804	-6.2574
Lachnospiraceae bacterium A4 _ map00720	Lachnospiraceae bacterium A4	map00720	-0.0172217	18.1856	-0.0274016	0.978521	0.986043	-6.196
Clostridium disporicum _ map02024	Clostridium disporicum	map02024	-0.0153917	14.63	-0.0261419	0.979604	0.986552	-6.03586
Lactobacillus reuteri _ map00030	Lactobacillus reuteri	map00030	-0.016215	15.9371	-0.0241944	0.981034	0.986825	-6.19608
Mucispirillum schaedleri _ map03010	Mucispirillum schaedleri	map03010	0.013955	19.7087	0.0246636	0.980624	0.986825	-6.30356
Lachnospiraceae bacterium M18-1 _ map01110	Lachnospiraceae bacterium M18-1	map01110	-0.0102183	18.3651	-0.0178975	0.985939	0.991174	-6.30371
Roseburia intestinalis _ map01100	Roseburia intestinalis	map01100	-0.011552	15.5627	-0.0144263	0.988691	0.993354	-6.21588
Anaerotruncus sp. G3(2012) _ map00900	Anaerotruncus sp. G3(2012)	map00900	0.0071555	14.7693	0.0122843	0.990382	0.994468	-6.15945
Coprococcus comes _ map01230	Coprococcus comes	map01230	-0.00459	14.379	-0.00849451	0.993386	0.996366	-5.9734
Lachnospiraceae bacterium TWA4 _ map00240	Lachnospiraceae bacterium TWA4	map00240	-0.003416	15.5245	-0.00738455	0.994211	0.996366	-6.21595
Lachnospiraceae bacterium TWA4 _ map00983	Lachnospiraceae bacterium TWA4	map00983	-0.003416	15.5245	-0.00738455	0.994211	0.996366	-6.21595
Lactobacillus reuteri _ map00450	Lactobacillus reuteri	map00450	0.003826	15.1025	0.00686488	0.994612	0.996366	-6.25783
Roseburia faecis _ map01100	Roseburia faecis	map01100	0.001524	14.8922	0.00245628	0.998077	0.998077	-6.15953
Roseburia faecis _ map01110	Roseburia faecis	map01110	0.001524	14.8922	0.00245628	0.998077	0.998077	-6.15953
Roseburia faecis _ map01230	Roseburia faecis	map01230	0.001524	14.8922	0.00245628	0.998077	0.998077	-6.15953

## Sheet: D8
Species_KEGG	Species	KEGG	logFC	AveExpr	t	P.Value	adj.P.Val	B
Bacteroides caecimuris _ map00010	Bacteroides caecimuris	map00010	-4.86257	17.7111	-5.66893	4.48e-05	0.00356597	2.30354
Bacteroides caecimuris _ map00020	Bacteroides caecimuris	map00020	-5.02951	17.5986	-5.86962	3.1e-05	0.00356597	2.64511
Bacteroides caecimuris _ map00620	Bacteroides caecimuris	map00620	-5.02951	17.5986	-5.86962	3.1e-05	0.00356597	2.64511
Bacteroides caecimuris _ map00710	Bacteroides caecimuris	map00710	-4.85516	17.9154	-5.66478	4.51e-05	0.00356597	2.29641
Bacteroides caecimuris _ map01100	Bacteroides caecimuris	map01100	-5.21339	18.2872	-5.70152	4.21e-05	0.00356597	2.35944
Bacteroides caecimuris _ map01110	Bacteroides caecimuris	map01110	-4.907	17.9692	-5.63636	4.75e-05	0.00356597	2.24751
Bacteroides caecimuris _ map01120	Bacteroides caecimuris	map01120	-5.17786	18.2486	-5.72785	4.01e-05	0.00356597	2.40447
Bacteroides caecimuris _ map01130	Bacteroides caecimuris	map01130	-5.18695	18.2707	-5.69578	4.26e-05	0.00356597	2.34961
Bacteroides caecimuris _ map01200	Bacteroides caecimuris	map01200	-5.17786	18.2486	-5.72785	4.01e-05	0.00356597	2.40447
Clostridiales bacterium CHKCI006 _ map01100	Clostridiales bacterium CHKCI006	map01100	-3.29094	15.2911	-6.18601	4.42e-05	0.00356597	2.28575
Tannerella sp. oral taxon HOT-286 _ map03010	Tannerella sp. oral taxon HOT-286	map03010	-4.49767	17.6132	-6.45931	2.01e-05	0.00356597	3.02448
Lachnospiraceae bacterium A4 _ map00052	Lachnospiraceae bacterium A4	map00052	4.29301	15.7726	5.46952	0.000108083	0.00743071	1.5041
Anaerotruncus sp. G3(2012) _ map05134	Anaerotruncus sp. G3(2012)	map05134	-4.76006	18.4564	-5.12915	0.000153836	0.00833141	1.18016
Bacteroides caecimuris _ map00030	Bacteroides caecimuris	map00030	-4.68446	17.1696	-4.88338	0.00024252	0.00833141	0.757034
Bacteroides caecimuris _ map01230	Bacteroides caecimuris	map01230	-4.83403	17.3059	-4.9092	0.000231112	0.00833141	0.801891
Burkholderiales bacterium YL45 _ map00020	Burkholderiales bacterium YL45	map00020	-3.05688	19.6201	-4.6664	0.000296031	0.00833141	0.532486
Burkholderiales bacterium YL45 _ map00190	Burkholderiales bacterium YL45	map00190	-3.05688	19.6201	-4.6664	0.000296031	0.00833141	0.532486
Burkholderiales bacterium YL45 _ map00620	Burkholderiales bacterium YL45	map00620	-3.05688	19.6201	-4.6664	0.000296031	0.00833141	0.532486
Burkholderiales bacterium YL45 _ map00650	Burkholderiales bacterium YL45	map00650	-3.05688	19.6201	-4.6664	0.000296031	0.00833141	0.532486
Burkholderiales bacterium YL45 _ map00720	Burkholderiales bacterium YL45	map00720	-3.05688	19.6201	-4.6664	0.000296031	0.00833141	0.532486
Burkholderiales bacterium YL45 _ map01100	Burkholderiales bacterium YL45	map01100	-3.09349	19.6926	-4.69046	0.000282512	0.00833141	0.576578
Burkholderiales bacterium YL45 _ map01110	Burkholderiales bacterium YL45	map01110	-3.09349	19.6926	-4.69046	0.000282512	0.00833141	0.576578
Burkholderiales bacterium YL45 _ map01120	Burkholderiales bacterium YL45	map01120	-3.05311	19.6266	-4.65476	0.00030296	0.00833141	0.510741
Burkholderiales bacterium YL45 _ map01130	Burkholderiales bacterium YL45	map01130	-3.09349	19.6926	-4.69046	0.000282512	0.00833141	0.576578
Burkholderiales bacterium YL45 _ map01200	Burkholderiales bacterium YL45	map01200	-3.05311	19.6266	-4.65476	0.00030296	0.00833141	0.510741
Burkholderiales bacterium YL45 _ map02020	Burkholderiales bacterium YL45	map02020	-3.05688	19.6201	-4.6664	0.000296031	0.00833141	0.532486
Burkholderiales bacterium YL45 _ map05134	Burkholderiales bacterium YL45	map05134	-3.05688	19.6201	-4.6664	0.000296031	0.00833141	0.532486
Dorea sp. 5-2 _ map01110	Dorea sp. 5-2	map01110	4.14644	17.4984	4.69285	0.000289615	0.00833141	0.557903
Lachnospiraceae bacterium A4 _ map00680	Lachnospiraceae bacterium A4	map00680	5.0419	16.5414	5.30652	0.000142884	0.00833141	1.25378
Lachnospiraceae bacterium A4 _ map01110	Lachnospiraceae bacterium A4	map01110	4.79247	17.347	4.94038	0.000218075	0.00833141	0.856096
Dorea sp. 5-2 _ map01130	Dorea sp. 5-2	map01130	4.19364	17.657	4.65167	0.00031414	0.00833828	0.481502
Lachnospiraceae bacterium A4 _ map00010	Lachnospiraceae bacterium A4	map00010	3.86096	16.0613	4.73001	0.000323424	0.00833828	0.490412
Bacteroides caecimuris _ map01051	Bacteroides caecimuris	map01051	-4.17152	17.6029	-4.80152	0.000347153	0.00867882	0.454783
Anaerotruncus sp. G3(2012) _ map02020	Anaerotruncus sp. G3(2012)	map02020	-4.50422	18.2983	-4.67327	0.000360033	0.0087361	0.388662
Bacteroides caecimuris _ map00720	Bacteroides caecimuris	map00720	-3.96713	17.9606	-4.85773	0.000378361	0.00891852	0.390696
Lachnospiraceae bacterium A4 _ map01130	Lachnospiraceae bacterium A4	map01130	4.31857	16.9688	4.6187	0.000399284	0.00915025	0.294519
Dorea sp. 5-2 _ map01100	Dorea sp. 5-2	map01100	4.39688	17.9614	4.49483	0.000428829	0.00956173	0.188805
Dorea sp. 5-2 _ map01120	Dorea sp. 5-2	map01120	4.19261	17.7929	4.44052	0.000477902	0.0103755	0.0868541
Dorea sp. 5-2 _ map00010	Dorea sp. 5-2	map00010	3.89407	17.4352	4.42461	0.000493335	0.010424	0.0569437
Herbinix luporum _ map03010	Herbinix luporum	map03010	3.40406	16.0813	4.49506	0.000505405	0.010424	0.0751324
Bacteroides graminisolvens _ map01100	Bacteroides graminisolvens	map01100	2.72991	16.1061	4.32824	0.000598403	0.012041	-0.124791
Bacteroides caecimuris _ map00650	Bacteroides caecimuris	map00650	-3.77811	17.8425	-4.5811	0.000616064	0.0121013	-0.0481153
Anaerotruncus sp. G3(2012) _ map01120	Anaerotruncus sp. G3(2012)	map01120	-4.6042	17.5272	-4.27269	0.000669098	0.0125456	-0.229916
Lachnospiraceae bacterium 28-4 _ map00520	Lachnospiraceae bacterium 28-4	map00520	-3.03422	15.4027	-4.68489	0.000656012	0.0125456	-0.0796723
Oscillibacter sp. 1-3 _ map00460	Oscillibacter sp. 1-3	map00460	-2.79909	13.9877	-4.33566	0.000810507	0.0145363	-0.328715
Oscillibacter sp. 1-3 _ map00940	Oscillibacter sp. 1-3	map00940	-2.79909	13.9877	-4.33566	0.000810507	0.0145363	-0.328715
Dorea sp. 5-2 _ map01200	Dorea sp. 5-2	map01200	3.52804	17.9956	4.20893	0.000877432	0.0154017	-0.439187
Anaerotruncus sp. G3(2012) _ map01100	Anaerotruncus sp. G3(2012)	map01100	-4.45783	18.573	-4.11609	0.00105118	0.0175793	-0.613629
Bacteroides caecimuris _ map00680	Bacteroides caecimuris	map00680	-3.01673	15.4678	-4.2883	0.00105677	0.0175793	-0.534216
Bacteroides reticulotermitis _ map01120	Bacteroides reticulotermitis	map01120	-2.74376	15.8027	-4.37817	0.00106541	0.0175793	-0.516746
Lachnospiraceae bacterium TWA4 _ map01100	Lachnospiraceae bacterium TWA4	map01100	3.1411	16.1168	4.05146	0.0011926	0.019292	-0.725623
Lachnospiraceae bacterium A4 _ map01100	Lachnospiraceae bacterium A4	map01100	4.26434	18.0528	4.00275	0.00131191	0.020814	-0.814636
Anaerotruncus sp. G3(2012) _ map04621	Anaerotruncus sp. G3(2012)	map04621	-4.24271	17.9345	-4.02046	0.00145859	0.022284	-0.873939
Anaerotruncus sp. G3(2012) _ map04626	Anaerotruncus sp. G3(2012)	map04626	-4.24271	17.9345	-4.02046	0.00145859	0.022284	-0.873939
Anaerotruncus sp. G3(2012) _ map02040	Anaerotruncus sp. G3(2012)	map02040	-4.21715	17.9203	-3.96769	0.00161091	0.0235949	-0.966207
Anaerotruncus sp. G3(2012) _ map05132	Anaerotruncus sp. G3(2012)	map05132	-4.21715	17.9203	-3.96769	0.00161091	0.0235949	-0.966207
Lachnospiraceae bacterium A4 _ map00030	Lachnospiraceae bacterium A4	map00030	3.37412	16.6367	3.96137	0.00163019	0.0235949	-0.964696
Dorea sp. 5-2 _ map01230	Dorea sp. 5-2	map01230	3.24342	17.4651	3.86326	0.00172552	0.024128	-1.07046
Lachnospiraceae bacterium A4 _ map00051	Lachnospiraceae bacterium A4	map00051	3.23509	16.5792	3.93531	0.00171235	0.024128	-1.00991
Eubacterium plexicaudatum _ map03010	Eubacterium plexicaudatum	map03010	3.9136	18.4482	3.83979	0.00205138	0.0278745	-1.17607
Lachnospiraceae bacterium 28-4 _ map00230	Lachnospiraceae bacterium 28-4	map00230	-3.15206	14.8028	-4.11858	0.00208928	0.0278745	-1.08411
Lachnospiraceae bacterium MD335 _ map03010	Lachnospiraceae bacterium MD335	map03010	3.83558	16.4634	3.70324	0.0021286	0.0278745	-1.31875
Ruminococcus champanellensis _ map03010	Ruminococcus champanellensis	map03010	2.22004	15.7686	3.70481	0.00212178	0.0278745	-1.31574
Lachnospiraceae bacterium A4 _ map01120	Lachnospiraceae bacterium A4	map01120	3.75277	17.4858	3.69465	0.00240714	0.0302944	-1.38109
Mus musculus _ map04145	Mus musculus	map04145	4.88808	19.6077	3.88841	0.00253371	0.0302944	-1.29328
Mus musculus _ map05169	Mus musculus	map05169	4.88808	19.6077	3.88841	0.00253371	0.0302944	-1.29328
Mus musculus _ map05320	Mus musculus	map05320	4.88808	19.6077	3.88841	0.00253371	0.0302944	-1.29328
Mus musculus _ map05330	Mus musculus	map05330	4.88808	19.6077	3.88841	0.00253371	0.0302944	-1.29328
Mus musculus _ map05416	Mus musculus	map05416	4.88808	19.6077	3.88841	0.00253371	0.0302944	-1.29328
Burkholderiales bacterium YL45 _ map03010	Burkholderiales bacterium YL45	map03010	-2.4575	17.4927	-3.59818	0.00261976	0.0308757	-1.51554
Bacteroides finegoldii _ map00520	Bacteroides finegoldii	map00520	-2.20964	15.9592	-3.75063	0.00270694	0.031017	-1.39907
Bacteroides finegoldii _ map01100	Bacteroides finegoldii	map01100	-2.20964	15.9592	-3.75063	0.00270694	0.031017	-1.39907
Burkholderiales bacterium YL45 _ map04214	Burkholderiales bacterium YL45	map04214	-2.34868	19.335	-3.51808	0.00307005	0.0346958	-1.6658
Lachnospiraceae bacterium 3_1_57FAA_CT1 _ map02010	Lachnospiraceae bacterium 3	map02010	2.17011	16.3764	3.5666	0.00338412	0.0376275	-1.64138
Marvinbryantia formatexigens _ map00561	Marvinbryantia formatexigens	map00561	1.94916	14.6603	3.6093	0.0035119	0.0376275	-1.6375
Marvinbryantia formatexigens _ map03320	Marvinbryantia formatexigens	map03320	1.94916	14.6603	3.6093	0.0035119	0.0376275	-1.6375
Marvinbryantia formatexigens _ map04626	Marvinbryantia formatexigens	map04626	1.94916	14.6603	3.6093	0.0035119	0.0376275	-1.6375
Bacteroides salyersiae _ map00010	Bacteroides salyersiae	map00010	-2.00694	17.4973	-3.43501	0.00363436	0.0379538	-1.82441
Bacteroides salyersiae _ map01130	Bacteroides salyersiae	map01130	-2.00694	17.4973	-3.43501	0.00363436	0.0379538	-1.82441
Bacteroides reticulotermitis _ map00010	Bacteroides reticulotermitis	map00010	-2.64205	16.0323	-3.67992	0.00413506	0.0392118	-1.69887
Bacteroides reticulotermitis _ map00020	Bacteroides reticulotermitis	map00020	-2.64205	16.0323	-3.67992	0.00413506	0.0392118	-1.69887
Bacteroides reticulotermitis _ map00620	Bacteroides reticulotermitis	map00620	-2.64205	16.0323	-3.67992	0.00413506	0.0392118	-1.69887
Bacteroides reticulotermitis _ map00650	Bacteroides reticulotermitis	map00650	-2.64205	16.0323	-3.67992	0.00413506	0.0392118	-1.69887
Bacteroides reticulotermitis _ map00720	Bacteroides reticulotermitis	map00720	-2.64205	16.0323	-3.67992	0.00413506	0.0392118	-1.69887
Bacteroides reticulotermitis _ map01130	Bacteroides reticulotermitis	map01130	-2.64205	16.0323	-3.67992	0.00413506	0.0392118	-1.69887
Bacteroides reticulotermitis _ map01200	Bacteroides reticulotermitis	map01200	-2.64205	16.0323	-3.67992	0.00413506	0.0392118	-1.69887
Firmicutes bacterium ASF500 _ map00500	Firmicutes bacterium ASF500	map00500	2.15869	14.9763	3.43124	0.00405943	0.0392118	-1.86795
Bacteroides salyersiae _ map01100	Bacteroides salyersiae	map01100	-1.9025	17.6085	-3.33971	0.00442328	0.0410023	-2.00801
Bacteroides salyersiae _ map01110	Bacteroides salyersiae	map01110	-1.9025	17.6085	-3.33971	0.00442328	0.0410023	-2.00801
Desulfovibrio piger _ map00920	Desulfovibrio piger	map00920	2.42173	17.8213	3.34197	0.00479309	0.0439367	-2.02553
Coprococcus catus _ map01100	Coprococcus catus	map01100	2.77693	14.4217	3.58983	0.0049438	0.0448202	-1.85259
Bacteroides salyersiae _ map01120	Bacteroides salyersiae	map01120	-1.84145	17.5876	-3.25957	0.00521711	0.0467839	-2.162
Eubacterium ventriosum _ map03010	Eubacterium ventriosum	map03010	2.4513	14.6517	3.31049	0.00564179	0.0500482	-2.10638
Burkholderiales bacterium YL45 _ map03018	Burkholderiales bacterium YL45	map03018	-2.37225	18.3249	-3.20619	0.0058958	0.0501447	-2.27223
Burkholderiales bacterium YL45 _ map04212	Burkholderiales bacterium YL45	map04212	-2.37225	18.3249	-3.20619	0.0058958	0.0501447	-2.27223
Burkholderiales bacterium YL45 _ map05152	Burkholderiales bacterium YL45	map05152	-2.37225	18.3249	-3.20619	0.0058958	0.0501447	-2.27223
Dorea sp. 5-2 _ map03010	Dorea sp. 5-2	map03010	2.42109	17.3667	3.209	0.00586198	0.0501447	-2.26687
Firmicutes bacterium ASF500 _ map03010	Firmicutes bacterium ASF500	map03010	3.20561	16.42	3.25015	0.00633603	0.0507626	-2.21286
Oscillibacter sp. 1-3 _ map00500	Oscillibacter sp. 1-3	map00500	-2.09414	14.3793	-3.25802	0.00624079	0.0507626	-2.22327
Porphyromonas gingivicanis _ map00620	Porphyromonas gingivicanis	map00620	-1.9312	15.2549	-3.28637	0.00646069	0.0507626	-2.2061
Porphyromonas gingivicanis _ map00710	Porphyromonas gingivicanis	map00710	-1.9312	15.2549	-3.28637	0.00646069	0.0507626	-2.2061
Porphyromonas gingivicanis _ map00720	Porphyromonas gingivicanis	map00720	-1.9312	15.2549	-3.28637	0.00646069	0.0507626	-2.2061
Porphyromonas gingivicanis _ map01100	Porphyromonas gingivicanis	map01100	-1.9312	15.2549	-3.28637	0.00646069	0.0507626	-2.2061
Porphyromonas gingivicanis _ map01120	Porphyromonas gingivicanis	map01120	-1.9312	15.2549	-3.28637	0.00646069	0.0507626	-2.2061
Porphyromonas gingivicanis _ map01200	Porphyromonas gingivicanis	map01200	-1.9312	15.2549	-3.28637	0.00646069	0.0507626	-2.2061
Catonella morbi _ map03018	Catonella morbi	map03018	2.72899	18.1137	3.13734	0.00678724	0.0509043	-2.40327
Catonella morbi _ map04212	Catonella morbi	map04212	2.72899	18.1137	3.13734	0.00678724	0.0509043	-2.40327
Catonella morbi _ map04940	Catonella morbi	map04940	2.72899	18.1137	3.13734	0.00678724	0.0509043	-2.40327
Catonella morbi _ map05134	Catonella morbi	map05134	2.72899	18.1137	3.13734	0.00678724	0.0509043	-2.40327
Catonella morbi _ map05152	Catonella morbi	map05152	2.72899	18.1137	3.13734	0.00678724	0.0509043	-2.40327
Anaerotruncus sp. G3(2012) _ map00520	Anaerotruncus sp. G3(2012)	map00520	-2.31783	15.9972	-3.35262	0.00717472	0.0528495	-2.19319
Bacteroides caecimuris _ map00051	Bacteroides caecimuris	map00051	-2.97648	15.4427	-3.23699	0.00713829	0.0528495	-2.28186
Lachnospiraceae bacterium 28-4 _ map00051	Lachnospiraceae bacterium 28-4	map00051	-2.38596	15.1248	-3.28099	0.00733518	0.0535533	-2.25994
Lachnospiraceae bacterium 10-1 _ map00270	Lachnospiraceae bacterium 10-1	map00270	1.59967	14.7691	3.10364	0.0077406	0.0560175	-2.46846
Anaerotruncus sp. G3(2012) _ map00051	Anaerotruncus sp. G3(2012)	map00051	-2.88969	16.0165	-3.0884	0.00802452	0.0574531	-2.49997
Lachnospiraceae bacterium A4 _ map00020	Lachnospiraceae bacterium A4	map00020	2.69555	14.5265	3.11943	0.0081479	0.0574531	-2.4433
Odoribacter splanchnicus _ map01100	Odoribacter splanchnicus	map01100	1.9664	16.155	3.08412	0.00809303	0.0574531	-2.50783
Lachnospiraceae bacterium 10-1 _ map01100	Lachnospiraceae bacterium 10-1	map01100	2.65807	17.3226	3.03155	0.00842282	0.0588883	-2.6037
Bacteroides graminisolvens _ map00520	Bacteroides graminisolvens	map00520	2.23807	16.5356	2.98174	0.00991436	0.0624378	-2.6951
Lachnospiraceae bacterium 10-1 _ map00010	Lachnospiraceae bacterium 10-1	map00010	2.47599	16.1099	2.9685	0.00957621	0.0624378	-2.72254
Lachnospiraceae bacterium 10-1 _ map01120	Lachnospiraceae bacterium 10-1	map01120	2.4684	16.2988	2.99797	0.00901891	0.0624378	-2.66705
Lachnospiraceae bacterium 28-4 _ map00220	Lachnospiraceae bacterium 28-4	map00220	-2.1224	15.3202	-3.12756	0.00963614	0.0624378	-2.50811
Lachnospiraceae bacterium 28-4 _ map00250	Lachnospiraceae bacterium 28-4	map00250	-2.1224	15.3202	-3.12756	0.00963614	0.0624378	-2.50811
Lachnospiraceae bacterium 28-4 _ map00910	Lachnospiraceae bacterium 28-4	map00910	-2.1224	15.3202	-3.12756	0.00963614	0.0624378	-2.50811
Lachnospiraceae bacterium 28-4 _ map04217	Lachnospiraceae bacterium 28-4	map04217	-2.1224	15.3202	-3.12756	0.00963614	0.0624378	-2.50811
Lachnospiraceae bacterium A4 _ map01200	Lachnospiraceae bacterium A4	map01200	3.4019	17.0355	3.04328	0.00943317	0.0624378	-2.57724
Lachnospiraceae bacterium MD308 _ map00020	Lachnospiraceae bacterium MD308	map00020	-2.23876	14.9383	-3.18136	0.00981711	0.0624378	-2.46893
Lachnospiraceae bacterium MD308 _ map00720	Lachnospiraceae bacterium MD308	map00720	-2.23876	14.9383	-3.18136	0.00981711	0.0624378	-2.46893
Treponema saccharophilum _ map01501	Treponema saccharophilum	map01501	-1.67116	14.6945	-3.01271	0.00990735	0.0624378	-2.6251
Treponema saccharophilum _ map02010	Treponema saccharophilum	map02010	-1.67116	14.6945	-3.01271	0.00990735	0.0624378	-2.6251
Treponema saccharophilum _ map02024	Treponema saccharophilum	map02024	-1.67116	14.6945	-3.01271	0.00990735	0.0624378	-2.6251
Blautia hydrogenotrophica _ map01100	Blautia hydrogenotrophica	map01100	2.06808	16.2212	3.0092	0.010072	0.06295	-2.63709
Lachnospiraceae bacterium 10-1 _ map01110	Lachnospiraceae bacterium 10-1	map01110	2.55999	16.7472	2.90229	0.0109539	0.0679472	-2.84673
Clostridiales bacterium KLE1615 _ map01200	Clostridiales bacterium KLE1615	map01200	1.74534	15.6904	2.98484	0.0112363	0.0691787	-2.71687
Lachnospiraceae bacterium TWA4 _ map00670	Lachnospiraceae bacterium TWA4	map00670	2.21234	15.5139	2.89451	0.0117811	0.0719954	-2.85381
Lactobacillus reuteri _ map00240	Lactobacillus reuteri	map00240	2.15566	14.6626	3.00982	0.0118886	0.0721183	-2.69891
Clostridium sp. (strain SY8519) _ map00970	Clostridium sp. (strain SY8519)	map00970	2.06063	13.6944	2.93569	0.0124879	0.0752008	-2.79227
Lachnospiraceae bacterium 10-1 _ map01200	Lachnospiraceae bacterium 10-1	map01200	2.24693	16.3096	2.83158	0.012639	0.0755593	-2.9786
Lachnospiraceae bacterium A4 _ map00710	Lachnospiraceae bacterium A4	map00710	2.28223	16.0141	2.85947	0.0134259	0.0796862	-2.89898
Mucispirillum schaedleri _ map00270	Mucispirillum schaedleri	map00270	-2.80011	15.991	-2.82134	0.0136098	0.0802007	-2.9862
Anaerotruncus sp. G3(2012) _ map03010	Anaerotruncus sp. G3(2012)	map03010	-4.24408	17.846	-2.83247	0.0141388	0.0827272	-2.97645
Clostridiales bacterium KLE1615 _ map01120	Clostridiales bacterium KLE1615	map01120	1.68226	15.6589	2.85301	0.0143739	0.0829416	-2.94189
Eubacteriaceae bacterium CHKCI004 _ map03010	Eubacteriaceae bacterium CHKCI004	map03010	1.71097	18.3077	2.7886	0.0143765	0.0829416	-3.03983
Dorea sp. 5-2 _ map00052	Dorea sp. 5-2	map00052	2.72991	15.929	2.81646	0.014579	0.0835257	-2.97384
Lachnospiraceae bacterium 28-4 _ map00500	Lachnospiraceae bacterium 28-4	map00500	-1.8207	14.8826	-2.87678	0.0150792	0.0857954	-2.91442
Bacteroides reticulotermitis _ map01100	Bacteroides reticulotermitis	map01100	-1.87027	15.911	-2.75678	0.0154518	0.0870346	-3.1156
Lactobacillus reuteri _ map00220	Lactobacillus reuteri	map00220	2.52344	14.4554	2.78417	0.015508	0.0870346	-3.06099
Lachnospiraceae bacterium A4 _ map03010	Lachnospiraceae bacterium A4	map03010	2.73916	17.5968	2.76076	0.0162176	0.0904022	-3.07045
Anaerotruncus sp. G3(2012) _ map00500	Anaerotruncus sp. G3(2012)	map00500	-1.9064	15.7915	-2.86053	0.0166872	0.092335	-2.95126
Dorea sp. 5-2 _ map00680	Dorea sp. 5-2	map00680	2.75753	15.7593	2.74265	0.0167882	0.092335	-3.10178
Desulfovibrio piger _ map01100	Desulfovibrio piger	map01100	1.87201	18.4425	2.70024	0.0171116	0.0934905	-3.19879
Lachnospiraceae bacterium 28-4 _ map03010	Lachnospiraceae bacterium 28-4	map03010	-2.25346	16.6739	-2.69616	0.0174016	0.0944493	-3.2108
Dorea sp. 5-2 _ map00030	Dorea sp. 5-2	map00030	2.51836	15.5641	2.66266	0.0195533	0.104723	-3.23962
Dorea sp. 5-2 _ map00051	Dorea sp. 5-2	map00051	2.51836	15.5641	2.66266	0.0195533	0.104723	-3.23962
Dorea sp. 5-2 _ map04066	Dorea sp. 5-2	map04066	2.47055	16.8536	2.63	0.0198021	0.104723	-3.32841
Dorea sp. 5-2 _ map05010	Dorea sp. 5-2	map05010	2.47055	16.8536	2.63	0.0198021	0.104723	-3.32841
Clostridium saccharolyticum _ map00350	Clostridium saccharolyticum	map00350	1.79781	15.7567	2.67066	0.0204071	0.105081	-3.23745
Oscillibacter sp. 1-3 _ map02040	Oscillibacter sp. 1-3	map02040	1.90525	15.4423	2.63436	0.0206341	0.105081	-3.28815
Oscillibacter sp. 1-3 _ map04621	Oscillibacter sp. 1-3	map04621	1.90525	15.4423	2.63436	0.0206341	0.105081	-3.28815
Oscillibacter sp. 1-3 _ map04626	Oscillibacter sp. 1-3	map04626	1.90525	15.4423	2.63436	0.0206341	0.105081	-3.28815
Oscillibacter sp. 1-3 _ map05132	Oscillibacter sp. 1-3	map05132	1.90525	15.4423	2.63436	0.0206341	0.105081	-3.28815
Oscillibacter sp. 1-3 _ map05134	Oscillibacter sp. 1-3	map05134	1.90525	15.4423	2.63436	0.0206341	0.105081	-3.28815
Desulfovibrio piger _ map01120	Desulfovibrio piger	map01120	1.78851	18.3776	2.58371	0.0214997	0.108154	-3.40618
Eubacterium plexicaudatum _ map01210	Eubacterium plexicaudatum	map01210	2.25592	16.9111	2.61415	0.0214415	0.108154	-3.32274
Hungatella hathewayi _ map02010	Hungatella hathewayi	map02010	1.57992	15.6545	2.58225	0.0217304	0.108652	-3.41274
Eubacterium plexicaudatum _ map00290	Eubacterium plexicaudatum	map00290	2.19515	16.8706	2.5977	0.022121	0.109939	-3.35082
Clostridiales bacterium KLE1615 _ map00720	Clostridiales bacterium KLE1615	map00720	1.52315	15.4768	2.58962	0.0234612	0.113267	-3.38669
Dorea sp. 5-2 _ map00710	Dorea sp. 5-2	map00710	2.4489	16.9273	2.53704	0.0237224	0.113267	-3.49214
Hungatella hathewayi _ map00460	Hungatella hathewayi	map00460	2.48048	16.9661	2.62245	0.0237518	0.113267	-3.3243
Hungatella hathewayi _ map00500	Hungatella hathewayi	map00500	2.48048	16.9661	2.62245	0.0237518	0.113267	-3.3243
Hungatella hathewayi _ map00940	Hungatella hathewayi	map00940	2.48048	16.9661	2.62245	0.0237518	0.113267	-3.3243
Lachnospiraceae bacterium 28-4 _ map00290	Lachnospiraceae bacterium 28-4	map00290	-1.5362	15.0901	-2.5662	0.0234814	0.113267	-3.40449
Lactobacillus reuteri _ map00970	Lactobacillus reuteri	map00970	2.60147	14.8824	2.63498	0.0232266	0.113267	-3.30421
Desulfovibrio piger _ map01110	Desulfovibrio piger	map01110	1.54341	15.7885	2.49599	0.0256822	0.120385	-3.56382
Desulfovibrio piger _ map01130	Desulfovibrio piger	map01130	1.54341	15.7885	2.49599	0.0256822	0.120385	-3.56382
Lachnospiraceae bacterium M18-1 _ map01230	Lachnospiraceae bacterium M18-1	map01230	2.20922	15.236	2.49693	0.0256358	0.120385	-3.57656
Hungateiclostridiaceae bacterium KB18 _ map01110	Hungateiclostridiaceae bacterium KB18	map01110	1.81059	17.5392	2.50129	0.0263312	0.12273	-3.51057
Hungateiclostridiaceae bacterium KB18 _ map00010	Hungateiclostridiaceae bacterium KB18	map00010	1.78356	17.5212	2.47513	0.0276674	0.125415	-3.55484
Hungateiclostridiaceae bacterium KB18 _ map01130	Hungateiclostridiaceae bacterium KB18	map01130	1.78356	17.5212	2.47513	0.0276674	0.125415	-3.55484
Lachnospiraceae bacterium 10-1 _ map01130	Lachnospiraceae bacterium 10-1	map01130	2.20095	16.4668	2.44185	0.0274935	0.125415	-3.68716
Oscillibacter sp. KLE 1745 _ map01120	Oscillibacter sp. KLE 1745	map01120	2.18613	16.7507	2.439	0.0276479	0.125415	-3.6922
Oscillibacter sp. KLE 1745 _ map01200	Oscillibacter sp. KLE 1745	map01200	1.96588	16.4026	2.44332	0.0274142	0.125415	-3.68455
Lachnospiraceae bacterium 28-4 _ map00770	Lachnospiraceae bacterium 28-4	map00770	-1.44276	15.0589	-2.46672	0.0283302	0.127718	-3.57275
Firmicutes bacterium ASF500 _ map00643	Firmicutes bacterium ASF500	map00643	1.70983	15.7733	2.44748	0.0293733	0.130285	-3.60505
Hungateiclostridiaceae bacterium KB18 _ map01100	Hungateiclostridiaceae bacterium KB18	map01100	1.73866	17.655	2.44392	0.0293468	0.130285	-3.60745
Lactobacillus reuteri _ map00040	Lactobacillus reuteri	map00040	2.40021	14.5057	2.54661	0.0290676	0.130285	-3.44175
Lachnospiraceae bacterium 3-1 _ map00561	Lachnospiraceae bacterium 3-1	map00561	-1.68865	14.1074	-2.50602	0.0311607	0.137474	-3.50357
Hungateiclostridiaceae bacterium KB18 _ map01120	Hungateiclostridiaceae bacterium KB18	map01120	1.70324	17.6314	2.40896	0.0313436	0.137545	-3.6661
Lactobacillus murinus _ map00520	Lactobacillus murinus	map00520	-1.97262	15.6925	-2.38168	0.0319898	0.138723	-3.76124
Thermoclostridium stercorarium _ map00010	Thermoclostridium stercorarium	map00010	2.16373	15.9978	2.35811	0.0334618	0.138723	-3.80149
Thermoclostridium stercorarium _ map00051	Thermoclostridium stercorarium	map00051	2.16373	15.9978	2.35811	0.0334618	0.138723	-3.80149
Thermoclostridium stercorarium _ map00562	Thermoclostridium stercorarium	map00562	2.16373	15.9978	2.35811	0.0334618	0.138723	-3.80149
Thermoclostridium stercorarium _ map00710	Thermoclostridium stercorarium	map00710	2.16373	15.9978	2.35811	0.0334618	0.138723	-3.80149
Thermoclostridium stercorarium _ map01100	Thermoclostridium stercorarium	map01100	2.16373	15.9978	2.35811	0.0334618	0.138723	-3.80149
Thermoclostridium stercorarium _ map01110	Thermoclostridium stercorarium	map01110	2.16373	15.9978	2.35811	0.0334618	0.138723	-3.80149
Thermoclostridium stercorarium _ map01120	Thermoclostridium stercorarium	map01120	2.16373	15.9978	2.35811	0.0334618	0.138723	-3.80149
Thermoclostridium stercorarium _ map01130	Thermoclostridium stercorarium	map01130	2.16373	15.9978	2.35811	0.0334618	0.138723	-3.80149
Thermoclostridium stercorarium _ map01200	Thermoclostridium stercorarium	map01200	2.16373	15.9978	2.35811	0.0334618	0.138723	-3.80149
Thermoclostridium stercorarium _ map01230	Thermoclostridium stercorarium	map01230	2.16373	15.9978	2.35811	0.0334618	0.138723	-3.80149
Lactobacillus reuteri _ map00230	Lactobacillus reuteri	map00230	1.77949	15.9118	2.42362	0.0338208	0.138817	-3.64049
Odoribacter splanchnicus _ map00040	Odoribacter splanchnicus	map00040	1.35262	15.3905	2.35482	0.0336727	0.138817	-3.80711
Oscillibacter sp. 1-3 _ map02020	Oscillibacter sp. 1-3	map02020	1.57997	17.8118	2.33681	0.0346403	0.141477	-3.83513
Lachnospiraceae bacterium MD308 _ map00620	Lachnospiraceae bacterium MD308	map00620	-1.52173	15.319	-2.37187	0.0353079	0.142789	-3.7288
Lachnospiraceae bacterium MD308 _ map00650	Lachnospiraceae bacterium MD308	map00650	-1.52173	15.319	-2.37187	0.0353079	0.142789	-3.7288
Mucispirillum schaedleri _ map00520	Mucispirillum schaedleri	map00520	-1.69056	17.2932	-2.31774	0.0361341	0.145418	-3.87009
Lachnospiraceae bacterium 28-4 _ map00010	Lachnospiraceae bacterium 28-4	map00010	-1.99834	16.4965	-2.3304	0.0365589	0.146413	-3.83645
Anaerotruncus sp. G3(2012) _ map00430	Anaerotruncus sp. G3(2012)	map00430	-2.27403	18.0417	-2.32965	0.0381225	0.150484	-3.7969
Anaerotruncus sp. G3(2012) _ map00460	Anaerotruncus sp. G3(2012)	map00460	-2.25902	18.015	-2.33214	0.0379505	0.150484	-3.79289
Anaerotruncus sp. G3(2012) _ map00480	Anaerotruncus sp. G3(2012)	map00480	-2.25902	18.015	-2.33214	0.0379505	0.150484	-3.79289
Lactobacillus murinus _ map00430	Lactobacillus murinus	map00430	-1.34493	13.4547	-2.30067	0.038635	0.151061	-3.88569
Lactobacillus murinus _ map00680	Lactobacillus murinus	map00680	-1.34493	13.4547	-2.30067	0.038635	0.151061	-3.88569
Clostridiales bacterium KLE1615 _ map01100	Clostridiales bacterium KLE1615	map01100	1.61713	15.9387	2.2937	0.0391372	0.152303	-3.89719
Lachnospiraceae bacterium 28-4 _ map00710	Lachnospiraceae bacterium 28-4	map00710	-1.82874	16.4023	-2.26244	0.0414688	0.160619	-3.94864
Lachnospiraceae bacterium 28-4 _ map04066	Lachnospiraceae bacterium 28-4	map04066	-1.78953	16.3805	-2.25501	0.0420415	0.161322	-3.96081
Lachnospiraceae bacterium 28-4 _ map05010	Lachnospiraceae bacterium 28-4	map05010	-1.78953	16.3805	-2.25501	0.0420415	0.161322	-3.96081
Mucispirillum schaedleri _ map00195	Mucispirillum schaedleri	map00195	-1.33071	14.5594	-2.23387	0.0423422	0.161724	-4.01098
Blautia hydrogenotrophica _ map01110	Blautia hydrogenotrophica	map01110	1.55896	15.4694	2.23916	0.0432892	0.164347	-3.94903
Lachnospiraceae bacterium A4 _ map00620	Lachnospiraceae bacterium A4	map00620	2.72601	15.1831	2.22041	0.0434274	0.164347	-4.03339
Ruminococcaceae bacterium D16 _ map03010	Ruminococcaceae bacterium D16	map03010	1.39554	16.5764	2.22186	0.0444289	0.167369	-3.9747
Clostridium sp. (strain ATCC 29733 / VPI C48-50) _ map01120	Clostridium sp. (strain ATCC 29733 / VPI C48-50)	map01120	1.46901	15.3059	2.21461	0.0452908	0.16984	-3.98878
Eubacterium plexicaudatum _ map00770	Eubacterium plexicaudatum	map00770	1.4304	15.7726	2.20037	0.0464916	0.173555	-4.01176
Eubacterium plexicaudatum _ map00230	Eubacterium plexicaudatum	map00230	2.1962	15.4071	2.19101	0.0472972	0.175767	-4.02684
Anaerotignum neopropionicum _ map01100	Anaerotignum neopropionicum	map01100	1.60109	16.1827	2.17965	0.0482921	0.177861	-4.04509
Anaerotignum neopropionicum _ map01200	Anaerotignum neopropionicum	map01200	1.60109	16.1827	2.17965	0.0482921	0.177861	-4.04509
Anaerotruncus sp. G3(2012) _ map00970	Anaerotruncus sp. G3(2012)	map00970	-3.41565	16.7552	-2.18978	0.0490579	0.179879	-4.01944
Alistipes sp. CHKCI003 _ map01100	Alistipes sp. CHKCI003	map01100	1.81737	17.0448	2.13659	0.049536	0.180828	-4.21207
Prevotella dentalis _ map00230	Prevotella dentalis	map00230	-1.21242	13.6016	-2.19284	0.0503766	0.182284	-3.99653
Prevotella dentalis _ map01100	Prevotella dentalis	map01100	-1.21242	13.6016	-2.19284	0.0503766	0.182284	-3.99653
Lachnospiraceae bacterium MD335 _ map01100	Lachnospiraceae bacterium MD335	map01100	1.6086	19.114	2.09071	0.0540103	0.194578	-4.28801
Lactobacillus johnsonii _ map03010	Lactobacillus johnsonii	map03010	1.80727	14.9386	2.08673	0.0571996	0.205172	-4.19282
Lactobacillus reuteri _ map03018	Lactobacillus reuteri	map03018	1.33083	13.3498	2.09967	0.0576102	0.205751	-4.15997
Lachnospiraceae bacterium 28-4 _ map01210	Lachnospiraceae bacterium 28-4	map01210	-1.31911	15.3281	-2.07904	0.0580007	0.206253	-4.2049
Robinsoniella sp. RHS _ map01120	Robinsoniella sp. RHS	map01120	1.42711	16.5785	2.0162	0.0634097	0.224519	-4.36521
Hungateiclostridiaceae bacterium KB18 _ map01230	Hungateiclostridiaceae bacterium KB18	map01230	1.43745	17.156	2.00253	0.0662722	0.233652	-4.32265
Lactobacillus murinus _ map02060	Lactobacillus murinus	map02060	-1.43501	15.4774	-1.98805	0.0667488	0.234331	-4.40968
Firmicutes bacterium ASF500 _ map02010	Firmicutes bacterium ASF500	map02010	1.2999	16.0526	1.99573	0.0672466	0.235078	-4.33391
Firmicutes bacterium ASF500 _ map00920	Firmicutes bacterium ASF500	map00920	0.954298	15.1238	1.98881	0.0679253	0.235985	-4.34385
Lactobacillus johnsonii _ map01120	Lactobacillus johnsonii	map01120	2.17866	16.7061	1.97665	0.0681467	0.235985	-4.44389
Lactobacillus murinus _ map00051	Lactobacillus murinus	map00051	-1.35322	15.4447	-1.97489	0.0683642	0.235985	-4.43035
Lactobacillus reuteri _ map00760	Lactobacillus reuteri	map00760	1.34048	15.7237	2.00205	0.0702561	0.241505	-4.28518
Porphyromonas crevioricanis _ map01110	Porphyromonas crevioricanis	map01110	0.910462	15.436	1.95177	0.0710298	0.242147	-4.46541
Porphyromonas crevioricanis _ map01130	Porphyromonas crevioricanis	map01130	0.910462	15.436	1.95177	0.0710298	0.242147	-4.46541
Lachnospiraceae bacterium MD335 _ map01110	Lachnospiraceae bacterium MD335	map01110	1.4617	19.0145	1.93206	0.0724864	0.246096	-4.54363
Anaerotignum neopropionicum _ map01130	Anaerotignum neopropionicum	map01130	1.44683	16.0798	1.94065	0.0743303	0.251322	-4.41881
Lachnospiraceae bacterium TWA4 _ map00720	Lachnospiraceae bacterium TWA4	map00720	1.54854	16.9897	1.91128	0.0766861	0.255105	-4.52921
Lachnospiraceae bacterium TWA4 _ map01120	Lachnospiraceae bacterium TWA4	map01120	1.54854	16.9897	1.91128	0.0766861	0.255105	-4.52921
Lachnospiraceae bacterium TWA4 _ map01200	Lachnospiraceae bacterium TWA4	map01200	1.54854	16.9897	1.91128	0.0766861	0.255105	-4.52921
Oscillibacter sp. 1-3 _ map00362	Oscillibacter sp. 1-3	map00362	1.6689	16.5404	1.91793	0.0757746	0.255105	-4.51896
Hungateiclostridiaceae bacterium KB18 _ map01200	Hungateiclostridiaceae bacterium KB18	map01200	1.34836	17.2603	1.90344	0.0790822	0.262019	-4.47396
Oscillibacter valericigenes _ map03010	Oscillibacter valericigenes	map03010	1.29946	16.6381	1.8997	0.0796075	0.262705	-4.47959
Clostridium sp. MD294 _ map00220	Clostridium sp. MD294	map00220	-2.19995	17.1459	-1.88614	0.0802193	0.263669	-4.56777
Clostridium sp. MD294 _ map00471	Clostridium sp. MD294	map00471	-2.19011	17.1129	-1.87421	0.0819475	0.266098	-4.58598
Clostridium sp. MD294 _ map00910	Clostridium sp. MD294	map00910	-2.19011	17.1129	-1.87421	0.0819475	0.266098	-4.58598
Clostridium sp. MD294 _ map04964	Clostridium sp. MD294	map04964	-2.19011	17.1129	-1.87421	0.0819475	0.266098	-4.58598
Hungateiclostridiaceae bacterium KB18 _ map04066	Hungateiclostridiaceae bacterium KB18	map04066	1.35135	17.0986	1.88122	0.0822484	0.266098	-4.50733
Dysgonomonas mossii _ map00190	Dysgonomonas mossii	map00190	1.41561	15.0332	1.86189	0.0854037	0.266925	-4.53711
Dysgonomonas mossii _ map00195	Dysgonomonas mossii	map00195	1.41561	15.0332	1.86189	0.0854037	0.266925	-4.53711
Dysgonomonas mossii _ map01100	Dysgonomonas mossii	map01100	1.41561	15.0332	1.86189	0.0854037	0.266925	-4.53711
Mucispirillum schaedleri _ map00051	Mucispirillum schaedleri	map00051	-1.38362	18.336	-1.86738	0.0828307	0.266925	-4.59599
Oscillibacter sp. KLE 1745 _ map01100	Oscillibacter sp. KLE 1745	map01100	1.69954	17.1765	1.8416	0.0854161	0.266925	-4.68413
Prevotella dentalis _ map00670	Prevotella dentalis	map00670	-1.00045	13.5108	-1.89031	0.0849517	0.266925	-4.4485
Prevotella dentalis _ map01110	Prevotella dentalis	map01110	-1.00045	13.5108	-1.89031	0.0849517	0.266925	-4.4485
Prevotella dentalis _ map01130	Prevotella dentalis	map01130	-1.00045	13.5108	-1.89031	0.0849517	0.266925	-4.4485
Prevotella dentalis _ map01523	Prevotella dentalis	map01523	-1.00045	13.5108	-1.89031	0.0849517	0.266925	-4.4485
Porphyromonas gingivicanis _ map03010	Porphyromonas gingivicanis	map03010	0.937017	15.9855	1.81763	0.0903364	0.281236	-4.67067
Clostridium sp. MD294 _ map04217	Clostridium sp. MD294	map04217	-2.14154	17.1787	-1.81305	0.0913422	0.282237	-4.67822
Desulfovibrio piger _ map01230	Desulfovibrio piger	map01230	0.875282	14.7304	1.81163	0.0912995	0.282237	-4.67964
Mucispirillum schaedleri _ map04066	Mucispirillum schaedleri	map04066	-1.51197	19.5432	-1.79703	0.092514	0.283152	-4.75185
Mucispirillum schaedleri _ map05010	Mucispirillum schaedleri	map05010	-1.5031	19.5152	-1.79918	0.0921592	0.283152	-4.7486
Oscillibacter sp. 1-3 _ map00650	Oscillibacter sp. 1-3	map00650	1.83631	17.2088	1.80487	0.0926678	0.283152	-4.69041
Oscillibacter sp. 1-3 _ map00360	Oscillibacter sp. 1-3	map00360	1.51357	16.2764	1.79714	0.0939376	0.285972	-4.70191
Saccharicrinis fermentans _ map03018	Saccharicrinis fermentans	map03018	1.2557	16.3953	1.79546	0.0976532	0.291898	-4.63888
Saccharicrinis fermentans _ map04212	Saccharicrinis fermentans	map04212	1.2557	16.3953	1.79546	0.0976532	0.291898	-4.63888
Saccharicrinis fermentans _ map04940	Saccharicrinis fermentans	map04940	1.2557	16.3953	1.79546	0.0976532	0.291898	-4.63888
Saccharicrinis fermentans _ map05134	Saccharicrinis fermentans	map05134	1.2557	16.3953	1.79546	0.0976532	0.291898	-4.63888
Saccharicrinis fermentans _ map05152	Saccharicrinis fermentans	map05152	1.2557	16.3953	1.79546	0.0976532	0.291898	-4.63888
Alistipes sp. CHKCI003 _ map00680	Alistipes sp. CHKCI003	map00680	-1.07991	15.8112	-1.76117	0.10141	0.299012	-4.68374
Alistipes sp. CHKCI003 _ map03018	Alistipes sp. CHKCI003	map03018	-1.07991	15.8112	-1.76117	0.10141	0.299012	-4.68374
Lachnospiraceae bacterium M18-1 _ map03010	Lachnospiraceae bacterium M18-1	map03010	1.59331	17.3719	1.74784	0.100948	0.299012	-4.82535
Prevotella rara _ map01100	Prevotella rara	map01100	1.04164	17.7503	1.75148	0.101483	0.299012	-4.78566
Robinsoniella sp. RHS _ map01200	Robinsoniella sp. RHS	map01200	1.24295	16.2651	1.74696	0.102562	0.301116	-4.77582
Firmicutes bacterium ASF500 _ map01120	Firmicutes bacterium ASF500	map01120	1.31675	17.6633	1.74442	0.103016	0.301376	-4.77952
Clostridium sp. MD294 _ map00250	Clostridium sp. MD294	map00250	-2.05317	17.2315	-1.73346	0.104997	0.306088	-4.79547
Lachnospiraceae bacterium 28-4 _ map02010	Lachnospiraceae bacterium 28-4	map02010	-2.24795	15.1544	-1.74238	0.107023	0.310894	-4.68941
Alistipes sp. CHKCI003 _ map00030	Alistipes sp. CHKCI003	map00030	-0.868465	15.4415	-1.64469	0.123696	0.321774	-4.84821
Alistipes sp. CHKCI003 _ map00051	Alistipes sp. CHKCI003	map00051	-0.868465	15.4415	-1.64469	0.123696	0.321774	-4.84821
Alistipes sp. CHKCI003 _ map00052	Alistipes sp. CHKCI003	map00052	-0.868465	15.4415	-1.64469	0.123696	0.321774	-4.84821
Alistipes sp. CHKCI003 _ map04152	Alistipes sp. CHKCI003	map04152	-0.868465	15.4415	-1.64469	0.123696	0.321774	-4.84821
Alistipes sp. CHKCI003 _ map05230	Alistipes sp. CHKCI003	map05230	-0.868465	15.4415	-1.64469	0.123696	0.321774	-4.84821
Anaerotruncus colihominis _ map01120	Anaerotruncus colihominis	map01120	-1.08732	16.0207	-1.64687	0.120392	0.321774	-4.97201
Anaerotruncus colihominis _ map01200	Anaerotruncus colihominis	map01200	-1.08732	16.0207	-1.64687	0.120392	0.321774	-4.97201
Barnesiella viscericola _ map00260	Barnesiella viscericola	map00260	-0.84	15.6614	-1.64325	0.122341	0.321774	-4.92399
Barnesiella viscericola _ map00680	Barnesiella viscericola	map00680	-0.84	15.6614	-1.64325	0.122341	0.321774	-4.92399
Barnesiella viscericola _ map00750	Barnesiella viscericola	map00750	-0.84	15.6614	-1.64325	0.122341	0.321774	-4.92399
Barnesiella viscericola _ map01120	Barnesiella viscericola	map01120	-0.84	15.6614	-1.64325	0.122341	0.321774	-4.92399
Barnesiella viscericola _ map01130	Barnesiella viscericola	map01130	-0.84	15.6614	-1.64325	0.122341	0.321774	-4.92399
Barnesiella viscericola _ map01200	Barnesiella viscericola	map01200	-0.84	15.6614	-1.64325	0.122341	0.321774	-4.92399
Barnesiella viscericola _ map01230	Barnesiella viscericola	map01230	-0.84	15.6614	-1.64325	0.122341	0.321774	-4.92399
Clostridium sp. MD294 _ map00261	Clostridium sp. MD294	map00261	-1.19947	13.9079	-1.72053	0.113348	0.321774	-4.6889
Eubacterium plexicaudatum _ map01100	Eubacterium plexicaudatum	map01100	1.48172	18.66	1.65084	0.122741	0.321774	-4.84009
Firmicutes bacterium ASF500 _ map00220	Firmicutes bacterium ASF500	map00220	0.99268	16.1514	1.66804	0.118912	0.321774	-4.8158
Firmicutes bacterium ASF500 _ map00250	Firmicutes bacterium ASF500	map00250	0.99268	16.1514	1.66804	0.118912	0.321774	-4.8158
Firmicutes bacterium ASF500 _ map00910	Firmicutes bacterium ASF500	map00910	0.99268	16.1514	1.66804	0.118912	0.321774	-4.8158
Lachnospiraceae bacterium 28-4 _ map00270	Lachnospiraceae bacterium 28-4	map00270	-1.23945	15.8398	-1.71147	0.117295	0.321774	-4.65412
Lachnospiraceae bacterium M18-1 _ map00010	Lachnospiraceae bacterium M18-1	map00010	1.82026	16.0949	1.64881	0.11999	0.321774	-4.96926
Lachnospiraceae bacterium M18-1 _ map01100	Lachnospiraceae bacterium M18-1	map01100	2.17202	16.9176	1.65468	0.11878	0.321774	-4.96088
Lachnospiraceae bacterium M18-1 _ map01120	Lachnospiraceae bacterium M18-1	map01120	2.01566	16.5386	1.65345	0.119032	0.321774	-4.96263
Lachnospiraceae bacterium M18-1 _ map01200	Lachnospiraceae bacterium M18-1	map01200	1.99801	16.4139	1.67856	0.113967	0.321774	-4.92662
Lachnospiraceae bacterium MD335 _ map01120	Lachnospiraceae bacterium MD335	map01120	1.23715	18.8738	1.6447	0.120843	0.321774	-4.9751
Lachnospiraceae bacterium MD335 _ map01130	Lachnospiraceae bacterium MD335	map01130	1.25778	18.8717	1.67539	0.114595	0.321774	-4.93118
Lachnospiraceae bacterium MD335 _ map01230	Lachnospiraceae bacterium MD335	map01230	1.23853	18.8612	1.65069	0.119602	0.321774	-4.96658
Marvinbryantia formatexigens _ map01100	Marvinbryantia formatexigens	map01100	1.1678	16.0175	1.64884	0.123154	0.321774	-4.84285
Opitutus terrae _ map01100	Opitutus terrae	map01100	-0.945586	15.0327	-1.71618	0.111471	0.321774	-4.72554
Oscillibacter sp. KLE 1745 _ map00650	Oscillibacter sp. KLE 1745	map00650	1.42172	16.2353	1.63442	0.123002	0.321774	-4.9897
Oscillibacter sp. KLE 1745 _ map01110	Oscillibacter sp. KLE 1745	map01110	1.28986	16.5679	1.63666	0.122529	0.321774	-4.98653
Prevotella rara _ map00220	Prevotella rara	map00220	1.11142	17.7677	1.64309	0.124029	0.321774	-4.89386
Prevotella rara _ map00250	Prevotella rara	map00250	1.11142	17.7677	1.64309	0.124029	0.321774	-4.89386
Prevotella rara _ map00910	Prevotella rara	map00910	1.11142	17.7677	1.64309	0.124029	0.321774	-4.89386
Firmicutes bacterium ASF500 _ map00650	Firmicutes bacterium ASF500	map00650	0.929037	16.4858	1.61632	0.128079	0.330916	-4.96164
Lachnospiraceae bacterium MD308 _ map01230	Lachnospiraceae bacterium MD308	map01230	1.37274	16.8438	1.60956	0.128355	0.330916	-5.02472
Mucispirillum schaedleri _ map00562	Mucispirillum schaedleri	map00562	-1.11431	16.9984	-1.62411	0.129972	0.334039	-4.87851
Anaerotignum neopropionicum _ map01110	Anaerotignum neopropionicum	map01110	0.941857	14.392	1.6126	0.130862	0.334101	-4.89257
Anaerotignum neopropionicum _ map01230	Anaerotignum neopropionicum	map01230	0.941857	14.392	1.6126	0.130862	0.334101	-4.89257
Clostridium sp. MD294 _ map03018	Clostridium sp. MD294	map03018	-1.93325	17.2565	-1.6033	0.131211	0.334101	-4.97994
Desulfovibrio piger _ map00010	Desulfovibrio piger	map00010	0.919249	15.0575	1.59731	0.132542	0.336452	-4.98819
Oscillibacter sp. 1-3 _ map02010	Oscillibacter sp. 1-3	map02010	-1.15301	16.1819	-1.59555	0.134632	0.34071	-4.91572
Lachnospiraceae bacterium M18-1 _ map01130	Lachnospiraceae bacterium M18-1	map01130	1.91944	16.5617	1.5733	0.136524	0.343391	-5.07513
Lactobacillus johnsonii _ map00030	Lactobacillus johnsonii	map00030	1.65303	15.8515	1.60721	0.136352	0.343391	-4.84161
Blautia sp. YL58 _ map00620	Blautia sp. YL58	map00620	1.07057	15.0923	1.57485	0.139337	0.347445	-4.94361
Lachnospiraceae bacterium MD308 _ map00710	Lachnospiraceae bacterium MD308	map00710	1.33529	16.8145	1.56309	0.138903	0.347445	-5.08919
Lachnospiraceae bacterium MD308 _ map01110	Lachnospiraceae bacterium MD308	map01110	1.3442	16.8657	1.55919	0.13982	0.347445	-5.09454
Oscillibacter sp. 1-3 _ map01120	Oscillibacter sp. 1-3	map01120	1.74813	17.7372	1.56685	0.139496	0.347445	-5.02987
Anaerotruncus colihominis _ map00620	Anaerotruncus colihominis	map00620	-0.943921	15.9041	-1.56173	0.140694	0.347523	-5.03682
Anaerotruncus colihominis _ map00720	Anaerotruncus colihominis	map00720	-0.943921	15.9041	-1.56173	0.140694	0.347523	-5.03682
Lachnospiraceae bacterium MD335 _ map01200	Lachnospiraceae bacterium MD335	map01200	1.1654	18.8213	1.55314	0.141254	0.347865	-5.10282
Lachnospiraceae bacterium MD335 _ map00010	Lachnospiraceae bacterium MD335	map00010	1.1549	18.8156	1.54218	0.143884	0.353287	-5.11777
Mucispirillum schaedleri _ map00261	Mucispirillum schaedleri	map00261	-1.48545	14.7928	-1.55049	0.14702	0.35885	-4.9507
Mucispirillum schaedleri _ map00300	Mucispirillum schaedleri	map00300	-1.48545	14.7928	-1.55049	0.14702	0.35885	-4.9507
Alistipes sp. CHKCI003 _ map00190	Alistipes sp. CHKCI003	map00190	0.826443	14.846	1.52022	0.15074	0.364965	-5.09258
Lachnospiraceae bacterium MD335 _ map00710	Lachnospiraceae bacterium MD335	map00710	1.13345	18.8039	1.51392	0.150852	0.364965	-5.15593
Mucispirillum schaedleri _ map00620	Mucispirillum schaedleri	map00620	-1.9295	16.8367	-1.53013	0.14998	0.364965	-5.04735
Lachnospiraceae bacterium 10-1 _ map00710	Lachnospiraceae bacterium 10-1	map00710	1.31988	15.4302	1.49817	0.154861	0.373567	-5.177
Anaerotignum neopropionicum _ map00010	Anaerotignum neopropionicum	map00010	1.09677	15.8465	1.49143	0.159743	0.384221	-5.05351
Lachnospiraceae bacterium 10-1 _ map01230	Lachnospiraceae bacterium 10-1	map01230	1.2606	16.0916	1.47665	0.160477	0.384864	-5.2055
Anaerotruncus colihominis _ map01130	Anaerotruncus colihominis	map01130	-0.863411	15.919	-1.47456	0.161033	0.385079	-5.20826
Mucispirillum schaedleri _ map01210	Mucispirillum schaedleri	map01210	-1.26869	14.8812	-1.47509	0.162347	0.3871	-5.15202
Anaerotruncus colihominis _ map00710	Anaerotruncus colihominis	map00710	-0.851847	15.9137	-1.46161	0.164503	0.389493	-5.22524
Clostridiales bacterium KLE1615 _ map00620	Clostridiales bacterium KLE1615	map00620	1.14897	15.3191	1.50234	0.163962	0.389493	-4.925
Lachnospiraceae bacterium M18-1 _ map01110	Lachnospiraceae bacterium M18-1	map01110	1.73536	16.0469	1.46063	0.164767	0.389493	-5.22652
Blautia sp. YL58 _ map01100	Blautia sp. YL58	map01100	0.980195	16.8394	1.46505	0.166387	0.389968	-5.08733
Lachnospiraceae bacterium MD308 _ map01100	Lachnospiraceae bacterium MD308	map01100	1.32433	17.2126	1.4571	0.165726	0.389968	-5.23113
Prevotella sp. oral taxon 473 _ map03010	Prevotella sp. oral taxon 473	map03010	1.41778	15.7049	1.4679	0.165938	0.389968	-5.08376
Anaerotruncus sp. G3(2012) _ map00650	Anaerotruncus sp. G3(2012)	map00650	-2.37893	17.2332	-1.47161	0.166895	0.390051	-5.05246
Mucispirillum schaedleri _ map00710	Mucispirillum schaedleri	map00710	-1.25193	19.8047	-1.45035	0.167572	0.390529	-5.23993
Lactobacillus reuteri _ map01230	Lactobacillus reuteri	map01230	1.38362	14.4857	1.47392	0.168579	0.391768	-5.01318
Lachnospiraceae bacterium 28-4 _ map01110	Lachnospiraceae bacterium 28-4	map01110	-1.19948	17.0149	-1.44273	0.169676	0.393211	-5.24982
Bacteroides salyersiae _ map00020	Bacteroides salyersiae	map00020	-1.10984	16.9283	-1.44551	0.171874	0.393878	-5.11221
Bacteroides salyersiae _ map00620	Bacteroides salyersiae	map00620	-1.10984	16.9283	-1.44551	0.171874	0.393878	-5.11221
Bacteroides salyersiae _ map00710	Bacteroides salyersiae	map00710	-1.10984	16.9283	-1.44551	0.171874	0.393878	-5.11221
Bacteroides salyersiae _ map01200	Bacteroides salyersiae	map01200	-1.10984	16.9283	-1.44551	0.171874	0.393878	-5.11221
Firmicutes bacterium ASF500 _ map00010	Firmicutes bacterium ASF500	map00010	1.02037	16.8435	1.43173	0.174192	0.395891	-5.2079
Pelosinus fermentans _ map00710	Pelosinus fermentans	map00710	1.18681	15.6103	1.43794	0.174117	0.395891	-5.12179
Pelosinus fermentans _ map01200	Pelosinus fermentans	map01200	1.18681	15.6103	1.43794	0.174117	0.395891	-5.12179
Pelosinus fermentans _ map00020	Pelosinus fermentans	map00020	1.17591	15.603	1.42517	0.177703	0.398384	-5.13783
Pelosinus fermentans _ map00270	Pelosinus fermentans	map00270	1.17591	15.603	1.42517	0.177703	0.398384	-5.13783
Pelosinus fermentans _ map00630	Pelosinus fermentans	map00630	1.17591	15.603	1.42517	0.177703	0.398384	-5.13783
Pelosinus fermentans _ map00680	Pelosinus fermentans	map00680	1.17591	15.603	1.42517	0.177703	0.398384	-5.13783
Pelosinus fermentans _ map00720	Pelosinus fermentans	map00720	1.17591	15.603	1.42517	0.177703	0.398384	-5.13783
Lactobacillus murinus _ map00020	Lactobacillus murinus	map00020	-1.11689	15.366	-1.41525	0.178878	0.399931	-5.22882
Mucispirillum schaedleri _ map00130	Mucispirillum schaedleri	map00130	-0.974205	14.9991	-1.42261	0.180357	0.402147	-5.14112
Firmicutes bacterium ASF500 _ map01130	Firmicutes bacterium ASF500	map01130	1.03594	17.5705	1.40626	0.181448	0.40349	-5.24017
Mucispirillum schaedleri _ map01230	Mucispirillum schaedleri	map01230	-1.23672	19.8948	-1.39968	0.181973	0.403568	-5.30495
Hungatella hathewayi _ map01110	Hungatella hathewayi	map01110	1.6979	16.6098	1.41441	0.182696	0.404087	-5.12401
Clostridium sp. MD294 _ map04066	Clostridium sp. MD294	map04066	-1.49431	17.5308	-1.40083	0.184712	0.40672	-5.2134
Eubacterium plexicaudatum _ map01110	Eubacterium plexicaudatum	map01110	1.22866	18.3525	1.40028	0.184873	0.40672	-5.16881
Lachnospiraceae bacterium MD308 _ map01120	Lachnospiraceae bacterium MD308	map01120	1.2579	17.1773	1.38681	0.185787	0.407364	-5.32119
Oscillibacter sp. 1-3 _ map00230	Oscillibacter sp. 1-3	map00230	-1.03233	14.897	-1.41972	0.186153	0.407364	-5.02593
Bacteroidales bacterium CF _ map00190	Bacteroidales bacterium CF	map00190	-0.973577	15.2849	-1.38241	0.18853	0.411024	-5.26999
Mucispirillum schaedleri _ map00010	Mucispirillum schaedleri	map00010	-1.23348	19.9339	-1.37673	0.188822	0.411024	-5.33383
Lactobacillus reuteri _ map01200	Lactobacillus reuteri	map01200	1.54282	13.7236	1.39509	0.19056	0.413715	-5.11012
Lachnospiraceae bacterium 10-1 _ map01210	Lachnospiraceae bacterium 10-1	map01210	-0.915745	14.7308	-1.37576	0.192167	0.41502	-5.19893
Lactobacillus murinus _ map00710	Lactobacillus murinus	map00710	-0.831342	14.5102	-1.38861	0.19215	0.41502	-5.11795
Lachnospiraceae bacterium M18-1 _ map05134	Lachnospiraceae bacterium M18-1	map05134	0.955162	16.2265	1.37339	0.192885	0.415483	-5.20183
Anaerotruncus sp. G3(2012) _ map00643	Anaerotruncus sp. G3(2012)	map00643	-2.08065	16.9659	-1.37767	0.193489	0.415699	-5.16892
Oscillibacter valericigenes _ map01100	Oscillibacter valericigenes	map01100	0.908905	16.4331	1.36459	0.195261	0.418416	-5.21258
Clostridium sp. MD294 _ map01200	Clostridium sp. MD294	map01200	-1.90019	18.5152	-1.35086	0.198196	0.41926	-5.30884
Lachnospiraceae bacterium 10-1 _ map00471	Lachnospiraceae bacterium 10-1	map00471	0.788693	14.918	1.36166	0.198011	0.41926	-5.18829
Lachnospiraceae bacterium 10-1 _ map04964	Lachnospiraceae bacterium 10-1	map04964	0.788693	14.918	1.36166	0.198011	0.41926	-5.18829
Lachnospiraceae bacterium MD308 _ map01130	Lachnospiraceae bacterium MD308	map01130	1.21186	17.0685	1.34801	0.197684	0.41926	-5.36944
Lactobacillus johnsonii _ map01100	Lactobacillus johnsonii	map01100	1.74341	16.5977	1.34994	0.197076	0.41926	-5.36706
Lachnospiraceae bacterium MD308 _ map01200	Lachnospiraceae bacterium MD308	map01200	1.20097	17.0564	1.34362	0.199067	0.420026	-5.37483
Blautia sp. YL58 _ map01110	Blautia sp. YL58	map01110	0.954327	16.4141	1.33162	0.205892	0.433319	-5.25217
Anaerotruncus colihominis _ map03010	Anaerotruncus colihominis	map03010	-1.13573	15.123	-1.32315	0.208615	0.43594	-5.26224
Oscillibacter sp. 1-3 _ map00071	Oscillibacter sp. 1-3	map00071	1.15086	15.2535	1.32119	0.209251	0.43594	-5.26457
Oscillibacter sp. 1-3 _ map00280	Oscillibacter sp. 1-3	map00280	1.15086	15.2535	1.32119	0.209251	0.43594	-5.26457
Oscillibacter sp. 1-3 _ map01212	Oscillibacter sp. 1-3	map01212	1.15086	15.2535	1.32119	0.209251	0.43594	-5.26457
Clostridiales bacterium S5-A14a _ map02010	Clostridiales bacterium S5-A14a	map02010	1.01549	16.4525	1.30878	0.213301	0.442144	-5.27921
Eubacterium plexicaudatum _ map01230	Eubacterium plexicaudatum	map01230	1.22528	17.6383	1.30942	0.213092	0.442144	-5.27847
Hungatella hathewayi _ map01100	Hungatella hathewayi	map01100	1.26249	16.7515	1.30124	0.214211	0.442917	-5.36856
Stomatobaculum longum _ map03010	Stomatobaculum longum	map03010	0.813926	15.2389	1.30045	0.216056	0.445616	-5.33494
Mucispirillum schaedleri _ map00564	Mucispirillum schaedleri	map00564	-1.4612	16.7157	-1.27971	0.220107	0.452839	-5.45178
Desulfovibrio piger _ map00620	Desulfovibrio piger	map00620	-0.867733	14.5785	-1.2742	0.223364	0.456127	-5.40038
Desulfovibrio piger _ map00640	Desulfovibrio piger	map00640	-0.867733	14.5785	-1.2742	0.223364	0.456127	-5.40038
Desulfovibrio piger _ map00650	Desulfovibrio piger	map00650	-0.867733	14.5785	-1.2742	0.223364	0.456127	-5.40038
Clostridium sp. MD294 _ map00051	Clostridium sp. MD294	map00051	1.16614	16.8941	1.27999	0.224772	0.45787	-5.31205
Mucispirillum schaedleri _ map00240	Mucispirillum schaedleri	map00240	-1.23108	14.9442	-1.26003	0.228281	0.463872	-5.41684
Lactobacillus murinus _ map00500	Lactobacillus murinus	map00500	-0.999062	16.2957	-1.25238	0.230975	0.468192	-5.42567
Oscillibacter sp. 1-3 _ map00640	Oscillibacter sp. 1-3	map00640	0.986277	16.2788	1.24706	0.234404	0.473978	-5.35051
Lachnospiraceae bacterium MD335 _ map04066	Lachnospiraceae bacterium MD335	map04066	0.938071	18.6713	1.22612	0.239076	0.481067	-5.514
Lachnospiraceae bacterium MD335 _ map05010	Lachnospiraceae bacterium MD335	map05010	0.938071	18.6713	1.22612	0.239076	0.481067	-5.514
Lachnospiraceae bacterium 10-1 _ map04066	Lachnospiraceae bacterium 10-1	map04066	0.997868	15.2545	1.21323	0.243821	0.487316	-5.52864
Lachnospiraceae bacterium 10-1 _ map05010	Lachnospiraceae bacterium 10-1	map05010	0.997868	15.2545	1.21323	0.243821	0.487316	-5.52864
Mucispirillum schaedleri _ map01200	Mucispirillum schaedleri	map01200	-1.10967	20.1778	-1.21288	0.243954	0.487316	-5.52904
Mucispirillum schaedleri _ map00260	Mucispirillum schaedleri	map00260	-1.36304	15.7724	-1.21233	0.246987	0.492184	-5.43596
Anaerotignum neopropionicum _ map00680	Anaerotignum neopropionicum	map00680	-0.614923	13.3797	-1.20107	0.252596	0.497356	-5.37284
Anaerotignum neopropionicum _ map03018	Anaerotignum neopropionicum	map03018	-0.614923	13.3797	-1.20107	0.252596	0.497356	-5.37284
Anaerotignum neopropionicum _ map04066	Anaerotignum neopropionicum	map04066	-0.614923	13.3797	-1.20107	0.252596	0.497356	-5.37284
Candidatus Azobacteroides pseudotrichonymphae _ map01100	Candidatus Azobacteroides pseudotrichonymphae	map01100	-0.622833	14.0267	-1.20157	0.250708	0.497356	-5.40152
Lachnospiraceae bacterium MD308 _ map00330	Lachnospiraceae bacterium MD308	map00330	-0.934562	15.6669	-1.20082	0.251273	0.497356	-5.44875
Lactobacillus murinus _ map02024	Lactobacillus murinus	map02024	-0.930487	15.2706	-1.18834	0.254491	0.497525	-5.4979
Lactobacillus murinus _ map03060	Lactobacillus murinus	map03060	-0.930487	15.2706	-1.18834	0.254491	0.497525	-5.4979
Lactobacillus murinus _ map03070	Lactobacillus murinus	map03070	-0.930487	15.2706	-1.18834	0.254491	0.497525	-5.4979
Bacteroides fluxus _ map01130	Bacteroides fluxus	map01130	0.730017	14.645	1.178	0.25994	0.505032	-5.4271
Firmicutes bacterium ASF500 _ map01110	Firmicutes bacterium ASF500	map01110	0.797056	17.7308	1.17295	0.260168	0.505032	-5.51496
Mucispirillum schaedleri _ map01110	Mucispirillum schaedleri	map01110	-1.07272	20.2252	-1.17164	0.259635	0.505032	-5.57503
Hungateiclostridiaceae bacterium KB18 _ map03018	Hungateiclostridiaceae bacterium KB18	map03018	0.820588	15.9256	1.16929	0.263307	0.507593	-5.43652
Lactobacillus johnsonii _ map01230	Lactobacillus johnsonii	map01230	1.31603	16.0809	1.1622	0.263333	0.507593	-5.58538
Lactobacillus reuteri _ map01130	Lactobacillus reuteri	map01130	1.09225	15.2149	1.17167	0.262383	0.507593	-5.48069
Mucispirillum schaedleri _ map01130	Mucispirillum schaedleri	map01130	-1.08052	20.2602	-1.15612	0.265736	0.51103	-5.592
Lactobacillus johnsonii _ map00010	Lactobacillus johnsonii	map00010	1.00088	16.7587	1.16129	0.266431	0.511176	-5.49192
Lactobacillus murinus _ map00480	Lactobacillus murinus	map00480	-0.821659	15.2851	-1.15582	0.268581	0.512916	-5.4978
Lactobacillus murinus _ map04918	Lactobacillus murinus	map04918	-0.821659	15.2851	-1.15582	0.268581	0.512916	-5.4978
Lachnospiraceae bacterium 10-1 _ map04217	Lachnospiraceae bacterium 10-1	map04217	0.756557	15.4732	1.15278	0.269782	0.51402	-5.4542
Clostridium sp. MD294 _ map00680	Clostridium sp. MD294	map00680	-1.27312	17.6786	-1.14729	0.271965	0.516984	-5.50693
Bacteroidales bacterium CF _ map01100	Bacteroidales bacterium CF	map01100	0.81565	16.6975	1.12931	0.277769	0.519875	-5.56174
Firmicutes bacterium ASF500 _ map00680	Firmicutes bacterium ASF500	map00680	0.753326	16.4587	1.13221	0.27659	0.519875	-5.55867
Opitutus terrae _ map00360	Opitutus terrae	map00360	-0.592713	14.9004	-1.13432	0.278527	0.519875	-5.44429
Opitutus terrae _ map00362	Opitutus terrae	map00362	-0.592713	14.9004	-1.13432	0.278527	0.519875	-5.44429
Opitutus terrae _ map00621	Opitutus terrae	map00621	-0.592713	14.9004	-1.13432	0.278527	0.519875	-5.44429
Opitutus terrae _ map00622	Opitutus terrae	map00622	-0.592713	14.9004	-1.13432	0.278527	0.519875	-5.44429
Opitutus terrae _ map01120	Opitutus terrae	map01120	-0.592713	14.9004	-1.13432	0.278527	0.519875	-5.44429
Opitutus terrae _ map01220	Opitutus terrae	map01220	-0.592713	14.9004	-1.13432	0.278527	0.519875	-5.44429
Alistipes sp. CHKCI003 _ map01120	Alistipes sp. CHKCI003	map01120	0.749618	17.0644	1.12305	0.280098	0.520452	-5.56854
Alistipes sp. CHKCI003 _ map01130	Alistipes sp. CHKCI003	map01130	0.749618	17.0644	1.12305	0.280098	0.520452	-5.56854
Bacteroidales bacterium CF _ map01120	Bacteroidales bacterium CF	map01120	0.776003	16.6487	1.09436	0.292292	0.539465	-5.59829
Bacteroidales bacterium CF _ map01130	Bacteroidales bacterium CF	map01130	0.776003	16.6487	1.09436	0.292292	0.539465	-5.59829
Bacteroidales bacterium CF _ map01200	Bacteroidales bacterium CF	map01200	0.776003	16.6487	1.09436	0.292292	0.539465	-5.59829
Firmicutes bacterium ASF500 _ map04066	Firmicutes bacterium ASF500	map04066	0.704918	16.3727	1.08251	0.297342	0.546017	-5.61046
Lachnospiraceae bacterium 10-1 _ map00290	Lachnospiraceae bacterium 10-1	map00290	-0.614305	14.8963	-1.08767	0.297828	0.546017	-5.49228
Lachnospiraceae bacterium 10-1 _ map00770	Lachnospiraceae bacterium 10-1	map00770	-0.614305	14.8963	-1.08767	0.297828	0.546017	-5.49228
Firmicutes bacterium ASF500 _ map03018	Firmicutes bacterium ASF500	map03018	0.72185	16.5403	1.07605	0.300122	0.549004	-5.61704
Lactobacillus johnsonii _ map00710	Lactobacillus johnsonii	map00710	0.998499	17.1105	1.06875	0.304649	0.554953	-5.58839
Lactobacillus murinus _ map00970	Lactobacillus murinus	map00970	-1.07941	16.5274	-1.06704	0.305393	0.554953	-5.59011
Roseburia hominis _ map01110	Roseburia hominis	map01110	-0.81664	15.7895	-1.06784	0.305046	0.554953	-5.54198
Ruminococcus albus _ map02010	Ruminococcus albus	map02010	1.04803	15.5014	1.05942	0.30619	0.55518	-5.69344
bacterium F083 _ map03010	bacterium F083	map03010	0.791651	15.3033	1.05975	0.307224	0.555832	-5.63352
Faecalibaculum rodentium _ map03018	Faecalibaculum rodentium	map03018	0.5994	14.0835	1.04943	0.313125	0.562806	-5.56028
Faecalibaculum rodentium _ map04152	Faecalibaculum rodentium	map04152	0.5994	14.0835	1.04943	0.313125	0.562806	-5.56028
Faecalibaculum rodentium _ map05230	Faecalibaculum rodentium	map05230	0.5994	14.0835	1.04943	0.313125	0.562806	-5.56028
Faecalibaculum rodentium _ map00620	Faecalibaculum rodentium	map00620	0.796465	17.9442	1.03115	0.318828	0.569899	-5.72166
Faecalibaculum rodentium _ map00720	Faecalibaculum rodentium	map00720	0.796465	17.9442	1.03115	0.318828	0.569899	-5.72166
Firmicutes bacterium ASF500 _ map01200	Firmicutes bacterium ASF500	map01200	0.659231	17.4862	1.03251	0.319143	0.569899	-5.66076
Anaerotruncus colihominis _ map00630	Anaerotruncus colihominis	map00630	-0.531656	15.7392	-1.01944	0.325094	0.570644	-5.67354
Bacteroides fluxus _ map01100	Bacteroides fluxus	map01100	0.654298	16.1525	1.02313	0.324686	0.570644	-5.58616
Clostridium sp. C105KSO13 _ map03018	Clostridium sp. C105KSO13	map03018	-0.656157	14.6962	-1.02886	0.323864	0.570644	-5.55018
Clostridium sp. C105KSO13 _ map04212	Clostridium sp. C105KSO13	map04212	-0.656157	14.6962	-1.02886	0.323864	0.570644	-5.55018
Clostridium sp. C105KSO13 _ map04940	Clostridium sp. C105KSO13	map04940	-0.656157	14.6962	-1.02886	0.323864	0.570644	-5.55018
Clostridium sp. C105KSO13 _ map05134	Clostridium sp. C105KSO13	map05134	-0.656157	14.6962	-1.02886	0.323864	0.570644	-5.55018
Clostridium sp. C105KSO13 _ map05152	Clostridium sp. C105KSO13	map05152	-0.656157	14.6962	-1.02886	0.323864	0.570644	-5.55018
Faecalibaculum rodentium _ map00710	Faecalibaculum rodentium	map00710	0.783165	19.5606	1.02064	0.323623	0.570644	-5.73199
Adlercreutzia equolifaciens _ map03010	Adlercreutzia equolifaciens	map03010	0.780529	14.8928	0.985538	0.340008	0.572611	-5.76582
Anaerotruncus colihominis _ map01100	Anaerotruncus colihominis	map01100	-0.681293	16.2617	-0.992902	0.336523	0.572611	-5.75881
Bacteroides pyogenes _ map00020	Bacteroides pyogenes	map00020	-0.854126	15.7183	-0.993518	0.340096	0.572611	-5.58384
Bacteroides pyogenes _ map00190	Bacteroides pyogenes	map00190	-0.854126	15.7183	-0.993518	0.340096	0.572611	-5.58384
Bacteroides pyogenes _ map00650	Bacteroides pyogenes	map00650	-0.854126	15.7183	-0.993518	0.340096	0.572611	-5.58384
Bacteroides pyogenes _ map00720	Bacteroides pyogenes	map00720	-0.854126	15.7183	-0.993518	0.340096	0.572611	-5.58384
Bacteroides pyogenes _ map01100	Bacteroides pyogenes	map01100	-0.854126	15.7183	-0.993518	0.340096	0.572611	-5.58384
Bacteroides pyogenes _ map01110	Bacteroides pyogenes	map01110	-0.854126	15.7183	-0.993518	0.340096	0.572611	-5.58384
Bacteroides pyogenes _ map01120	Bacteroides pyogenes	map01120	-0.854126	15.7183	-0.993518	0.340096	0.572611	-5.58384
Bacteroides pyogenes _ map01130	Bacteroides pyogenes	map01130	-0.854126	15.7183	-0.993518	0.340096	0.572611	-5.58384
Bacteroides pyogenes _ map01200	Bacteroides pyogenes	map01200	-0.854126	15.7183	-0.993518	0.340096	0.572611	-5.58384
Bacteroides pyogenes _ map05134	Bacteroides pyogenes	map05134	-0.854126	15.7183	-0.993518	0.340096	0.572611	-5.58384
Faecalibaculum rodentium _ map01200	Faecalibaculum rodentium	map01200	0.771227	20.0631	1.0097	0.328669	0.572611	-5.74265
Lachnospiraceae bacterium 3-1 _ map01100	Lachnospiraceae bacterium 3-1	map01100	0.741651	14.9574	1.00173	0.333493	0.572611	-5.69042
Lachnospiraceae bacterium TWA4 _ map00680	Lachnospiraceae bacterium TWA4	map00680	0.751955	15.8793	1.0057	0.332938	0.572611	-5.60265
Lactobacillus johnsonii _ map01200	Lactobacillus johnsonii	map01200	0.849367	16.6745	0.990519	0.340023	0.572611	-5.66474
Lactobacillus reuteri _ map04214	Lactobacillus reuteri	map04214	0.907162	13.3622	1.02147	0.32721	0.572611	-5.5573
Pelosinus sp. UFO1 _ map00040	Pelosinus sp. UFO1	map00040	-1.12436	15.6204	-1.00273	0.337572	0.572611	-5.53373
Pelosinus sp. UFO1 _ map01100	Pelosinus sp. UFO1	map01100	-1.12436	15.6204	-1.00273	0.337572	0.572611	-5.53373
Roseburia hominis _ map01100	Roseburia hominis	map01100	-0.75776	15.8288	-0.999941	0.335612	0.572611	-5.60812
bacterium F083 _ map00230	bacterium F083	map00230	-0.556263	15.7448	-0.976688	0.346335	0.576712	-5.63015
Clostridium sp. MD294 _ map00710	Clostridium sp. MD294	map00710	0.847673	16.6712	0.986716	0.343287	0.576712	-5.6192
Firmicutes bacterium M10-2 _ map01100	Firmicutes bacterium M10-2	map01100	0.591412	16.473	0.970145	0.347359	0.576712	-5.78034
Lachnospiraceae bacterium 28-4 _ map04724	Lachnospiraceae bacterium 28-4	map04724	-0.710581	14.7152	-0.9816	0.347425	0.576712	-5.55343
Lachnospiraceae bacterium 28-4 _ map04727	Lachnospiraceae bacterium 28-4	map04727	-0.710581	14.7152	-0.9816	0.347425	0.576712	-5.55343
Mucispirillum schaedleri _ map01100	Mucispirillum schaedleri	map01100	-0.939426	20.573	-0.9769	0.344129	0.576712	-5.77398
Oscillibacter sp. 1-3 _ map01100	Oscillibacter sp. 1-3	map01100	0.685088	19.0761	0.976208	0.345344	0.576712	-5.71478
Faecalibaculum rodentium _ map01230	Faecalibaculum rodentium	map01230	0.743926	19.5198	0.965689	0.349529	0.579039	-5.78448
Lachnospiraceae bacterium 28-4 _ map01200	Lachnospiraceae bacterium 28-4	map01200	-0.745741	17.1107	-0.964005	0.350345	0.579228	-5.78605
Oscillibacter sp. 1-3 _ map00620	Oscillibacter sp. 1-3	map00620	0.637003	16.5837	0.966526	0.351207	0.579492	-5.63954
Lachnospiraceae bacterium M18-1 _ map00680	Lachnospiraceae bacterium M18-1	map00680	0.903848	16.1272	0.965339	0.353453	0.580912	-5.60997
Oscillibacter sp. KLE 1745 _ map00720	Oscillibacter sp. KLE 1745	map00720	-0.945303	15.3782	-0.962308	0.353476	0.580912	-5.64319
Alloprevotella tannerae _ map03010	Alloprevotella tannerae	map03010	-0.753898	16.4225	-0.956053	0.354218	0.580974	-5.79343
Alloprevotella rava _ map01100	Alloprevotella rava	map01100	-0.706799	13.6759	-0.959619	0.357896	0.582407	-5.57354
Clostridium sp. MD294 _ map01230	Clostridium sp. MD294	map01230	-1.14864	18.2016	-0.948834	0.360033	0.582407	-5.7034
Faecalibaculum rodentium _ map01100	Faecalibaculum rodentium	map01100	0.728296	20.5528	0.946895	0.358715	0.582407	-5.80185
Faecalibaculum rodentium _ map01120	Faecalibaculum rodentium	map01120	0.721859	20.4889	0.945557	0.359375	0.582407	-5.80308
Mucispirillum schaedleri _ map01120	Mucispirillum schaedleri	map01120	-0.854418	20.6045	-0.944674	0.359811	0.582407	-5.80389
Mucispirillum schaedleri _ map04212	Mucispirillum schaedleri	map04212	-0.854155	17.2231	-0.944711	0.359793	0.582407	-5.80385
Mucispirillum schaedleri _ map05152	Mucispirillum schaedleri	map05152	-0.854155	17.2231	-0.944711	0.359793	0.582407	-5.80385
Anaerotruncus colihominis _ map01110	Anaerotruncus colihominis	map01110	-0.578539	16.1387	-0.938747	0.362749	0.582787	-5.80929
Firmicutes bacterium ASF500 _ map00290	Firmicutes bacterium ASF500	map00290	0.65987	15.7688	0.931988	0.367156	0.582787	-5.75516
Firmicutes bacterium ASF500 _ map00770	Firmicutes bacterium ASF500	map00770	0.65987	15.7688	0.931988	0.367156	0.582787	-5.75516
Firmicutes bacterium ASF500 _ map01210	Firmicutes bacterium ASF500	map01210	0.65987	15.7688	0.931988	0.367156	0.582787	-5.75516
Firmicutes bacterium ASF500 _ map01230	Firmicutes bacterium ASF500	map01230	0.678622	17.2917	0.930967	0.367666	0.582787	-5.75608
Lactobacillus reuteri _ map01120	Lactobacillus reuteri	map01120	0.981072	15.3932	0.946228	0.364385	0.582787	-5.58561
Mucispirillum schaedleri _ map00280	Mucispirillum schaedleri	map00280	0.945693	16.0352	0.930221	0.368039	0.582787	-5.75675
Oscillibacter sp. 1-3 _ map00720	Oscillibacter sp. 1-3	map00720	0.709752	15.584	0.942557	0.363117	0.582787	-5.66113
Oscillibacter sp. 1-3 _ map01130	Oscillibacter sp. 1-3	map01130	0.752497	16.5613	0.935316	0.366697	0.582787	-5.66763
Robinsoniella sp. RHS _ map01110	Robinsoniella sp. RHS	map01110	0.654423	15.9861	0.944244	0.361076	0.582787	-5.74408
Roseburia intestinalis _ map01100	Roseburia intestinalis	map01100	-0.7096	14.0936	-0.933803	0.367448	0.582787	-5.66898
Clostridium sp. MD294 _ map00562	Clostridium sp. MD294	map00562	0.79282	16.6438	0.931584	0.369941	0.584677	-5.66959
Faecalibaculum rodentium _ map01110	Faecalibaculum rodentium	map01110	0.705438	20.1315	0.920269	0.372012	0.586826	-5.82594
Alistipes indistinctus _ map00020	Alistipes indistinctus	map00020	0.586781	16.2755	0.896727	0.385043	0.592445	-5.78633
Alistipes indistinctus _ map00720	Alistipes indistinctus	map00720	0.586781	16.2755	0.896727	0.385043	0.592445	-5.78633
Alistipes indistinctus _ map01100	Alistipes indistinctus	map01100	0.586781	16.2755	0.896727	0.385043	0.592445	-5.78633
Alistipes indistinctus _ map01110	Alistipes indistinctus	map01110	0.586781	16.2755	0.896727	0.385043	0.592445	-5.78633
Alistipes indistinctus _ map01120	Alistipes indistinctus	map01120	0.586781	16.2755	0.896727	0.385043	0.592445	-5.78633
Alistipes indistinctus _ map01130	Alistipes indistinctus	map01130	0.586781	16.2755	0.896727	0.385043	0.592445	-5.78633
Alistipes indistinctus _ map01200	Alistipes indistinctus	map01200	0.586781	16.2755	0.896727	0.385043	0.592445	-5.78633
Bacteroidetes oral taxon 274 _ map03010	Bacteroidetes oral taxon 274	map03010	0.477536	15.2703	0.899319	0.382709	0.592445	-5.84447
Clostridium sp. MD294 _ map01110	Clostridium sp. MD294	map01110	-1.09684	18.2422	-0.896583	0.386264	0.592445	-5.74982
Faecalibaculum rodentium _ map00051	Faecalibaculum rodentium	map00051	0.671883	19.381	0.892287	0.386346	0.592445	-5.8506
Faecalibaculum rodentium _ map00680	Faecalibaculum rodentium	map00680	0.676221	19.7337	0.90922	0.377628	0.592445	-5.83576
Faecalibaculum rodentium _ map01130	Faecalibaculum rodentium	map01130	0.688825	20.1055	0.896417	0.384207	0.592445	-5.847
Lactobacillus reuteri _ map00030	Lactobacillus reuteri	map00030	-1.22278	14.5855	-0.91798	0.380273	0.592445	-5.54952
Mucispirillum schaedleri _ map03018	Mucispirillum schaedleri	map03018	-0.877772	17.5209	-0.910876	0.376783	0.592445	-5.8343
Oscillibacter sp. KLE 1745 _ map01130	Oscillibacter sp. KLE 1745	map01130	0.778823	16.81	0.904648	0.382132	0.592445	-5.69466
Faecalibaculum rodentium _ map00010	Faecalibaculum rodentium	map00010	0.668441	19.9877	0.88443	0.390436	0.597051	-5.8574
Faecalibaculum rodentium _ map00030	Faecalibaculum rodentium	map00030	0.6725	20.0249	0.88374	0.390797	0.597051	-5.858
bacterium F083 _ map01100	bacterium F083	map01100	-0.477513	15.2833	-0.885983	0.391528	0.597062	-5.71095
Eubacterium plexicaudatum _ map01130	Eubacterium plexicaudatum	map01130	0.793753	17.5762	0.879718	0.395004	0.601251	-5.71606
Dorea longicatena _ map00330	Dorea longicatena	map00330	0.498588	15.0641	0.872348	0.397751	0.604317	-5.80726
Mucispirillum schaedleri _ map00230	Mucispirillum schaedleri	map00230	-0.851866	14.8103	-0.864794	0.401745	0.609264	-5.81364
Bacteroides helcogenes _ map00010	Bacteroides helcogenes	map00010	-0.435196	14.7268	-0.843519	0.412203	0.612734	-5.89194
Bacteroides helcogenes _ map00051	Bacteroides helcogenes	map00051	-0.435196	14.7268	-0.843519	0.412203	0.612734	-5.89194
Bacteroides helcogenes _ map00562	Bacteroides helcogenes	map00562	-0.435196	14.7268	-0.843519	0.412203	0.612734	-5.89194
Bacteroides helcogenes _ map00710	Bacteroides helcogenes	map00710	-0.435196	14.7268	-0.843519	0.412203	0.612734	-5.89194
Bacteroides helcogenes _ map01100	Bacteroides helcogenes	map01100	-0.435196	14.7268	-0.843519	0.412203	0.612734	-5.89194
Bacteroides helcogenes _ map01110	Bacteroides helcogenes	map01110	-0.435196	14.7268	-0.843519	0.412203	0.612734	-5.89194
Bacteroides helcogenes _ map01120	Bacteroides helcogenes	map01120	-0.435196	14.7268	-0.843519	0.412203	0.612734	-5.89194
Bacteroides helcogenes _ map01130	Bacteroides helcogenes	map01130	-0.435196	14.7268	-0.843519	0.412203	0.612734	-5.89194
Bacteroides helcogenes _ map01200	Bacteroides helcogenes	map01200	-0.435196	14.7268	-0.843519	0.412203	0.612734	-5.89194
Bacteroides helcogenes _ map01230	Bacteroides helcogenes	map01230	-0.435196	14.7268	-0.843519	0.412203	0.612734	-5.89194
Robinsoniella sp. RHS _ map01130	Robinsoniella sp. RHS	map01130	0.59057	15.9477	0.85533	0.406786	0.612734	-5.82156
Hungatella hathewayi _ map00710	Hungatella hathewayi	map00710	0.523493	14.406	0.840153	0.416027	0.616198	-5.74893
Hungatella hathewayi _ map01200	Hungatella hathewayi	map01200	0.523493	14.406	0.840153	0.416027	0.616198	-5.74893
Lactobacillus reuteri _ map00620	Lactobacillus reuteri	map00620	0.62289	14.118	0.837998	0.421642	0.623395	-5.61627
Niastella koreensis _ map00061	Niastella koreensis	map00061	-0.404725	16.5965	-0.802773	0.434511	0.635588	-5.92502
Niastella koreensis _ map00333	Niastella koreensis	map00333	-0.404725	16.5965	-0.802773	0.434511	0.635588	-5.92502
Niastella koreensis _ map00780	Niastella koreensis	map00780	-0.404725	16.5965	-0.802773	0.434511	0.635588	-5.92502
Niastella koreensis _ map01100	Niastella koreensis	map01100	-0.404725	16.5965	-0.802773	0.434511	0.635588	-5.92502
Niastella koreensis _ map01130	Niastella koreensis	map01130	-0.404725	16.5965	-0.802773	0.434511	0.635588	-5.92502
Niastella koreensis _ map01212	Niastella koreensis	map01212	-0.404725	16.5965	-0.802773	0.434511	0.635588	-5.92502
Bacteroides eggerthii _ map03010	Bacteroides eggerthii	map03010	0.437951	14.5656	0.799413	0.437421	0.638712	-5.86677
Lachnospiraceae bacterium 28-4 _ map01120	Lachnospiraceae bacterium 28-4	map01120	-0.65991	17.3164	-0.796376	0.438251	0.638793	-5.92989
Firmicutes bacterium M10-2 _ map00620	Firmicutes bacterium M10-2	map00620	0.487019	16.4044	0.774423	0.450729	0.645575	-5.94689
Firmicutes bacterium M10-2 _ map00710	Firmicutes bacterium M10-2	map00710	0.487037	16.4161	0.77638	0.449608	0.645575	-5.94539
Firmicutes bacterium M10-2 _ map00720	Firmicutes bacterium M10-2	map00720	0.487019	16.4044	0.774423	0.450729	0.645575	-5.94689
Firmicutes bacterium M10-2 _ map01120	Firmicutes bacterium M10-2	map01120	0.487037	16.4161	0.77638	0.449608	0.645575	-5.94539
Firmicutes bacterium M10-2 _ map01200	Firmicutes bacterium M10-2	map01200	0.487037	16.4161	0.77638	0.449608	0.645575	-5.94539
Fusobacterium hwasookii _ map03010	Fusobacterium hwasookii	map03010	-0.664115	15.0538	-0.780599	0.450184	0.645575	-5.76503
Pelosinus fermentans _ map01100	Pelosinus fermentans	map01100	0.87533	16.1999	0.778097	0.45046	0.645575	-5.79775
Pelosinus fermentans _ map01110	Pelosinus fermentans	map01110	0.87533	16.1999	0.778097	0.45046	0.645575	-5.79775
Pelosinus fermentans _ map01120	Pelosinus fermentans	map01120	0.87533	16.1999	0.778097	0.45046	0.645575	-5.79775
Pelosinus fermentans _ map01130	Pelosinus fermentans	map01130	0.87533	16.1999	0.778097	0.45046	0.645575	-5.79775
Faecalibaculum rodentium _ map00052	Faecalibaculum rodentium	map00052	0.619122	18.6682	0.772458	0.451857	0.646069	-5.94839
Clostridium sp. MD294 _ map01130	Clostridium sp. MD294	map01130	-0.793907	18.5039	-0.760109	0.460771	0.650917	-5.86001
Lactobacillus murinus _ map00052	Lactobacillus murinus	map00052	-0.853735	14.6415	-0.760893	0.460318	0.650917	-5.85943
Lactobacillus murinus _ map00561	Lactobacillus murinus	map00561	-0.853735	14.6415	-0.760893	0.460318	0.650917	-5.85943
Lactobacillus murinus _ map00600	Lactobacillus murinus	map00600	-0.853735	14.6415	-0.760893	0.460318	0.650917	-5.85943
Lactobacillus murinus _ map00603	Lactobacillus murinus	map00603	-0.853735	14.6415	-0.760893	0.460318	0.650917	-5.85943
Pelosinus fermentans _ map00620	Pelosinus fermentans	map00620	0.864423	16.1926	0.76786	0.45631	0.650917	-5.80548
Ruminococcus sp. DSM 100440 _ map01100	Ruminococcus sp. DSM 100440	map01100	-0.645802	15.2809	-0.770354	0.457341	0.650917	-5.73051
Firmicutes bacterium ASF500 _ map01100	Firmicutes bacterium ASF500	map01100	0.509711	19.2746	0.752097	0.464311	0.654798	-5.90302
Oscillibacter sp. 1-3 _ map00010	Oscillibacter sp. 1-3	map00010	0.617205	15.5194	0.751192	0.465936	0.655591	-5.81786
Oscillibacter sp. KLE 1745 _ map00071	Oscillibacter sp. KLE 1745	map00071	0.521216	15.4717	0.745952	0.468052	0.655591	-5.90739
Oscillibacter sp. KLE 1745 _ map00280	Oscillibacter sp. KLE 1745	map00280	0.521216	15.4717	0.745952	0.468052	0.655591	-5.90739
Oscillibacter sp. KLE 1745 _ map01212	Oscillibacter sp. KLE 1745	map01212	0.521216	15.4717	0.745952	0.468052	0.655591	-5.90739
Faecalibaculum rodentium _ map00520	Faecalibaculum rodentium	map00520	0.585424	18.6229	0.72969	0.476833	0.664213	-5.98016
Hungatella hathewayi _ map00620	Hungatella hathewayi	map00620	0.418253	14.3358	0.731571	0.477428	0.664213	-5.83212
Hungatella hathewayi _ map00720	Hungatella hathewayi	map00720	0.418253	14.3358	0.731571	0.477428	0.664213	-5.83212
Lachnospiraceae bacterium 28-4 _ map01130	Lachnospiraceae bacterium 28-4	map01130	-0.57729	17.246	-0.730868	0.476135	0.664213	-5.9793
Faecalibaculum rodentium _ map00230	Faecalibaculum rodentium	map00230	0.5758	18.5651	0.721438	0.481747	0.669094	-5.98609
Anaerotignum neopropionicum _ map00620	Anaerotignum neopropionicum	map00620	0.60085	17.0513	0.717033	0.486054	0.671684	-5.84246
Faecalibaculum rodentium _ map00500	Faecalibaculum rodentium	map00500	0.566194	18.4998	0.714245	0.486055	0.671684	-5.99122
Faecalibaculum rodentium _ map00521	Faecalibaculum rodentium	map00521	0.566194	18.4998	0.714245	0.486055	0.671684	-5.99122
Lachnospiraceae bacterium 28-4 _ map01100	Lachnospiraceae bacterium 28-4	map01100	-0.636339	17.8107	-0.71141	0.487759	0.672912	-5.99322
Clostridium sp. MD294 _ map00010	Clostridium sp. MD294	map00010	-0.734353	18.4146	-0.709952	0.49029	0.675274	-5.89637
Mucispirillum schaedleri _ map00561	Mucispirillum schaedleri	map00561	-0.640858	16.6833	-0.702741	0.493751	0.677778	-5.93833
Mucispirillum schaedleri _ map03320	Mucispirillum schaedleri	map03320	-0.640858	16.6833	-0.702741	0.493751	0.677778	-5.93833
Alistipes indistinctus _ map00270	Alistipes indistinctus	map00270	0.449139	16.1929	0.6927	0.499841	0.679356	-5.94527
Alistipes indistinctus _ map00620	Alistipes indistinctus	map00620	0.449139	16.1929	0.6927	0.499841	0.679356	-5.94527
Alistipes indistinctus _ map00630	Alistipes indistinctus	map00630	0.449139	16.1929	0.6927	0.499841	0.679356	-5.94527
Alistipes indistinctus _ map00680	Alistipes indistinctus	map00680	0.449139	16.1929	0.6927	0.499841	0.679356	-5.94527
Alistipes indistinctus _ map00710	Alistipes indistinctus	map00710	0.449139	16.1929	0.6927	0.499841	0.679356	-5.94527
Anaerotignum neopropionicum _ map01120	Anaerotignum neopropionicum	map01120	0.55936	17.2324	0.696236	0.498557	0.679356	-5.85693
Mucispirillum schaedleri _ map00970	Mucispirillum schaedleri	map00970	-0.654685	14.7035	-0.684322	0.506791	0.687669	-5.86399
Mucispirillum schaedleri _ map03010	Mucispirillum schaedleri	map03010	-0.634102	19.7122	-0.666801	0.515037	0.69771	-6.02381
Blautia sp. YL58 _ map00010	Blautia sp. YL58	map00010	-0.382063	15.2223	-0.66588	0.517029	0.698116	-5.87745
Faecalibaculum rodentium _ map01051	Faecalibaculum rodentium	map01051	0.441868	14.546	0.669683	0.516891	0.698116	-5.80152
Prevotella stercorea _ map00220	Prevotella stercorea	map00220	-0.600268	15.4303	-0.660269	0.520624	0.699536	-5.88101
Prevotella stercorea _ map00250	Prevotella stercorea	map00250	-0.600268	15.4303	-0.660269	0.520624	0.699536	-5.88101
Prevotella stercorea _ map00910	Prevotella stercorea	map00910	-0.600268	15.4303	-0.660269	0.520624	0.699536	-5.88101
Bacteroidales bacterium 6E _ map03010	Bacteroidales bacterium 6E	map03010	0.363513	16.9113	0.646876	0.527385	0.707468	-6.03699
Eubacteriaceae bacterium CHKCI005 _ map03010	Eubacteriaceae bacterium CHKCI005	map03010	-0.285033	14.6529	-0.646475	0.529085	0.708596	-5.89009
Lactobacillus murinus _ map00230	Lactobacillus murinus	map00230	-0.483317	16.9029	-0.635618	0.534614	0.713695	-6.04408
Lactobacillus murinus _ map04930	Lactobacillus murinus	map04930	-0.459415	16.7358	-0.631519	0.537218	0.713695	-6.04668
Lactobacillus murinus _ map05165	Lactobacillus murinus	map05165	-0.459415	16.7358	-0.631519	0.537218	0.713695	-6.04668
Lactobacillus murinus _ map05203	Lactobacillus murinus	map05203	-0.459415	16.7358	-0.631519	0.537218	0.713695	-6.04668
Lactobacillus murinus _ map05230	Lactobacillus murinus	map05230	-0.459415	16.7358	-0.631519	0.537218	0.713695	-6.04668
Bacteroides coprosuis _ map01100	Bacteroides coprosuis	map01100	0.480525	16.3208	0.62736	0.5413	0.715758	-5.902
Lachnospiraceae bacterium M18-1 _ map04940	Lachnospiraceae bacterium M18-1	map04940	-0.34593	14.9142	-0.626257	0.541856	0.715758	-5.90283
Lactobacillus johnsonii _ map01130	Lactobacillus johnsonii	map01130	0.691517	16.6499	0.624511	0.542349	0.715758	-5.98995
Lactobacillus reuteri _ map01110	Lactobacillus reuteri	map01110	0.591353	15.575	0.624516	0.543108	0.715758	-5.95299
Oscillibacter sp. 1-3 _ map00310	Oscillibacter sp. 1-3	map00310	0.426747	16.4043	0.628607	0.540364	0.715758	-5.90137
Faecalibaculum rodentium _ map00430	Faecalibaculum rodentium	map00430	0.424853	17.1224	0.619105	0.545147	0.716156	-6.05444
Faecalibaculum rodentium _ map00640	Faecalibaculum rodentium	map00640	0.424853	17.1224	0.619105	0.545147	0.716156	-6.05444
Lactobacillus murinus _ map00030	Lactobacillus murinus	map00030	-0.516671	14.3525	-0.619593	0.546246	0.716459	-5.95604
Alistipes sp. CHKCI003 _ map00010	Alistipes sp. CHKCI003	map00010	0.428922	16.5094	0.615055	0.548398	0.717002	-5.99581
Alistipes sp. CHKCI003 _ map01200	Alistipes sp. CHKCI003	map01200	0.428922	16.5094	0.615055	0.548398	0.717002	-5.99581
Oscillibacter sp. 1-3 _ map03010	Oscillibacter sp. 1-3	map03010	0.494602	18.0506	0.611822	0.550474	0.718578	-5.99779
Lachnospiraceae bacterium TWA4 _ map03018	Lachnospiraceae bacterium TWA4	map03018	0.402435	14.8493	0.608571	0.55417	0.718853	-5.88264
Lachnospiraceae bacterium TWA4 _ map04212	Lachnospiraceae bacterium TWA4	map04212	0.402435	14.8493	0.608571	0.55417	0.718853	-5.88264
Lachnospiraceae bacterium TWA4 _ map05152	Lachnospiraceae bacterium TWA4	map05152	0.402435	14.8493	0.608571	0.55417	0.718853	-5.88264
Porphyromonas crevioricanis _ map03010	Porphyromonas crevioricanis	map03010	0.27107	14.2916	0.609721	0.552428	0.718853	-5.91298
Porphyromonas crevioricanis _ map00620	Porphyromonas crevioricanis	map00620	-0.41132	15.8204	-0.596566	0.559704	0.721493	-6.06817
Porphyromonas crevioricanis _ map01120	Porphyromonas crevioricanis	map01120	-0.41132	15.8204	-0.596566	0.559704	0.721493	-6.06817
Porphyromonas crevioricanis _ map01200	Porphyromonas crevioricanis	map01200	-0.41132	15.8204	-0.596566	0.559704	0.721493	-6.06817
Succinatimonas hippei _ map01120	Succinatimonas hippei	map01120	-0.242908	15.4643	-0.596449	0.559677	0.721493	-6.06835
Mucispirillum schaedleri _ map00290	Mucispirillum schaedleri	map00290	-0.398474	13.5107	-0.579503	0.572983	0.737459	-5.89983
Lactobacillus murinus _ map03020	Lactobacillus murinus	map03020	-0.392584	13.792	-0.572452	0.578546	0.743145	-5.86141
Mucispirillum schaedleri _ map00720	Mucispirillum schaedleri	map00720	-0.702078	16.9371	-0.566861	0.579203	0.743145	-6.08552
Oscillibacter sp. KLE 1745 _ map00620	Oscillibacter sp. KLE 1745	map00620	-0.524352	15.699	-0.56714	0.580293	0.743388	-5.93779
Oscillibacter valericigenes _ map00340	Oscillibacter valericigenes	map00340	0.306752	14.4986	0.555025	0.588255	0.75242	-5.94464
Mucispirillum schaedleri _ map00020	Mucispirillum schaedleri	map00020	-0.675698	16.9414	-0.539189	0.597678	0.762885	-6.10092
Prevotella stercorea _ map01100	Prevotella stercorea	map01100	0.472705	16.1456	0.540077	0.598287	0.762885	-5.95276
Roseburia intestinalis _ map00040	Roseburia intestinalis	map00040	-0.462343	14.3406	-0.535251	0.601524	0.76583	-5.95536
Robinsoniella sp. RHS _ map01100	Robinsoniella sp. RHS	map01100	0.501927	17.0562	0.532109	0.603003	0.76653	-6.0435
[Eubacterium] rectale _ map02010	[Eubacterium] rectale	map02010	-0.268038	14.6309	-0.524342	0.608206	0.770188	-6.04767
Alistipes sp. CHKCI003 _ map01110	Alistipes sp. CHKCI003	map01110	-0.321143	16.8006	-0.524456	0.608682	0.770188	-5.9612
Alistipes sp. CHKCI003 _ map01230	Alistipes sp. CHKCI003	map01230	-0.321143	16.8006	-0.524456	0.608682	0.770188	-5.9612
butyrate-producing bacterium SS3/4 _ map01100	butyrate-producing bacterium SS3/4	map01100	0.504344	13.9464	0.519	0.613212	0.77207	-5.93307
Lachnospiraceae bacterium MD308 _ map00010	Lachnospiraceae bacterium MD308	map00010	-0.351038	16.8977	-0.516716	0.613329	0.77207	-6.05172
Lactobacillus murinus _ map00720	Lactobacillus murinus	map00720	-0.452661	15.3662	-0.519199	0.612359	0.77207	-6.01336
Oscillibacter sp. KLE 1745 _ map01230	Oscillibacter sp. KLE 1745	map01230	0.368707	16.3432	0.516908	0.613913	0.77207	-5.96502
Lachnospira eligens _ map03010	Lachnospira eligens	map03010	-0.441007	15.0289	-0.515835	0.6172	0.775023	-5.82967
Dorea sp. 5-2 _ map02010	Dorea sp. 5-2	map02010	0.601157	15.4761	0.510067	0.618565	0.775556	-5.96854
Bacillus thuringiensis _ map00561	Bacillus thuringiensis	map00561	0.251186	14.0124	0.491763	0.631643	0.784759	-5.94701
Bacillus thuringiensis _ map00640	Bacillus thuringiensis	map00640	0.251186	14.0124	0.491763	0.631643	0.784759	-5.94701
Bacillus thuringiensis _ map01100	Bacillus thuringiensis	map01100	0.251186	14.0124	0.491763	0.631643	0.784759	-5.94701
Blautia sp. YL58 _ map01120	Blautia sp. YL58	map01120	0.263033	15.6523	0.489474	0.632563	0.784759	-5.97898
Lactobacillus murinus _ map00785	Lactobacillus murinus	map00785	-0.566277	13.9451	-0.497253	0.628009	0.784759	-5.97437
Robinsoniella sp. RHS _ map00010	Robinsoniella sp. RHS	map00010	0.341576	15.7243	0.490947	0.631079	0.784759	-6.06471
Robinsoniella sp. RHS _ map00710	Robinsoniella sp. RHS	map00710	0.341576	15.7243	0.490947	0.631079	0.784759	-6.06471
Lachnospiraceae bacterium M18-1 _ map00710	Lachnospiraceae bacterium M18-1	map00710	0.302137	13.7587	0.479158	0.638745	0.791238	-6.13178
Lachnospiraceae bacterium 28-4 _ map01230	Lachnospiraceae bacterium 28-4	map01230	-0.37267	17.2993	-0.474953	0.64167	0.79367	-6.13381
Dysgonomonas mossii _ map03010	Dysgonomonas mossii	map03010	-0.290651	15.1169	-0.471768	0.643889	0.794551	-6.13534
Firmicutes bacterium ASF500 _ map00340	Firmicutes bacterium ASF500	map00340	-0.324585	17.6536	-0.471725	0.644309	0.794551	-6.07414
Lactobacillus murinus _ map01200	Lactobacillus murinus	map01200	-0.375052	17.3533	-0.468244	0.646349	0.795878	-6.13701
Succinatimonas hippei _ map01100	Succinatimonas hippei	map01100	0.204974	15.8851	0.461163	0.651228	0.799499	-6.14041
Succinatimonas hippei _ map01200	Succinatimonas hippei	map01200	0.204974	15.8851	0.461163	0.651228	0.799499	-6.14041
Oscillibacter sp. 1-3 _ map01200	Oscillibacter sp. 1-3	map01200	0.395398	17.8698	0.455652	0.656167	0.804366	-5.99495
Alloprevotella rava _ map00220	Alloprevotella rava	map00220	-0.31506	13.2931	-0.437061	0.670536	0.806403	-5.93
Alloprevotella rava _ map00250	Alloprevotella rava	map00250	-0.31506	13.2931	-0.437061	0.670536	0.806403	-5.93
Alloprevotella rava _ map00910	Alloprevotella rava	map00910	-0.31506	13.2931	-0.437061	0.670536	0.806403	-5.93
Desulfomonile tiedjei _ map03018	Desulfomonile tiedjei	map03018	-0.281956	14.8211	-0.437422	0.668994	0.806403	-6.05288
Desulfomonile tiedjei _ map04212	Desulfomonile tiedjei	map04212	-0.281956	14.8211	-0.437422	0.668994	0.806403	-6.05288
Desulfomonile tiedjei _ map04940	Desulfomonile tiedjei	map04940	-0.281956	14.8211	-0.437422	0.668994	0.806403	-6.05288
Desulfomonile tiedjei _ map05134	Desulfomonile tiedjei	map05134	-0.281956	14.8211	-0.437422	0.668994	0.806403	-6.05288
Desulfomonile tiedjei _ map05152	Desulfomonile tiedjei	map05152	-0.281956	14.8211	-0.437422	0.668994	0.806403	-6.05288
Mucispirillum schaedleri _ map00640	Mucispirillum schaedleri	map00640	-0.438962	14.5893	-0.437803	0.670015	0.806403	-5.92968
Mucispirillum schaedleri _ map04626	Mucispirillum schaedleri	map04626	0.422517	19.6235	0.439293	0.666719	0.806403	-6.15032
Porphyromonas crevioricanis _ map00010	Porphyromonas crevioricanis	map00010	0.203593	15.0118	0.444551	0.663363	0.806403	-6.08672
Porphyromonas crevioricanis _ map00020	Porphyromonas crevioricanis	map00020	0.203593	15.0118	0.444551	0.663363	0.806403	-6.08672
Porphyromonas crevioricanis _ map00710	Porphyromonas crevioricanis	map00710	0.203593	15.0118	0.444551	0.663363	0.806403	-6.08672
Bacteroidales bacterium CF _ map00020	Bacteroidales bacterium CF	map00020	0.284274	16.2628	0.417601	0.68258	0.807932	-6.09841
Bacteroidales bacterium CF _ map00650	Bacteroidales bacterium CF	map00650	0.284274	16.2628	0.417601	0.68258	0.807932	-6.09841
Bacteroidales bacterium CF _ map00720	Bacteroidales bacterium CF	map00720	0.284274	16.2628	0.417601	0.68258	0.807932	-6.09841
Clostridium kluyveri _ map00670	Clostridium kluyveri	map00670	-0.364637	16.5977	-0.420363	0.681094	0.807932	-6.01053
Clostridium kluyveri _ map00720	Clostridium kluyveri	map00720	-0.364637	16.5977	-0.420363	0.681094	0.807932	-6.01053
Clostridium kluyveri _ map01100	Clostridium kluyveri	map01100	-0.364637	16.5977	-0.420363	0.681094	0.807932	-6.01053
Clostridium kluyveri _ map01120	Clostridium kluyveri	map01120	-0.364637	16.5977	-0.420363	0.681094	0.807932	-6.01053
Clostridium kluyveri _ map01200	Clostridium kluyveri	map01200	-0.364637	16.5977	-0.420363	0.681094	0.807932	-6.01053
Lachnospiraceae bacterium M18-1 _ map04066	Lachnospiraceae bacterium M18-1	map04066	0.220804	13.1429	0.428299	0.675453	0.807932	-6.05688
Lachnospiraceae bacterium M18-1 _ map05010	Lachnospiraceae bacterium M18-1	map05010	0.220804	13.1429	0.428299	0.675453	0.807932	-6.05688
Oscillibacter sp. 1-3 _ map00630	Oscillibacter sp. 1-3	map00630	0.304857	15.1089	0.431528	0.673164	0.807932	-6.00573
Lactobacillus johnsonii _ map01110	Lactobacillus johnsonii	map01110	0.434008	16.4954	0.410765	0.68747	0.811392	-6.10129
Mucispirillum schaedleri _ map02020	Mucispirillum schaedleri	map02020	0.393168	19.5693	0.4102	0.687465	0.811392	-6.16287
Barnesiella viscericola _ map00190	Barnesiella viscericola	map00190	0.218888	14.0839	0.406853	0.690703	0.814043	-6.01621
Prevotella ruminicola _ map01100	Prevotella ruminicola	map01100	-0.335467	14.7221	-0.386465	0.705412	0.822006	-6.02435
Solanum tuberosum _ map00591	Solanum tuberosum	map00591	-0.215386	20.5298	-0.381096	0.708419	0.822006	-6.17462
Solanum tuberosum _ map00592	Solanum tuberosum	map00592	-0.215386	20.5298	-0.381096	0.708419	0.822006	-6.17462
Solanum tuberosum _ map01100	Solanum tuberosum	map01100	-0.215386	20.5298	-0.381096	0.708419	0.822006	-6.17462
Solanum tuberosum _ map01110	Solanum tuberosum	map01110	-0.215386	20.5298	-0.381096	0.708419	0.822006	-6.17462
Succinatimonas hippei _ map00010	Succinatimonas hippei	map00010	-0.157366	15.4254	-0.382148	0.707655	0.822006	-6.17421
Succinatimonas hippei _ map00020	Succinatimonas hippei	map00020	-0.157366	15.4254	-0.382148	0.707655	0.822006	-6.17421
Succinatimonas hippei _ map00620	Succinatimonas hippei	map00620	-0.157366	15.4254	-0.382148	0.707655	0.822006	-6.17421
Succinatimonas hippei _ map00710	Succinatimonas hippei	map00710	-0.157366	15.4254	-0.382148	0.707655	0.822006	-6.17421
Succinatimonas hippei _ map01110	Succinatimonas hippei	map01110	-0.157366	15.4254	-0.382148	0.707655	0.822006	-6.17421
Succinatimonas hippei _ map01130	Succinatimonas hippei	map01130	-0.157366	15.4254	-0.382148	0.707655	0.822006	-6.17421
Oscillibacter sp. 1-3 _ map01230	Oscillibacter sp. 1-3	map01230	0.3127	16.3134	0.380858	0.709467	0.822065	-6.02653
Anaerotignum neopropionicum _ map03010	Anaerotignum neopropionicum	map03010	0.195853	14.7676	0.374355	0.714586	0.824522	-5.9983
Hungatella hathewayi _ map01120	Hungatella hathewayi	map01120	0.24233	14.4997	0.375689	0.713215	0.824522	-6.02851
Ruminococcus flavefaciens _ map03010	Ruminococcus flavefaciens	map03010	-0.22534	15.7427	-0.373459	0.714408	0.824522	-6.11614
Bacteroidales bacterium CF _ map03010	Bacteroidales bacterium CF	map03010	-0.369187	17.1183	-0.353414	0.729451	0.829515	-6.03674
Clostridium sp. MD294 _ map00362	Clostridium sp. MD294	map00362	0.424398	18.8943	0.3569	0.726143	0.829515	-6.18366
Clostridium sp. MD294 _ map00970	Clostridium sp. MD294	map00970	-0.296867	16.2846	-0.350784	0.730979	0.829515	-6.12449
Clostridium sp. MD294 _ map01220	Clostridium sp. MD294	map01220	0.424398	18.8943	0.3569	0.726143	0.829515	-6.18366
Clostridium sp. MD294 _ map03010	Clostridium sp. MD294	map03010	0.380856	18.0226	0.356874	0.726162	0.829515	-6.18367
Lachnospiraceae bacterium 10-1 _ map00220	Lachnospiraceae bacterium 10-1	map00220	0.241107	15.1528	0.35849	0.725738	0.829515	-6.03491
Lachnospiraceae bacterium 28-4 _ map02020	Lachnospiraceae bacterium 28-4	map02020	-0.251175	14.8114	-0.356188	0.727892	0.829515	-6.03538
Mucispirillum schaedleri _ map00680	Mucispirillum schaedleri	map00680	0.411263	17.3224	0.359796	0.724021	0.829515	-6.18261
Mucispirillum schaedleri _ map02040	Mucispirillum schaedleri	map02040	0.332667	19.4715	0.353004	0.729003	0.829515	-6.18507
Mucispirillum schaedleri _ map04621	Mucispirillum schaedleri	map04621	0.330296	19.461	0.350666	0.73072	0.829515	-6.18591
Mucispirillum schaedleri _ map05132	Mucispirillum schaedleri	map05132	0.340333	19.4501	0.362617	0.721955	0.829515	-6.18157
Mucispirillum schaedleri _ map05134	Mucispirillum schaedleri	map05134	0.340333	19.4501	0.362617	0.721955	0.829515	-6.18157
Lachnospiraceae bacterium 28-4 _ map00630	Lachnospiraceae bacterium 28-4	map00630	-0.258772	15.0055	-0.343588	0.736656	0.833974	-6.04021
Lachnospiraceae bacterium MD308 _ map02010	Lachnospiraceae bacterium MD308	map02010	-0.43833	15.0519	-0.343834	0.736929	0.833974	-6.03979
bacterium F083 _ map00240	bacterium F083	map00240	-0.235077	15.0656	-0.340914	0.739071	0.835252	-6.01037
Mucispirillum schaedleri _ map00190	Mucispirillum schaedleri	map00190	-0.329985	16.2965	-0.332208	0.744334	0.840049	-6.19233
Anaerotruncus colihominis _ map00270	Anaerotruncus colihominis	map00270	0.161477	15.5327	0.317175	0.756086	0.842837	-6.04911
Bacteroidales bacterium CF _ map01110	Bacteroidales bacterium CF	map01110	0.205398	16.1134	0.319201	0.754292	0.842837	-6.13527
Eubacterium plexicaudatum _ map01120	Eubacterium plexicaudatum	map01120	0.37842	16.5066	0.316324	0.756785	0.842837	-6.04934
Faecalibaculum rodentium _ map00071	Faecalibaculum rodentium	map00071	0.201683	16.7167	0.312703	0.759064	0.842837	-6.1374
Faecalibaculum rodentium _ map00280	Faecalibaculum rodentium	map00280	0.201683	16.7167	0.312703	0.759064	0.842837	-6.1374
Faecalibaculum rodentium _ map00650	Faecalibaculum rodentium	map00650	0.201683	16.7167	0.312703	0.759064	0.842837	-6.1374
Faecalibaculum rodentium _ map01212	Faecalibaculum rodentium	map01212	0.201683	16.7167	0.312703	0.759064	0.842837	-6.1374
Hungatella hathewayi _ map02024	Hungatella hathewayi	map02024	-0.159452	15.3579	-0.318335	0.754877	0.842837	-6.13559
Lachnospiraceae bacterium 10-1 _ map00250	Lachnospiraceae bacterium 10-1	map00250	0.207225	15.061	0.315796	0.757177	0.842837	-6.04951
Lachnospiraceae bacterium 10-1 _ map00910	Lachnospiraceae bacterium 10-1	map00910	0.207225	15.061	0.315796	0.757177	0.842837	-6.04951
Lactobacillus murinus _ map00010	Lactobacillus murinus	map00010	-0.25532	19.3152	-0.3226	0.751456	0.842837	-6.19554
Lactobacillus murinus _ map01120	Lactobacillus murinus	map01120	-0.259427	19.6638	-0.31878	0.754294	0.842837	-6.19679
Lactobacillus murinus _ map00290	Lactobacillus murinus	map00290	0.218669	15.8939	0.305506	0.764481	0.843178	-6.13963
Lactobacillus murinus _ map00630	Lactobacillus murinus	map00630	0.218669	15.8939	0.305506	0.764481	0.843178	-6.13963
Lactobacillus murinus _ map00660	Lactobacillus murinus	map00660	0.218669	15.8939	0.305506	0.764481	0.843178	-6.13963
Lactobacillus murinus _ map00770	Lactobacillus murinus	map00770	0.218669	15.8939	0.305506	0.764481	0.843178	-6.13963
Lactobacillus murinus _ map01210	Lactobacillus murinus	map01210	0.218669	15.8939	0.305506	0.764481	0.843178	-6.13963
Lactobacillus murinus _ map00220	Lactobacillus murinus	map00220	-0.230584	13.4851	-0.299888	0.769862	0.844627	-5.98131
Lactobacillus murinus _ map00250	Lactobacillus murinus	map00250	-0.230584	13.4851	-0.299888	0.769862	0.844627	-5.98131
Lactobacillus murinus _ map00910	Lactobacillus murinus	map00910	-0.230584	13.4851	-0.299888	0.769862	0.844627	-5.98131
Lactobacillus murinus _ map04922	Lactobacillus murinus	map04922	-0.235086	19.2495	-0.297874	0.76989	0.844627	-6.20337
Clostridium sp. MD294 _ map00640	Clostridium sp. MD294	map00640	0.336649	19.047	0.289841	0.775911	0.848974	-6.20579
Lactobacillus murinus _ map00640	Lactobacillus murinus	map00640	-0.235923	19.2775	-0.28987	0.775889	0.848974	-6.20578
Clostridium sp. MD294 _ map00643	Clostridium sp. MD294	map00643	0.332279	19.0446	0.286297	0.778571	0.850757	-6.20683
Ruminococcus sp. DSM 100440 _ map03010	Ruminococcus sp. DSM 100440	map03010	0.207243	14.1484	0.279659	0.784145	0.855714	-6.06045
Porphyromonas crevioricanis _ map01100	Porphyromonas crevioricanis	map01100	0.167389	16.136	0.25756	0.800251	0.872136	-6.21482
Lactobacillus reuteri _ map01100	Lactobacillus reuteri	map01100	0.29388	16.482	0.251217	0.805579	0.876784	-6.11818
Firmicutes bacterium ASF500 _ map00670	Firmicutes bacterium ASF500	map00670	-0.18599	14.9611	-0.249162	0.807134	0.877319	-6.06866
Lactobacillus reuteri _ map03010	Lactobacillus reuteri	map03010	0.270741	15.4256	0.243487	0.81093	0.880286	-6.21843
Lactobacillus murinus _ map00620	Lactobacillus murinus	map00620	-0.193077	19.6859	-0.239881	0.813673	0.882103	-6.21932
Barnesiella viscericola _ map01100	Barnesiella viscericola	map01100	0.133839	15.8873	0.223127	0.82645	0.894778	-6.22329
Lactobacillus murinus _ map01100	Lactobacillus murinus	map01100	-0.183833	19.879	-0.220059	0.828795	0.896142	-6.22399
Clostridium sp. MD294 _ map00300	Clostridium sp. MD294	map00300	0.197205	14.4937	0.211267	0.836229	0.897125	-6.07742
Lactobacillus murinus _ map00270	Lactobacillus murinus	map00270	-0.174088	18.962	-0.21435	0.833164	0.897125	-6.22526
Lactobacillus murinus _ map01110	Lactobacillus murinus	map01110	-0.174493	19.442	-0.217192	0.830989	0.897125	-6.22463
Mucispirillum schaedleri _ map00630	Mucispirillum schaedleri	map00630	-0.20608	16.2046	-0.212309	0.834728	0.897125	-6.2257
Roseburia hominis _ map00130	Roseburia hominis	map00130	0.149342	15.7945	0.21308	0.835168	0.897125	-6.00407
Roseburia hominis _ map00270	Roseburia hominis	map00270	0.149342	15.7945	0.21308	0.835168	0.897125	-6.00407
Oscillibacter sp. 1-3 _ map00220	Oscillibacter sp. 1-3	map00220	-0.17902	16.7242	-0.206592	0.839533	0.8995	-6.07855
Anaerotruncus colihominis _ map00680	Anaerotruncus colihominis	map00680	0.10145	15.4927	0.198216	0.845905	0.902712	-6.0803
Clostridium sp. MD294 _ map01120	Clostridium sp. MD294	map01120	0.243426	19.6208	0.195013	0.848002	0.902712	-6.22931
Lactobacillus murinus _ map01130	Lactobacillus murinus	map01130	-0.157317	19.4244	-0.197383	0.846181	0.902712	-6.22884
Ruminococcaceae bacterium D16 _ map02010	Ruminococcaceae bacterium D16	map02010	0.118702	15.2001	0.196265	0.847441	0.902712	-6.08067
Ruminococcaceae bacterium D16 _ map02024	Ruminococcaceae bacterium D16	map02024	0.118702	15.2001	0.196265	0.847441	0.902712	-6.08067
Oscillibacter sp. 1-3 _ map04217	Oscillibacter sp. 1-3	map04217	-0.163327	16.7347	-0.186526	0.854915	0.908898	-6.08258
Lachnospiraceae bacterium M18-1 _ map05152	Lachnospiraceae bacterium M18-1	map05152	-0.149737	15.792	-0.183132	0.857523	0.910498	-6.08322
Clostridium sp. MD294 _ map01100	Clostridium sp. MD294	map01100	0.224806	19.7773	0.176784	0.862045	0.912685	-6.23279
Oscillibacter sp. 1-3 _ map00250	Oscillibacter sp. 1-3	map00250	-0.151362	16.7426	-0.174702	0.864009	0.912685	-6.08476
Oscillibacter sp. 1-3 _ map00910	Oscillibacter sp. 1-3	map00910	-0.151362	16.7426	-0.174702	0.864009	0.912685	-6.08476
Oscillibacter sp. 1-3 _ map01110	Oscillibacter sp. 1-3	map01110	0.124567	16.9219	0.176516	0.862405	0.912685	-6.17142
Enterorhabdus caecimuris _ map03010	Enterorhabdus caecimuris	map03010	-0.0990667	16.8842	-0.171004	0.866482	0.914127	-6.23383
Oscillibacter sp. KLE 1745 _ map03010	Oscillibacter sp. KLE 1745	map03010	0.107598	16.8657	0.151685	0.881736	0.929032	-6.08861
Lactobacillus murinus _ map00240	Lactobacillus murinus	map00240	-0.102472	15.0582	-0.148721	0.884247	0.93049	-6.08898
Mucispirillum schaedleri _ map00650	Mucispirillum schaedleri	map00650	0.172847	17.4638	0.145959	0.8859	0.931041	-6.23789
Lactobacillus murinus _ map00650	Lactobacillus murinus	map00650	-0.122735	17.4332	-0.142887	0.888283	0.932358	-6.23834
Faecalibaculum rodentium _ map00260	Faecalibaculum rodentium	map00260	0.0939217	16.2882	0.140114	0.890568	0.932384	-6.17733
Faecalibaculum rodentium _ map00750	Faecalibaculum rodentium	map00750	0.0939217	16.2882	0.140114	0.890568	0.932384	-6.17733
Clostridium sp. MD294 _ map00620	Clostridium sp. MD294	map00620	0.166555	16.9812	0.135254	0.894211	0.935012	-6.23943
Lachnospiraceae bacterium M18-1 _ map00650	Lachnospiraceae bacterium M18-1	map00650	0.138465	16.3861	0.133046	0.896197	0.935902	-6.09131
Lachnospiraceae bacterium MD308 _ map03010	Lachnospiraceae bacterium MD308	map03010	0.0781275	15.2396	0.127053	0.901006	0.939734	-6.09205
Lachnospiraceae bacterium MD308 _ map04066	Lachnospiraceae bacterium MD308	map04066	-0.0749033	16.6695	-0.120154	0.906049	0.941424	-6.18
Lachnospiraceae bacterium MD308 _ map05010	Lachnospiraceae bacterium MD308	map05010	-0.0749033	16.6695	-0.120154	0.906049	0.941424	-6.18
Mucispirillum schaedleri _ map00030	Mucispirillum schaedleri	map00030	0.0992917	16.4438	0.121814	0.904912	0.941424	-6.09277
Lactobacillus reuteri _ map00710	Lactobacillus reuteri	map00710	-0.14681	13.847	-0.117406	0.908867	0.943164	-5.95758
Lachnospiraceae bacterium M18-1 _ map00720	Lachnospiraceae bacterium M18-1	map00720	0.117882	16.6042	0.107693	0.915886	0.949253	-6.09443
Bacteroides stercoris _ map03010	Bacteroides stercoris	map03010	-0.07155	16.3622	-0.101991	0.920427	0.952764	-6.0644
Lachnospiraceae bacterium M18-1 _ map00620	Lachnospiraceae bacterium M18-1	map00620	0.0943967	16.8455	0.092736	0.927529	0.958633	-6.09596
Lactobacillus murinus _ map01230	Lactobacillus murinus	map01230	-0.074876	17.6239	-0.0913539	0.928422	0.958633	-6.24454
Anaerotruncus colihominis _ map00020	Anaerotruncus colihominis	map00020	-0.0368667	15.5388	-0.071666	0.943945	0.967397	-6.09774
Mageeibacillus indolicus _ map03018	Mageeibacillus indolicus	map03018	0.0489183	12.9401	0.072957	0.942952	0.967397	-6.09764
Mageeibacillus indolicus _ map04212	Mageeibacillus indolicus	map04212	0.0489183	12.9401	0.072957	0.942952	0.967397	-6.09764
Mageeibacillus indolicus _ map04940	Mageeibacillus indolicus	map04940	0.0489183	12.9401	0.072957	0.942952	0.967397	-6.09764
Mageeibacillus indolicus _ map05134	Mageeibacillus indolicus	map05134	0.0489183	12.9401	0.072957	0.942952	0.967397	-6.09764
Mageeibacillus indolicus _ map05152	Mageeibacillus indolicus	map05152	0.0489183	12.9401	0.072957	0.942952	0.967397	-6.09764
Lachnospiraceae bacterium M18-1 _ map04212	Lachnospiraceae bacterium M18-1	map04212	-0.0488067	15.9127	-0.0584639	0.954269	0.976765	-6.09861
Clostridiales bacterium CoAT_21-4c _ map00620	Clostridiales bacterium CoAT	map00620	-0.025551	15.5794	-0.0459286	0.963974	0.978073	-6.24774
Clostridiales bacterium CoAT_21-4c _ map00640	Clostridiales bacterium CoAT	map00640	-0.025551	15.5794	-0.0459286	0.963974	0.978073	-6.24774
Clostridiales bacterium CoAT_21-4c _ map00643	Clostridiales bacterium CoAT	map00643	-0.025551	15.5794	-0.0459286	0.963974	0.978073	-6.24774
Clostridiales bacterium CoAT_21-4c _ map01100	Clostridiales bacterium CoAT	map01100	-0.025551	15.5794	-0.0459286	0.963974	0.978073	-6.24774
Clostridiales bacterium CoAT_21-4c _ map01120	Clostridiales bacterium CoAT	map01120	-0.025551	15.5794	-0.0459286	0.963974	0.978073	-6.24774
Oscillibacter sp. 1-3 _ map00471	Oscillibacter sp. 1-3	map00471	-0.0417667	16.5572	-0.0503541	0.960607	0.978073	-6.09906
Oscillibacter sp. 1-3 _ map00710	Oscillibacter sp. 1-3	map00710	-0.0263433	15.0533	-0.044693	0.965032	0.978073	-6.09934
Oscillibacter sp. 1-3 _ map04964	Oscillibacter sp. 1-3	map04964	-0.0417667	16.5572	-0.0503541	0.960607	0.978073	-6.09906
Faecalibaculum rodentium _ map00220	Faecalibaculum rodentium	map00220	0.023625	15.4272	0.0361729	0.971656	0.978543	-6.18673
Faecalibaculum rodentium _ map00250	Faecalibaculum rodentium	map00250	0.023625	15.4272	0.0361729	0.971656	0.978543	-6.18673
Faecalibaculum rodentium _ map00910	Faecalibaculum rodentium	map00910	0.023625	15.4272	0.0361729	0.971656	0.978543	-6.18673
Lachnospiraceae bacterium M18-1 _ map00020	Lachnospiraceae bacterium M18-1	map00020	0.03973	16.7017	0.0406112	0.968224	0.978543	-6.09952
Oscillibacter sp. 1-3 _ map04724	Oscillibacter sp. 1-3	map04724	-0.0239408	14.2066	-0.0351224	0.972612	0.978543	-6.02674
Oscillibacter sp. 1-3 _ map04727	Oscillibacter sp. 1-3	map04727	-0.0239408	14.2066	-0.0351224	0.972612	0.978543	-6.02674
Lachnospiraceae bacterium M18-1 _ map03018	Lachnospiraceae bacterium M18-1	map03018	0.0277717	16.2093	0.0290993	0.977228	0.981989	-6.09993
Blautia sp. YL58 _ map01130	Blautia sp. YL58	map01130	0.00772833	15.8926	0.0140737	0.988982	0.992592	-6.10026
Mucispirillum schaedleri _ map00633	Mucispirillum schaedleri	map00633	-0.0104603	18.434	-0.011566	0.990925	0.993333	-6.24876
Eubacterium plexicaudatum _ map01200	Eubacterium plexicaudatum	map01200	-0.00575167	16.0731	-0.00505916	0.99604	0.997249	-6.10035
Faecalibaculum rodentium _ map02010	Faecalibaculum rodentium	map02010	-0.00119033	19.8707	-0.00174716	0.998629	0.998629	-6.24883
