# Supplementary material for: Ultra-sensitive metaproteomics redefines the dark metaproteome, uncovering host-microbiome interactions and drug targets in intestinal diseases
Source: Nat Commun. 2025 Jul 18;16:6644. doi: 10.1038/s41467-025-61977-7 (PMC12274446; doi:10.1038/s41467-025-61977-7)
Supplement: Supplementary file 9 — Supplementary Data 7 [file 41467_2025_61977_MOESM9_ESM.xlsx]

## Sheet: Stat_test
COG_ID	log2FC(IEC/Wt)	AveExpr	t	P.Value	adj.P.Val	B	EC
COG0001	2.83886	17.6475	4.58861	0.000553697	0.00588626	0.0343121	EC 5.4.3.8
COG0002	0.92376	18.2933	1.74279	0.101085	0.167197	-5.03198	EC 1.2.1.38
COG0005	1.1267	20.5761	2.42963	0.0276278	0.0608334	-3.8808	EC 2.4.2.1
COG0006	0.30209	19.6327	0.836262	0.415659	0.513051	-6.11527	#N/A
COG0007	-0.258763	14.0121	-0.433492	0.672631	0.734162	-5.82281	EC 2.1.1.107
COG0008	1.46834	21.7982	3.87492	0.00140538	0.00855585	-1.06261	EC 6.1.1.17
COG0009	NA	17.3278	NA	NA	NA	NA	EC 2.7.7.87
COG0012	1.72975	19.2444	4.00429	0.00107431	0.00777066	-0.803457	#N/A
COG0013	1.55435	23.2966	3.93422	0.00124776	0.00837437	-0.946873	EC 6.1.1.7
COG0014	1.26107	15.4333	1.83105	0.0910953	0.153586	-4.74574	EC 1.2.1.41
COG0015	0.757871	21.7422	2.41285	0.028561	0.0622986	-3.91121	EC 4.3.2.2
COG0016	1.79559	18.8587	3.36504	0.00406864	0.0154999	-2.08296	EC 6.1.1.20
COG0017	1.02003	21.3839	2.53854	0.0222381	0.0520007	-3.68133	EC 6.1.1.22
COG0018	1.04412	19.9809	2.30659	0.0351967	0.0733745	-4.10152	EC 6.1.1.19
COG0019	2.85643	17.5384	3.23163	0.00541067	0.0188272	-2.35237	EC 4.1.1.20
COG0020	NA	14.2784	NA	NA	NA	NA	#N/A
COG0021	0.767343	22.4674	1.95821	0.0683743	0.123162	-4.69431	EC 2.2.1.1
COG0022	-0.266773	18.4908	-0.583662	0.567808	0.655091	-6.29548	EC 1.2.4.1
COG0024	-0.0543668	18.3582	-0.141389	0.889376	0.914937	-6.46016	#N/A
COG0027	1.57136	19.3683	3.10102	0.00704557	0.0226636	-2.60528	EC 2.1.2.-
COG0028	2.14506	23.513	5.02139	0.000138763	0.00371509	1.18155	EC 2.2.1.6
COG0029	1.7023	23.1692	3.86131	0.00146209	0.00864861	-1.09796	EC 1.4.3.16
COG0030	NA	14.0409	NA	NA	NA	NA	EC 2.1.1.182
COG0031	1.12052	19.6407	2.56925	0.0209094	0.0493066	-3.62445	EC 2.5.1.47
COG0033	0.778738	15.9194	1.86912	0.0805376	0.138983	-4.83694	#N/A
COG0034	1.57155	20.2887	3.18319	0.00594095	0.0200813	-2.44351	EC 2.4.2.14
COG0035	1.28838	21.5445	2.96669	0.00930117	0.0275678	-2.86777	EC 2.4.2.9
COG0036	0.915176	12.7123	2.03852	0.0700844	0.125594	-4.28658	EC 5.1.3.1
COG0037	-1.11309	15.7772	-1.0867	0.296245	0.395749	-5.73182	EC 6.3.4.19;EC 2.8.1.-
COG0038	NA	14.3863	NA	NA	NA	NA	#N/A
COG0039	0.0678538	24.494	0.260174	0.798139	0.836488	-6.43544	EC 1.1.1.37
COG0040	NA	12.9246	NA	NA	NA	NA	EC 2.4.2.17
COG0041	1.4655	16.9547	2.44484	0.0300673	0.0646677	-3.67568	EC 5.4.99.18
COG0042	0.915135	14.5917	1.47343	0.167319	0.252789	-4.91931	EC 1.3.1.91
COG0043	-1.109	14.2487	-2.4623	0.0291073	0.063194	-3.75226	EC 4.1.1.98
COG0044	0.873858	16.9263	1.62625	0.125327	0.198814	-5.14722	EC 3.5.2.3
COG0045	1.12645	16.593	1.76622	0.103707	0.170323	-4.80711	EC 6.2.1.5
COG0046	0.590295	22.4538	1.75986	0.098063	0.163166	-5.00615	EC 6.3.5.3
COG0048	1.08	22.9606	3.08485	0.00728568	0.023221	-2.63702	#N/A
COG0049	0.928471	24.4255	3.0622	0.00763552	0.0239532	-2.68141	#N/A
COG0050	0.610152	26.4364	2.89664	0.0107439	0.0304897	-3.0035	#N/A
COG0051	1.1474	23.3966	3.5941	0.00252299	0.0117796	-1.62549	#N/A
COG0052	1.33863	24.7468	4.40233	0.000473188	0.00550475	-0.0104888	#N/A
COG0054	2.13237	17.3278	2.20117	0.0432951	0.0859744	-4.28725	EC 2.5.1.78
COG0055	1.44337	23.5064	4.17802	0.000750079	0.00682548	-0.456313	EC 7.1.2.2
COG0056	1.78781	23.0755	4.97344	0.000149549	0.00371509	1.10562	EC 7.1.2.2
COG0057	0.211816	26.8911	1.1376	0.272492	0.370399	-5.8252	EC 1.2.1.12
COG0058	1.15727	23.7669	3.88811	0.00136736	0.00855585	-1.03618	#N/A
COG0059	1.29694	23.5959	3.50846	0.00301662	0.0128536	-1.79683	EC 1.1.1.86
COG0060	1.00356	22.6301	2.83709	0.0121402	0.033356	-3.11819	EC 6.1.1.5
COG0064	2.18359	16.909	3.69833	0.00203002	0.010694	-1.41667	#N/A
COG0065	2.6599	19.2039	3.3591	0.00415235	0.0157089	-2.10003	EC 4.2.1.33
COG0066	2.66455	17.7481	4.30331	0.000588084	0.00590233	-0.217853	EC 4.2.1.33
COG0067	2.51269	19.099	4.82521	0.000200996	0.00400843	0.819105	EC 1.4.1.13
COG0069	-0.251678	19.4755	-0.485112	0.634353	0.7045	-6.34919	EC 1.4.1.13
COG0071	0.550703	20.2031	1.0856	0.294182	0.393747	-5.88075	#N/A
COG0072	0.883675	20.4837	2.16964	0.0458836	0.0896085	-4.34066	EC 6.1.1.20
COG0073	1.41883	22.1624	3.69105	0.00206106	0.0107525	-1.43125	#N/A
COG0074	1.22207	17.0474	2.17786	0.0462937	0.0901339	-4.28146	EC 6.2.1.5
COG0075	1.08432	17.4103	2.53404	0.0232969	0.0535791	-3.65639	#N/A
COG0076	1.98862	22.9885	3.99328	0.0011126	0.00792445	-0.834387	EC 4.1.1.11
COG0077	NA	14.3123	NA	NA	NA	NA	EC 4.2.1.51
COG0078	0.213084	21.8312	0.580212	0.570075	0.65608	-6.29752	EC 2.1.3.3
COG0079	2.19592	15.0632	3.21362	0.00777023	0.0242388	-2.3901	#N/A
COG0080	0.996798	23.1702	3.12585	0.00669202	0.0218273	-2.55649	#N/A
COG0081	1.3217	24.3414	3.93924	0.00122957	0.00833242	-0.933733	#N/A
COG0082	-1.92125	15.1475	-2.92434	0.0122078	0.0334159	-2.85067	EC 4.2.3.5
COG0085	0.855715	24.1713	2.81932	0.01259	0.0340752	-3.15228	#N/A
COG0086	0.950644	24.175	2.90596	0.0105401	0.0301882	-2.98549	#N/A
COG0087	0.917645	24.4697	3.35227	0.00417838	0.0157224	-2.10837	#N/A
COG0088	1.16038	23.1649	3.4621	0.00332302	0.0135246	-1.88945	#N/A
COG0089	1.91696	22.606	4.48707	0.000400326	0.00524906	0.152609	#N/A
COG0090	1.0532	25.1411	4.11445	0.00085528	0.00728031	-0.583202	#N/A
COG0091	0.678094	23.3177	2.35048	0.0322967	0.0686076	-4.02338	#N/A
COG0092	0.715655	24.6016	3.00085	0.00866813	0.0263059	-2.80128	#N/A
COG0093	1.47154	24.2712	4.60866	0.000310913	0.0048272	0.39635	#N/A
COG0094	0.722353	24.0084	2.94504	0.00972561	0.0282853	-2.90981	#N/A
COG0095	-1.33325	13.7142	-2.49342	0.0276087	0.0608334	-3.70136	EC 6.3.1.20
COG0096	0.713864	23.3325	2.63055	0.018481	0.0444215	-3.51014	#N/A
COG0097	0.62409	23.9418	2.43343	0.0274203	0.0608334	-3.8739	#N/A
COG0098	1.21729	25.2924	4.59107	0.000322196	0.0048272	0.361811	#N/A
COG0099	1.3767	23.6536	4.64595	0.000288318	0.0048272	0.469464	#N/A
COG0100	1.24802	22.9678	4.12991	0.000828385	0.00722766	-0.55232	#N/A
COG0102	1.30255	23.9442	4.86071	0.000187214	0.00384339	0.887945	#N/A
COG0103	1.33256	23.3689	4.41217	0.000463764	0.00550475	0.00899104	#N/A
COG0104	1.18308	22.6922	3.0716	0.00748833	0.0237046	-2.66299	EC 6.3.4.4
COG0105	0.652133	15.9883	0.591563	0.56472	0.653148	-6.00265	EC 2.7.4.6
COG0106	1.0853	14.2939	2.0541	0.0613774	0.112603	-4.31219	EC 5.3.1.16
COG0107	1.07295	16.5199	1.62549	0.127051	0.201093	-5.06862	EC 4.3.2.10
COG0108	1.6087	21.8879	3.87965	0.00139163	0.00855585	-1.05314	EC 4.1.99.12
COG0110	NA	14.8252	NA	NA	NA	NA	#N/A
COG0111	2.27763	21.5487	4.00181	0.00109316	0.00782594	-0.817368	EC 1.1.1.95
COG0112	1.39489	22.864	3.67365	0.00213719	0.0109286	-1.46612	EC 2.1.2.1
COG0113	-0.467645	14.356	-0.457094	0.662336	0.725762	-5.56753	EC 4.2.1.24
COG0114	-0.181143	16.2661	-0.229207	0.821712	0.856692	-6.44328	EC 4.2.1.2
COG0115	0.886707	21.6639	2.69227	0.0163106	0.0408058	-3.39406	EC 2.6.1.42
COG0116	2.94795	16.418	5.14219	0.000107137	0.00371509	1.42872	EC 2.1.1.173
COG0118	NA	13.6173	NA	NA	NA	NA	EC 4.3.2.10
COG0119	1.83358	22.9017	4.39305	0.000484906	0.00554859	-0.0330446	EC 2.3.3.13
COG0120	-1.45616	13.6303	-2.13818	0.0627156	0.114296	-4.01051	EC 5.3.1.6
COG0124	0.439273	19.1341	1.0426	0.313055	0.413457	-5.925	EC 6.1.1.21
COG0125	0.606041	17.5361	1.23545	0.234985	0.325758	-5.71481	EC 2.7.4.9
COG0126	1.25565	25.3419	4.28659	0.000599865	0.00590233	-0.240126	EC 2.7.2.3
COG0127	NA	17.7328	NA	NA	NA	NA	#N/A
COG0129	1.33513	20.4182	2.82863	0.0123523	0.0336794	-3.13443	EC 4.2.1.9
COG0133	1.45131	16.4988	2.71846	0.0154658	0.0392549	-3.34452	EC 4.2.1.20
COG0136	1.96589	20.3108	4.28989	0.000595813	0.00590233	-0.233566	EC 1.2.1.11
COG0137	1.68199	21.3683	3.56119	0.00270232	0.0122482	-1.69137	EC 6.3.4.5
COG0138	0.553563	21.6795	1.57977	0.13426	0.21012	-5.26997	EC 2.1.2.3
COG0139	0.173274	14.0983	0.271308	0.79027	0.831362	-6.28154	EC 3.5.4.19
COG0141	1.68391	17.2682	3.87529	0.00140431	0.00855585	-1.06188	EC 1.1.1.23
COG0142	-1.12125	14.4488	-1.46905	0.177555	0.264537	-4.87638	EC 2.5.1.10
COG0148	0.0515232	25.6754	0.204177	0.840861	0.873394	-6.44891	EC 4.2.1.11
COG0149	0.880674	24.8727	3.226	0.00543508	0.0188272	-2.35892	EC 5.3.1.1
COG0150	2.3097	22.6842	5.32242	7.71E-05	0.00300836	1.75127	EC 6.3.3.1
COG0151	1.71479	19.7508	4.45277	0.000426862	0.00534333	0.0892924	EC 6.3.4.13
COG0152	1.54408	23.4286	4.87073	0.000183504	0.00382345	0.907342	EC 6.3.2.6
COG0153	1.31778	22.0522	2.87407	0.0113137	0.0316512	-3.05011	#N/A
COG0154	3.25688	16.1585	4.75719	0.000340556	0.00495226	0.435492	EC 6.3.5.7
COG0155	NA	13.0883	NA	NA	NA	NA	EC 1.8.1.2
COG0156	1.35339	23.717	3.793	0.00166658	0.00940878	-1.22685	EC 2.3.1.47
COG0157	2.08251	22.135	4.64307	0.000291806	0.0048272	0.458988	EC 2.4.2.19
COG0160	-0.733316	14.1696	-1.15323	0.27448	0.372738	-5.52579	EC 2.6.1.11
COG0161	1.73704	20.4784	2.6845	0.016643	0.0411997	-3.41107	EC 2.6.1.62
COG0162	0.70234	20.8718	1.78591	0.0936035	0.156808	-4.96639	EC 6.1.1.1
COG0164	1.86756	17.7797	3.77635	0.00172538	0.00950012	-1.26023	#N/A
COG0165	1.92821	18.93	3.5112	0.00299943	0.0128536	-1.79135	EC 4.3.2.1
COG0166	1.33878	24.2178	4.40883	0.000466938	0.00550475	0.00238714	EC 5.3.1.9
COG0167	0.712293	17.2342	1.53356	0.145207	0.224983	-5.33442	EC 1.3.5.2
COG0169	-0.337501	14.8946	-0.571079	0.578872	0.661839	-6.0771	EC 1.1.1.25
COG0171	1.84668	16.6732	3.38052	0.00466292	0.0169959	-2.06157	EC 6.3.1.5
COG0172	1.48103	22.0886	3.86095	0.00144682	0.00859471	-1.09063	EC 6.1.1.11
COG0173	1.70144	23.4233	4.45067	0.000428691	0.00534333	0.0851511	EC 6.1.1.12
COG0174	1.66451	19.7602	3.49086	0.00312948	0.0131589	-1.83201	EC 6.3.1.2
COG0175	0.380516	16.6177	0.746829	0.466297	0.563106	-6.18591	EC 1.8.4.8
COG0176	2.3217	22.7597	3.67251	0.00216374	0.0109445	-1.47534	EC 2.2.1.2
COG0177	NA	14.6803	NA	NA	NA	NA	#N/A
COG0178	1.80879	18.9763	3.19033	0.00585342	0.0198334	-2.42941	#N/A
COG0180	1.91475	18.3691	4.11586	0.000852783	0.00728031	-0.580377	EC 6.1.1.2
COG0181	0.0029299	13.8436	0.00371018	0.997136	0.998399	-5.8012	EC 2.5.1.61
COG0182	0.554602	16.0108	0.984077	0.343644	0.445016	-5.83273	#N/A
COG0183	2.18757	23.3979	4.10106	0.000890769	0.00728868	-0.619541	EC 2.3.1.9
COG0184	1.21765	23.1392	3.45715	0.00335754	0.0136254	-1.89934	#N/A
COG0185	1.02665	22.8271	3.0204	0.00832499	0.0254484	-2.76314	#N/A
COG0186	1.03922	22.3546	2.89429	0.0107961	0.0304897	-3.00806	#N/A
COG0187	1.39064	21.899	3.33861	0.00429903	0.0160897	-2.13554	#N/A
COG0188	1.51582	20.5817	3.44038	0.00347708	0.0139885	-1.93281	#N/A
COG0189	1.19425	15.6047	1.36724	0.193946	0.28321	-5.41131	EC 6.3.2.43
COG0190	2.77355	19.3649	4.06058	0.00096827	0.00755744	-0.700171	#N/A
COG0191	1.56321	24.8621	4.40542	0.00047744	0.00550832	-0.0160161	EC 4.1.2.13
COG0192	0.655942	21.9715	1.84298	0.0844561	0.144486	-4.87801	EC 2.5.1.6
COG0194	2.21009	17.0164	2.94528	0.0153323	0.0391297	-2.90758	#N/A
COG0195	1.6657	21.0484	3.79159	0.00167147	0.00940878	-1.22967	#N/A
COG0196	-1.9775	18.4745	-4.57299	0.000334234	0.00491148	0.326268	EC 2.7.7.2
COG0197	1.14766	22.9723	3.51569	0.00297143	0.0128227	-1.78237	#N/A
COG0198	0.471799	22.9727	1.49578	0.154708	0.237332	-5.38608	#N/A
COG0199	2.2618	22.9004	5.06032	0.000128519	0.00371509	1.25587	#N/A
COG0200	1.02611	23.1417	3.32393	0.00443263	0.0164137	-2.16473	#N/A
COG0201	1.46749	21.0004	3.61935	0.00239351	0.0113706	-1.57492	#N/A
COG0202	0.561659	23.8696	2.27867	0.0371662	0.076121	-4.15086	#N/A
COG0203	0.690284	23.5996	2.4736	0.0253171	0.0572815	-3.8007	#N/A
COG0205	0.977304	24.119	3.06685	0.00756237	0.0238848	-2.6723	EC 2.7.1.11;EC 2.7.1.90
COG0206	1.91043	19.2262	3.48789	0.00314893	0.0131614	-1.83794	#N/A
COG0207	-1.21228	13.9458	-1.96364	0.0722776	0.127904	-4.45335	EC 2.1.1.45
COG0209	0.638054	20.2816	1.39116	0.183741	0.271223	-5.52404	EC 1.17.4.1
COG0210	2.17184	16.3979	3.53572	0.00311731	0.0131473	-1.76126	#N/A
COG0211	0.993518	21.4335	2.20074	0.0432211	0.0859497	-4.287	#N/A
COG0212	NA	14.4372	NA	NA	NA	NA	#N/A
COG0213	-0.026853	17.4088	-0.0421576	0.966945	0.976736	-6.4073	EC 2.4.2.4
COG0214	1.70699	17.5568	2.73344	0.0150713	0.0388902	-3.31862	EC 4.3.3.6
COG0215	1.41542	20.2096	3.64515	0.00226808	0.0111096	-1.52323	EC 6.1.1.16
COG0216	1.66242	19.4297	3.5194	0.00294857	0.0128116	-1.77497	#N/A
COG0217	1.62604	19.6285	3.86268	0.00144162	0.00859471	-1.08716	#N/A
COG0222	0.834175	24.5112	2.65854	0.0174642	0.0424738	-3.4576	#N/A
COG0223	0.418271	13.0232	0.740098	0.477008	0.57231	-5.61358	#N/A
COG0224	1.80487	18.0461	3.63592	0.00231219	0.0111629	-1.54173	EC 7.1.2.2
COG0226	-1.20195	18.6091	-2.94996	0.00962746	0.0282352	-2.90026	#N/A
COG0227	0.427816	21.4997	1.26013	0.226185	0.315754	-5.68578	#N/A
COG0228	1.05476	22.6066	3.63452	0.00231894	0.0111629	-1.54453	#N/A
COG0230	1.88128	18.9209	2.93067	0.010074	0.0291165	-2.94095	#N/A
COG0231	1.25319	21.3559	3.15143	0.00634605	0.0209931	-2.50614	#N/A
COG0232	NA	13.7007	NA	NA	NA	NA	#N/A
COG0233	2.18155	21.0186	5.59789	4.43E-05	0.00268047	2.28297	#N/A
COG0234	1.12215	23.4666	3.14364	0.00644943	0.0212344	-2.52147	#N/A
COG0235	1.80112	20.783	3.24336	0.00528066	0.0186628	-2.32922	#N/A
COG0236	0.136553	22.75	0.403173	0.692304	0.748675	-6.38652	#N/A
COG0238	0.81442	21.667	2.45999	0.0260121	0.0585691	-3.82556	#N/A
COG0240	0.539538	15.7251	0.776011	0.452099	0.549766	-5.87725	EC 1.1.1.94
COG0242	0.582987	15.2957	0.8103	0.439693	0.538431	-5.65806	#N/A
COG0243	0.117264	19.9985	0.257857	0.799895	0.837072	-6.43606	#N/A
COG0244	0.913111	22.9988	2.7573	0.0142902	0.0376398	-3.27076	#N/A
COG0246	1.18476	19.6087	2.9915	0.00883703	0.0266447	-2.81949	#N/A
COG0247	-0.0414347	22.0933	-0.130035	0.898204	0.919276	-6.46176	#N/A
COG0248	NA	12.4442	NA	NA	NA	NA	#N/A
COG0249	2.33028	17.2328	3.9744	0.00114304	0.00804693	-0.863314	#N/A
COG0250	1.18878	21.1526	2.97622	0.00912011	0.0272627	-2.84923	#N/A
COG0251	0.910892	17.673	1.83735	0.0853214	0.14561	-4.88681	EC 3.5.99.10
COG0252	-0.223528	17.4652	-0.29064	0.775756	0.8198	-6.27593	#N/A
COG0253	-0.346931	16.6146	-0.728375	0.477198	0.57231	-6.19957	EC 5.1.1.7
COG0254	1.19911	22.2384	3.60036	0.00249022	0.0116942	-1.61294	#N/A
COG0255	1.09186	21.2231	3.08224	0.00732507	0.0232934	-2.64213	#N/A
COG0256	0.388431	23.3339	1.52843	0.146468	0.226434	-5.3415	#N/A
COG0257	1.56091	20.1403	3.43218	0.00353706	0.0141246	-1.94917	#N/A
COG0258	2.25078	15.0783	5.72181	3.50E-05	0.00268047	2.51035	#N/A
COG0260	-1.86019	18.8433	-4.151	0.000793084	0.00705857	-0.51022	#N/A
COG0261	1.25291	23.8739	4.30014	0.000583396	0.00590233	-0.213183	#N/A
COG0264	1.21676	24.2007	3.79792	0.00164959	0.0093611	-1.21699	#N/A
COG0265	1.10084	18.9677	1.96434	0.0676003	0.121925	-4.68433	#N/A
COG0267	1.97063	19.924	3.91416	0.0012953	0.0084894	-0.983971	#N/A
COG0268	0.306815	21.3854	0.884823	0.389714	0.488806	-6.07386	#N/A
COG0272	1.92752	18.1483	1.75014	0.0999074	0.165642	-5.02114	#N/A
COG0274	0.908337	20.4549	2.58559	0.0202339	0.0481668	-3.59408	#N/A
COG0277	1.04529	18.3564	1.69527	0.111285	0.180955	-5.04748	#N/A
COG0280	1.83863	22.0212	4.29865	0.000585193	0.00590233	-0.216161	#N/A
COG0281	1.44317	18.6966	2.95261	0.0101326	0.0292254	-2.88038	#N/A
COG0282	0.892992	23.197	2.94615	0.00970336	0.0282853	-2.90765	#N/A
COG0283	1.1727	15.7927	1.59462	0.140242	0.217773	-4.75739	#N/A
COG0284	0.134072	20.0222	0.358209	0.724998	0.777937	-6.40414	EC 4.1.1.23
COG0285	1.59914	17.8854	1.69932	0.125179	0.198805	-4.59359	EC 6.3.2.12;EC 6.3.2.17
COG0286	1.49191	16.3761	1.94956	0.0708914	0.126391	-4.65815	#N/A
COG0287	-4.02876	15.28	-5.29698	0.000583505	0.00590233	0.0821021	EC 1.3.1.12
COG0288	0.200554	18.2455	0.435314	0.669309	0.731108	-6.37268	#N/A
COG0289	0.652225	15.9899	1.05952	0.306737	0.407039	-5.84622	EC 1.17.1.8
COG0290	1.60449	20.4152	3.92254	0.00127296	0.00845127	-0.967189	#N/A
COG0291	3.0698	19.6404	4.34498	0.000540073	0.0058597	-0.135394	#N/A
COG0292	1.65798	22.4837	3.5122	0.00302004	0.0128536	-1.7954	#N/A
COG0294	1.52238	15.282	1.77674	0.104364	0.170825	-4.51673	EC 2.5.1.15
COG0295	-1.14285	14.9325	-1.5136	0.155069	0.237624	-5.09688	EC 3.5.4.5
COG0296	1.59804	20.5717	4.473	0.000409607	0.00524906	0.129259	#N/A
COG0297	2.1975	23.7749	4.70454	0.000260713	0.00460702	0.57028	#N/A
COG0299	-1.78686	14.8154	-2.46689	0.0342808	0.0718559	-3.64508	EC 2.1.2.2
COG0300	0.396018	16.1126	0.706129	0.492056	0.588612	-6.06533	#N/A
COG0301	0.813613	15.938	1.56697	0.138581	0.215674	-5.23061	EC 2.8.1.4
COG0302	-1.93342	16.7445	-4.04074	0.00112718	0.00798752	-0.796241	EC 3.5.4.16
COG0304	0.616281	21.9523	1.72335	0.104624	0.170825	-5.0612	EC 2.3.1.41
COG0305	0.387975	14.4062	0.430813	0.673422	0.734451	-6.22387	#N/A
COG0307	-0.425548	16.5132	-0.812986	0.428485	0.525628	-6.13436	EC 2.5.1.9
COG0308	-0.752505	16.2923	-0.952409	0.355542	0.455354	-6.01264	#N/A
COG0312	2.16797	16.5115	3.12738	0.0067151	0.0218284	-2.55758	#N/A
COG0317	2.50428	17.5326	5.64773	4.03E-05	0.00268047	2.37468	#N/A
COG0318	0.905744	17.0996	0.709467	0.491096	0.587968	-5.92601	EC 6.2.1.26
COG0320	NA	15.3235	NA	NA	NA	NA	EC 2.8.1.8
COG0323	NA	15.8951	NA	NA	NA	NA	#N/A
COG0325	0.522502	15.3131	1.00675	0.333045	0.435329	-5.67788	#N/A
COG0326	0.97117	23.0463	2.95887	0.0094523	0.0278384	-2.88296	#N/A
COG0328	NA	15.8594	NA	NA	NA	NA	#N/A
COG0329	0.206204	21.8195	0.641491	0.530536	0.624476	-6.25955	EC 4.3.3.7
COG0330	1.46668	21.6876	3.46502	0.00330281	0.0135212	-1.88362	#N/A
COG0331	2.10277	22.9652	4.95476	0.000158293	0.00371509	1.05394	EC 2.3.1.39
COG0332	2.63036	19.623	3.47834	0.00324044	0.0134062	-1.86289	EC 2.3.1.41;EC 2.3.1.180
COG0333	0.836187	19.0918	1.76204	0.0976828	0.162793	-5.00283	#N/A
COG0334	0.509009	25.84	2.38449	0.0302061	0.0647737	-3.96237	EC 1.4.1.2;EC 1.4.1.4
COG0335	0.730718	23.4555	2.48302	0.0248468	0.0563693	-3.78347	#N/A
COG0336	-4.82848	15.3357	-8.49119	5.09E-07	0.000355066	6.50934	EC 2.1.1.228
COG0337	0.721221	21.0665	1.69412	0.110149	0.179426	-5.1047	EC 4.2.3.4
COG0339	1.902	19.347	3.53237	0.00286981	0.0125983	-1.74902	#N/A
COG0341	1.12089	21.9655	2.63185	0.0184325	0.0444215	-3.5077	#N/A
COG0342	-0.450571	15.1914	-0.981668	0.342287	0.443669	-5.94266	#N/A
COG0343	0.809561	15.0722	1.33171	0.204897	0.294267	-5.45511	EC 2.4.2.29
COG0344	0.489718	13.0887	0.709794	0.499113	0.595096	-5.5506	#N/A
COG0345	0.31757	15.5373	0.444232	0.664427	0.72743	-6.07991	EC 1.5.1.2
COG0346	1.78539	20.1777	2.81481	0.0127707	0.0343506	-3.16375	#N/A
COG0348	NA	13.259	NA	NA	NA	NA	#N/A
COG0352	-0.43213	14.7806	-0.541769	0.598351	0.679104	-6.00725	EC 2.5.1.3
COG0355	0.0764846	15.291	0.125798	0.901624	0.9221	-6.39999	EC 7.1.2.2
COG0358	0.292708	16.1077	0.423045	0.679471	0.73874	-6.1958	#N/A
COG0359	0.75044	22.5224	2.42681	0.0277824	0.0610038	-3.88592	#N/A
COG0360	0.945485	21.8236	3.09056	0.00719998	0.0230004	-2.62582	#N/A
COG0361	0.763832	18.4883	1.933	0.071636	0.12707	-4.73507	#N/A
COG0362	-0.650152	18.1515	-0.889551	0.387338	0.486765	-6.06962	EC 1.1.1.44
COG0363	1.67996	20.1613	4.08133	0.000915886	0.00730615	-0.649362	EC 3.1.1.31
COG0364	0.217974	14.496	0.321664	0.753039	0.798816	-6.26584	EC 1.1.1.49
COG0365	-1.40036	14.6148	-2.39825	0.0328732	0.0693218	-3.86259	#N/A
COG0366	1.14581	21.947	3.43122	0.00354416	0.0141246	-1.95109	#N/A
COG0370	NA	13.7311	NA	NA	NA	NA	#N/A
COG0371	0.455737	15.9717	0.864544	0.402316	0.500564	-5.94185	EC 1.1.1.6
COG0372	2.68869	22.5959	5.00618	0.00014299	0.00371509	1.15247	EC 2.3.3.16
COG0374	-0.495779	18.841	-0.811433	0.429431	0.526327	-6.13552	#N/A
COG0376	-0.731361	17.0028	-0.653187	0.529186	0.623412	-5.67199	#N/A
COG0377	2.80113	18.1757	4.89396	0.000175186	0.00376329	0.952294	#N/A
COG0378	1.06808	17.8778	1.84701	0.0838402	0.143962	-4.87169	#N/A
COG0379	-2.11434	13.8588	-4.17973	0.00115862	0.00804693	-0.689156	EC 2.5.1.72
COG0381	1.29017	15.3038	2.1242	0.0541154	0.101539	-4.20137	#N/A
COG0383	0.946951	19.788	1.92645	0.0737873	0.130059	-4.69435	#N/A
COG0386	2.8972	15.4975	2.27507	0.0507383	0.0966312	-3.82441	#N/A
COG0388	-0.0490522	17.9295	-0.110925	0.91319	0.930408	-6.40182	#N/A
COG0391	NA	16.7194	NA	NA	NA	NA	#N/A
COG0393	2.08876	17.434	2.89879	0.0107549	0.0304897	-3.0025	#N/A
COG0394	1.7006	17.8287	2.63232	0.0201087	0.0479858	-3.4318	#N/A
COG0395	3.53739	22.8829	4.89708	0.000177478	0.00376329	0.94306	#N/A
COG0396	1.36844	18.8699	2.44992	0.0265377	0.0593697	-3.84392	#N/A
COG0399	-0.171588	18.2402	-0.410412	0.687097	0.745289	-6.3835	#N/A
COG0402	1.97341	17.5609	2.35994	0.032808	0.0692889	-3.96851	EC 3.5.4.1
COG0403	0.443461	18.5005	1.0517	0.308987	0.409635	-5.91576	EC 1.4.4.2
COG0404	1.42801	20.7821	2.68303	0.0166925	0.0412438	-3.41383	EC 2.1.2.10
COG0405	-1.77104	17.8025	-2.85149	0.0118487	0.0327541	-3.09349	#N/A
COG0406	NA	14.62	NA	NA	NA	NA	#N/A
COG0407	0.298637	15.7589	0.500567	0.625327	0.697807	-6.05289	EC 4.1.1.37
COG0411	NA	13.3751	NA	NA	NA	NA	#N/A
COG0412	-0.323908	15.1492	-0.383626	0.709733	0.766271	-5.99826	#N/A
COG0413	0.809965	16.0278	0.976566	0.34736	0.447752	-5.70635	EC 2.1.2.11
COG0414	1.38555	16.7169	2.01085	0.0621127	0.113346	-4.6088	EC 6.3.2.1
COG0416	2.006	20.1644	3.95377	0.00119301	0.00816396	-0.904614	#N/A
COG0419	1.49	16.3447	1.6067	0.135053	0.211124	-4.74994	#N/A
COG0420	-1.29222	16.9163	-1.44172	0.178351	0.265436	-4.94766	#N/A
COG0421	0.0986599	14.6461	0.176553	0.862913	0.891655	-6.229	#N/A
COG0422	1.39462	17.6623	2.30645	0.0362401	0.0747284	-4.06056	EC 4.1.99.17
COG0423	1.35751	22.0177	3.42864	0.00356323	0.0141246	-1.95622	EC 6.1.1.14
COG0425	3.4202	17.8457	5.29657	0.000125375	0.00371509	1.38151	#N/A
COG0426	1.67217	23.5244	3.70858	0.0020075	0.0106558	-1.40327	#N/A
COG0427	0.597293	21.4146	1.76181	0.0977223	0.162793	-5.00318	#N/A
COG0431	-0.761156	14.4432	-1.67164	0.117487	0.188954	-5.00314	#N/A
COG0432	-0.978304	14.3496	-1.90281	0.0785026	0.136475	-4.65828	#N/A
COG0436	1.66209	22.0218	4.33272	0.000545674	0.0058597	-0.148483	EC 2.6.1.2
COG0437	-0.0163074	18.7046	-0.0275442	0.978377	0.985436	-6.47014	#N/A
COG0438	1.16989	20.305	2.96089	0.00941318	0.0277818	-2.87905	#N/A
COG0439	NA	13.08	NA	NA	NA	NA	EC 6.3.4.14
COG0440	2.58517	17.7654	4.16794	0.00101057	0.00766717	-0.605774	EC 2.2.1.6
COG0441	1.13144	22.3028	2.81912	0.0125951	0.0340752	-3.15267	EC 6.1.1.3
COG0442	1.29534	21.4825	3.29555	0.00470256	0.0170514	-2.22109	EC 6.1.1.15
COG0443	1.34716	25.3106	4.50252	0.000385698	0.00512794	0.187519	#N/A
COG0444	1.60212	20.4834	3.53556	0.00285075	0.0125983	-1.74263	#N/A
COG0445	0.586429	14.5013	0.824648	0.426249	0.523345	-5.58406	#N/A
COG0446	1.11018	18.8428	1.62624	0.124101	0.19759	-5.20392	#N/A
COG0447	1.44371	16.9156	2.46881	0.0264681	0.059309	-3.77378	EC 4.1.3.36
COG0448	1.67696	24.6435	5.21106	9.36E-05	0.00343847	1.55956	#N/A
COG0449	1.58466	22.2212	4.58953	0.000323205	0.0048272	0.358779	#N/A
COG0450	-0.062543	21.4633	-0.148202	0.884086	0.910165	-6.45913	#N/A
COG0451	2.0336	21.8776	4.91599	0.000167658	0.00371509	0.994861	#N/A
COG0452	-0.16314	18.1661	-0.183966	0.856431	0.88627	-6.45297	EC 4.1.1.36;EC 6.3.2.5
COG0456	NA	14.8436	NA	NA	NA	NA	#N/A
COG0457	0.887522	18.4065	2.21186	0.0423045	0.084488	-4.26772	#N/A
COG0458	0.332872	22.1299	0.829776	0.419208	0.516062	-6.12064	EC 6.3.5.5
COG0459	1.15787	26.0014	4.04586	0.000985658	0.00755744	-0.720287	#N/A
COG0460	2.1027	17.4447	3.83692	0.00169681	0.00950012	-1.17836	EC 1.1.1.3
COG0461	2.06832	19.7448	3.90856	0.00131048	0.00851307	-0.995203	EC 2.4.2.10
COG0462	0.773258	20.3964	1.97706	0.0660227	0.119543	-4.66362	EC 2.7.6.1
COG0463	2.42665	18.4166	4.05288	0.000975878	0.00755744	-0.709599	#N/A
COG0464	0.32227	16.0698	0.362704	0.722903	0.777483	-6.22022	#N/A
COG0465	1.61831	19.16	3.4222	0.00361147	0.0141803	-1.96908	#N/A
COG0466	-0.229271	17.9684	-0.465446	0.648057	0.715734	-6.35876	#N/A
COG0468	1.84164	20.6473	4.05588	0.000965419	0.00755744	-0.700247	#N/A
COG0469	0.586396	21.5325	1.43547	0.17094	0.25687	-5.46653	EC 2.7.1.40
COG0470	NA	15.7996	NA	NA	NA	NA	#N/A
COG0471	1.13395	16.1591	1.92348	0.0741865	0.130434	-4.69906	#N/A
COG0472	-0.229776	18.0232	-0.307398	0.763245	0.807189	-6.27075	EC 2.7.8.13
COG0473	2.36861	19.2546	3.6692	0.00217868	0.0109523	-1.48196	EC 1.1.1.42
COG0474	2.30479	19.5885	4.46952	0.000412524	0.00524906	0.122385	#N/A
COG0475	0.349288	14.1203	0.540328	0.599219	0.679537	-5.77145	#N/A
COG0477	-0.159964	18.9032	-0.312177	0.759048	0.803969	-6.42006	#N/A
COG0478	1.35076	16.3234	1.85713	0.0868756	0.1479	-4.61367	#N/A
COG0479	0.15261	23.4297	0.474576	0.641678	0.710939	-6.35437	EC 1.3.5.1
COG0480	0.858642	26.1539	3.59919	0.00249634	0.0116942	-1.6153	#N/A
COG0481	1.99052	17.5896	3.25864	0.00509173	0.0181328	-2.296	#N/A
COG0484	2.4299	19.5049	3.37642	0.0040055	0.0154041	-2.06563	#N/A
COG0486	0.788119	15.4083	1.02885	0.326748	0.428703	-5.59964	#N/A
COG0488	1.58604	21.4738	3.13692	0.00658386	0.0215753	-2.53886	#N/A
COG0489	2.45401	17.3465	3.27168	0.00497918	0.0178229	-2.27324	#N/A
COG0491	0.43818	15.9585	1.04952	0.311038	0.411573	-5.85651	#N/A
COG0492	1.00942	20.5957	2.98109	0.00902896	0.0270481	-2.83976	#N/A
COG0493	2.2361	23.6551	5.26446	8.62E-05	0.00325318	1.64247	EC 1.4.1.13
COG0494	1.09983	15.4082	2.10522	0.0530651	0.100242	-4.4035	#N/A
COG0495	1.03646	22.866	2.9718	0.00920369	0.0274538	-2.85783	EC 6.1.1.4
COG0497	-0.515375	21.2991	-0.573787	0.581038	0.663772	-5.68931	#N/A
COG0498	2.96866	18.8377	4.52158	0.000377086	0.00510863	0.212591	EC 4.2.3.1
COG0499	-0.00314622	21.2201	-0.0100907	0.992077	0.994928	-6.47049	#N/A
COG0501	2.09671	18.0498	4.23886	0.000882572	0.00728868	-0.476507	#N/A
COG0502	0.0408011	14.534	0.0798493	0.937722	0.950661	-6.15448	EC 2.8.1.6
COG0503	3.15115	17.3765	5.56881	5.98E-05	0.00278152	2.04144	EC 2.4.2.7
COG0504	-0.392317	20.1402	-0.956056	0.353656	0.453355	-6.00932	EC 6.3.4.2
COG0505	2.50541	17.0877	6.04687	2.53E-05	0.00268047	2.86191	EC 6.3.5.5
COG0507	-0.929751	16.7793	-0.910934	0.384705	0.485577	-5.48001	#N/A
COG0508	-0.439896	15.4919	-0.890365	0.387738	0.486765	-6.00703	EC 2.3.1.12
COG0509	1.07603	19.8978	2.44599	0.0267455	0.0597387	-3.85107	#N/A
COG0510	1.47991	17.5164	3.41666	0.00396714	0.0153411	-1.99148	#N/A
COG0511	1.62336	22.3808	3.21402	0.00561203	0.0192965	-2.38713	#N/A
COG0513	0.850842	19.6479	2.29518	0.035989	0.0744305	-4.12171	#N/A
COG0514	0.88238	18.6126	1.82113	0.0878606	0.14921	-4.91206	#N/A
COG0515	-0.5781	18.8585	-1.18142	0.25517	0.348891	-5.7767	#N/A
COG0516	1.28769	22.2306	3.46817	0.0032812	0.0134722	-1.87733	EC 1.1.1.205
COG0517	1.50639	15.3507	2.22045	0.0428313	0.0852959	-4.21012	#N/A
COG0518	0.973616	21.9704	2.67737	0.0168109	0.041317	-3.42217	EC 6.3.5.2
COG0519	0.785753	17.0139	1.28441	0.217828	0.30654	-5.65674	EC 6.3.5.2
COG0521	NA	16.1063	NA	NA	NA	NA	EC 2.7.7.75
COG0522	0.928879	24.593	3.57786	0.00260991	0.0120245	-1.65799	#N/A
COG0523	1.32117	21.5407	2.94701	0.00968629	0.0282853	-2.90599	#N/A
COG0524	1.47158	23.3696	4.60608	0.000312547	0.0048272	0.391271	EC 2.7.1.11
COG0525	1.07947	20.9071	2.42662	0.0277926	0.0610038	-3.88625	EC 6.1.1.9
COG0526	1.55811	18.8173	3.36431	0.00407482	0.0154999	-2.08441	#N/A
COG0527	0.622908	20.4137	1.5101	0.151048	0.23274	-5.36661	EC 2.7.2.4
COG0528	2.62893	19.4579	4.9192	0.000166587	0.00371509	1.00107	EC 2.7.4.22
COG0529	2.6608	17.091	3.58406	0.00285606	0.0125983	-1.67473	EC 2.7.1.25
COG0530	NA	14.2064	NA	NA	NA	NA	#N/A
COG0531	1.21352	16.8542	1.88533	0.0795433	0.137941	-4.75935	#N/A
COG0532	1.91517	22.8419	4.476	0.000413608	0.00524906	0.123017	#N/A
COG0533	0.681194	14.9569	1.36547	0.196046	0.285117	-5.28477	EC 2.3.1.234
COG0534	0.785898	14.7818	1.47595	0.164569	0.249715	-5.14586	#N/A
COG0535	NA	15.3957	NA	NA	NA	NA	#N/A
COG0536	2.3471	17.8171	4.0105	0.00106059	0.00777066	-0.791046	#N/A
COG0537	0.385549	17.587	0.949869	0.356693	0.45641	-6.01511	#N/A
COG0538	1.79237	20.9853	3.5249	0.00294125	0.0128116	-1.77006	EC 1.1.1.42
COG0539	1.00617	25.1666	3.30208	0.00463901	0.016953	-2.20812	#N/A
COG0540	1.38727	20.4179	3.61749	0.0024028	0.0113706	-1.57864	Hte carbamoyltransferase, catalytic subunit
COG0541	1.96497	19.4622	3.31746	0.00452766	0.0166782	-2.18262	#N/A
COG0542	1.73851	24.1051	5.38277	6.70E-05	0.00289607	1.88316	#N/A
COG0543	2.21561	19.4	3.68043	0.00212842	0.0109286	-1.45952	#N/A
COG0544	0.885655	22.7936	2.73591	0.0149264	0.0385875	-3.31142	#N/A
COG0545	1.50652	20.9779	2.91314	0.010443	0.0299967	-2.97481	#N/A
COG0546	NA	13.8136	NA	NA	NA	NA	#N/A
COG0547	-1.42625	14.201	-2.21056	0.0501259	0.095726	-4.05064	EC 2.4.2.18
COG0548	2.69403	17.4229	4.01367	0.00135896	0.00855585	-0.888435	EC 2.7.2.8
COG0549	3.04803	16.4825	3.97887	0.00129275	0.0084894	-0.913877	#N/A
COG0550	1.68074	18.7233	2.95696	0.00948974	0.0278899	-2.88668	#N/A
COG0551	NA	17.2914	NA	NA	NA	NA	#N/A
COG0552	1.71096	16.9913	2.73881	0.014908	0.0385875	-3.30845	#N/A
COG0553	-1.13193	14.6611	-1.05959	0.326734	0.428703	-5.14926	#N/A
COG0554	2.58954	23.1251	4.52542	0.000374159	0.00510863	0.220144	#N/A
COG0556	2.46237	16.4021	3.80418	0.00164602	0.0093611	-1.21215	#N/A
COG0557	2.089	19.6947	3.48111	0.00322179	0.0134035	-1.85736	#N/A
COG0558	0.0155537	14.9816	0.0256398	0.979947	0.985834	-6.1808	EC 2.7.8.5
COG0560	-0.444654	15.1355	-0.563542	0.583064	0.664998	-6.01895	EC 3.1.3.3
COG0562	1.41702	18.1057	3.15424	0.00630903	0.02097	-2.50059	#N/A
COG0563	3.19496	20.4317	5.66565	4.00E-05	0.00268047	2.38619	EC 2.7.4.3
COG0564	-0.212141	15.2037	-0.250552	0.806243	0.842452	-6.25583	EC 5.4.99.28;EC 5.4.99.29
COG0566	0.936475	14.4913	1.88839	0.0805426	0.138983	-4.68055	EC 2.1.1.34
COG0567	-1.58495	15.1901	-1.8258	0.0940239	0.157194	-4.64617	EC 1.2.4.2
COG0568	2.52586	22.8431	5.50352	5.44E-05	0.00268047	2.0883	#N/A
COG0569	-5.06439	20.5337	-2.58363	0.0247013	0.0563447	-3.45559	#N/A
COG0571	NA	15.4114	NA	NA	NA	NA	#N/A
COG0572	1.04276	18.3544	2.22898	0.04202	0.0840399	-4.19436	EC 2.7.1.48
COG0573	NA	14.4154	NA	NA	NA	NA	#N/A
COG0574	2.05564	25.3928	5.83628	2.90E-05	0.00268047	2.69564	EC 2.7.9.1;EC 2.7.9.2
COG0576	2.35833	19.4381	3.74037	0.00187919	0.0100512	-1.33972	#N/A
COG0577	1.744	16.1108	1.57305	0.138906	0.215939	-5.14165	#N/A
COG0578	2.41666	17.1656	2.44476	0.028936	0.06292	-3.76431	EC 1.1.5.3
COG0579	1.50949	16.0528	2.73724	0.0155906	0.0394284	-3.28401	#N/A
COG0580	0.173822	15.0681	0.276668	0.786917	0.828844	-6.11818	#N/A
COG0583	-1.00521	19.1857	-2.30871	0.0360832	0.074515	-4.05662	#N/A
COG0584	1.59406	18.8611	3.5576	0.00272263	0.0123003	-1.69855	#N/A
COG0586	0.726718	14.6616	1.09338	0.294913	0.394348	-5.69373	#N/A
COG0587	2.04788	20.3989	3.66768	0.00218561	0.0109523	-1.48501	#N/A
COG0588	-0.127328	19.0404	-0.209828	0.836542	0.870852	-6.44769	EC 5.4.2.11
COG0589	1.09984	21.7123	2.7256	0.0152429	0.0391297	-3.33099	#N/A
COG0591	2.8239	15.2978	2.10426	0.058168	0.107411	-4.05035	#N/A
COG0592	2.29309	19.0906	4.30178	0.00058144	0.00590233	-0.209934	#N/A
COG0593	-0.429457	14.5278	-0.57907	0.571452	0.656686	-6.23578	#N/A
COG0595	2.32127	18.5353	3.23964	0.0053216	0.0187127	-2.33657	#N/A
COG0596	2.04811	16.8613	3.72363	0.00213209	0.0109286	-1.39751	EC 4.2.99.20
COG0601	2.71473	21.618	4.6377	0.000298228	0.0048272	0.439968	#N/A
COG0603	0.963345	15.969	1.29744	0.216274	0.305542	-5.49642	EC 6.3.4.20
COG0604	1.89084	18.1621	3.30504	0.00461048	0.0169308	-2.20224	#N/A
COG0605	1.18955	22.3314	3.05323	0.00777863	0.0242388	-2.69898	#N/A
COG0606	NA	14.8364	NA	NA	NA	NA	#N/A
COG0608	0.720937	14.7172	1.39316	0.192183	0.280929	-5.25027	#N/A
COG0610	NA	12.979	NA	NA	NA	NA	#N/A
COG0611	0.712982	14.946	1.20853	0.24909	0.342591	-5.46827	EC 2.7.4.16
COG0612	1.64108	20.45	3.00981	0.00856038	0.0260355	-2.7874	#N/A
COG0613	NA	14.641	NA	NA	NA	NA	#N/A
COG0614	-1.28928	16.9091	-1.44681	0.170831	0.25687	-5.31027	#N/A
COG0615	NA	14.2544	NA	NA	NA	NA	EC 2.7.7.2
COG0616	-0.980458	15.6482	-1.58195	0.135279	0.211242	-5.20987	#N/A
COG0617	0.344451	15.6994	0.487413	0.633271	0.704419	-6.28563	EC 2.7.7.72
COG0618	3.75064	18.7216	5.63247	4.26E-05	0.00268047	2.32553	#N/A
COG0619	-0.243873	13.3833	-0.467127	0.649085	0.716302	-5.8078	#N/A
COG0620	-0.177221	15.5839	-0.152797	0.881767	0.908448	-6.06256	EC 2.1.1.14
COG0621	-0.826487	15.3176	-1.34502	0.20239	0.291274	-5.30964	EC 2.8.4.3
COG0622	NA	13.9292	NA	NA	NA	NA	#N/A
COG0623	-0.399718	20.027	-1.12238	0.278714	0.377386	-5.84169	EC 1.3.1.9
COG0624	1.65032	22.0907	3.15561	0.00633405	0.0209931	-2.50214	EC 3.5.1.16
COG0625	NA	11.9581	NA	NA	NA	NA	#N/A
COG0626	1.4955	18.0865	2.12507	0.0500802	0.095726	-4.4177	EC 2.5.1.48
COG0629	2.23369	20.5328	3.17906	0.00603373	0.0202966	-2.45601	#N/A
COG0633	2.13143	19.5055	3.44013	0.00381842	0.0148482	-1.95234	#N/A
COG0634	2.29635	15.2795	3.53722	0.00313898	0.0131592	-1.76511	EC 2.4.2.8
COG0635	0.460998	14.2581	0.890548	0.391318	0.490376	-5.76	EC 1.3.98.3
COG0636	2.192	17.4631	3.87035	0.00141881	0.00855585	-1.07178	EC 7.1.2.2
COG0637	0.531419	16.7652	1.0995	0.289388	0.389572	-5.80486	#N/A
COG0638	-1.08951	18.5912	-2.13803	0.0499001	0.095619	-4.36599	#N/A
COG0639	-1.10323	16.0532	-2.1575	0.0469632	0.091183	-4.36149	#N/A
COG0641	1.5794	14.2366	2.64823	0.0206816	0.048852	-3.4103	#N/A
COG0642	2.60998	17.9678	2.71967	0.0154983	0.0392661	-3.34468	#N/A
COG0643	2.54783	21.3988	3.91392	0.00131111	0.00851307	-0.992847	#N/A
COG0644	-0.903723	15.4286	-1.7208	0.109792	0.179054	-4.90708	#N/A
COG0646	0.439375	16.9418	0.537723	0.604451	0.68325	-5.83993	EC 2.1.1.13
COG0648	NA	13.2423	NA	NA	NA	NA	#N/A
COG0649	0.665928	21.7801	1.5242	0.147514	0.227798	-5.34731	#N/A
COG0652	2.00241	18.7485	4.34573	0.000531308	0.0058597	-0.122657	#N/A
COG0653	2.05396	23.4298	5.37163	6.85E-05	0.00289607	1.86227	#N/A
COG0654	NA	14.5777	NA	NA	NA	NA	EC 1.14.13.240
COG0655	1.81787	17.4727	3.16953	0.00654243	0.0214899	-2.46721	#N/A
COG0656	-0.265264	17.7774	-0.531639	0.60248	0.682127	-6.32502	#N/A
COG0657	0.102297	15.7393	0.164426	0.872011	0.899724	-6.16718	#N/A
COG0659	-2.43854	16.262	-2.71263	0.0226647	0.0523839	-3.17005	#N/A
COG0662	1.73424	14.0616	3.67391	0.00235728	0.0113085	-1.49376	#N/A
COG0663	1.27493	17.2501	2.16805	0.0460239	0.0897337	-4.34339	#N/A
COG0664	1.43137	16.5863	2.86712	0.0114154	0.0318718	-3.06045	#N/A
COG0665	2.11435	17.9133	4.95073	0.000156454	0.00371509	1.06188	#N/A
COG0666	1.1521	18.38	2.50098	0.0239723	0.0548611	-3.75052	#N/A
COG0667	0.323547	14.1037	0.62529	0.542156	0.635183	-6.11945	#N/A
COG0668	0.12334	15.1949	0.141403	0.89082	0.915365	-5.84485	#N/A
COG0670	-1.10307	16.1106	-2.36563	0.032338	0.0686076	-3.95698	#N/A
COG0671	2.03565	16.2839	3.94895	0.00135472	0.00855585	-0.962011	EC 3.1.3.27
COG0673	1.66472	22.8008	4.60776	0.00031148	0.0048272	0.394584	#N/A
COG0674	0.673283	26.212	3.01932	0.00834362	0.0254484	-2.76525	EC 1.2.7.1
COG0676	-7.50288	17.5099	-7.36988	1.12E-05	0.00211768	3.55128	#N/A
COG0677	2.1219	18.2594	2.93472	0.00999042	0.0289349	-2.93311	#N/A
COG0679	-0.607223	16.0015	-1.3187	0.209097	0.298466	-5.47091	#N/A
COG0681	1.14216	15.2905	1.4136	0.183822	0.271223	-4.99223	#N/A
COG0683	-0.491536	22.2205	-1.47461	0.160254	0.244496	-5.4146	#N/A
COG0685	1.7334	20.1841	2.3231	0.0352155	0.0733745	-4.03295	#N/A
COG0686	0.69594	19.6441	1.05848	0.306092	0.40657	-5.90874	#N/A
COG0687	0.796897	17.4559	1.46047	0.165392	0.250419	-5.3749	#N/A
COG0688	0.543741	19.8617	1.07814	0.297394	0.396905	-5.88854	EC 4.1.1.65
COG0690	-0.412773	15.3937	-0.826173	0.422031	0.518623	-6.0615	#N/A
COG0691	2.30264	14.087	2.39761	0.0345483	0.072308	-3.60238	#N/A
COG0692	0.302809	14.8198	0.519551	0.612405	0.686849	-6.04308	#N/A
COG0693	0.909242	19.5162	1.90343	0.0756408	0.132324	-4.78249	#N/A
COG0694	1.29559	15.5018	2.1805	0.0488744	0.0941687	-4.11119	#N/A
COG0696	0.654999	21.7925	2.01493	0.0615193	0.112705	-4.60145	EC 5.4.2.12
COG0697	0.827721	14.3662	1.23019	0.243058	0.335618	-5.20242	#N/A
COG0698	2.06788	18.4331	3.46852	0.00357163	0.0141246	-1.89125	EC 5.3.1.6
COG0704	-0.606277	13.8534	-0.857271	0.407479	0.505636	-5.94664	#N/A
COG0705	NA	20.6639	NA	NA	NA	NA	#N/A
COG0706	1.38158	17.7137	2.59708	0.0205805	0.0486956	-3.5419	#N/A
COG0707	0.224795	14.7595	0.197455	0.84693	0.879044	-5.89716	EC 2.4.1.227
COG0709	NA	11.7798	NA	NA	NA	NA	#N/A
COG0711	1.94615	16.2732	3.56548	0.0032459	0.0134062	-1.71781	EC 7.1.2.2
COG0712	-1.48116	14.4858	-2.32558	0.037487	0.0765085	-3.87442	EC 7.1.2.2
COG0714	2.0027	20.2223	3.55272	0.00277588	0.0124602	-1.71457	#N/A
COG0715	0.606719	19.4685	1.46529	0.164089	0.249258	-5.36852	#N/A
COG0716	1.06762	15.8289	0.899061	0.385662	0.485907	-5.77641	EC 1.3.5.3
COG0718	NA	14.995	NA	NA	NA	NA	#N/A
COG0719	1.03625	19.4428	1.89902	0.0762548	0.133065	-4.78952	#N/A
COG0720	0.0625167	20.7159	0.116905	0.90844	0.927034	-6.46344	EC 4.1.2.50
COG0722	-1.2941	13.3829	-2.73138	0.0219608	0.0514383	-3.23821	EC 2.5.1.54
COG0724	2.16729	17.6339	4.02771	0.00132269	0.00854849	-0.862626	#N/A
COG0726	-0.0771224	17.9274	-0.135133	0.894238	0.917909	-6.46106	#N/A
COG0728	2.29717	16.2766	4.79043	0.00025805	0.00460702	0.635294	#N/A
COG0730	NA	16.7965	NA	NA	NA	NA	#N/A
COG0732	0.245959	17.3397	0.191736	0.853741	0.884798	-5.65342	#N/A
COG0733	-0.831258	14.2059	-1.16924	0.270612	0.368201	-5.23607	#N/A
COG0737	1.14441	20.6166	1.67776	0.114865	0.185415	-5.07325	#N/A
COG0738	0.163299	15.7852	0.308091	0.762692	0.807189	-6.27055	#N/A
COG0739	1.64113	17.5881	1.79437	0.0936803	0.156808	-4.8999	#N/A
COG0740	1.43751	21.9567	3.66772	0.00216382	0.0109445	-1.47802	#N/A
COG0744	1.28546	18.8458	2.35262	0.0356648	0.0739794	-3.91322	#N/A
COG0745	1.47202	22.1408	3.274	0.00493171	0.0177197	-2.26559	#N/A
COG0747	1.78129	22.0615	2.68062	0.0167741	0.041317	-3.41837	#N/A
COG0750	0.493955	15.591	0.901041	0.384508	0.485577	-5.77482	#N/A
COG0751	-0.327253	17.6794	-0.518084	0.611733	0.686849	-6.33224	EC 6.1.1.14
COG0752	-0.275782	16.9837	-0.419838	0.680379	0.739151	-6.37944	EC 6.1.1.14
COG0753	0.236719	21.6654	0.658309	0.519957	0.615657	-6.2485	#N/A
COG0756	1.50946	15.2151	2.46692	0.0257458	0.0581571	-3.81457	EC 3.6.1.23
COG0760	0.365889	17.2292	0.788174	0.442432	0.540896	-6.15417	#N/A
COG0764	-0.191189	18.9613	-0.423637	0.677626	0.737724	-6.37783	EC 4.2.1.59
COG0765	0.315416	17.4554	0.265813	0.796745	0.835655	-5.81894	#N/A
COG0766	-0.184503	15.6513	-0.327996	0.747921	0.794595	-6.26402	EC 2.5.1.7
COG0769	1.91528	17.325	1.91223	0.0758629	0.132546	-4.71739	EC 6.3.2.13
COG0770	1.01576	15.1452	1.35868	0.195062	0.284245	-5.5057	EC 6.3.2.10
COG0771	1.94275	16.814	4.09248	0.000895011	0.00728868	-0.627084	EC 6.3.2.9
COG0773	NA	14.5731	NA	NA	NA	NA	EC 6.3.2.8
COG0775	-2.85013	15.5263	-3.31521	0.00535016	0.0187659	-2.18892	EC 3.2.2.26
COG0776	1.97444	23.208	5.87085	2.64E-05	0.00268047	2.7809	#N/A
COG0777	0.653635	14.5535	1.75843	0.0983127	0.163386	-5.00831	EC 6.4.1.2
COG0778	1.69489	18.7077	3.8785	0.00139496	0.00855585	-1.05545	EC 1.1.1.298
COG0779	NA	14.8738	NA	NA	NA	NA	#N/A
COG0780	-1.88953	15.4074	-1.4627	0.170423	0.25687	-4.9326	EC 1.7.1.13
COG0781	0.458652	15.2042	0.888787	0.387645	0.486765	-6.07038	#N/A
COG0782	1.49052	20.3217	4.10918	0.000864648	0.00728868	-0.59373	#N/A
COG0783	-2.64429	18.855	-3.93874	0.00124544	0.00837437	-0.943268	#N/A
COG0784	4.63674	19.796	3.75898	0.00180793	0.00970718	-1.30251	#N/A
COG0786	NA	15.6704	NA	NA	NA	NA	#N/A
COG0787	-1.07006	15.4336	-1.33159	0.205101	0.294267	-5.45519	EC 5.1.1.1
COG0789	0.779369	13.881	0.863783	0.414606	0.512203	-5.43574	#N/A
COG0790	1.22488	16.1899	2.4096	0.0287451	0.0626025	-3.91709	#N/A
COG0793	1.14351	19.9019	2.99397	0.00879207	0.0266241	-2.81467	#N/A
COG0799	3.90406	16.4174	3.13809	0.00901046	0.0270481	-2.42236	#N/A
COG0800	1.86896	20.8449	4.07362	0.000930621	0.00738151	-0.664783	EC 4.1.2.14
COG0801	NA	13.1944	NA	NA	NA	NA	EC 2.7.6.3
COG0802	-1.48721	15.6412	-1.63505	0.129179	0.203767	-4.99234	#N/A
COG0804	0.830908	20.5954	2.07845	0.0545883	0.102152	-4.49565	#N/A
COG0809	0.730734	18.6229	1.62199	0.124879	0.198555	-5.2099	EC 2.4.99.17
COG0810	1.9366	22.0131	4.63897	0.000292414	0.0048272	0.455791	#N/A
COG0811	0.561644	22.8041	1.46311	0.163333	0.248652	-5.42997	#N/A
COG0812	1.17152	15.353	1.52006	0.153453	0.235926	-5.08838	1.3.1.98
COG0813	-0.214319	17.64	-0.3292	0.746421	0.794016	-6.4144	EC 2.4.2.1
COG0821	1.66471	16.9833	2.45647	0.0272172	0.0605019	-3.79766	EC 1.17.7.1;EC 1.17.7.3
COG0822	-0.157879	23.5407	-0.5685	0.577805	0.66116	-6.30436	#N/A
COG0823	0.767427	15.9266	1.3228	0.207765	0.297173	-5.46594	#N/A
COG0826	0.154242	17.2214	0.122094	0.905138	0.925017	-6.11709	#N/A
COG0828	1.63294	21.4584	3.8693	0.00142189	0.00855585	-1.07387	#N/A
COG0829	-1.57514	14.3211	-2.14458	0.0620777	0.113346	-4.08871	#N/A
COG0831	0.749706	17.1467	1.79634	0.0918702	0.154537	-4.95038	#N/A
COG0832	0.308255	19.9069	0.829833	0.419177	0.516062	-6.12059	#N/A
COG0834	0.596043	21.6351	1.72379	0.104542	0.170825	-5.06053	#N/A
COG0835	4.14851	19.0822	3.76495	0.00178566	0.009673	-1.29058	#N/A
COG0836	0.823089	16.1044	1.67533	0.115194	0.185693	-5.07658	#N/A
COG0838	1.98574	17.5707	4.1872	0.000841633	0.00727087	-0.503941	#N/A
COG0839	NA	14.0041	NA	NA	NA	NA	#N/A
COG0840	2.2772	24.0441	3.53685	0.00286906	0.0125983	-1.74624	#N/A
COG0841	1.39476	20.1259	2.86484	0.0114689	0.0319027	-3.06483	#N/A
COG0843	-0.20675	13.2001	-0.341393	0.738928	0.78804	-5.85832	#N/A
COG0845	2.19206	19.5834	3.33694	0.00434803	0.0162172	-2.14399	#N/A
COG0846	5.35378	16.1664	6.18121	5.54E-05	0.00268047	1.92739	#N/A
COG0847	-0.237356	15.108	-0.359769	0.724601	0.777937	-6.25273	#N/A
COG0848	2.18308	20.2872	4.03142	0.00102833	0.00771798	-0.758312	#N/A
COG0849	-0.347703	14.7395	-0.483683	0.637637	0.707584	-5.80002	#N/A
COG0852	-0.713577	15.4432	-0.791883	0.444365	0.542249	-5.60926	#N/A
COG0853	NA	15.4031	NA	NA	NA	NA	EC 4.1.1.11
COG0854	NA	13.0841	NA	NA	NA	NA	EC 2.6.99.2
COG0855	1.01926	16.9529	0.844632	0.413075	0.510765	-5.95849	#N/A
COG0858	1.43404	16.5034	2.60434	0.020288	0.0481668	-3.52865	#N/A
COG0860	2.63142	20.37	3.86699	0.00144497	0.00859471	-1.08661	#N/A
COG0863	-0.55143	14.9322	-0.707895	0.493154	0.589421	-5.90312	#N/A
COG1001	-0.722842	13.8943	-0.986684	0.348091	0.44828	-5.41343	#N/A
COG1002	0.0374865	16.6031	0.0361758	0.972078	0.979799	-5.80054	#N/A
COG1003	2.46688	19.7217	4.8862	0.000177921	0.00376329	0.937285	EC 1.4.4.2
COG1004	2.08903	17.1795	3.67694	0.0021226	0.0109286	-1.45953	#N/A
COG1005	0.320651	15.4274	0.583627	0.569797	0.65608	-6.1133	#N/A
COG1007	-1.49912	14.7515	-1.81617	0.104402	0.170825	-4.44298	#N/A
COG1008	0.349	14.7122	0.791126	0.442481	0.540896	-6.0019	#N/A
COG1009	0.340151	13.959	0.407983	0.692364	0.748675	-5.8006	#N/A
COG1011	NA	15.2779	NA	NA	NA	NA	#N/A
COG1012	0.665689	23.4098	1.94579	0.0699632	0.125538	-4.71442	EC 1.2.1.16
COG1013	1.49681	21.3002	3.45048	0.00340455	0.0137761	-1.91265	EC 1.2.7.1
COG1014	1.87636	19.4317	3.33212	0.00436993	0.0162245	-2.15029	EC 1.2.7.1
COG1015	1.36994	14.9053	1.46962	0.177558	0.264537	-4.87574	#N/A
COG1020	2.44453	18.0649	3.98086	0.00127074	0.00845127	-0.900476	#N/A
COG1022	1.1473	21.3169	2.75854	0.0142539	0.0376153	-3.26839	#N/A
COG1023	NA	15.2235	NA	NA	NA	NA	#N/A
COG1024	1.41941	22.8258	3.63799	0.00230224	0.0111629	-1.53759	EC 4.2.1.17;EC 4.2.1.149
COG1025	NA	17.3529	NA	NA	NA	NA	#N/A
COG1026	3.40979	17.9674	6.4238	1.32E-05	0.00211768	3.48406	#N/A
COG1027	-1.39361	21.2654	-3.27212	0.00493765	0.0177197	-2.26757	#N/A
COG1028	1.70855	23.6437	4.59326	0.000320769	0.0048272	0.366111	EC 1.1.1.100
COG1032	1.45348	17.1539	2.02385	0.0633017	0.115214	-4.46845	#N/A
COG1034	-0.918928	14.7469	-1.07705	0.305431	0.406078	-5.34749	#N/A
COG1038	0.875635	21.44	2.36193	0.0315784	0.067303	-4.00289	#N/A
COG1040	-0.0640428	16.6382	-0.0943334	0.92679	0.940945	-6.07013	#N/A
COG1042	1.16945	15.8859	2.01556	0.0657453	0.119195	-4.37236	#N/A
COG1043	1.21047	20.4148	3.37031	0.0040242	0.0154334	-2.07248	EC 2.3.1.129
COG1044	0.160457	14.6277	0.185516	0.856337	0.88627	-5.88631	EC 2.3.1.191
COG1047	0.751739	18.2774	1.87032	0.0803616	0.138983	-4.83505	#N/A
COG1048	1.77441	20.3409	3.77388	0.00173427	0.00950012	-1.26518	EC 4.2.1.3
COG1049	NA	15.4307	NA	NA	NA	NA	EC 4.2.1.3
COG1051	NA	14.0736	NA	NA	NA	NA	#N/A
COG1052	0.730359	21.2069	1.42224	0.174816	0.261288	-5.48385	EC 1.1.1.290
COG1053	0.053962	24.8642	0.189915	0.85183	0.883473	-6.45182	EC 1.3.5.1
COG1055	-0.845981	14.3362	-1.02758	0.335865	0.437785	-5.29491	#N/A
COG1058	0.389165	14.4731	0.429898	0.678008	0.737724	-5.76119	#N/A
COG1060	1.51818	16.0499	2.28942	0.040063	0.0805878	-3.93399	EC 4.1.99.19
COG1061	0.254389	15.1657	0.274034	0.791389	0.831912	-5.76272	#N/A
COG1062	-0.967413	15.2791	-2.43105	0.0275498	0.0608334	-3.87822	#N/A
COG1063	1.49451	19.4931	2.41838	0.0283439	0.0620189	-3.90273	EC 1.1.1.47
COG1064	-0.321256	14.5281	-0.446873	0.661162	0.725212	-6.36741	#N/A
COG1066	NA	13.9029	NA	NA	NA	NA	#N/A
COG1069	-4.26785	16.8237	-5.94698	3.12E-05	0.00268047	2.6681	#N/A
COG1070	2.10937	21.8911	4.52647	0.000373371	0.00510863	0.222186	EC 2.7.1.12
COG1071	-0.5258	16.633	-0.689728	0.500587	0.595302	-6.22706	EC 1.2.4.1
COG1073	0.671866	14.6671	0.855837	0.411073	0.509191	-5.54533	#N/A
COG1074	1.28329	17.9376	2.5353	0.0223827	0.0522512	-3.68731	#N/A
COG1077	1.55961	21.1908	3.05768	0.00775563	0.0242388	-2.69406	#N/A
COG1080	1.00714	20.3309	2.74514	0.0146484	0.0383663	-3.29388	#N/A
COG1082	0.735395	19.2671	1.4209	0.175067	0.261383	-5.4856	#N/A
COG1085	-1.32165	15.6856	-2.94674	0.0102528	0.0295111	-2.89147	#N/A
COG1086	2.52241	17.6348	3.50608	0.00305871	0.0129609	-1.8076	#N/A
COG1087	1.46521	23.175	4.01933	0.00104136	0.00773464	-0.773374	#N/A
COG1088	1.69143	20.0632	4.0434	0.000990696	0.00755744	-0.725212	#N/A
COG1089	0.847116	19.1711	1.98497	0.0650584	0.118103	-4.65069	#N/A
COG1091	0.851784	17.3171	1.74709	0.101662	0.167953	-4.9708	#N/A
COG1092	0.506447	17.3175	1.07325	0.299516	0.399354	-5.89362	EC 2.1.1.264
COG1094	1.18785	21.4734	2.38061	0.0305348	0.065278	-3.97079	#N/A
COG1100	-0.748664	20.1444	-1.79627	0.0918811	0.154537	-4.95049	#N/A
COG1101	1.54502	16.9936	2.76162	0.0148519	0.0385377	-3.23874	#N/A
COG1102	2.75767	21.6582	3.97519	0.00115501	0.00804693	-0.870502	#N/A
COG1104	-0.193757	17.1511	-0.465571	0.647969	0.715734	-6.3587	#N/A
COG1105	0.37675	14.9603	0.516857	0.614305	0.688258	-6.04442	#N/A
COG1109	1.61131	23.8086	4.85297	0.000190133	0.00384674	0.872952	#N/A
COG1111	0.830856	13.8889	0.896704	0.397881	0.496817	-5.40889	#N/A
COG1112	-1.18965	16.672	-0.953583	0.361807	0.461684	-5.72434	#N/A
COG1115	2.13215	22.9316	5.51023	5.24E-05	0.00268047	2.12082	#N/A
COG1116	-0.000976196	14.965	-0.001054	0.999176	0.999176	-6.18114	#N/A
COG1117	NA	14.7731	NA	NA	NA	NA	#N/A
COG1123	1.34332	16.9097	2.74374	0.0153902	0.0392056	-3.27194	#N/A
COG1125	1.85604	18.7645	3.8741	0.00177963	0.009673	-1.14565	#N/A
COG1126	-0.0333503	14.3162	-0.040626	0.968645	0.977044	-5.80036	#N/A
COG1127	0.950865	15.5296	1.93625	0.0739494	0.130181	-4.65117	#N/A
COG1129	0.946062	22.0369	2.56273	0.0211851	0.0498725	-3.63655	#N/A
COG1131	1.46454	19.7248	3.19243	0.0062465	0.0208117	-2.42332	#N/A
COG1132	2.63309	18.9785	4.92767	0.000163799	0.00371509	1.01742	#N/A
COG1135	0.368962	14.6336	0.26165	0.799198	0.83697	-5.85001	#N/A
COG1136	4.95381	17.4024	4.42806	0.000455941	0.00550475	0.0286152	#N/A
COG1137	-0.195275	14.7106	-0.247638	0.808755	0.844444	-5.88595	#N/A
COG1139	1.81585	17.5179	2.28641	0.0390087	0.0791513	-4.03588	#N/A
COG1140	0.780165	15.3625	1.03075	0.323729	0.425943	-5.40557	#N/A
COG1142	-0.0523554	19.2669	-0.0939421	0.926354	0.940945	-6.46595	#N/A
COG1143	1.43573	20.9148	3.54178	0.00281401	0.0125507	-1.7302	#N/A
COG1144	0.57965	14.9151	0.976892	0.344681	0.445161	-5.92776	EC 1.2.7.1
COG1145	0.53589	18.5215	0.757634	0.460838	0.558363	-6.11547	#N/A
COG1146	1.73311	18.5144	2.51438	0.0243118	0.0555471	-3.69389	#N/A
COG1148	0.531066	21.5163	1.25813	0.226888	0.316419	-5.68814	#N/A
COG1149	1.15033	17.9313	1.96812	0.0671283	0.12123	-4.67819	#N/A
COG1150	1.04387	17.7751	1.87465	0.084267	0.144339	-4.58749	#N/A
COG1151	0.799609	21.7437	1.49381	0.155349	0.237793	-5.38878	#N/A
COG1152	1.62648	21.8483	2.38772	0.0301103	0.0646677	-3.958	#N/A
COG1154	-0.301867	14.4326	-0.629001	0.539087	0.632408	-6.22492	EC 2.2.1.7
COG1155	1.62694	23.2523	4.26965	0.000621108	0.00597978	-0.273803	EC 7.1.2.2
COG1156	2.33119	20.3297	3.22335	0.00550443	0.0190202	-2.36872	EC 7.1.2.2
COG1157	NA	16.4388	NA	NA	NA	NA	#N/A
COG1158	1.13676	19.9075	3.06291	0.00762422	0.0239532	-2.68001	#N/A
COG1159	1.58164	20.2276	2.72205	0.0154238	0.0392198	-3.34019	#N/A
COG1160	1.88836	19.0385	3.02194	0.00834912	0.0254484	-2.76379	#N/A
COG1161	2.23375	15.0341	4.29961	0.00137687	0.00855585	-0.740826	#N/A
COG1164	2.16891	17.7763	3.18358	0.00640812	0.0211483	-2.44509	#N/A
COG1165	NA	13.5619	NA	NA	NA	NA	EC 2.2.1.9
COG1166	0.711904	18.8819	1.31997	0.205925	0.295146	-5.61348	#N/A
COG1167	1.2165	20.9561	2.15753	0.0470739	0.091271	-4.36234	EC 2.6.1.39
COG1168	0.838622	18.5133	1.91297	0.0743268	0.130516	-4.76723	#N/A
COG1171	1.82218	18.2743	2.1861	0.0445677	0.0877525	-4.31328	EC 4.3.1.19
COG1172	0.655321	16.6686	0.864261	0.40501	0.503019	-5.55241	#N/A
COG1173	0.822387	17.3106	1.40354	0.184679	0.271953	-5.23777	#N/A
COG1175	1.61945	20.6432	2.77796	0.013767	0.0366072	-3.23407	#N/A
COG1178	0.610267	16.2623	1.06336	0.304928	0.405796	-5.84241	#N/A
COG1180	1.58923	15.4927	2.49035	0.0276263	0.0608334	-3.59899	#N/A
COG1181	2.87053	22.0896	5.82081	2.99E-05	0.00268047	2.66776	EC 6.3.2.4
COG1185	1.03868	24.4677	3.37467	0.00398772	0.0153781	-2.06378	#N/A
COG1186	2.0028	17.9929	3.83556	0.00152529	0.0088869	-1.14153	#N/A
COG1187	1.73659	21.4608	3.48047	0.00322605	0.0134035	-1.85862	EC 5.4.99.19
COG1188	0.905827	15.5285	1.25738	0.233407	0.324215	-5.17259	#N/A
COG1190	0.262044	22.1029	0.669914	0.512728	0.609164	-6.24072	EC 6.1.1.6
COG1192	2.20443	16.8577	4.20471	0.000812841	0.00715138	-0.470418	#N/A
COG1193	0.516764	14.1433	0.739623	0.474272	0.569779	-5.64756	#N/A
COG1196	0.539288	20.4598	1.28648	0.217079	0.305795	-5.65428	#N/A
COG1197	NA	15.4752	NA	NA	NA	NA	#N/A
COG1198	0.55624	15.9903	1.25445	0.228187	0.317914	-5.6925	#N/A
COG1200	0.405921	16.4304	0.636419	0.535093	0.62878	-6.11236	#N/A
COG1201	0.980828	16.7691	2.09761	0.052643	0.0997145	-4.4634	#N/A
COG1205	NA	16.1841	NA	NA	NA	NA	#N/A
COG1206	NA	13.691	NA	NA	NA	NA	EC 2.1.1.74
COG1207	1.46763	19.6789	2.88881	0.0109183	0.0306679	-3.01863	#N/A
COG1208	0.182591	14.2824	0.160835	0.874801	0.901937	-6.16777	#N/A
COG1209	2.02258	23.0852	4.38914	0.000493543	0.00560151	-0.048145	#N/A
COG1210	3.06407	16.5702	3.89421	0.00173534	0.00950012	-1.11834	#N/A
COG1211	NA	13.5027	NA	NA	NA	NA	EC 2.7.7.60
COG1212	0.205284	13.7942	0.427035	0.677924	0.737724	-6.03059	EC 2.7.7.38
COG1213	2.41531	17.6541	3.75248	0.00201991	0.010681	-1.3446	#N/A
COG1216	-1.33529	15.8427	-1.33919	0.219333	0.307419	-4.98017	#N/A
COG1217	1.07286	20.2424	2.64489	0.0179533	0.0435117	-3.48325	#N/A
COG1219	1.53242	20.4348	4.12101	0.000843754	0.00727087	-0.570088	#N/A
COG1220	-0.779248	16.748	-1.37733	0.189205	0.276866	-5.4823	#N/A
COG1225	1.54772	17.4227	2.69141	0.0170773	0.0418244	-3.36881	#N/A
COG1227	0.946466	18.2957	1.65335	0.119641	0.191976	-5.10839	#N/A
COG1228	1.23346	19.9895	2.34891	0.0323965	0.0686274	-4.02619	#N/A
COG1230	1.25362	15.988	2.55035	0.022563	0.0523223	-3.62687	#N/A
COG1233	0.309074	14.5524	0.551562	0.590217	0.671046	-6.16339	#N/A
COG1235	2.15457	15.8894	4.55085	0.00041083	0.00524906	0.187129	#N/A
COG1236	1.7367	18.6223	3.27228	0.00576589	0.0196481	-2.26252	#N/A
COG1237	NA	13.3992	NA	NA	NA	NA	#N/A
COG1240	1.63553	16.096	3.35138	0.00452797	0.0166782	-2.11751	#N/A
COG1244	NA	14.6975	NA	NA	NA	NA	#N/A
COG1249	1.12517	18.7602	2.12689	0.0497916	0.0956107	-4.41377	EC 1.8.1.4
COG1250	1.96045	23.3085	3.92651	0.00127738	0.00845127	-0.967698	EC 1.1.1.35
COG1251	2.50239	22.9262	4.59501	0.00032504	0.0048272	0.356526	#N/A
COG1252	-0.218648	15.0481	-0.316703	0.756668	0.802057	-6.12949	#N/A
COG1253	1.54735	14.4478	2.35698	0.0369731	0.0759037	-3.66326	#N/A
COG1256	1.41721	14.3388	2.29108	0.0436073	0.0864713	-3.92564	#N/A
COG1258	-0.195141	14.0069	-0.287094	0.780229	0.823084	-6.03178	EC 5.4.99.25
COG1260	1.51314	23.9737	4.09311	0.000898032	0.00728868	-0.629275	#N/A
COG1262	0.769013	15.1095	1.34641	0.1988	0.28759	-5.52101	#N/A
COG1263	2.83366	19.6632	5.53394	5.01E-05	0.00268047	2.16478	#N/A
COG1269	2.08925	18.0478	2.97305	0.00923349	0.0274839	-2.85885	EC 7.1.2.2
COG1271	-0.0581049	15.3655	-0.112757	0.912004	0.929991	-6.17457	#N/A
COG1274	1.57057	20.4511	1.82265	0.0877515	0.14921	-4.91005	EC 4.1.1.32
COG1278	2.76689	20.656	5.50058	5.34E-05	0.00268047	2.10289	#N/A
COG1282	NA	16.2529	NA	NA	NA	NA	#N/A
COG1283	NA	14.7418	NA	NA	NA	NA	#N/A
COG1284	-0.588726	16.5208	-1.28676	0.216983	0.305795	-5.65394	#N/A
COG1288	NA	15.1763	NA	NA	NA	NA	#N/A
COG1290	-0.442424	19.0129	-0.881087	0.391671	0.490379	-6.07712	#N/A
COG1291	2.21858	18.2555	3.69486	0.0022596	0.011107	-1.45319	#N/A
COG1293	NA	14.0895	NA	NA	NA	NA	#N/A
COG1297	-0.192334	15.3445	-0.385401	0.706384	0.763245	-6.21151	#N/A
COG1298	1.55576	19.2455	2.8647	0.0114722	0.0319027	-3.0651	#N/A
COG1299	3.31904	20.7248	4.66	0.000285132	0.0048272	0.483494	#N/A
COG1301	1.9032	20.204	2.90804	0.0105529	0.0301882	-2.98466	#N/A
COG1302	1.49544	20.4413	2.06745	0.0558546	0.103964	-4.51484	#N/A
COG1304	2.35618	12.4741	4.10369	0.0029551	0.0128116	-1.35712	EC 5.3.3.2
COG1305	0.956716	14.9184	1.3859	0.188308	0.276196	-5.388	#N/A
COG1307	1.8595	16.7134	3.26495	0.00584941	0.0198334	-2.27611	#N/A
COG1309	2.05474	16.2691	2.59197	0.022977	0.0529305	-3.42914	#N/A
COG1312	1.94167	19.044	4.27936	0.000608836	0.00590233	-0.254491	#N/A
COG1314	1.08179	16.3716	1.41506	0.183403	0.271219	-4.99047	#N/A
COG1315	2.8886	16.6569	4.44075	0.000601916	0.00590233	-0.111239	#N/A
COG1316	1.42975	17.1478	2.59015	0.021811	0.0512596	-3.50679	#N/A
COG1319	0.0784659	14.8969	0.110088	0.913964	0.930408	-6.31342	EC 1.2.99.8
COG1320	0.479176	14.9744	0.534329	0.608448	0.684994	-5.65703	#N/A
COG1327	1.40339	17.3838	2.20508	0.0439701	0.087067	-4.2352	#N/A
COG1328	2.29887	18.4413	3.25462	0.00515865	0.0182779	-2.30697	EC 1.1.98.6
COG1335	1.7679	16.2306	3.57464	0.00288125	0.0126088	-1.68595	EC 3.5.1.110
COG1340	1.63124	15.985	2.01311	0.0702809	0.125624	-4.18595	#N/A
COG1342	2.44771	16.8359	3.66895	0.00265197	0.0121382	-1.52562	#N/A
COG1344	1.68889	27.5387	2.94637	0.00975426	0.0283097	-2.91057	#N/A
COG1345	2.09518	20.2502	1.8213	0.0879655	0.14921	-4.91215	#N/A
COG1350	0.508507	20.1096	1.29428	0.214439	0.304845	-5.64485	EC 4.2.1.20
COG1351	0.749271	15.4648	0.993883	0.339186	0.44129	-5.69003	EC 2.1.1.148
COG1352	2.46017	22.3528	4.62431	0.000306384	0.0048272	0.413817	#N/A
COG1357	-1.49764	17.3165	-1.50401	0.16485	0.249871	-4.85736	#N/A
COG1359	-2.58637	15.1139	-7.13233	2.78E-06	0.00127227	4.93712	#N/A
COG1360	1.01674	20.6748	2.30201	0.0355123	0.0737726	-4.10962	#N/A
COG1361	1.14196	16.4423	1.32663	0.208427	0.297815	-5.33169	#N/A
COG1362	1.78183	23.5099	4.10761	0.000878818	0.00728868	-0.606484	#N/A
COG1363	1.65156	19.8682	2.72591	0.0153034	0.0391297	-3.33288	#N/A
COG1364	0.857219	17.2895	1.77067	0.0975305	0.162793	-4.93541	EC 2.3.1.1;EC 2.3.1.35
COG1372	1.01901	14.1655	1.23659	0.249063	0.342591	-5.13769	#N/A
COG1376	1.08239	17.2294	1.77987	0.0992703	0.164782	-4.72744	#N/A
COG1383	-0.1665	16.0615	-0.32864	0.746807	0.794016	-6.41462	#N/A
COG1387	1.86591	15.8164	2.85971	0.0129647	0.0346719	-3.02325	EC 3.1.3.15
COG1388	1.34253	19.6841	1.62498	0.127338	0.201317	-5.06951	#N/A
COG1390	2.42332	17.0759	3.6807	0.00259192	0.011999	-1.50382	EC 7.1.2.2
COG1394	1.84948	16.8496	3.20994	0.00602906	0.0202966	-2.38971	EC 7.1.2.2
COG1396	3.77166	18.0634	5.52528	6.65E-05	0.00289607	1.9434	#N/A
COG1399	0.662628	20.8023	1.33353	0.201543	0.290355	-5.59673	#N/A
COG1401	NA	13.3449	NA	NA	NA	NA	#N/A
COG1402	0.133891	15.9766	0.208206	0.838404	0.87214	-6.15876	EC 3.5.1.102
COG1404	1.9783	20.1783	4.24322	0.000655815	0.00622998	-0.326411	#N/A
COG1406	NA	17.2577	NA	NA	NA	NA	#N/A
COG1408	0.109643	15.9789	0.178197	0.861408	0.89076	-6.16474	#N/A
COG1409	-0.405586	16.4317	-0.456737	0.655719	0.720775	-6.07412	#N/A
COG1410	2.39167	19.0565	2.68957	0.016473	0.0410648	-3.40151	EC 2.1.1.13
COG1413	-1.59585	17.0564	-2.69908	0.0160866	0.0403176	-3.38118	#N/A
COG1414	-0.42325	13.9952	-0.562537	0.588164	0.66972	-5.69579	#N/A
COG1418	1.3966	20.8552	2.72756	0.0152523	0.0391297	-3.32976	#N/A
COG1419	2.59731	20.0511	3.7644	0.0017877	0.009673	-1.29168	#N/A
COG1420	1.37798	17.6207	1.94703	0.0712188	0.126652	-4.66219	#N/A
COG1423	NA	16.2552	NA	NA	NA	NA	#N/A
COG1432	NA	12.8233	NA	NA	NA	NA	#N/A
COG1435	-0.268237	15.2377	-0.499087	0.626339	0.698378	-6.05364	EC 2.7.1.21
COG1440	1.4074	17.0207	1.94333	0.0747135	0.13103	-4.48364	#N/A
COG1446	-0.0673385	15.2784	-0.130631	0.89774	0.919276	-6.46168	#N/A
COG1448	-3.21869	15.9954	-6.92209	8.36E-06	0.00194552	3.93279	EC 2.6.1.57
COG1449	2.70353	21.087	4.98933	0.00014783	0.00371509	1.12022	#N/A
COG1450	-1.23238	14.8524	-1.457	0.171961	0.257849	-5.14952	#N/A
COG1453	2.5154	17.6113	3.50976	0.0033178	0.0135246	-1.81808	#N/A
COG1454	1.69652	23.1138	3.84718	0.00150557	0.00886825	-1.12621	#N/A
COG1455	-0.49281	16.8418	-0.941146	0.361006	0.461083	-6.0232	#N/A
COG1456	2.41672	23.6494	4.52946	0.000371112	0.00510863	0.228067	#N/A
COG1461	1.65414	18.298	3.42208	0.00361233	0.0141803	-1.96931	#N/A
COG1463	NA	14.2101	NA	NA	NA	NA	#N/A
COG1464	0.262663	19.4152	0.456251	0.654553	0.720628	-6.36307	#N/A
COG1470	1.58364	18.6136	2.1098	0.0527459	0.099774	-4.39677	#N/A
COG1471	-0.229973	16.0171	-0.498955	0.624788	0.697763	-6.34223	#N/A
COG1472	1.88216	23.7226	4.43386	0.000450592	0.00550475	0.0400467	#N/A
COG1473	0.431189	19.2776	1.11802	0.280515	0.379457	-5.84638	EC 3.5.1.47
COG1475	1.29718	18.5162	2.28329	0.0390982	0.0792179	-4.03968	#N/A
COG1476	0.789257	16.9674	0.918402	0.380978	0.483056	-5.47364	#N/A
COG1477	-0.996626	15.3098	-1.8484	0.0902532	0.152534	-4.68717	#N/A
COG1478	0.651035	17.2522	1.09721	0.293129	0.392863	-5.58777	#N/A
COG1479	NA	15.5522	NA	NA	NA	NA	#N/A
COG1480	1.02124	16.7745	1.11956	0.290516	0.390337	-5.45986	#N/A
COG1482	0.899523	16.7938	1.50946	0.152563	0.234817	-5.30944	#N/A
COG1486	1.21147	17.3956	2.3323	0.0334693	0.0703662	-4.05582	#N/A
COG1488	1.23021	19.5842	2.72666	0.0159223	0.0399775	-3.30362	EC 6.3.4.21
COG1493	2.51134	19.676	3.58045	0.0026203	0.0120327	-1.65923	#N/A
COG1501	0.891826	20.3248	2.3912	0.0298086	0.0642174	-3.95028	#N/A
COG1505	1.42675	18.0915	3.54447	0.00279827	0.0125205	-1.72482	#N/A
COG1506	-0.49737	20.812	-1.29355	0.214686	0.304885	-5.64574	#N/A
COG1509	1.50289	19.4202	2.40061	0.0293554	0.0635351	-3.9348	#N/A
COG1510	-0.579266	15.281	-0.506048	0.62936	0.701186	-5.54443	#N/A
COG1516	NA	14.666	NA	NA	NA	NA	#N/A
COG1520	-1.05821	21.3425	-1.20603	0.245936	0.339256	-5.74871	#N/A
COG1522	2.16553	19.133	3.67484	0.0021533	0.0109445	-1.47069	#N/A
COG1523	0.217034	18.0429	0.602462	0.555541	0.647359	-6.28416	#N/A
COG1527	1.29874	17.1567	1.96363	0.0704019	0.125679	-4.56327	EC 7.1.2.2
COG1528	-0.907193	18.7725	-1.89664	0.0765877	0.133479	-4.79331	#N/A
COG1529	0.427759	18.8847	0.505217	0.621018	0.695221	-6.2766	EC 1.2.99.8
COG1530	0.648622	15.7772	1.57448	0.135477	0.211315	-5.27743	#N/A
COG1532	NA	14.9467	NA	NA	NA	NA	#N/A
COG1534	NA	13.0766	NA	NA	NA	NA	#N/A
COG1536	1.91422	17.6395	2.55094	0.0226332	0.0523839	-3.62792	#N/A
COG1538	0.922485	18.6291	2.33941	0.033006	0.0694968	-4.04315	#N/A
COG1540	-1.48683	16.7909	-2.68015	0.0183335	0.0442796	-3.34631	#N/A
COG1541	2.10492	19.4056	2.94786	0.00972433	0.0282853	-2.90768	#N/A
COG1543	-0.676433	15.2525	-0.966295	0.349778	0.450037	-5.9378	#N/A
COG1544	2.1576	21.7992	5.02482	0.000135059	0.00371509	1.20436	#N/A
COG1545	-0.0367701	15.5994	-0.0414541	0.967641	0.976736	-5.91594	#N/A
COG1546	-0.47315	14.6872	-0.59733	0.561901	0.652591	-5.9753	EC 3.5.1.42
COG1554	1.00555	19.3421	2.01611	0.061383	0.112603	-4.59949	#N/A
COG1556	1.45221	15.5658	2.52566	0.0258656	0.0583333	-3.53921	#N/A
COG1558	NA	13.0081	NA	NA	NA	NA	#N/A
COG1561	1.41006	20.0871	3.19719	0.00577056	0.0196481	-2.41587	#N/A
COG1566	1.51253	17.7141	2.83838	0.0121082	0.0333393	-3.11572	#N/A
COG1574	-0.443394	17.9795	-0.864007	0.400701	0.499445	-6.09187	#N/A
COG1579	2.28945	20.3093	3.88634	0.00138818	0.00855585	-1.04794	#N/A
COG1580	1.37811	14.8605	1.87725	0.0840848	0.144204	-4.58421	#N/A
COG1582	NA	12.3352	NA	NA	NA	NA	#N/A
COG1587	0.813209	17.5202	1.29205	0.216462	0.305542	-5.58745	EC 4.2.1.75
COG1592	0.121692	26.1107	0.585503	0.566601	0.654239	-6.29439	#N/A
COG1595	1.12838	16.6729	2.13769	0.0499328	0.095619	-4.34921	#N/A
COG1596	2.22354	17.7733	4.48239	0.000469754	0.00550475	0.0579414	#N/A
COG1605	1.85559	16.302	2.8117	0.012852	0.0344363	-3.16969	EC 5.4.99.5
COG1607	-0.572872	17.5033	-0.788438	0.443173	0.541268	-6.0917	#N/A
COG1609	0.348228	17.8606	0.667184	0.515084	0.610924	-6.18027	#N/A
COG1610	NA	13.259	NA	NA	NA	NA	#N/A
COG1620	0.61496	16.4438	0.968842	0.3509	0.451065	-5.7137	#N/A
COG1621	1.65851	19.1553	2.70657	0.0159155	0.0399775	-3.36944	#N/A
COG1629	0.629781	24.8634	2.3283	0.0337333	0.0708145	-4.06296	#N/A
COG1638	1.80414	20.9233	2.67364	0.0170127	0.0417393	-3.43151	#N/A
COG1640	1.50141	20.2058	3.46827	0.00328049	0.0134722	-1.87712	#N/A
COG1643	-1.98976	15.7446	-4.73941	0.000238781	0.00441771	0.652158	#N/A
COG1647	3.21578	15.4669	2.50621	0.028413	0.0620729	-3.43234	#N/A
COG1649	NA	15.5364	NA	NA	NA	NA	#N/A
COG1651	-0.640152	15.4783	-1.30401	0.21246	0.302338	-5.57302	#N/A
COG1652	NA	15.3617	NA	NA	NA	NA	#N/A
COG1653	1.64011	25.7963	3.623	0.00239836	0.0113706	-1.57427	#N/A
COG1655	1.97249	22.7682	4.05434	0.000980812	0.00755744	-0.712607	#N/A
COG1660	NA	14.8269	NA	NA	NA	NA	#N/A
COG1664	1.42333	21.0222	3.36517	0.00406751	0.0154999	-2.0827	#N/A
COG1668	0.78495	16.2167	0.889969	0.397782	0.496817	-5.46757	#N/A
COG1670	NA	14.3843	NA	NA	NA	NA	#N/A
COG1672	1.82123	15.067	2.14472	0.0539666	0.101396	-3.9883	#N/A
COG1674	-0.245484	17.9875	-0.380052	0.710793	0.766821	-6.1702	#N/A
COG1680	0.127234	13.6122	0.252281	0.806161	0.842452	-6.04157	#N/A
COG1691	-0.315591	12.9304	-0.383386	0.713539	0.768636	-5.59815	#N/A
COG1695	1.42063	16.1003	2.73151	0.0165974	0.0411997	-3.25407	#N/A
COG1696	0.571385	14.6724	1.05625	0.314403	0.414846	-5.62619	#N/A
COG1699	1.81683	15.9192	2.23659	0.0442984	0.0874893	-4.02189	#N/A
COG1702	-0.47275	20.5941	-1.26326	0.225087	0.31485	-5.68206	#N/A
COG1703	1.49422	17.5592	2.73671	0.0164309	0.0410333	-3.24471	#N/A
COG1704	0.884811	16.971	1.80121	0.0924006	0.155038	-4.88913	#N/A
COG1705	NA	14.1578	NA	NA	NA	NA	#N/A
COG1712	-0.19331	17.9356	-0.337984	0.73989	0.788463	-6.4114	#N/A
COG1713	1.26097	15.5864	2.12828	0.0537183	0.101066	-4.19486	#N/A
COG1716	NA	14.0678	NA	NA	NA	NA	#N/A
COG1721	2.28426	16.76	3.10195	0.00707777	0.0226964	-2.60745	#N/A
COG1726	-1.09503	18.5516	-2.1856	0.0444992	0.0877413	-4.31318	EC 7.2.1.1
COG1727	-0.278569	14.287	-0.666883	0.51461	0.610881	-6.24276	#N/A
COG1729	1.75955	17.5729	3.20459	0.00568251	0.0194909	-2.40125	#N/A
COG1732	-1.05777	13.9713	-2.00372	0.0714088	0.126828	-4.36449	#N/A
COG1734	1.88213	18.3761	4.25019	0.000742661	0.00682548	-0.383441	#N/A
COG1740	-0.597747	17.7805	-0.867063	0.399163	0.497973	-6.08915	#N/A
COG1744	1.27438	22.5621	2.39646	0.0295965	0.0638589	-3.94228	#N/A
COG1748	1.00855	20.2196	2.10836	0.051579	0.0978318	-4.44522	#N/A
COG1749	2.10339	20.751	2.25738	0.0388423	0.0789285	-4.1894	#N/A
COG1757	0.374218	18.3196	0.651212	0.525786	0.620455	-6.10276	#N/A
COG1758	1.88498	15.1872	3.67994	0.00259576	0.011999	-1.50523	#N/A
COG1762	0.447139	13.4045	0.622917	0.551643	0.644429	-5.60665	#N/A
COG1766	1.94512	21.0339	2.72563	0.0153123	0.0391297	-3.33342	#N/A
COG1773	2.03289	23.62	4.10565	0.000882371	0.00728868	-0.610385	#N/A
COG1774	1.07994	18.9479	2.39753	0.0294386	0.0636165	-3.93887	#N/A
COG1775	0.748896	21.6152	1.0064	0.329712	0.432185	-5.96095	#N/A
COG1776	2.61624	18.6678	4.30939	0.000660485	0.00622998	-0.270463	#N/A
COG1779	-0.482445	15.4428	-1.09568	0.292288	0.39234	-5.77171	#N/A
COG1780	NA	13.7223	NA	NA	NA	NA	#N/A
COG1781	2.615	15.4573	3.24398	0.00735195	0.0233257	-2.24536	#N/A
COG1782	2.22629	16.8669	2.91446	0.0124383	0.0338477	-2.86795	#N/A
COG1785	1.16884	16.727	2.08226	0.0541962	0.101554	-4.48925	EC 3.1.3.1
COG1788	2.07611	19.3788	2.62668	0.0187035	0.0447857	-3.51953	#N/A
COG1793	NA	13.9976	NA	NA	NA	NA	#N/A
COG1799	0.256531	14.7982	0.338894	0.740762	0.78879	-5.85917	#N/A
COG1802	3.4847	16.8968	4.05939	0.00170365	0.00950012	-0.95797	#N/A
COG1803	1.79017	18.1623	2.52639	0.0247672	0.0563693	-3.62173	#N/A
COG1804	1.2665	23.7548	4.1587	0.000780585	0.0070303	-0.494861	#N/A
COG1805	-3.23174	16.5745	-4.53439	0.000750352	0.00682548	-0.211031	EC 7.2.1.1
COG1807	0.323588	14.9671	0.439371	0.668488	0.730782	-5.82026	#N/A
COG1819	1.22777	16.1312	2.01119	0.0662582	0.119814	-4.37915	#N/A
COG1820	0.818563	19.0162	2.05538	0.0570189	0.105708	-4.5343	#N/A
COG1823	-0.764753	15.4667	-0.724863	0.484432	0.580487	-5.64389	#N/A
COG1825	0.5983	23.453	1.60644	0.128266	0.202556	-5.23215	#N/A
COG1830	-1.45216	15.7178	-2.19084	0.0466097	0.0906227	-4.19615	EC 4.1.2.13
COG1834	-0.56266	18.266	-1.18414	0.254125	0.347802	-5.77364	#N/A
COG1837	1.83275	16.6161	2.94811	0.0116703	0.0323892	-2.80905	#N/A
COG1838	0.52728	22.5094	1.29041	0.215747	0.305294	-5.64953	EC 4.2.1.2
COG1840	3.10838	19.2836	2.65519	0.0176585	0.0428718	-3.46615	#N/A
COG1841	1.31002	21.6143	3.33226	0.00435634	0.0162172	-2.14817	#N/A
COG1842	NA	16.772	NA	NA	NA	NA	#N/A
COG1843	NA	14.4147	NA	NA	NA	NA	#N/A
COG1847	3.10677	18.8061	4.4453	0.000607858	0.00590233	-0.117051	#N/A
COG1853	2.17113	21.5552	5.07215	0.000122993	0.00371509	1.29503	EC 1.5.1.42
COG1854	1.43028	17.9965	2.25003	0.0393994	0.0797124	-4.20226	#N/A
COG1858	-0.419552	15.2988	-0.658751	0.522041	0.617078	-6.09676	#N/A
COG1862	1.70607	18.3892	2.66358	0.0173619	0.0422987	-3.4504	#N/A
COG1864	-1.19702	13.5881	-1.41611	0.197102	0.286023	-4.89482	#N/A
COG1866	0.472364	26.1404	2.2419	0.0399172	0.0804104	-4.21539	EC 4.1.1.49
COG1868	2.57657	17.2731	4.09061	0.000910149	0.00730615	-0.640346	#N/A
COG1871	3.80338	15.6305	3.90509	0.00225005	0.0110992	-1.20061	#N/A
COG1873	NA	13.5012	NA	NA	NA	NA	#N/A
COG1874	0.0848317	19.6798	0.101516	0.920445	0.935864	-6.46518	#N/A
COG1875	-0.695731	15.1526	-1.21279	0.249395	0.342672	-5.44064	#N/A
COG1878	-1.17208	16.8825	-1.36476	0.198285	0.287144	-5.05021	#N/A
COG1879	0.935017	24.9752	1.79575	0.0920984	0.154717	-4.95159	#N/A
COG1881	NA	14.5467	NA	NA	NA	NA	#N/A
COG1882	1.04446	24.3002	3.17129	0.00608956	0.0204352	-2.46698	EC 2.3.1.54
COG1883	1.76779	19.0484	3.35059	0.00419307	0.0157353	-2.11172	#N/A
COG1884	1.47131	23.9989	3.89999	0.00134949	0.00855585	-1.02068	#N/A
COG1886	0.392422	15.1383	0.490355	0.633905	0.7045	-5.78321	#N/A
COG1893	NA	17.5827	NA	NA	NA	NA	EC 1.1.1.169
COG1894	0.942102	21.8584	2.0372	0.0590463	0.108746	-4.56481	#N/A
COG1897	2.59105	14.0287	2.13043	0.0555565	0.103547	-4.01122	EC 2.3.1.46
COG1898	1.14613	16.7442	2.32148	0.035209	0.0733745	-4.03436	#N/A
COG1899	-0.968825	15.9605	-1.32362	0.209396	0.298587	-5.43502	#N/A
COG1904	-0.333781	21.1302	-1.04873	0.310313	0.411003	-5.91879	#N/A
COG1905	1.86407	22.2808	4.80386	0.000209783	0.00406747	0.777633	#N/A
COG1908	0.294613	17.0714	0.575802	0.574176	0.658087	-6.14952	#N/A
COG1912	NA	13.4341	NA	NA	NA	NA	#N/A
COG1914	-2.62632	15.9246	-3.04507	0.014712	0.0384018	-2.7458	#N/A
COG1917	0.030021	14.4563	0.0187619	0.985523	0.99049	-5.80103	#N/A
COG1923	-0.827401	17.8143	-1.63685	0.121714	0.194853	-5.18849	#N/A
COG1924	-1.0996	15.4333	-1.95263	0.0734987	0.129821	-4.46942	#N/A
COG1925	2.40128	22.7452	5.66036	3.97E-05	0.00268047	2.39015	#N/A
COG1932	1.21084	23.9182	4.0298	0.001019	0.00768934	-0.75242	EC 2.6.1.52
COG1940	1.44354	21.5203	3.26524	0.00500894	0.0178836	-2.28122	#N/A
COG1942	-0.97833	17.4388	-0.831035	0.420449	0.517134	-5.96973	#N/A
COG1946	-0.6199	14.8677	-1.2562	0.230243	0.320457	-5.59364	#N/A
COG1947	NA	16.2268	NA	NA	NA	NA	EC 2.7.1.148
COG1951	1.09017	17.7287	1.5215	0.149695	0.23091	-5.29317	EC 4.2.1.2
COG1957	0.319084	14.843	0.57881	0.572202	0.656686	-6.19829	EC 3.2.2.8
COG1960	1.5404	24.3651	3.42559	0.00361618	0.0141803	-1.96789	EC 1.3.99.-
COG1961	-0.802981	20.162	-1.68272	0.112373	0.182071	-5.12154	#N/A
COG1966	0.401312	19.4203	0.785126	0.444962	0.542503	-6.09439	#N/A
COG1970	0.299707	18.2901	0.691914	0.499182	0.595096	-6.22561	#N/A
COG1974	3.27693	15.0273	4.16383	0.00172014	0.00950012	-0.941829	#N/A
COG1979	-1.02446	14.6532	-1.32481	0.207282	0.296785	-5.46344	#N/A
COG1982	-1.86037	17.1217	-2.14893	0.0478539	0.0923983	-4.37706	#N/A
COG1995	-0.27792	13.481	-0.477908	0.640989	0.71074	-6.06407	EC 1.1.1.262
COG1996	-2.14138	17.8644	-3.71594	0.00195683	0.0104265	-1.38136	#N/A
COG1997	-0.244749	17.6816	-0.549752	0.59029	0.671046	-6.31504	#N/A
COG1998	-0.590869	15.7579	-1.40177	0.180608	0.267652	-5.5104	#N/A
COG2007	0.0601726	18.0839	0.109235	0.914412	0.930408	-6.46434	#N/A
COG2010	-0.0348072	16.9646	-0.0425507	0.966604	0.976736	-6.4696	#N/A
COG2013	1.89939	21.3927	3.66695	0.0021889	0.0109523	-1.48645	#N/A
COG2017	0.826333	22.3709	2.48248	0.0248735	0.0563693	-3.78446	#N/A
COG2022	1.9603	15.4731	3.14371	0.00694432	0.0224405	-2.52127	EC 2.8.1.10
COG2025	2.09554	24.178	4.22179	0.00069497	0.00651126	-0.379481	#N/A
COG2030	-0.21949	16.9617	-0.411656	0.686585	0.745289	-6.32061	#N/A
COG2032	2.49933	12.9501	4.13456	0.00222973	0.0110536	-1.14087	#N/A
COG2033	-0.273006	19.491	-0.441588	0.6649	0.72743	-6.36982	#N/A
COG2036	0.526006	23.2282	1.29097	0.215681	0.305294	-5.64879	#N/A
COG2039	1.04964	17.5307	1.69495	0.111347	0.180955	-5.04795	#N/A
COG2046	2.80047	19.6372	2.90483	0.0106226	0.0303255	-2.99086	EC 2.7.7.4
COG2048	1.6842	16.9836	2.19387	0.0477018	0.0922323	-4.08963	#N/A
COG2055	2.22971	15.3062	3.49611	0.0041339	0.0156819	-1.84372	EC 1.1.1.37
COG2056	-0.402605	14.9257	-0.506556	0.621982	0.695743	-5.78885	#N/A
COG2057	0.931831	18.3884	1.48642	0.158489	0.242333	-5.34042	#N/A
COG2066	2.1473	16.2438	4.4313	0.000445982	0.00550475	0.0468541	#N/A
COG2067	0.698365	19.2107	1.65732	0.117465	0.188954	-5.15877	#N/A
COG2068	-1.97702	16.7039	-2.82514	0.0171172	0.0418486	-3.07213	#N/A
COG2069	2.2544	19.7244	2.7438	0.0147574	0.0384354	-3.29898	#N/A
COG2070	2.39586	17.9096	3.43396	0.00386624	0.0149924	-1.96422	#N/A
COG2071	0.44161	16.2172	0.74649	0.46811	0.564807	-6.03603	#N/A
COG2075	-0.925364	14.428	-1.56885	0.146117	0.226141	-5.02634	#N/A
COG2077	0.572252	19.9605	1.18602	0.253401	0.347422	-5.77151	#N/A
COG2079	NA	15.2872	NA	NA	NA	NA	#N/A
COG2080	0.730003	15.5424	1.40731	0.181831	0.269179	-5.36097	EC 1.2.99.8
COG2081	1.27559	15.692	2.40235	0.0325326	0.0688113	-3.74687	#N/A
COG2084	0.304244	17.6501	0.40691	0.689651	0.747479	-6.38494	#N/A
COG2086	1.89297	24.5116	4.96545	0.00015498	0.00371509	1.07444	#N/A
COG2088	1.85943	22.0565	3.23229	0.00540328	0.0188272	-2.35107	#N/A
COG2089	2.32542	16.7344	3.21104	0.00708857	0.0226964	-2.34653	#N/A
COG2091	-0.920924	17.0889	-1.10914	0.290098	0.390151	-5.63464	#N/A
COG2096	1.10145	16.1531	2.07837	0.0571668	0.105842	-4.37976	EC 2.5.1.17
COG2109	-0.584088	13.3286	-0.66559	0.528345	0.622948	-5.4546	EC 2.5.1.17
COG2114	0.263084	14.7872	0.34967	0.733455	0.783399	-5.84209	#N/A
COG2115	-0.96619	23.6719	-3.03123	0.00814075	0.0250319	-2.74199	#N/A
COG2127	NA	13.7829	NA	NA	NA	NA	#N/A
COG2132	1.48359	17.125	1.94047	0.0735592	0.129821	-4.60029	#N/A
COG2137	-0.608324	14.8278	-0.853948	0.409249	0.507381	-5.94944	#N/A
COG2140	-0.528929	15.0786	-0.536954	0.606931	0.684708	-5.65544	EC 5.3.1.9
COG2141	1.66051	15.8603	1.72192	0.125536	0.19892	-4.53282	EC 1.14.99.46
COG2143	0.16132	15.2208	0.20614	0.840298	0.873394	-6.13575	#N/A
COG2145	0.760818	12.2035	1.03955	0.335298	0.437454	-5.16726	EC 2.7.1.50
COG2147	-0.569406	16.0926	-0.573617	0.582866	0.664998	-5.63555	#N/A
COG2152	0.678009	20.715	1.90717	0.0751227	0.131582	-4.77651	#N/A
COG2159	-0.556711	13.4422	-0.862399	0.411955	0.509831	-5.49017	#N/A
COG2160	0.141346	23.0188	0.452435	0.657197	0.72183	-6.36488	#N/A
COG2163	-0.28423	15.6927	-0.518416	0.611458	0.686849	-6.33211	#N/A
COG2165	0.738255	17.4186	0.979281	0.344713	0.445161	-5.83847	#N/A
COG2176	-4.03012	16.677	-3.83981	0.00300769	0.0128536	-1.47054	#N/A
COG2177	NA	13.6639	NA	NA	NA	NA	#N/A
COG2181	1.47922	16.9277	2.35022	0.0358232	0.0741975	-3.83364	#N/A
COG2182	2.85402	18.1964	4.36213	0.000604863	0.00590233	-0.182348	#N/A
COG2183	2.68092	18.0256	3.84298	0.00151874	0.0088869	-1.1346	#N/A
COG2188	NA	14.8364	NA	NA	NA	NA	#N/A
COG2190	1.5322	16.4211	3.88919	0.00136429	0.00855585	-1.03401	#N/A
COG2193	1.53074	16.7403	3.16356	0.0066219	0.0216491	-2.47865	#N/A
COG2195	0.790889	22.4816	2.09177	0.0532288	0.100281	-4.47324	#N/A
COG2197	1.25922	16.0041	1.6205	0.130139	0.20505	-4.95326	#N/A
COG2198	1.95253	14.7006	1.74987	0.112425	0.182071	-4.54504	#N/A
COG2199	3.05908	18.613	4.49686	0.000541598	0.0058597	-0.0104897	#N/A
COG2200	NA	14.003	NA	NA	NA	NA	#N/A
COG2201	3.24458	16.904	5.10949	0.000140375	0.00371509	1.22152	#N/A
COG2202	-0.726863	16.7183	-1.35845	0.194986	0.284245	-5.50603	#N/A
COG2203	-1.42053	16.1857	-2.12405	0.0513597	0.0976813	-4.373	#N/A
COG2204	1.18159	16.0027	1.52628	0.153895	0.236344	-5.06026	#N/A
COG2205	NA	12.9474	NA	NA	NA	NA	#N/A
COG2206	1.40428	19.5571	3.26139	0.00543295	0.0188272	-2.29085	#N/A
COG2207	-1.95988	17.2012	-3.02221	0.00834434	0.0254484	-2.76325	#N/A
COG2208	-0.385545	16.0983	-0.524827	0.607147	0.684708	-6.32865	#N/A
COG2211	1.07301	19.0023	2.38319	0.0302835	0.0648402	-3.96471	#N/A
COG2213	1.748	15.3474	2.20502	0.0453998	0.0890143	-4.17255	#N/A
COG2217	0.343254	15.5858	0.524731	0.607212	0.684708	-6.3287	#N/A
COG2220	1.0668	17.173	2.18243	0.0458955	0.0896085	-4.2737	#N/A
COG2221	0.689432	21.0511	1.0025	0.331533	0.433758	-5.96477	#N/A
COG2222	1.00889	19.4918	1.4808	0.158749	0.242465	-5.40632	#N/A
COG2223	1.62383	15.0187	2.1384	0.0567529	0.105355	-4.00393	#N/A
COG2225	NA	17.097	NA	NA	NA	NA	EC 2.3.3.9
COG2226	1.56673	15.8041	3.63578	0.00231287	0.0111629	-1.54201	EC 2.1.1.163;EC 2.1.1.201
COG2234	0.547778	17.9169	0.975495	0.34423	0.445161	-5.99094	#N/A
COG2235	-0.146048	20.4086	-0.350731	0.730491	0.78143	-6.40688	#N/A
COG2239	2.1068	17.246	3.7441	0.00204582	0.0107367	-1.35789	#N/A
COG2240	NA	12.2499	NA	NA	NA	NA	EC 2.7.1.35
COG2242	NA	14.3412	NA	NA	NA	NA	EC 2.1.1.132
COG2247	2.18034	17.7109	2.26348	0.0394675	0.0797346	-4.13629	#N/A
COG2252	0.502601	16.5293	0.561037	0.583991	0.665511	-6.15796	#N/A
COG2255	0.593367	16.4991	1.28311	0.220938	0.309358	-5.51353	#N/A
COG2256	NA	13.4793	NA	NA	NA	NA	#N/A
COG2262	1.15752	17.3835	2.27719	0.0383289	0.0779987	-4.11133	#N/A
COG2265	0.47974	15.6688	0.757545	0.460113	0.558052	-6.17775	EC 2.1.1.35;EC 2.1.1.189;EC 2.1.1.190
COG2267	NA	14.5327	NA	NA	NA	NA	#N/A
COG2268	2.52399	18.7381	3.99357	0.00141264	0.00855585	-0.925401	#N/A
COG2271	0.56566	15.2539	1.03787	0.317476	0.418505	-5.78159	#N/A
COG2272	2.20901	19.0743	2.63124	0.0185325	0.0444526	-3.51101	#N/A
COG2273	1.97128	21.0264	3.56913	0.00268271	0.0122388	-1.68182	#N/A
COG2301	2.84918	14.0048	2.79568	0.0168066	0.041317	-2.97227	#N/A
COG2302	-0.684627	15.1347	-1.28369	0.219294	0.307419	-5.59747	#N/A
COG2303	NA	14.6292	NA	NA	NA	NA	EC 1.1.5.9
COG2307	0.0270822	15.8181	0.0602674	0.952821	0.965268	-6.36891	#N/A
COG2309	1.37454	15.8954	1.60725	0.133025	0.208421	-4.97139	#N/A
COG2310	1.23345	21.135	2.83338	0.0122328	0.0334186	-3.12531	#N/A
COG2313	0.567764	16.0129	0.694663	0.500013	0.595302	-5.93634	#N/A
COG2317	-0.0998194	14.3803	-0.133161	0.896825	0.919276	-5.87581	#N/A
COG2319	-0.601605	15.7714	-0.935524	0.364878	0.464329	-5.96641	#N/A
COG2326	3.55207	16.7654	4.91539	0.000207293	0.00406747	0.849841	#N/A
COG2333	NA	14.7341	NA	NA	NA	NA	#N/A
COG2334	2.12176	16.7926	3.95295	0.00152783	0.0088869	-1.00017	EC 2.7.1.39
COG2335	-0.432387	17.0559	-0.462148	0.65194	0.718885	-6.07159	#N/A
COG2340	0.731359	19.4346	1.10421	0.28885	0.389222	-5.71355	#N/A
COG2344	4.54157	16.5287	7.20781	3.65E-06	0.00127227	4.69415	#N/A
COG2350	NA	13.0899	NA	NA	NA	NA	#N/A
COG2352	-0.434075	15.7355	-0.859331	0.403197	0.501213	-6.09586	#N/A
COG2355	-0.637742	17.255	-0.893195	0.385444	0.485907	-6.06641	#N/A
COG2356	0.606055	17.1302	1.35045	0.196178	0.285117	-5.57564	#N/A
COG2357	-4.49869	16.0699	-3.89766	0.00172384	0.00950012	-1.13874	#N/A
COG2358	1.3884	22.6604	2.44346	0.026972	0.0601484	-3.85727	#N/A
COG2359	NA	13.8648	NA	NA	NA	NA	#N/A
COG2366	NA	14.8356	NA	NA	NA	NA	#N/A
COG2368	1.13602	18.0376	1.19148	0.251431	0.345131	-5.76526	#N/A
COG2371	1.1782	17.2009	1.67343	0.114348	0.184971	-5.13539	#N/A
COG2373	-0.115044	17.9759	-0.130148	0.898128	0.919276	-6.46174	#N/A
COG2374	0.671394	16.7949	0.467249	0.646839	0.715521	-6.35786	#N/A
COG2376	0.0296707	18.0886	0.0588385	0.95388	0.965639	-6.40642	EC 2.7.1.29;EC 2.7.1.121
COG2378	NA	13.5211	NA	NA	NA	NA	#N/A
COG2379	NA	13.9736	NA	NA	NA	NA	EC 2.7.1.165
COG2382	1.20379	23.1742	3.06282	0.00762576	0.0239532	-2.6802	#N/A
COG2390	-0.00394169	15.7147	-0.00604958	0.995261	0.997405	-6.3197	#N/A
COG2407	1.56025	24.299	4.08891	0.000913339	0.00730615	-0.643728	#N/A
COG2409	NA	16.961	NA	NA	NA	NA	#N/A
COG2414	1.48278	18.0245	2.56647	0.0218591	0.0512862	-3.59761	#N/A
COG2423	-0.313573	14.2662	-0.461983	0.655599	0.720775	-5.8784	EC 4.3.1.12
COG2425	2.21675	19.012	5.30722	7.76E-05	0.00300836	1.74126	#N/A
COG2461	NA	13.9681	NA	NA	NA	NA	#N/A
COG2502	1.77149	18.9272	2.66882	0.0171791	0.0419267	-3.44057	EC 6.3.1.1
COG2509	1.85095	16.7616	3.6537	0.00273206	0.0123031	-1.55393	#N/A
COG2511	NA	15.4669	NA	NA	NA	NA	#N/A
COG2514	0.698515	18.564	1.2438	0.231977	0.322549	-5.70503	#N/A
COG2605	-1.15238	20.6661	-1.86983	0.0894405	0.151528	-4.56083	#N/A
COG2607	0.194579	15.6104	0.211037	0.836531	0.870852	-5.89438	#N/A
COG2608	NA	15.1211	NA	NA	NA	NA	#N/A
COG2609	-3.51691	16.4135	-2.89414	0.0140482	0.0371426	-2.93652	EC 1.2.4.1
COG2610	0.829825	16.5718	1.44508	0.171134	0.256886	-5.3125	#N/A
COG2703	0.635877	17.446	1.0681	0.302856	0.403423	-5.83755	#N/A
COG2704	-0.67239	15.428	-0.989515	0.346774	0.44741	-5.58792	#N/A
COG2706	2.90222	18.8069	5.47862	5.57E-05	0.00268047	2.06208	#N/A
COG2721	2.65681	16.316	3.87834	0.00141139	0.00855585	-1.06393	#N/A
COG2723	1.57613	19.7584	3.35398	0.00416353	0.0157089	-2.10497	#N/A
COG2730	2.57661	21.8214	4.18922	0.000743016	0.00682548	-0.444156	#N/A
COG2731	0.244059	15.2216	0.366753	0.718774	0.773638	-6.40093	#N/A
COG2755	3.18092	15.7406	2.52404	0.0292467	0.0633982	-3.56073	#N/A
COG2759	2.34158	22.1348	3.29253	0.00476826	0.0172448	-2.23199	#N/A
COG2766	NA	15.1676	NA	NA	NA	NA	#N/A
COG2768	0.459238	18.0499	0.755648	0.461169	0.558363	-6.17924	#N/A
COG2801	-0.479997	14.7318	-0.527585	0.607849	0.684873	-5.77806	#N/A
COG2804	NA	14.326	NA	NA	NA	NA	#N/A
COG2805	1.33037	15.2463	2.11087	0.0554313	0.103452	-4.22257	#N/A
COG2811	-0.137132	14.7918	-0.353891	0.728168	0.779541	-6.40573	EC 7.1.2.2
COG2812	1.36871	16.6495	2.19379	0.0449203	0.0882089	-4.25442	#N/A
COG2814	1.93117	15.8343	1.36648	0.197995	0.287021	-5.26181	#N/A
COG2815	0.611167	15.7356	1.32856	0.203141	0.292054	-5.60289	#N/A
COG2820	1.17638	20.0969	2.76625	0.0140317	0.0371426	-3.25371	EC 2.4.2.3
COG2825	2.84363	17.4261	5.34715	7.18E-05	0.0029475	1.81635	#N/A
COG2848	1.03466	18.5146	1.5769	0.136436	0.212573	-5.21691	#N/A
COG2851	NA	13.8258	NA	NA	NA	NA	#N/A
COG2854	NA	14.6853	NA	NA	NA	NA	#N/A
COG2855	1.88226	19.9944	3.75458	0.00180544	0.00970718	-1.30389	#N/A
COG2856	-1.36649	17.748	-2.76978	0.0139311	0.0369731	-3.24699	#N/A
COG2859	1.34278	18.5655	2.52434	0.0228791	0.0527922	-3.70754	#N/A
COG2863	-0.662507	14.8252	-1.11953	0.283856	0.382862	-5.66646	#N/A
COG2865	1.2757	14.848	2.16384	0.0503734	0.0960674	-4.13798	#N/A
COG2866	-0.347415	20.4707	-0.605963	0.553331	0.645861	-6.28195	#N/A
COG2871	-0.982732	19.6598	-2.4831	0.0248427	0.0563693	-3.78332	EC 7.2.1.1
COG2873	0.659361	20.4055	1.67005	0.114888	0.185415	-5.14016	EC 2.5.1.49
COG2876	-0.233759	15.6249	-0.490221	0.631278	0.702763	-6.28428	EC 2.5.1.54
COG2877	0.57697	16.4826	0.602085	0.55644	0.647865	-6.22198	EC 2.5.1.55
COG2884	1.88511	15.905	3.65265	0.0022329	0.0110536	-1.50821	#N/A
COG2885	0.0905242	24.9501	0.284253	0.779962	0.823084	-6.42867	#N/A
COG2893	-0.445935	16.8894	-0.58911	0.564296	0.653148	-6.29217	#N/A
COG2894	2.25218	16.8868	3.91434	0.00164626	0.0093611	-1.07137	#N/A
COG2895	-0.941942	15.5974	-1.48457	0.162301	0.24735	-5.13469	EC 2.7.7.4
COG2897	-0.0505657	17.2484	-0.0860355	0.932535	0.946089	-6.46669	#N/A
COG2909	-0.868351	14.467	-1.44903	0.179298	0.265993	-5.08623	#N/A
COG2910	1.34167	21.6538	2.98348	0.00898454	0.0270311	-2.83511	#N/A
COG2911	NA	14.7945	NA	NA	NA	NA	#N/A
COG2920	1.66237	18.6852	2.7299	0.0151799	0.039098	-3.32532	#N/A
COG2931	-0.666396	17.0702	-0.765497	0.457187	0.554985	-6.07173	#N/A
COG2932	NA	12.4287	NA	NA	NA	NA	#N/A
COG2936	-1.81473	13.9686	-1.6949	0.119608	0.191976	-4.62703	#N/A
COG2937	NA	14.2193	NA	NA	NA	NA	EC 2.3.1.15
COG2940	NA	15.831	NA	NA	NA	NA	#N/A
COG2942	-1.88767	18.935	-3.25701	0.00510903	0.0181481	-2.29923	#N/A
COG2956	2.61597	19.8486	3.83778	0.00153521	0.00889273	-1.145	#N/A
COG2957	-0.970799	14.3237	-1.67727	0.12278	0.196336	-4.83149	#N/A
COG2968	-0.987739	15.9047	-1.34901	0.199587	0.287834	-5.48194	#N/A
COG2971	0.71082	16.7104	1.41816	0.178703	0.265676	-5.34714	#N/A
COG2972	-1.32905	15.578	-1.60746	0.14041	0.217791	-4.72873	#N/A
COG2978	-0.230024	14.1479	-0.460052	0.653336	0.719856	-6.21005	#N/A
COG2979	1.57352	16.2563	2.33621	0.0367603	0.0756893	-3.85684	#N/A
COG2984	0.928494	17.0642	1.0057	0.330041	0.432211	-5.96164	#N/A
COG2985	2.9027	16.183	4.827	0.000240506	0.00441771	0.703131	#N/A
COG2986	0.943115	20.4565	1.94361	0.070246	0.125624	-4.71795	#N/A
COG2987	1.09549	20.5488	2.36199	0.0315745	0.067303	-4.00278	#N/A
COG2993	-0.418107	15.6161	-0.536111	0.604121	0.68325	-5.74048	#N/A
COG2996	-0.600876	13.3414	-0.913722	0.383311	0.484694	-5.47763	#N/A
COG2998	2.36606	16.4995	3.71339	0.00220116	0.0109743	-1.42516	#N/A
COG3010	2.54062	15.8903	4.08306	0.00118911	0.00816396	-0.761044	#N/A
COG3021	-1.40015	20.5711	-2.06214	0.0590468	0.108746	-4.45106	#N/A
COG3033	1.54616	22.9938	4.24149	0.000658155	0.00622998	-0.329858	#N/A
COG3044	NA	13.7423	NA	NA	NA	NA	#N/A
COG3049	0.874636	18.6784	2.05082	0.0575107	0.106338	-4.5419	#N/A
COG3051	1.28751	16.5764	2.45788	0.027038	0.0601995	-3.79333	#N/A
COG3055	NA	14.9902	NA	NA	NA	NA	#N/A
COG3063	0.95414	18.6094	1.22232	0.239894	0.331576	-5.72998	#N/A
COG3064	-0.904626	20.3488	-1.23497	0.235279	0.325843	-5.71529	#N/A
COG3067	-0.737307	15.2763	-1.28949	0.218777	0.307419	-5.5543	#N/A
COG3075	2.62337	15.6155	4.57076	0.000471536	0.00550475	0.12165	#N/A
COG3087	-1.60444	16.8072	-2.73003	0.0166451	0.0411997	-3.25673	#N/A
COG3090	-0.690393	13.2726	-0.965133	0.364301	0.464234	-5.35094	#N/A
COG3096	NA	12.5514	NA	NA	NA	NA	#N/A
COG3103	1.97694	19.3245	4.0192	0.00104163	0.00773464	-0.773626	#N/A
COG3104	0.581409	20.8414	1.59197	0.131489	0.206478	-5.25273	#N/A
COG3111	2.77456	17.2268	4.01062	0.00121337	0.00826278	-0.852909	#N/A
COG3118	1.7992	20.8432	4.0974	0.000885946	0.00728868	-0.617247	#N/A
COG3119	0.376166	16.2883	0.863106	0.402066	0.500564	-6.03061	#N/A
COG3142	1.5339	15.7047	2.95505	0.0107375	0.0304897	-2.84784	#N/A
COG3147	-0.591297	15.135	-0.897663	0.38313	0.484694	-6.06246	#N/A
COG3152	1.42377	16.0186	1.64261	0.123605	0.197429	-5.04466	#N/A
COG3166	NA	13.8289	NA	NA	NA	NA	#N/A
COG3173	2.03436	16.6931	3.60989	0.00297605	0.0128227	-1.63529	#N/A
COG3181	2.03276	22.8513	4.14452	0.000814519	0.00715138	-0.533022	#N/A
COG3185	1.30032	21.0018	2.74042	0.01479	0.0384485	-3.30285	#N/A
COG3187	0.647982	20.3936	1.14666	0.268955	0.366304	-5.81521	#N/A
COG3189	1.33435	15.045	2.5741	0.0224948	0.0523223	-3.53523	#N/A
COG3193	-0.002053	14.2242	-0.00297312	0.997684	0.998399	-6.12486	#N/A
COG3203	-0.642296	21.6314	-1.62681	0.123844	0.197584	-5.20296	#N/A
COG3209	0.431059	19.3217	0.765362	0.456278	0.554363	-6.10968	#N/A
COG3210	0.732558	16.863	1.21544	0.246538	0.33975	-5.46056	#N/A
COG3212	1.6857	20.9476	3.44547	0.00344035	0.0138807	-1.92266	#N/A
COG3217	1.36411	15.5801	1.35049	0.215849	0.305294	-4.96779	#N/A
COG3237	-0.328376	16.1989	-0.519329	0.612555	0.686849	-6.14938	#N/A
COG3243	-1.10305	14.5406	-2.23985	0.0455903	0.0892623	-4.08116	#N/A
COG3246	0.496793	17.2902	0.889139	0.387462	0.486765	-6.07008	#N/A
COG3250	-0.240082	22.41	-0.774459	0.450262	0.548009	-6.16487	#N/A
COG3255	2.36232	17.1107	1.77641	0.102186	0.168619	-4.52231	#N/A
COG3257	0.870847	15.4626	1.39202	0.184954	0.272071	-5.46365	#N/A
COG3261	NA	14.2626	NA	NA	NA	NA	#N/A
COG3264	-0.345201	12.3998	-0.664036	0.524132	0.619025	-5.76384	#N/A
COG3279	0.87508	16.318	0.597767	0.56271	0.652987	-5.72554	#N/A
COG3287	1.97373	17.3106	2.49266	0.0264148	0.0592847	-3.68085	#N/A
COG3288	3.58484	20.3094	4.18275	0.000752954	0.00682548	-0.457008	#N/A
COG3289	NA	14.444	NA	NA	NA	NA	#N/A
COG3290	NA	14.7859	NA	NA	NA	NA	#N/A
COG3291	2.37692	17.6893	4.93009	0.000163012	0.00371509	1.02209	#N/A
COG3292	0.762172	16.7792	0.585914	0.571642	0.656686	-5.89819	#N/A
COG3303	0.00900407	16.3351	0.0174304	0.986315	0.990572	-6.47038	#N/A
COG3318	1.90599	21.3899	4.51721	0.000374344	0.00510863	0.216464	#N/A
COG3322	2.54876	15.8067	2.13916	0.0722895	0.127904	-3.96567	#N/A
COG3325	-2.22568	16.044	-2.65174	0.0233974	0.0537216	-3.3565	#N/A
COG3334	NA	15.2879	NA	NA	NA	NA	#N/A
COG3340	1.70608	13.5192	1.88628	0.103988	0.170584	-4.26466	#N/A
COG3343	NA	14.2769	NA	NA	NA	NA	#N/A
COG3345	0.524737	19.6661	1.34087	0.199201	0.287834	-5.58761	#N/A
COG3363	2.44	19.6173	4.06553	0.00108763	0.00782594	-0.747619	EC 3.5.4.10
COG3378	1.14839	16.7019	1.73617	0.111551	0.181075	-4.75033	#N/A
COG3379	1.67654	16.2987	3.2621	0.00542513	0.0188272	-2.28948	#N/A
COG3383	0.96534	19.6944	2.24239	0.0409609	0.0820392	-4.17134	#N/A
COG3391	1.19354	18.8194	2.10926	0.051491	0.0977978	-4.44369	#N/A
COG3401	1.09109	21.3984	2.12861	0.0497438	0.0956107	-4.41168	#N/A
COG3404	2.33204	19.7296	4.67811	0.000320656	0.0048272	0.425977	#N/A
COG3405	2.29576	16.9412	4.76319	0.000271975	0.00474597	0.584653	#N/A
COG3407	NA	14.1587	NA	NA	NA	NA	EC 4.1.1.33
COG3408	2.27643	20.2898	4.37456	0.000500846	0.00563855	-0.0654935	#N/A
COG3409	0.695155	17.3557	0.739777	0.471274	0.567154	-6.12885	#N/A
COG3410	-5.06937	16.193	-4.61545	0.00206423	0.0107525	-1.056	#N/A
COG3414	0.836539	14.192	1.19695	0.253598	0.347422	-5.48101	#N/A
COG3426	4.67802	19.1	5.21277	0.000118329	0.00371509	1.38946	#N/A
COG3434	3.77802	16.7481	6.0191	4.97E-05	0.00268047	2.24761	#N/A
COG3437	3.09895	17.471	4.7294	0.000351004	0.00505156	0.403061	#N/A
COG3439	-0.38297	16.0173	-0.539225	0.597936	0.679104	-6.25847	#N/A
COG3444	0.347401	15.1301	0.655874	0.521481	0.616939	-6.25012	#N/A
COG3445	-4.37076	17.1592	-3.34013	0.00704584	0.0226636	-2.17379	#N/A
COG3448	1.01318	14.4436	1.97167	0.0710681	0.126545	-4.44021	#N/A
COG3451	1.1638	16.1065	1.74035	0.103023	0.169799	-4.98113	#N/A
COG3459	2.23807	20.934	4.33024	0.000556581	0.00588626	-0.164547	#N/A
COG3461	0.694222	14.8469	0.934599	0.369267	0.469486	-5.80515	#N/A
COG3481	NA	14.3264	NA	NA	NA	NA	#N/A
COG3485	NA	13.7101	NA	NA	NA	NA	#N/A
COG3505	NA	15.2469	NA	NA	NA	NA	#N/A
COG3506	-0.373385	14.0603	-0.472269	0.645599	0.714715	-6.04303	#N/A
COG3507	1.20399	21.7248	3.42766	0.00357054	0.0141246	-1.95818	#N/A
COG3513	NA	13.3409	NA	NA	NA	NA	#N/A
COG3525	1.62665	23.1823	4.92146	0.000165839	0.00371509	1.00543	#N/A
COG3533	1.64196	21.249	3.03997	0.00804427	0.0248353	-2.72863	#N/A
COG3534	1.09061	22.5234	2.74285	0.014717	0.0384018	-3.29824	#N/A
COG3535	2.73164	16.1838	3.11377	0.0132042	0.0352449	-2.65111	#N/A
COG3537	-0.250855	20.124	-0.74105	0.469694	0.566229	-6.19022	#N/A
COG3538	0.821055	15.2734	1.31186	0.215006	0.305028	-5.32718	#N/A
COG3540	NA	15.8206	NA	NA	NA	NA	#N/A
COG3546	0.11406	17.28	0.16584	0.870432	0.898759	-6.45625	#N/A
COG3547	-1.73559	14.215	-2.42246	0.0369399	0.0759037	-3.59768	#N/A
COG3561	NA	17.4132	NA	NA	NA	NA	#N/A
COG3576	0.449708	14.828	0.631724	0.538147	0.631836	-6.16571	#N/A
COG3579	-0.67834	20.5564	-1.94644	0.0698804	0.125538	-4.71338	#N/A
COG3580	NA	12.755	NA	NA	NA	NA	#N/A
COG3585	2.46223	15.48	5.02157	0.000165808	0.00371509	1.06129	#N/A
COG3588	0.542079	19.3422	0.979634	0.342246	0.443669	-5.98699	EC 4.1.2.13
COG3589	-0.909368	14.9308	-1.47926	0.163694	0.24893	-5.14157	#N/A
COG3590	1.1689	19.7793	2.96244	0.00938304	0.0277515	-2.87603	#N/A
COG3591	1.21759	14.4393	1.92436	0.0816396	0.140529	-4.52792	#N/A
COG3593	NA	14.465	NA	NA	NA	NA	#N/A
COG3595	0.390262	16.5657	0.356547	0.727395	0.779312	-6.1157	#N/A
COG3599	-0.684627	15.1347	-1.28369	0.219294	0.307419	-5.59747	#N/A
COG3605	2.72745	17.9675	4.13869	0.00106877	0.00777066	-0.659213	#N/A
COG3608	-0.841762	14.9456	-0.985341	0.351462	0.451372	-5.38499	#N/A
COG3613	-0.666248	14.6363	-0.746524	0.471793	0.567289	-5.84174	#N/A
COG3614	NA	17.2403	NA	NA	NA	NA	#N/A
COG3622	-0.23281	12.4376	-0.407019	0.691424	0.748675	-5.83385	#N/A
COG3629	NA	16.03	NA	NA	NA	NA	#N/A
COG3630	2.29521	19.2993	5.04711	0.000129231	0.00371509	1.2471	#N/A
COG3633	0.758098	15.1108	1.38022	0.188332	0.276196	-5.47864	#N/A
COG3634	-0.795608	14.5195	-1.37138	0.196273	0.285117	-5.2559	#N/A
COG3637	-0.687362	15.6037	-1.4279	0.174407	0.260957	-5.41754	#N/A
COG3638	NA	13.7015	NA	NA	NA	NA	#N/A
COG3640	-0.609871	14.7846	-0.596997	0.563205	0.653019	-5.72599	#N/A
COG3643	3.22136	17.9058	3.69615	0.00227887	0.0111234	-1.45843	#N/A
COG3649	2.22936	16.2634	4.06735	0.00106878	0.00777066	-0.733966	#N/A
COG3661	-1.03895	15.0319	-1.04138	0.319167	0.420337	-5.70368	#N/A
COG3664	1.36592	14.2231	1.17509	0.266008	0.362999	-5.2482	#N/A
COG3669	3.35041	17.5876	6.03898	3.48E-05	0.00268047	2.58936	#N/A
COG3679	-0.987878	14.7448	-1.60145	0.130888	0.205998	-5.1825	#N/A
COG3681	2.32687	15.0254	3.03276	0.0108112	0.0304897	-2.58598	#N/A
COG3682	1.68851	17.309	2.92187	0.0107781	0.0304897	-2.93845	#N/A
COG3685	1.46374	17.8203	1.99139	0.0644087	0.117076	-4.64077	#N/A
COG3693	1.86801	23.1602	4.15703	0.000793837	0.00705857	-0.508149	#N/A
COG3696	NA	14.5018	NA	NA	NA	NA	#N/A
COG3705	NA	13.1736	NA	NA	NA	NA	#N/A
COG3706	0.205922	14.4899	0.276787	0.787283	0.828844	-5.86502	#N/A
COG3715	0.5489	14.8041	0.94094	0.36447	0.464234	-5.84282	#N/A
COG3716	-1.436	18.0925	-2.85527	0.0116963	0.032397	-3.08326	#N/A
COG3717	-0.278338	20.2852	-0.738904	0.47096	0.567154	-6.19182	#N/A
COG3718	-0.287218	14.3669	-0.360421	0.727257	0.779312	-5.78894	#N/A
COG3731	-1.21744	14.7592	-2.23577	0.0427339	0.0852236	-4.16272	#N/A
COG3732	-0.402638	15.5542	-0.501571	0.624712	0.697763	-6.05231	#N/A
COG3746	1.42543	20.6792	3.21646	0.00554395	0.0191095	-2.37778	#N/A
COG3757	2.39375	16.2331	3.55925	0.00367025	0.014352	-1.73258	#N/A
COG3764	2.9551	15.7267	2.31728	0.0398926	0.0804104	-3.72688	#N/A
COG3765	0.234282	14.1741	0.590768	0.56373	0.653085	-6.2289	#N/A
COG3775	0.371904	21.9293	1.15988	0.263579	0.360035	-5.80073	#N/A
COG3799	2.87979	17.6989	4.51702	0.000380586	0.00510863	0.203639	#N/A
COG3804	-0.240018	19.3383	-0.58083	0.569669	0.65608	-6.29716	#N/A
COG3808	0.866235	19.9081	2.09176	0.0532293	0.100281	-4.47325	#N/A
COG3822	NA	14.2466	NA	NA	NA	NA	#N/A
COG3825	1.52649	18.7992	2.2739	0.0449259	0.0882089	-3.95243	#N/A
COG3828	NA	13.4984	NA	NA	NA	NA	#N/A
COG3829	-0.0682974	14.9702	-0.118738	0.90771	0.926967	-6.11751	#N/A
COG3830	NA	14.3551	NA	NA	NA	NA	#N/A
COG3833	NA	14.9741	NA	NA	NA	NA	#N/A
COG3835	1.87772	20.8303	3.88851	0.00136623	0.00855585	-1.03538	#N/A
COG3839	2.52738	24.0668	4.01217	0.00107004	0.00777066	-0.796715	#N/A
COG3842	2.52368	17.5921	4.05873	0.000971978	0.00755744	-0.703864	#N/A
COG3845	1.86929	18.2342	2.29465	0.037188	0.076121	-4.08242	#N/A
COG3853	2.47585	19.1448	3.86453	0.00162501	0.00933542	-1.1338	#N/A
COG3855	NA	13.9732	NA	NA	NA	NA	EC 3.1.3.11
COG3857	0.755806	16.5003	0.916164	0.378285	0.480514	-5.50898	#N/A
COG3858	NA	12.668	NA	NA	NA	NA	#N/A
COG3862	NA	12.6311	NA	NA	NA	NA	#N/A
COG3866	1.0748	19.8255	1.42498	0.174035	0.260679	-5.48027	#N/A
COG3867	0.232646	20.5974	0.619172	0.544758	0.637454	-6.2738	#N/A
COG3870	-0.597594	15.1031	-0.610399	0.557631	0.648711	-5.66798	#N/A
COG3874	1.60325	16.5542	2.67582	0.0184877	0.0444215	-3.35407	#N/A
COG3875	-0.18091	16.731	-0.283714	0.780633	0.823084	-6.36647	#N/A
COG3876	2.1822	15.1679	3.59501	0.00306382	0.0129609	-1.66293	#N/A
COG3878	NA	14.1116	NA	NA	NA	NA	#N/A
COG3882	NA	17.0345	NA	NA	NA	NA	#N/A
COG3883	-0.316525	19.0593	-0.446658	0.661314	0.725212	-6.36751	#N/A
COG3887	1.91716	13.2639	2.41628	0.0352866	0.0734129	-3.59122	#N/A
COG3894	-0.266245	16.6951	-0.360311	0.724597	0.777937	-6.11436	#N/A
COG3897	NA	17.3967	NA	NA	NA	NA	#N/A
COG3906	-0.679212	14.9507	-0.949159	0.35714	0.456564	-6.01567	#N/A
COG3937	-0.86969	15.7832	-0.905948	0.392892	0.491468	-5.40156	#N/A
COG3938	1.23262	19.6096	2.26417	0.0382294	0.0779098	-4.17637	#N/A
COG3940	2.22035	19.9481	4.3332	0.000545141	0.0058597	-0.147537	#N/A
COG3941	NA	16.628	NA	NA	NA	NA	#N/A
COG3953	NA	15.8412	NA	NA	NA	NA	#N/A
COG3956	0.854824	14.3939	1.82732	0.0897236	0.151823	-4.77382	#N/A
COG3957	0.971019	19.2602	1.64443	0.120261	0.192749	-5.17767	#N/A
COG3958	1.23872	22.7658	3.62343	0.00237321	0.0113459	-1.56674	#N/A
COG3959	1.97504	21.8516	3.96121	0.00118888	0.00816396	-0.89841	#N/A
COG3962	-1.37909	16.0538	-1.91868	0.0780218	0.135809	-4.52113	#N/A
COG3968	1.8225	22.8217	4.52498	0.000368472	0.00510863	0.23178	#N/A
COG3971	NA	13.505	NA	NA	NA	NA	#N/A
COG3973	NA	15.9444	NA	NA	NA	NA	#N/A
COG3976	0.243416	13.7765	0.264	0.796466	0.835655	-5.88173	#N/A
COG3979	-1.04259	14.0098	-1.1734	0.276723	0.375054	-5.15415	#N/A
COG4091	-1.21463	15.1034	-1.49477	0.167206	0.252789	-4.86862	#N/A
COG4099	1.86327	20.5946	2.81834	0.012679	0.0342356	-3.15699	#N/A
COG4105	1.95909	14.9714	4.42181	0.000529115	0.0058597	-0.0567505	#N/A
COG4108	2.10482	17.7562	3.40904	0.00374285	0.014595	-2.00081	#N/A
COG4110	0.410063	16.5478	0.602419	0.558519	0.649203	-5.97233	#N/A
COG4116	0.0300977	13.7253	0.0458651	0.964361	0.975542	-5.88377	#N/A
COG4124	0.957972	17.4563	1.44362	0.1688	0.254751	-5.45581	#N/A
COG4134	NA	14.5942	NA	NA	NA	NA	#N/A
COG4146	-0.618407	19.2136	-1.40676	0.179147	0.265993	-5.50395	#N/A
COG4152	1.02485	16.5506	1.83361	0.0904924	0.152754	-4.64859	#N/A
COG4154	1.90937	20.3324	3.05477	0.00780234	0.0242585	-2.69974	#N/A
COG4166	1.18887	22.6172	2.01873	0.0612053	0.112573	-4.59581	#N/A
COG4172	2.73549	18.0171	4.98612	0.000145831	0.00371509	1.13002	#N/A
COG4185	NA	12.1688	NA	NA	NA	NA	#N/A
COG4198	1.15901	21.4798	2.63691	0.018245	0.0441422	-3.49821	#N/A
COG4206	0.600693	23.5122	1.62547	0.12413	0.19759	-5.20489	#N/A
COG4209	2.22892	19.0222	3.33866	0.00468644	0.0170372	-2.14766	#N/A
COG4211	-1.3451	15.1722	-2.86317	0.0128476	0.0344363	-3.01564	#N/A
COG4213	0.761761	22.211	1.43665	0.170743	0.25687	-5.46499	#N/A
COG4214	0.694896	17.1224	0.667787	0.517371	0.613115	-5.69632	#N/A
COG4219	1.29824	17.4566	1.75442	0.100515	0.166451	-4.96013	#N/A
COG4225	1.09583	20.4252	2.71055	0.0157162	0.0396742	-3.35949	#N/A
COG4227	NA	17.4829	NA	NA	NA	NA	#N/A
COG4231	1.07241	19.5389	2.43141	0.0275305	0.0608334	-3.87757	#N/A
COG4232	0.39319	20.2487	0.637369	0.533209	0.627094	-6.26215	#N/A
COG4235	3.44345	17.3	7.09913	6.36E-06	0.0017766	4.1625	#N/A
COG4238	-7.08685	17.0567	-9.09399	2.31E-07	0.000321803	7.24318	#N/A
COG4245	NA	15.8873	NA	NA	NA	NA	#N/A
COG4260	3.30948	17.0802	4.44978	0.000602765	0.00590233	-0.109021	#N/A
COG4284	0.219251	16.4229	0.267338	0.792742	0.832707	-6.43347	#N/A
COG4302	-1.67072	17.1167	-2.656	0.020261	0.0481668	-3.31654	#N/A
COG4303	0.707996	18.0458	0.961213	0.352241	0.451957	-5.94258	#N/A
COG4325	2.28813	16.3556	2.96837	0.012162	0.033356	-2.80613	#N/A
COG4403	NA	14.7336	NA	NA	NA	NA	#N/A
COG4409	0.304042	18.004	0.699235	0.494721	0.590787	-6.22048	#N/A
COG4412	0.19522	16.0233	0.344157	0.736004	0.785521	-6.25842	#N/A
COG4447	-1.24406	17.3353	-2.27658	0.0373175	0.0762742	-4.15454	#N/A
COG4465	3.44547	17.3316	4.88663	0.000218969	0.00413391	0.797056	#N/A
COG4468	1.75527	18.167	2.18009	0.0475464	0.0920593	-4.21398	#N/A
COG4475	1.45991	14.5917	2.73349	0.0165339	0.0411431	-3.25051	#N/A
COG4496	1.69021	15.1627	3.27444	0.00574153	0.019645	-2.25851	#N/A
COG4509	-2.05945	16.4173	-2.53379	0.0225352	0.0523223	-3.69196	#N/A
COG4545	0.621783	13.2931	0.712571	0.500634	0.595302	-5.4241	#N/A
COG4576	NA	12.4088	NA	NA	NA	NA	#N/A
COG4577	1.73237	20.1037	2.42508	0.0279709	0.0612989	-3.8906	#N/A
COG4581	NA	15.2712	NA	NA	NA	NA	#N/A
COG4588	1.27212	18.497	2.20103	0.0443087	0.0874893	-4.2421	#N/A
COG4591	1.33432	16.7609	1.05615	0.312652	0.413317	-5.60571	#N/A
COG4603	NA	16.0225	NA	NA	NA	NA	#N/A
COG4608	1.35645	16.5771	2.84432	0.0125908	0.0340752	-3.08431	#N/A
COG4624	1.44488	20.0696	3.19873	0.00616731	0.0206464	-2.41122	#N/A
COG4636	NA	14.6674	NA	NA	NA	NA	#N/A
COG4637	NA	11.6018	NA	NA	NA	NA	#N/A
COG4656	1.53966	20.2254	2.99281	0.00881331	0.0266307	-2.81695	#N/A
COG4657	0.105827	14.5765	0.238383	0.815427	0.850774	-6.15182	#N/A
COG4658	0.743324	15.9238	1.11951	0.281173	0.379979	-5.78351	#N/A
COG4659	1.09357	17.3069	1.60683	0.131106	0.206109	-5.09475	#N/A
COG4660	-0.716602	14.9949	-0.907354	0.382732	0.484694	-5.5165	#N/A
COG4663	1.1338	15.5899	1.95624	0.0698899	0.125538	-4.64688	#N/A
COG4666	0.333415	14.5321	0.580851	0.572484	0.656686	-5.98518	#N/A
COG4670	0.00802282	19.5468	0.0113453	0.991093	0.994656	-6.47047	#N/A
COG4676	1.91415	16.6878	2.54657	0.0238296	0.0546242	-3.58625	#N/A
COG4677	1.19153	15.493	2.70718	0.0158243	0.039875	-3.36587	#N/A
COG4690	0.305612	18.2859	0.622909	0.542363	0.635183	-6.27145	#N/A
COG4692	0.478458	13.2006	1.10109	0.29324	0.392863	-5.64319	#N/A
COG4709	NA	12.5698	NA	NA	NA	NA	#N/A
COG4716	1.40659	15.6577	1.84859	0.0850645	0.145349	-4.8168	#N/A
COG4717	-2.59252	20.5234	-1.88874	0.0824197	0.141697	-4.65891	#N/A
COG4724	0.487507	20.9048	1.26255	0.225335	0.314883	-5.6829	#N/A
COG4733	-0.497216	16.3005	-1.11618	0.282418	0.381292	-5.78717	#N/A
COG4747	1.71482	15.6393	3.02893	0.00929218	0.0275678	-2.71224	#N/A
COG4753	0.470388	15.39	0.538969	0.60022	0.680119	-6.00878	#N/A
COG4766	1.34512	16.1556	2.36606	0.0323109	0.0686076	-3.95622	#N/A
COG4768	0.399459	15.2535	0.57447	0.575124	0.658633	-6.20076	#N/A
COG4770	1.79965	21.6727	3.16511	0.00621061	0.0207417	-2.48346	#N/A
COG4771	0.976277	23.883	2.87458	0.0112419	0.0315135	-3.04607	#N/A
COG4772	-0.0202725	15.3463	-0.0253409	0.980184	0.985834	-6.31938	#N/A
COG4774	NA	13.2029	NA	NA	NA	NA	#N/A
COG4775	1.24754	17.1983	2.86776	0.0120135	0.0331439	-3.04032	#N/A
COG4783	2.19888	22.8326	4.97333	0.00015258	0.00371509	1.08956	#N/A
COG4786	1.9748	19.5727	3.07719	0.00793952	0.0246302	-2.64803	#N/A
COG4796	0.743517	13.1531	1.24908	0.238596	0.330109	-5.16928	#N/A
COG4799	1.4617	24.4458	3.97787	0.00114863	0.00804693	-0.865154	#N/A
COG4803	0.244293	14.8797	0.352592	0.731326	0.781723	-5.84106	#N/A
COG4806	1.01277	22.3698	3.23689	0.00531328	0.0187127	-2.33736	#N/A
COG4808	NA	12.9663	NA	NA	NA	NA	#N/A
COG4812	-0.895327	14.7289	-1.84886	0.0863834	0.147242	-4.7866	#N/A
COG4813	NA	13.0607	NA	NA	NA	NA	#N/A
COG4816	1.38834	22.2787	2.79205	0.0133776	0.0356395	-3.20722	#N/A
COG4820	NA	12.8456	NA	NA	NA	NA	#N/A
COG4822	0.653753	14.8177	0.620185	0.547268	0.639854	-5.726	EC 4.99.1.3
COG4826	-1.76045	21.6443	-3.6099	0.00246461	0.0116236	-1.60043	#N/A
COG4842	-0.989657	14.4019	-0.996192	0.338107	0.440296	-5.68783	#N/A
COG4851	NA	12.7931	NA	NA	NA	NA	#N/A
COG4857	NA	15.0964	NA	NA	NA	NA	#N/A
COG4859	NA	13.5346	NA	NA	NA	NA	#N/A
COG4862	NA	14.0179	NA	NA	NA	NA	#N/A
COG4864	1.56564	18.925	2.61229	0.0192534	0.0460236	-3.5464	#N/A
COG4865	2.63841	16.6164	3.74958	0.00256811	0.0119503	-1.3987	#N/A
COG4868	1.57109	17.2564	3.03611	0.00805902	0.0248353	-2.73246	#N/A
COG4869	2.37491	22.8535	3.54161	0.00284078	0.0125983	-1.73674	#N/A
COG4886	1.35366	19.3992	2.74992	0.0145066	0.0381379	-3.2848	#N/A
COG4909	0.714251	17.9926	1.34394	0.199526	0.287834	-5.52409	#N/A
COG4910	0.941534	19.5753	2.14874	0.0489057	0.0941687	-4.33063	#N/A
COG4926	NA	16.8023	NA	NA	NA	NA	#N/A
COG4928	-0.5359	16.3442	-0.529333	0.611743	0.686849	-5.65966	#N/A
COG4932	1.05264	22.8	1.88334	0.0786031	0.13648	-4.81487	#N/A
COG4936	1.94234	18.6895	2.60117	0.0224575	0.0523223	-3.41056	#N/A
COG4938	1.74953	15.3942	1.80211	0.103337	0.169915	-4.47554	#N/A
COG4942	0.372525	16.2092	0.588068	0.565557	0.653575	-6.25014	#N/A
COG4948	1.30578	17.6306	2.06061	0.056579	0.105172	-4.52627	EC 4.2.1.39
COG4972	NA	13.8054	NA	NA	NA	NA	#N/A
COG4974	3.28462	17.918	5.29852	0.000124942	0.00371509	1.38478	#N/A
COG4980	0.791265	15.7891	1.39991	0.183989	0.271223	-5.37035	#N/A
COG4992	0.726814	21.3972	1.8696	0.0804677	0.138983	-4.83619	EC 2.6.1.11;EC 2.6.1.17
COG4995	-0.986166	17.2049	-0.932495	0.379869	0.482089	-5.37916	#N/A
COG5002	1.6898	19.5461	2.8944	0.0108522	0.0305436	-3.01097	#N/A
COG5009	0.632688	14.9935	0.76433	0.465199	0.562266	-5.56572	#N/A
COG5010	-1.03556	22.5084	-3.43129	0.00354361	0.0141246	-1.95094	#N/A
COG5012	2.05981	18.657	3.27952	0.00489884	0.0176713	-2.25774	#N/A
COG5013	0.759372	15.7462	1.73094	0.103228	0.169915	-5.0498	#N/A
COG5016	1.83764	22.6192	3.68092	0.00212627	0.0109286	-1.45855	#N/A
COG5023	-0.285285	16.4412	-0.604571	0.554174	0.646305	-6.28286	#N/A
COG5108	-1.83229	15.6095	-3.43712	0.0046208	0.0169308	-2.00518	#N/A
COG5184	1.64612	16.7599	1.87713	0.0808208	0.139291	-4.77247	#N/A
COG5256	-0.422228	18.7074	-0.981647	0.341284	0.443193	-5.98506	#N/A
COG5263	1.3932	23.0793	2.58466	0.0203527	0.0482382	-3.59783	#N/A
COG5271	0.708136	16.906	1.58549	0.132955	0.208421	-5.2619	#N/A
COG5272	1.66719	21.5819	4.70893	0.000253896	0.0046031	0.592672	#N/A
COG5277	0.55715	22.247	1.30343	0.211375	0.301102	-5.63373	#N/A
COG5279	1.5676	16.515	3.105	0.0080054	0.0247795	-2.57209	#N/A
COG5295	NA	13.0053	NA	NA	NA	NA	#N/A
COG5307	NA	14.6835	NA	NA	NA	NA	#N/A
COG5345	0.634014	14.8361	0.837762	0.419137	0.516062	-5.57373	#N/A
COG5360	NA	14.6675	NA	NA	NA	NA	#N/A
COG5405	NA	13.88	NA	NA	NA	NA	#N/A
COG5410	1.70108	15.8808	1.16848	0.266342	0.363099	-5.26813	#N/A
COG5429	-1.40789	17.5782	-2.13734	0.0546736	0.102174	-4.24466	#N/A
COG5434	1.26059	16.5054	2.22948	0.0408882	0.0820392	-4.23706	#N/A
COG5437	NA	14.3715	NA	NA	NA	NA	#N/A
COG5459	0.547439	15.1017	0.990165	0.340775	0.442943	-5.6937	#N/A
COG5462	NA	16.0546	NA	NA	NA	NA	#N/A
COG5465	-0.457289	15.9282	-1.13204	0.275909	0.374314	-5.77015	#N/A
COG5476	NA	13.9832	NA	NA	NA	NA	#N/A
COG5492	1.71652	23.0795	4.78213	0.000219133	0.00413391	0.735375	#N/A
COG5496	-0.564518	14.5421	-0.78791	0.449903	0.548009	-5.76027	#N/A
COG5520	1.38108	15.0272	2.26053	0.0409429	0.0820392	-4.12229	#N/A
COG5557	-0.1097	15.301	-0.139953	0.891104	0.915365	-5.90694	#N/A
COG5581	-4.29832	14.5932	-6.86484	1.37E-05	0.00211768	3.39845	#N/A
COG5635	1.21952	17.2225	1.39147	0.188422	0.276196	-5.25275	#N/A
COG5640	-2.88254	20.5248	-5.06526	0.000127277	0.00371509	1.26528	#N/A
COG5713	0.736915	15.716	1.24404	0.23455	0.325479	-5.55928	#N/A
COG5743	-0.527128	16.0733	-0.758592	0.464679	0.562125	-5.83294	#N/A
COG5801	0.391508	13.6045	0.377183	0.713576	0.768636	-5.83202	#N/A
COG5803	2.97858	17.2628	5.8302	4.95E-05	0.00268047	2.25844	#N/A
COG5815	0.816619	15.5518	1.01679	0.3249	0.427082	-5.95072	#N/A
COG5817	NA	13.9259	NA	NA	NA	NA	#N/A
COG5820	NA	12.5737	NA	NA	NA	NA	#N/A
COG5829	NA	14.419	NA	NA	NA	NA	#N/A
COG5831	NA	15.0151	NA	NA	NA	NA	#N/A
COG5845	1.5469	15.6153	2.03657	0.0618585	0.113178	-4.49237	#N/A
COG5850	0.1826	14.8117	0.324852	0.750637	0.796874	-6.1268	#N/A
COG5852	2.38193	18.4969	3.83517	0.00154354	0.00890405	-1.15022	#N/A
COG5877	NA	15.4399	NA	NA	NA	NA	#N/A
COG5881	2.17342	16.4485	2.8028	0.0145396	0.0381527	-3.12868	#N/A
COG5891	NA	15.2528	NA	NA	NA	NA	#N/A
COG5934	NA	16.1775	NA	NA	NA	NA	#N/A
COG5963	-0.677818	13.8111	-1.38451	0.188549	0.276196	-5.43768	#N/A
COG5979	2.37496	16.2463	3.72388	0.0026946	0.0122482	-1.44367	#N/A
COG6063	1.25822	21.5073	2.81298	0.0127544	0.0343506	-3.16444	#N/A
COG6069	1.56782	17.0172	3.12357	0.00672364	0.0218284	-2.56096	#N/A
COG6071	NA	13.1626	NA	NA	NA	NA	#N/A
COG6075	1.02804	14.3243	1.0066	0.334904	0.437349	-5.42804	#N/A
COG6078	NA	13.2953	NA	NA	NA	NA	#N/A
COG6083	1.12182	20.4386	2.45377	0.0263355	0.0592019	-3.8369	#N/A
COG6085	2.08584	17.3245	3.12493	0.00674929	0.0218608	-2.5624	#N/A

## Sheet: Sig.COG_ID_info
	Δ/ΔIEC_D8					fl/fl_D8
COG_ID	D8_cre_XE-39	D8_cre_XE-40	D8_cre_XE-57	D8_cre_XE-58	D8_cre_XE-68	D8_wt_XE-41	D8_wt_XE-42	D8_wt_XE-59	D8_wt_XE-60	D8_wt_XE-61	D8_wt_XE-69	Function_pathway_associated	EC_Number
COG0001		15.8643		15.1724		18.613	18.9272	18.3943	18.4932	17.2641	18.4514	Heme biosynthesis	EC 5.4.3.8
COG0008	19.8474	20.5596	21.1767	22.1204	21.2824	22.5434	22.5405	22.4786	22.5724	22.1793	22.4797	Heme biosynthesis	EC 6.1.1.17
COG0012	17.0417	18.3495	18.3142	19.4217	18.3775	20.1278	20.1439	19.6087	20.0765	19.8164	20.4107		#N/A
COG0013	20.7716	22.2918	23.0721	23.3233	22.7849	23.9829	23.8926	24.3835	23.8398	23.7971	24.1228	Aminoacyl-tRNA synthetases	EC 6.1.1.7
COG0016	15.8846	17.4648	18.1847	19.4932	18.369	19.6618	19.8135	19.6246	19.5607	19.8152	19.5733	Aminoacyl-tRNA synthetases	EC 6.1.1.20
COG0019	16.5132	17.3994	11.4586	17.634	16.8967	19.176	19.1287	17.8201	18.844	19.1528	18.8994	Lysine biosynthesis	EC 4.1.1.20
COG0027	17.5599	18.3643	19.4185	19.8416	17.3718	19.8173	19.2167	20.5671	19.9402	20.261	20.6932	Purine biosynthesis	EC 2.1.2.-
COG0028	20.615	23.5944	21.8441	22.9329	22.7285	24.5389	24.8098	24.1101	24.3967	24.5479	24.5248	Isoleucine, leucine, valine biosynthesis	EC 2.2.1.6
COG0029	21.4743	23.4016	20.5486	22.9631	22.816	23.9453	24.3016	23.6276	23.9859	23.9341	23.8636	NAD biosynthesis	EC 1.4.3.16
COG0031	17.9982	19.4821	18.3727	20.0904	19.2042	20.0535	20.5451	19.6204	20.0815	20.6759	19.9238	Cysteine biosynthesis	EC 2.5.1.47
COG0034	17.4936	19.5743	19.447	20.6296	20.0128	21.1766	21.2037	21.1349	20.2665	20.8621	21.3744	Purine biosynthesis	EC 2.4.2.14
COG0035	20.0861	20.8852	19.6767	22.2132	21.3475	21.7296	21.9548	22.0132	22.8126	22.2286	22.0418	Pyrimidine salvage	EC 2.4.2.9
COG0048	21.4199	22.4583	21.6683	23.1241	23.1868	23.5035	23.6241	23.2657	23.5401	23.2764	23.4991	Ribosome 30S subunit	#N/A
COG0049	22.8439	23.9	23.7457	24.6954	24.4102	24.6233	24.7588	24.9839	25.0304	24.8581	24.8305	Ribosome 30S subunit	#N/A
COG0050	25.4902	26.4426	25.9385	26.5741	26.0726	26.8331	26.6163	26.7386	26.6676	26.6302	26.7966	Translation factors	#N/A
COG0051	22.2009	23.1183	21.8051	23.311	23.4187	23.9447	23.8866	23.8597	23.9743	23.9386	23.9052	Ribosome 30S subunit	#N/A
COG0052	22.9607	24.5383	23.5625	24.723	24.2986	25.4514	25.5374	25.0845	25.342	25.3717	25.3445	Ribosome 30S subunit	#N/A
COG0055	21.4479	23.3199	22.4223	23.5888	22.8167	23.9577	24.2029	24.1428	24.2259	24.1621	24.2836	FoF1-type ATP synthase	EC 7.1.2.2
COG0056	20.7944	22.6688	21.7926	22.9457	22.3	23.8698	23.9971	23.5341	23.8006	24.0094	24.1176	FoF1-type ATP synthase	EC 7.1.2.2
COG0058	22.0588	23.2278	23.4359	23.7536	23.2021	24.3458	24.4165	24.123	24.1713	24.3541	24.3467		#N/A
COG0059	22.0721	23.4098	21.7454	23.5747	23.6402	24.3589	24.4743	23.7667	24.2862	24.3152	23.9109	Isoleucine, leucine, valine biosynthesis	EC 1.1.1.86
COG0060	21.4418	21.7221	21.6026	23.238	22.4091	22.7457	22.784	23.1213	23.5398	23.0274	23.2995	Aminoacyl-tRNA synthetases	EC 6.1.1.5
COG0064	14.6261	17.65	14.9433	16.4264	14.944	18.9415	18.3302	17.2259	17.0297	17.5011	18.3809	Aminoacyl-tRNA synthetases	#N/A
COG0065	14.5186	18.7317	16.4041	20.0554	19.0554	20.593	20.6391	19.309	20.8873	20.4144	20.6346	Isoleucine, leucine, valine biosynthesis	EC 4.2.1.33
COG0066	13.9322	17.3472	16.7762	17.8041	15.6137	19.3563	19.5037	18.3236	18.9574	19.2176	18.3967	Isoleucine, leucine, valine biosynthesis	EC 4.2.1.33
COG0067	17.4134	18.8612	16.1441	18.0661	18.1577	20.514	20.5752	18.8593	20.7027	20.709	20.0869	Glutamine biosynthesis	EC 1.4.1.13
COG0073	19.9496	21.7933	21.5939	22.3506	21.2552	22.5477	22.701	22.7716	22.8701	22.8773	23.0765		#N/A
COG0076	19.8015	21.5317	23.2291	22.9834	21.9731	23.6678	23.7085	24.446	23.646	23.7049	24.1811	Pantothenate/CoA biosynthesis	EC 4.1.1.11
COG0079	14.281			12.7084			16.2198	14.9666	14.9837	15.5774	16.7056	Cobalamine/B12 biosynthesis	#N/A
COG0080	21.5202	22.5059	22.6915	23.2073	23.2076	23.665	23.5785	23.7494	23.6186	23.4469	23.6814	Ribosome 50S subunit	#N/A
COG0081	22.2842	23.8582	23.3755	24.4873	24.0972	25.0207	25.1067	24.7378	25.0624	24.8714	24.8542	Ribosome 50S subunit	#N/A
COG0082		16.3201			16.8567	14.5987	15.0978	15.3043	14.9505	15.0972	12.9544	Aromatic amino acid biosynthesis	EC 4.2.3.5
COG0085	22.547	23.8208	24.1318	24.3134	23.7099	24.6525	24.3345	24.6187	24.6037	24.3871	24.7652	RNA polymerase	#N/A
COG0086	22.3772	23.5134	24.0014	24.5533	23.8371	24.639	24.5141	24.5778	24.6227	24.4849	24.8043	RNA polymerase	#N/A
COG0087	23.1635	23.8965	23.7295	24.4822	24.5743	24.8609	24.815	24.988	24.8422	24.7118	25.1031	Ribosome 50S subunit	#N/A
COG0088	21.4159	22.3409	22.4438	23.1192	23.3398	23.7454	23.7371	23.8443	23.8456	23.4668	23.5147	Ribosome 50S subunit	#N/A
COG0089	20.5311	22.2507	20.1879	22.3575	22.4748	23.3649	23.5308	23.1409	23.7216	23.5037	23.6022	Ribosome 50S subunit	#N/A
COG0090	23.6625	24.5988	24.5853	25.1185	24.868	25.5617	25.747	25.5977	25.5267	25.4973	25.7885	Ribosome 50S subunit	#N/A
COG0092	23.6515	24.2975	24.0121	24.5351	24.5603	25.1243	24.8903	24.655	25.0113	24.8597	25.0211	Ribosome 30S subunit	#N/A
COG0093	22.5807	24.1743	22.6907	23.8141	24.083	24.9831	25.0679	24.7444	24.7787	24.9478	25.1186	Ribosome 50S subunit	#N/A
COG0094	23.1996	23.6535	23.2987	23.9669	23.9532	24.3239	24.5429	24.216	24.4451	24.1512	24.3412	Ribosome 50S subunit	#N/A
COG0096	22.3836	22.8069	22.8212	23.4	23.3041	23.7263	23.7729	23.4372	23.8612	23.4028	23.7416	Ribosome 30S subunit	#N/A
COG0098	23.7264	24.8998	24.3149	25.123	25.0781	25.8854	26.0501	25.6107	25.8517	25.7691	25.9074	Ribosome 30S subunit	#N/A
COG0099	22.1251	23.2058	22.4186	23.6577	23.1063	24.1732	24.4077	24.1241	24.4542	24.2722	24.2451	Ribosome 30S subunit	#N/A
COG0100	21.7766	22.0636	21.9139	23.0231	22.6582	23.3179	23.3685	23.8434	23.8449	23.4381	23.3977	Ribosome 30S subunit	#N/A
COG0102	22.4677	23.5619	23.1449	23.6235	23.3706	24.4738	24.6682	24.1698	24.5196	24.6509	24.7352	Ribosome 50S subunit	#N/A
COG0103	21.9008	23.0715	22.0878	23.1759	22.9743	24.004	24.0974	23.5905	24.1093	23.963	24.0837	Ribosome 30S subunit	#N/A
COG0104	20.7507	23.1565	21.6761	22.6723	21.9789	23.4612	23.4992	22.9305	23.0749	23.1337	23.2805	Purine biosynthesis	EC 6.3.4.4
COG0108	19.6402	21.9909	20.369	21.9098	21.1423	22.6047	22.8059	22.3096	22.7409	22.7444	22.5094	Riboflavin/FAD biosynthesis	EC 4.1.99.12
COG0111	17.5796	20.6747	20.5797	21.8862	20.8117	22.49	22.7065	22.7327	22.5628	22.4469	22.5654	Serine biosynthesis	EC 1.1.1.95
COG0112	20.5963	22.1839	22.2623	23.1453	22.3279	23.5485	23.4122	23.5558	23.2291	23.4529	23.7897	Serine biosynthesis	EC 2.1.2.1
COG0115	20.3139	21.1751	21.1023	21.6685	21.6413	22.067	22.211	21.7241	21.9756	22.3288	22.0951	Isoleucine, leucine, valine biosynthesis	EC 2.6.1.42
COG0116	16.2257	12.996	15.193	16.1351	13.5001	17.7027	17.7318	17.9081	17.6179	17.7353	17.8518	23S rRNA modification	EC 2.1.1.173
COG0119	20.1497	21.663	22.3057	22.737	22.6523	23.5203	23.5357	24.1276	23.6164	23.5946	24.0162	Isoleucine, leucine, valine biosynthesis	EC 2.3.3.13
COG0126	23.6407	25.4849	24.4286	25.0994	24.6316	25.9545	26.1148	25.4887	25.8887	25.9649	26.0645	Glycolysis	EC 2.7.2.3
COG0129	18.3594	19.9005	18.7762	20.9722	20.4413	21.3671	21.4874	20.4989	21.0913	20.888	20.8178	Isoleucine, leucine, valine biosynthesis	EC 4.2.1.9
COG0133	15.3236	15.9413	14.9079	17.6412	14.7219	16.5481	17.4472	17.8095	16.5855	17.6496	16.911	Aromatic amino acid biosynthesis	EC 4.2.1.20
COG0136	18.1503	18.6649	18.8053	20.4869	20.0853	21.3958	21.5716	20.4113	21.5483	21.2454	21.054	Lysine biosynthesis	EC 1.2.1.11
COG0137	18.3972	20.2788	21.2072	21.4024	20.9684	22.1066	22.2236	21.9248	21.9767	22.3003	22.2648	Arginine biosynthesis	EC 6.3.4.5
COG0141	16.4189	15.916	16.0906	17.0061	16.3168	17.9785	18.8778	17.2506	17.6779	18.6585	17.7583	Histidine biosynthesis	EC 1.1.1.23
COG0149	23.4	24.6382	24.5226	24.712	24.6891	25.3935	25.5342	24.8071	25.2862	25.4045	25.2129	Glycolysis	EC 5.3.1.1
COG0150	20.1777	22.7485	20.5656	21.8191	21.8109	23.9318	24.2127	23.0156	23.3899	24.0824	23.772	Purine biosynthesis	EC 6.3.3.1
COG0151	18.1508	18.792	19.0511	19.7183	18.3654	20.5891	20.7067	20.055	20.4703	20.4552	20.9055	Purine biosynthesis	EC 6.3.4.13
COG0152	21.7281	22.1517	23.0224	23.3657	22.6638	23.9567	23.941	24.5644	23.9797	24.0201	24.3205	Purine biosynthesis	EC 6.3.2.6
COG0153	19.81	21.0859	22.1398	22.814	20.8176	22.6746	22.519	23.1698	22.2636	22.518	22.7624		#N/A
COG0154		15.6854		12.9034	13.3729	18.4065	17.9649	16.6263	16.9207	16.2135	17.3327	Aminoacyl-tRNA synthetases	EC 6.3.5.7
COG0156	21.5792	22.8734	23.477	23.8403	23.124	24.288	24.088	24.7822	24.1344	24.195	24.5054	Biotin biosynthesis	EC 2.3.1.47
COG0157	20.0292	22.4184	19.6047	21.3291	21.6138	23.2089	23.3685	22.7119	22.9991	23.0906	23.1104	NAD biosynthesis	EC 2.4.2.19
COG0161	18.1318	20.989	17.3189	21.358	19.8568	20.5964	21.7759	21.8406	21.5534	21.0777	20.7639	Biotin biosynthesis	EC 2.6.1.62
COG0164	15.9558	17.4493	15.7408	18.2798	16.3794	18.4087	18.6511	19.0978	18.7535	18.2573	18.6032		#N/A
COG0165	17.1567	18.0609	16.2268	18.866	19.0808	19.8873	20.0172	18.7382	20.3398	20.5235	19.3326	Arginine biosynthesis	EC 4.3.2.1
COG0166	22.4031	23.7412	23.2633	24.2303	23.8	24.8261	24.9067	24.5097	24.8813	24.9354	24.8987	Glycolysis	EC 5.3.1.9
COG0171			15.1271	16.5407	14.6583	17.2472	17.5222	16.4871	17.8029	17.5005	17.1726	NAD biosynthesis	EC 6.3.1.5
COG0172	19.8775	21.1104	21.4434	22.2061	21.7663	22.4339	22.6931	22.8719	22.7662	22.7758	23.0298	Aminoacyl-tRNA synthetases	EC 6.1.1.11
COG0173	20.8628	22.4758	22.9248	23.4145	22.7981	24.0936	24.0597	24.5149	24.0881	24.0384	24.3852	Aminoacyl-tRNA synthetases	EC 6.1.1.12
COG0174	17.2458	19.2258	18.7401	20.2935	18.7563	20.8804	20.234	20.9172	20.2429	20.4147	20.4115	Glutamine biosynthesis	EC 6.3.1.2
COG0176	19.8372	22.536	19.4238	23.8047	21.8651	24.0471	24.0671	23.2668	23.4998	24.2746	23.735	Pentose phosphate pathway	EC 2.2.1.2
COG0178	15.7126	18.2606	17.7211	19.5234	18.7306	19.8565	20.0328	19.3924	19.8756	19.4088	20.2246		#N/A
COG0180	15.9029	17.2863	17.1639	18.0118	18.2588	19.2494	19.3619	18.9119	19.8388	19.0965	18.9785	Aminoacyl-tRNA synthetases	EC 6.1.1.2
COG0183	20.754	23.6108	20.4968	22.8582	23.3035	24.5869	25.0898	23.642	24.1386	24.3598	24.5363	Fatty acid biosynthesis	EC 2.3.1.9
COG0184	21.2611	22.5316	22.1173	23.4518	23.0133	23.5731	23.7149	23.6376	23.8836	23.648	23.6988	Ribosome 30S subunit	#N/A
COG0185	22.1844	22.9351	21.2588	22.6288	22.3285	23.6718	23.7971	22.7651	22.9871	23.2887	23.2528	Ribosome 30S subunit	#N/A
COG0186	21.1477	21.665	20.9797	22.4329	22.7136	22.37	22.9626	22.9392	23.1032	22.7002	22.8868	Ribosome 30S subunit	#N/A
COG0187	20.3432	20.8187	20.1917	22.5222	21.8266	22.4814	22.5337	22.4721	22.9992	22.4303	22.27		#N/A
COG0188	18.0437	20.1182	20.0333	20.8072	19.7718	21.1171	21.5185	21.0061	21.3852	21.2654	21.3317		#N/A
COG0190	15.0499	18.4703	16.9618	20.1388	18.6396	20.6615	20.9938	20.3093	20.6756	20.6478	20.4658		#N/A
COG0191	22.4064	24.1285	24.1017	24.9643	24.4465	25.4738	25.4702	25.6388	25.542	25.6005	25.7108	Glycolysis	EC 4.1.2.13
COG0194		15.2528			16.1278	18.0619	17.2313		18.4081				#N/A
COG0195	18.531	20.0208	20.6103	21.4283	20.1086	21.7452	21.5691	22.0206	21.9153	21.6435	21.9393		#N/A
COG0196	19.1726	19.6476	20.2403	20.0934	18.6119	17.3033	17.5674	18.1904	17.825	16.9157	17.6521	Riboflavin/FAD biosynthesis	EC 2.7.7.2
COG0197	21.9509	22.5487	21.3792	22.8097	23.0432	23.6929	23.4284	23.5518	23.7518	23.1562	23.3828	Ribosome 50S subunit	#N/A
COG0199	20.5673	22.9777	20.2147	22.2367	22.3368	23.8539	24.1896	23.6483	23.9747	23.8831	24.021	Ribosome 30S subunit	#N/A
COG0200	21.8101	22.1868	22.4264	23.1491	23.3375	23.5914	23.6597	23.5474	23.6981	23.5697	23.5823	Ribosome 50S subunit	#N/A
COG0201	18.7963	20.7747	19.8797	21.1624	20.3868	21.7166	21.7018	21.548	21.5688	21.7743	21.6953	Sec pathway	#N/A
COG0205	22.4223	23.719	23.4668	24.5182	23.8035	24.5026	24.5969	24.2812	24.6852	24.689	24.6246	Glycolysis	EC 2.7.1.11;EC 2.7.1.90
COG0206	16.6886	18.6895	17.1405	20.2067	18.1953	20.1465	20.4065	19.6024	20.2704	20.0663	20.0751		#N/A
COG0210	12.6832		15.4885	16.1716	16.036	17.3547	17.5063	17.2986	16.8992	17.2495	17.2918		#N/A
COG0214	14.6856	17.5842	15.068	18.3486	17.4421	18.2689	18.7606	18.3168	18.5345	18.1872	17.9281	Pyridoxal phosphate biosynthesis	EC 4.3.3.6
COG0215	18.6494	19.5332	19.0803	20.4838	19.4412	20.5979	21.3099	20.4216	20.8887	20.8972	21.0027	Aminoacyl-tRNA synthetases	EC 6.1.1.16
COG0216	17.9695	19.2789	16.974	19.1933	19.1991	20.0831	20.3864	19.4813	20.4428	20.2035	20.5152	Translation factors	#N/A
COG0217	18.0786	17.6755	19.5203	19.641	18.7922	20.1631	20.3952	20.2675	20.4833	20.4787	20.4176		#N/A
COG0222	22.8742	24.7264	24.4216	24.4902	23.7688	24.8131	24.8188	24.6447	25.0652	24.807	25.1937	Ribosome 50S subunit	#N/A
COG0224	15.4623	16.9358	16.8537	18.5477	17.5085	18.7137	18.6445	18.8966	19.0474	19.0241	18.8726	FoF1-type ATP synthase	EC 7.1.2.2
COG0226	19.8025	19.7545	19.5305	18.3136	18.9225	18.3343	17.802	18.1993	18.2374	17.7029	18.1007		#N/A
COG0228	21.5259	21.9496	21.6845	22.5913	22.4053	23.0354	22.9652	23.1526	23.2498	22.9147	23.1987	Ribosome 30S subunit	#N/A
COG0230	15.3903	18.0726	17.2689	18.6589	20.0831	19.551	19.3926	20.3142	19.7435	19.7966	19.8583	Ribosome 50S subunit	#N/A
COG0231	19.1867	20.8324	20.7707	21.5312	21.0408	21.8352	22.0264	21.8528	22.2946	21.6556	21.8888	Translation factors	#N/A
COG0233	18.5012	20.1158	19.7426	20.6165	20.1674	21.9237	22.2211	21.6703	21.917	21.975	22.3544		#N/A
COG0234	21.6263	23.0874	22.9329	23.6127	23.0131	24.0834	24.5242	23.2347	24.3365	23.9391	23.7419		#N/A
COG0235	18.3723	19.9301	18.6206	21.9336	20.1461	21.8486	22.0733	20.6467	21.6508	21.8106	21.5799	Urea cycle	#N/A
COG0244	21.3741	22.9569	22.5402	23.0919	22.5403	23.5279	23.6972	22.919	23.6249	23.3643	23.3495	Ribosome 50S subunit	#N/A
COG0246	18.791	19.8548	18.0709	19.3089	18.7867	20.1239	20.5387	19.6826	20.3248	19.9999	20.2133		#N/A
COG0249	14.5959	15.4126	17.0487	17.9735	14.7781	17.9046	18.7134	18.1747	18.1839	18.4999	18.2757		#N/A
COG0250	19.3121	20.1084	20.5141	21.3679	21.2183	21.6513	21.2593	21.9752	21.9363	21.4183	21.9172		#N/A
COG0254	20.8361	21.3402	21.2188	22.1659	22.3607	22.8235	22.9412	22.7369	22.6672	22.5185	23.0135	Ribosome 50S subunit	#N/A
COG0255	20.3379	21.0629	19.7936	20.6966	21.2466	21.7652	22.191	21.3736	21.5039	21.4803	22.0023	Ribosome 50S subunit	#N/A
COG0257	18.4831	19.2824	18.3642	19.8134	20.5015	20.971	21.4191	19.9922	20.7121	21.3778	20.6269	Ribosome 50S subunit	#N/A
COG0258	13.0409	13.8496	13.9354	14.8805	13.5466	16.1446	16.4868	16.3276	15.4632	16.1097	16.0765		#N/A
COG0260	20.8094	20.3603	18.866	18.8815	20.3723	17.9015	18.2285	17.7931	18.1314	17.7466	18.1852		#N/A
COG0261	22.1656	23.1738	23.5564	23.6609	23.3958	24.3641	24.4335	24.6437	24.3939	24.1818	24.6434	Ribosome 50S subunit	#N/A
COG0264	22.4125	24.188	23.1891	24.1969	23.6982	24.8231	25.0084	24.3561	24.7406	24.7955	24.7987	Translation factors	#N/A
COG0267	18.4697	19.1558	16.9823	19.913	19.7246	20.7063	21.4251	20.1969	20.9387	21.0528	20.5983	Ribosome 50S subunit	#N/A
COG0274	19.0902	19.9285	20.5995	20.2924	19.8867	20.9071	20.7056	20.9936	20.8914	20.786	20.9231		#N/A
COG0280	19.3083	21.1343	21.535	22.2387	20.8752	22.8934	22.8332	22.6333	23.022	22.8915	22.8682		#N/A
COG0281		17.0892	17.0677	19.239	17.927	19.1141	19.3934	19.604	19.2089	19.1954	19.1276	Urea cycle	#N/A
COG0282	21.8548	22.5772	22.6166	23.5684	22.9327	23.5493	23.6711	23.5503	23.5238	23.6892	23.634		#N/A
COG0287			17.8369	16.7518						13.0848	13.4465	Aromatic amino acid biosynthesis	EC 1.3.1.12
COG0290	18.0787	19.6436	19.657	20.2682	20.0527	21.1824	20.9506	21.2705	21.3598	20.824	21.2797	Translation factors	#N/A
COG0291	15.937	19.3535	15.7917	19.4591	19.2886	21.5028	21.9627	20.1794	20.9454	20.8913	20.7332	Ribosome 50S subunit	#N/A
COG0292	19.8525	21.9055	20.8932	21.9608	23.2847	23.138	23.366	23.2952	23.2582	22.9889	23.3776	Ribosome 50S subunit	#N/A
COG0296	18.8467	19.7193	20.3608	20.1916	19.3818	21.3829	21.2608	21.1825	21.1583	21.309	21.4948		#N/A
COG0297	21.7117	23.7875	20.7484	23.3613	23.2723	24.8972	25.0495	24.1338	24.831	24.9417	24.7892		#N/A
COG0302	18.3025	18.17	17.2456	17.6249	17.2133	15.609	15.0009		15.387	16.9065	15.9858	Folate biosynthesis	EC 3.5.4.16
COG0312	13.692	14.0593	15.1473	18.4171	15.329	17.0908	17.2966	17.1331	17.2182	18.4696	17.7732		#N/A
COG0317	15.2327	16.1501	16.3596	17.4747	15.6161	18.6584	18.6371	18.7528	18.7377	18.5007	18.7388		#N/A
COG0326	21.3071	22.8362	22.6688	22.8883	22.8824	23.3888	23.8695	23.1521	23.5421	23.6119	23.362		#N/A
COG0330	19.3905	20.9206	20.7674	22.2885	21.0711	22.3911	22.3916	22.0055	22.5993	22.3469	22.3915		#N/A
COG0331	20.8961	23.3029	20.6299	22.0251	22.237	24.0299	24.321	23.4116	23.7434	24.0994	23.9206	Fatty acid biosynthesis	EC 2.3.1.39
COG0332	14.3929	18.4307	19.6	19.8922	18.6255	20.9438	20.5984	21.0567	20.7793	20.6003	20.9332	Fatty acid biosynthesis	EC 2.3.1.41;EC 2.3.1.180
COG0336	18.7217	19.9942	17.7282	16.4871		13.4278	13.1425	13.705	13.6782	13.1243	13.3482	tRNA modification	EC 2.1.1.228
COG0339	16.5039	18.3741	19.1802	19.9524	17.537	20.3755	20.0284	20.5234	20.4396	19.8318	20.0704		#N/A
COG0341	19.7216	21.4655	22.1507	22.3088	21.1239	22.5716	22.2783	22.8608	22.4488	22.0381	22.6524		#N/A
COG0346	16.0764	19.6744	20.1448	20.2191	19.9045	21.3225	20.8378	21.4471	20.8331	20.5858	20.9093		#N/A
COG0360	21.4893	21.1743	20.9507	21.9086	21.0165	22.3186	22.1071	22.0711	22.6845	22.1297	22.2092	Ribosome 30S subunit	#N/A
COG0363	17.9694	19.1927	19.3307	20.3205	19.4117	20.9183	20.8995	20.6462	21.0568	20.7277	21.3012	Pentose phosphate pathway	EC 3.1.1.31
COG0366	20.7193	22.0609	20.9523	21.829	21.0484	22.1975	22.2448	22.2724	22.8192	22.6336	22.6391		#N/A
COG0372	20.0941	22.9078	19.157	21.5907	21.897	23.8077	24.1045	23.2304	23.6769	24.2373	23.8513	TCA cycle	EC 2.3.3.16
COG0377	14.7148	15.643	17.3956	18.1527	17.3328	19.6158	19.0637	20.0332	19.413	19.1936	19.3742	NADH dehydrogenase	#N/A
COG0379	13.701	14.4816	15.4582	15.4864	14.1309	12.5056	12.0555			13.0507		NAD biosynthesis	EC 2.5.1.72
COG0393	15.3835	16.242	13.6767	19.0602	17.1111	18.3399	18.6898	17.7852	18.5947	18.2439	18.6473		#N/A
COG0394		16.7749		15.5115	17.7985	19.2474	19.4722	17.2823	18.0346	18.1223	18.2146		#N/A
COG0395	19.8611	23.0141	17.7346	21.9398	22.2173	24.524	24.5078	23.5419	24.7449	24.8072	24.8187		#N/A
COG0404	17.7036	19.8379	20.6819	20.9849	20.8074	21.4077	20.8283	21.5786	21.3688	21.267	22.1367	Glycine cleavage	EC 2.1.2.10
COG0405	19.9277	18.7955	16.4461	19.7425	18.9308	17.3202	18.1784	16.3281	16.358	16.2207	17.5795		#N/A
COG0416	17.368	18.5901	18.8554	20.8125	19.7253	21.2305	20.9265	21.2133	21.0929	20.7531	21.2412		#N/A
COG0423	19.8042	21.291	21.3191	22.4106	21.5613	22.8156	22.7865	22.7422	22.5765	22.4262	22.4616	Aminoacyl-tRNA synthetases	EC 6.1.1.14
COG0425		14.4597		17.1586	15.0783	20.1255	18.7577	18.8369	19.1533	18.25	18.7911		#N/A
COG0426	21.8783	23.8493	20.9094	23.3379	23.0869	24.4588	24.7355	23.6825	24.0464	24.5446	24.2392		#N/A
COG0436	19.7502	21.2553	21.0407	22.2513	21.2786	22.7349	22.9468	22.5827	22.8024	22.8056	22.7915	Isoleucine, leucine, valine biosynthesis	EC 2.6.1.2
COG0438	18.8435	19.6707	20.7251	19.8263	19.2686	20.8477	20.7516	21.4663	20.5745	20.4347	20.9457		#N/A
COG0440		15.1392		17.7504	15.2363	18.7313	18.6716	17.9173	18.7029	19.0555	18.6845	Isoleucine, leucine, valine biosynthesis	EC 2.2.1.6
COG0441	20.3013	21.2939	21.9486	23.0209	21.8636	22.8907	22.6779	22.958	22.7696	22.6953	22.9113	Aminoacyl-tRNA synthetases	EC 6.1.1.3
COG0442	19.4416	20.7255	21.0966	21.8418	20.7743	21.8256	21.9563	22.2919	21.883	22.3707	22.1005	Aminoacyl-tRNA synthetases	EC 6.1.1.15
COG0443	23.2828	25.1131	24.6752	25.0684	24.7394	25.8599	26.1762	25.7077	25.9253	25.8697	25.9988		#N/A
COG0444	18.0488	19.0449	20.1051	20.1992	20.6495	21.4501	21.1827	21.4817	21.4011	20.797	20.9573		#N/A
COG0448	22.4371	24.1346	23.5573	24.5266	23.9884	25.4907	25.5631	25.0656	25.3947	25.4645	25.4557		#N/A
COG0449	20.6091	21.8047	20.7974	22.1462	21.427	22.9662	23.1472	22.3126	23.0327	23.1558	23.0349		#N/A
COG0451	19.6262	21.5565	19.7896	21.7143	21.1552	22.9143	23.0695	22.4229	22.7694	22.9787	22.6568		#N/A
COG0459	24.3132	26.007	25.1711	25.9295	25.4283	26.4509	26.963	26.1485	26.6723	26.5274	26.4041		#N/A
COG0460	14.769	15.8864		17.25	16.8268	18.6761	19.1248	17.5865	18.058	18.0205	18.2486	Methionine biosynthesis	EC 1.1.1.3
COG0461	16.341	18.6546	19.3569	19.7641	18.9663	20.7197	21.0201	20.5938	20.3568	20.9516	20.4674	Pyrimidine biosynthesis	EC 2.4.2.10
COG0463	14.9053	17.1228	17.3569	18.9464	17.1336	19.9078	19.8598	18.5692	20.128	19.546	19.1069		#N/A
COG0465	17.0634	18.8171	19.1244	19.2022	17.1794	19.8116	19.6684	20.0591	19.9893	19.6746	20.1708		#N/A
COG0468	18.0852	19.8136	20.0072	21.0982	19.2097	21.384	21.5331	21.662	21.5479	21.3232	21.4562		#N/A
COG0473	15.4593	18.5076	17.1545	19.7714	18.9204	20.8814	21.1226	19.6968	19.9444	20.3063	20.036	TCA cycle	EC 1.1.1.42
COG0474	16.4167	18.652	17.9475	19.6957	18.9449	20.5845	20.7504	19.9268	20.7955	20.8654	20.8941		#N/A
COG0480	24.9041	26.1	25.5486	26.2936	25.5816	26.6799	26.5863	26.4886	26.4025	26.4794	26.6288	Translation factors	#N/A
COG0481	14.6599	16.3095	18.1126	18.1516	15.2858	18.4079	18.1109	18.7128	18.5656	18.4947	18.6746		#N/A
COG0484	14.527	18.7168	18.8549	19.6286	19.17	20.5967	20.9547	20.3698	20.7227	20.5845	20.4278		#N/A
COG0488	18.3063	21.316	20.9216	21.7736	20.7261	22.3951	22.4712	22.2284	21.8191	22.149	22.1058		#N/A
COG0489	12.8113	15.1474	17.7205	17.9975	16.3632	18.3812	18.1165	18.9186	18.5918	18.1973	18.5665		#N/A
COG0492	19.8796	20.4265	19.3037	20.4391	20.1768	21.1588	21.2178	20.7329	21.0765	21.1561	20.9852		#N/A
COG0493	20.8391	23.4577	21.6494	23.2051	23.0255	24.7096	24.8234	24.1082	24.7958	24.778	24.8137	Glutamine biosynthesis	EC 1.4.1.13
COG0495	21.5353	22.4489	21.4811	23.3433	22.6948	23.2006	23.3771	23.3906	23.577	23.3692	23.1085	Aminoacyl-tRNA synthetases	EC 6.1.1.4
COG0498	14.8208	18.072	16.158	18.9385	18.103	20.4611	20.4489	18.9494	20.2034	20.6936	20.3662	Threonine biosynthesis	EC 4.2.3.1
COG0501		15.9575	16.5688	17.4297		18.4049	18.8903	19.0507	18.7514	18.6474	18.7476		#N/A
COG0503		15.4102	14.8562	17.346	14.3307	18.3497	18.7589	18.3155	18.3583	18.9051	19.1339	Purine salvage	EC 2.4.2.7
COG0505		15.3113	15.5079	16.0627	15.4557	18.2832	18.3884	18.0854	18.1462	17.7071	17.9287	Arginine biosynthesis	EC 6.3.5.5
COG0510	16.3823	16.7959		17.2339	16.102	17.8326	18.647	18.1284	18.052	17.8347	18.1556		#N/A
COG0511	19.0829	22.3405	21.858	22.635	21.5599	23.1325	23.0778	23.3346	23.0801	23.0531	23.0338	Fatty acid biosynthesis	#N/A
COG0516	20.2821	21.4417	21.4695	22.6948	21.7532	22.7425	22.8331	22.8095	22.864	22.7369	22.9096	Purine biosynthesis	EC 1.1.1.205
COG0518	20.1282	21.3948	21.7377	22.2151	21.7211	22.3941	22.3492	22.6519	22.301	22.2386	22.5431	Purine biosynthesis	EC 6.3.5.2
COG0522	23.4692	23.9916	23.7246	24.7335	24.5131	24.9733	25.0316	25.0459	25.1184	24.8506	25.0719	Ribosome 30S subunit	#N/A
COG0523	20.0062	20.6358	19.6303	22.3146	21.5134	22.0717	22.0588	22.0115	22.7378	22.0797	21.8878		#N/A
COG0524	21.4773	22.3253	22.9072	23.2493	22.8757	23.9116	23.8541	24.3313	23.9575	23.9847	24.192	Glycolysis	EC 2.7.1.11
COG0526	16.5421	17.8353	18.2881	19.1616	18.0102	19.7293	19.2228	19.9689	19.4715	19.0742	19.6867		#N/A
COG0528	16.212	18.4408	18.6429	19.4268	17.3973	20.1769	21.0898	20.4134	21.5075	20.324	20.4056	Pyrimidine biosynthesis	EC 2.7.4.22
COG0529		17.0141	13.7234	15.9002	15.3402	19.1462	19.6297	16.107	17.2985	18.4879	18.2624	Cysteine biosynthesis	EC 2.7.1.25
COG0532	19.9015	21.8339	22.4483	22.7647	22.0382	23.5227	23.5431	24.0066	23.6319	23.6153	23.9553	Translation factors	#N/A
COG0536	14.5666	16.2837	16.653	18.5749	16.6063	18.4378	18.7446	18.609	18.7803	19.762	18.9704		#N/A
COG0538	18.6631	21.2645	18.5279	21.1806	20.4024	21.9046	21.9905	21.7664	21.3538	21.9332	21.8518	TCA cycle	EC 1.1.1.42
COG0539	23.2975	24.7282	25.0073	25.3056	24.7501	25.613	25.6506	25.5495	25.7532	25.462	25.7154	Ribosome 30S subunit	#N/A
COG0540	18.7244	19.6123	19.2259	20.5454	20.198	21.0563	21.1879	20.6954	21.1018	21.0277	21.2216	Pyrimidine biosynthesis	Hte carbamoyltransferase, catalytic subunit
COG0541	16.6501	16.9004	19.691	20.1152	18.5953	20.0441	20.0723	20.7418	20.4117	20.329	20.5334	Sec pathway	#N/A
COG0542	21.8664	23.9705	23.385	23.1543	23.4078	24.9852	25.0503	24.67	24.8443	24.8651	24.9571		#N/A
COG0543	18.1005	19.3215	15.5242	19.5398	18.4713	20.7221	20.4891	19.8138	20.5239	20.4495	20.444		#N/A
COG0544	21.2483	22.7095	22.249	22.8862	22.4596	22.9065	23.246	22.9486	23.353	23.2404	23.4826		#N/A
COG0545	17.9568	19.8199	20.4997	21.4134	21.0911	21.5855	21.4826	22.0363	21.7404	21.4632	21.6682		#N/A
COG0548		15.8219		17.0337	14.0249	18.2217	18.5999	17.04	18.5607	18.9649	18.538	Arginine biosynthesis	EC 2.7.2.8
COG0549		14.0297	12.4199	17.4172	14.7482	18.2738	16.9487	17.1063	18.5134	18.1783	17.1901		#N/A
COG0550	15.9786	17.0965	19.2878	19.3314	17.3383	19.3804	19.3539	19.6238	19.7071	19.4334	19.4248		#N/A
COG0552	13.6817	15.1406	17.4669	17.5407	16.4605	17.601	17.6098	18.1231	17.4048	17.9103	17.9652	Sec pathway	#N/A
COG0554	20.8039	23.5637	19.3465	22.5403	22.3087	24.0526	24.4677	23.7368	24.3961	24.5001	24.6595		#N/A
COG0556	14.0233	15.6791	12.712	17.1529	15.7277	17.3376	17.8678	16.9147	17.8685	17.1651	17.9744		#N/A
COG0557	15.7611	18.8855	18.982	20.0623	19.085	20.5873	20.7268	20.3391	20.9039	20.5337	20.7743		#N/A
COG0562	16.3634	17.9156	16.4548	17.8491	18.0811	18.7257	18.9548	18.3128	18.742	18.6292	19.1343		#N/A
COG0563	16.782	20.1242	18.3999	20.0298	18.1091	22.0019	22.3554	20.8652	21.6237	22.4041	22.0534	Pyrimidine biosynthesis	EC 2.7.4.3
COG0568	20.3696	22.9745	20.1223	21.8446	22.016	24.1119	24.2203	23.2722	23.9563	24.2495	24.1373	RNA polymerase	#N/A
COG0574	23.0112	25.0241	23.4966	25.1373	24.6887	26.432	26.5545	26.0451	26.1918	26.3599	26.3798	Gluconeogenesis	EC 2.7.9.1;EC 2.7.9.2
COG0576	15.5616	19.2588	18.5296	18.7842	18.6243	20.8981	21.5974	19.0473	20.6687	20.2487	20.5999		#N/A
COG0579		14.3327	14.506	15.593	16.1567	17.1677	17.3375	15.0582	16.4454	17.1133	16.8174		#N/A
COG0584	17.6179	18.2121	17.9536	19.1987	16.9761	19.469	19.1983	20.3695	19.4341	19.2948	19.7486		#N/A
COG0587	18.1937	20.4205	17.3819	20.5786	19.8347	21.2808	21.713	20.4104	21.2945	21.5882	21.6918		#N/A
COG0589	20.4328	21.1739	20.0332	22.3291	21.5932	22.0011	22.0972	22.1856	22.769	22.2313	21.9894		#N/A
COG0592	15.7318	17.8983	18.2114	18.9539	18.4038	20.0848	19.9373	19.3054	20.3596	20.4844	20.6259		#N/A
COG0595	16.2293	18.1796	14.3105	19.3213	18.305	19.791	19.8635	18.9035	19.6875	19.521	19.776		#N/A
COG0596	14.5307	15.095		16.883	16.0209	18.042	17.8119	16.5252	18.2262	17.3541	18.1238	Menaquinone biosynthesis	EC 4.2.99.20
COG0601	19.2064	21.7782	17.9245	20.752	21.0252	23.09	23.4393	21.7562	22.7847	23.077	22.9648		#N/A
COG0604	15.8852	18.5415	16.0984	18.4916	16.6371	19.4943	19.4152	19.7329	18.4604	18.825	18.2016		#N/A
COG0605	20.4591	21.1316	22.5536	22.4226	21.846	22.4689	22.5909	23.2771	23.1331	22.7434	23.0193		#N/A
COG0612	17.7311	18.6365	20.1682	21.4782	19.7602	21.4039	20.8074	21.482	21.3591	20.8785	21.2448		#N/A
COG0618	15.8701	18.8196	14.1298	17.0859	17.4736	20.4979	20.8643	19.455	20.5259	20.6203	20.5953		#N/A
COG0624	20.5314	22.3934	19.0713	22.3857	21.5709	22.9554	23.0005	22.0933	22.9276	23.1404	22.9278	Arginine biosynthesis	EC 3.5.1.16
COG0629	18.0671	20.4117	16.4748	20.9406	20.6781	21.6935	22.2243	20.4802	21.6907	21.7641	21.4361		#N/A
COG0633	17.2305	19.7953		19.4016	16.4793	20.3918	20.9756	20.7746	20.1721	19.9804	19.854		#N/A
COG0634	12.843		14.0119	16.1008	12.6509	16.5991	16.7733	14.8318	16.6176	16.5876	15.7785	Purine salvage	EC 2.4.2.8
COG0636	14.5357	16.7417	17.0394	17.3321	15.6884	18.7276	18.0327	19.3975	18.0487	17.3887	19.1614	FoF1-type ATP synthase	EC 7.1.2.2
COG0641	12.6832			14.5791	12.4861	15.3467	15.4877		13.6455	14.4662	15.1982		#N/A
COG0642	11.9111	17.7414	16.2588	19.7035	17.1059	19.012	19.4083	18.7052	19.2839	19.2249	19.2905		#N/A
COG0643	16.7209	20.8184	20.644	21.1585	20.7035	22.5471	22.6782	21.735	22.6946	22.7052	22.9811		#N/A
COG0652	16.7472	17.257	16.9066	18.7956	18.5747	19.6546	19.8116	19.3017	19.4237	19.9445	19.8157		#N/A
COG0653	21.1102	23.3653	21.5025	22.9186	22.6507	24.2757	24.5327	23.913	24.3783	24.5093	24.5715	Sec pathway	#N/A
COG0655	14.7077	16.2847		18.0804	16.455	18.1441	18.3468	18.3249	18.3803	18.362	17.6408		#N/A
COG0662	12.8261	14.0069		13.5622	11.6889	14.1641	15.0337	15.3569	15.1061	14.9007	13.9699		#N/A
COG0664	14.5984	15.259	16.8115	17.1164	15.2427	16.5751	17.098	17.6137	17.3062	17.3273	17.5015		#N/A
COG0665	16.6536	16.5946	16.8217	17.4912	16.2392	18.6	18.3237	18.6848	19.571	19.5895	18.4773		#N/A
COG0671	14.3124		14.7943	14.8834	16.2598	16.828	17.2132	18.0207	16.2214	16.6159	17.6896	Phospholipid biosynthesis	EC 3.1.3.27
COG0673	20.6548	22.4878	21.6686	22.7354	21.9172	23.5242	23.6414	23.067	23.704	23.8401	23.5683		#N/A
COG0674	25.1139	25.9973	25.7605	26.2594	26.0925	26.6014	26.8172	26.3544	26.3715	26.5163	26.4472	Pyruvate oxidation	EC 1.2.7.1
COG0676	20.6625	21.727	19.8676	18.6689	17.3419			12.1522		12.1492			#N/A
COG0677	15.4351	16.3314	16.3142	19.1808	18.2484	18.4247	18.5573	17.5517	20.272	20.4672	20.0704		#N/A
COG0698	15.2693	17.0272		18.8371	17.6356	19.2076	19.1118	18.8945	19.3356	19.902	19.1098	Pentose phosphate pathway	EC 5.3.1.6
COG0706		15.6975	17.5113	17.8277	16.5025	17.9783	18.7248	17.4956	19.1314	18.0064	18.2616	Sec pathway	#N/A
COG0711		14.3566		15.4519	15.1189	16.7284	15.6729	16.7445	17.2728	17.5395	17.5736	FoF1-type ATP synthase	EC 7.1.2.2
COG0714	16.7467	18.847	20.4963	20.3578	19.202	20.8352	21.0514	21.3505	21.3818	20.9124	21.2648		#N/A
COG0724		17.096		15.8659	15.6053	17.6414	18.6805	18.8968	18.7446	18.191	17.9839		#N/A
COG0728		15.1237	14.1342	15.9796	14.3555	16.5327	17.4064	17.8284	17.4464	17.0154	16.9432		#N/A
COG0740	19.6433	21.2461	21.8046	21.9019	21.2671	22.3273	22.4634	22.9391	22.5529	22.6557	22.7223		#N/A
COG0745	19.7142	20.8715	22.267	22.6122	21.2248	22.8035	22.6876	23.2043	22.6282	22.5305	23.0056		#N/A
COG0747	21.5268	22.1048	17.6526	22.4245	21.7406	22.7897	22.9397	22.5159	23.2082	23.2236	22.5499		#N/A
COG0771	14.5469	15.083	16.5579	16.926	15.6579	17.7011	17.5206	18.1824	17.6225	17.3729	17.7831	Mureine biosynthesis	EC 6.3.2.9
COG0775	16.3179			17.0306	18.9306	13.562	13.2131	13.4763	16.5844	14.165	16.4567	Menaquinone biosynthesis	EC 3.2.2.26
COG0776	21.2585	22.9374	21.435	22.6767	22.3477	23.9747	24.2632	23.8536	24.2147	23.9272	24.3997		#N/A
COG0778	16.2952	18.0478	17.8573	18.4387	18.2769	19.4524	19.2131	19.5949	19.476	19.5188	19.6133	Pyrimidine degradation	EC 1.1.1.298
COG0782	18.578	19.8454	19.4488	19.8543	19.817	20.5422	21.2278	20.7619	21.1818	21.2053	21.0762		#N/A
COG0783	21.3717	22.1855	20.0539	19.8766	17.9989	17.2191	16.3617	18.1344	17.14	18.4441	18.6188		#N/A
COG0784	15.4857	20.8001	11.4228	20.0288	18.5969	21.9507	22.2122	21.2323	22.1171	22.1622	21.7472		#N/A
COG0793	18.2022	19.7712	19.313	19.7871	19.3173	20.3823	20.1284	20.8064	20.4635	20.2779	20.4715		#N/A
COG0799				13.071		15.0686	18.0242	15.1895	17.6767	17.9643	17.9273		#N/A
COG0800	19.1893	19.4952	18.6522	21.3919	20.3987	22.0113	21.6934	21.1612	22.032	21.4207	21.848	Entner-Doudoroff pathway	EC 4.1.2.14
COG0810	19.6388	21.095	20.3078	22.2339	21.5082	22.6582	22.5873	23.1863	22.8229	22.955	23.1502		#N/A
COG0828	19.4585	21.4427	19.5637	21.3708	21.0029	22.2249	22.5245	21.6592	22.2019	22.3343	22.259	Ribosome 30S subunit	#N/A
COG0835	14.1926	19.402	12.2798	19.3403	18.8821	21.1824	21.2443	19.7857	21.1632	21.3296	21.1021		#N/A
COG0838		15.7224	16.9118	17.0432	15.8394	18.235	17.9461	19.0158	18.3254	17.8735	18.7939	NADH dehydrogenase	#N/A
COG0840	21.5161	24.756	20.1186	23.595	24.0242	25.2312	25.3818	24.2955	25.065	25.3079	25.1936		#N/A
COG0841	18.1617	18.2775	20.7003	20.4449	19.2411	20.8277	20.4594	21.1362	20.7357	20.4714	20.9288		#N/A
COG0845	15.8431	17.2674	19.6485	20.3205	18.8591	20.6341	20.1958	20.8868	20.8294	20.1637	20.7689		#N/A
COG0846				11.5775		16.8778	17.6867	16.027	16.6274	17.8871	16.4814		#N/A
COG0848	16.8327	18.7598	19.478	20.5672	19.8447	21.2831	21.0459	21.6465	21.4771	20.9958	21.2289		#N/A
COG0858	14.1944		16.9945	15.2267	16.1564	17.2262	16.7858	17.1374	17.5009	16.2547	17.5571		#N/A
COG0860	17.5708	20.7884	16.3142	20.0036	19.9966	21.4899	21.7716	20.6637	22.0885	21.8189	21.5642		#N/A
COG1003	16.5229	18.7666	17.7769	19.6664	19.1478	21.0351	20.7751	20.6837	20.7954	20.6071	21.1615	Glycine cleavage	EC 1.4.4.2
COG1004	13.9961	16.6846	16.7011	17.52	15.2981	18.2696	18.0429	18.2339	17.7024	17.8874	18.638		#N/A
COG1013	19.1796	19.9859	20.8219	22.0118	20.4199	21.9366	22.1083	22.2187	21.6773	21.8637	22.079	Pyruvate oxidation	EC 1.2.7.1
COG1014	17.9695	19.0736	16.0666	19.4352	19.496	20.1879	20.4478	19.6802	20.434	20.3475	20.6099	Pyruvate oxidation	EC 1.2.7.1
COG1020	15.7131	16.1451		17.7836	16.7508	19.3533	20.0743	17.048	19.4412	18.9112	19.428		#N/A
COG1022	19.8976	20.3301	19.9461	21.9197	21.3619	21.5672	21.6938	21.8439	22.5702	21.6966	21.6588		#N/A
COG1024	20.835	22.5506	21.1794	22.9833	22.7095	23.2867	23.7415	23.3329	23.5824	23.4124	23.4699	Fatty acid biosynthesis	EC 4.2.1.17;EC 4.2.1.149
COG1026	14.6712	16.3112		16.1164	16.5872	19.8062	19.7103	18.1769	20.0446	18.9837	19.2661		#N/A
COG1027	21.4006	22.5164	23.2666	21.7006	21.2436	20.3259	20.52	21.6169	20.1174	20.4445	20.7671		#N/A
COG1028	21.2968	22.2155	23.2227	23.7042	23.1197	24.3135	24.3211	24.6624	24.4074	24.2933	24.5242	Fatty acid biosynthesis	EC 1.1.1.100
COG1043	19.3313	19.9181	19.9249	20.3046	19.294	20.9875	20.6017	21.6284	20.8078	20.5765	21.1884	Lipid A biosynthesis	EC 2.3.1.129
COG1048	18.5058	20.896	18.4528	20.2653	18.7453	21.0823	21.1131	20.9832	20.856	21.3041	21.5459	TCA cycle	EC 4.2.1.3
COG1069	19.9273	20.8183	19.6281	17.1641		15.5368	16.7771	15.4128	14.5412	13.7731	14.6585		#N/A
COG1070	18.6974	21.0518	20.7998	21.9751	21.1785	22.9162	23.0969	22.5797	22.8281	22.9594	22.719	Non-phosphorylated Entner-Doudoroff pathway	EC 2.7.1.12
COG1077	18.7893	20.7309	20.2869	22.3129	19.5807	21.7682	21.9916	21.3945	22.3608	22.0794	21.8038		#N/A
COG1080	19.7369	20.6464	19.1191	20.0106	19.3949	20.6932	21.174	20.53	20.5995	20.6836	21.0519		#N/A
COG1085	16.7172	17.0292		16.1515	16.0166	15.7133	15.4233	14.3941	15.6247	15.3611	14.4255		#N/A
COG1086	13.9014	16.6508	14.9186	18.3812	17.4427	19.2763	19.4061	17.3618	19.1356	18.331	19.1772		#N/A
COG1087	21.0971	22.8991	21.9368	23.3444	22.6016	23.9041	23.9761	23.4296	23.9456	23.8972	23.8934		#N/A
COG1088	17.6798	19.2385	19.249	20.1123	19.4234	20.611	20.781	20.9345	20.9902	20.8103	20.8651		#N/A
COG1101	14.3481	16.4487		17.1858	16.2839	17.8321	18.1051	17.2246	17.1694	18.1983	17.1405		#N/A
COG1102	19.5102	22.2336	16.9697	20.793	21.2638	22.988	23.3771	22.2774	22.8631	23.0263	22.9383		#N/A
COG1109	21.5452	23.179	23.2057	23.5996	23.1191	24.5602	24.6841	24.2754	24.4927	24.5603	24.6735		#N/A
COG1115	20.3145	21.6516	22.1086	22.7447	22.0236	23.7781	23.7298	24.5402	23.615	23.6635	24.0779		#N/A
COG1123	14.8309	16.407		16.945	16.2322	17.5668	17.6234	17.0472	18.0184	17.2036	17.223		#N/A
COG1125		16.8022		18.033	17.7463	19.6292	18.9168	19.29	19.6647	19.2747	19.5237		#N/A
COG1129	20.1968	21.8786	21.3315	22.283	21.9143	22.609	22.723	22.2449	22.5351	22.3372	22.3523		#N/A
COG1131	18.2534	18.9851		18.5707	19.575	20.2319	20.7185	19.0999	20.7421	20.3522	20.7189		#N/A
COG1132	16.8962	17.7788	16.9337	19.6205	16.4822	20.0876	20.6019	19.3369	20.2681	20.393	20.3648		#N/A
COG1136	13.4265	18.8391	12.4801	17.4477	11.3081	20.2892	21.307	19.413	18.9786	18.703	19.2338		#N/A
COG1143	19.7082	20.8832	19.2362	21.0458	19.7848	21.045	21.482	21.1252	21.965	21.9275	21.8596	NADH dehydrogenase	#N/A
COG1155	21.1944	23.133	21.556	23.0874	22.8536	24.1071	24.535	23.6094	23.8666	23.9683	23.8645	A/V-type ATP synthase	EC 7.1.2.2
COG1156	18.4334	19.662	15.7777	21.1216	20.296	21.5328	21.8945	20.7639	21.6013	21.4842	21.0593	A/V-type ATP synthase	EC 7.1.2.2
COG1158	18.3664	19.3005	19.3596	20.1074	19.3035	20.4102	20.3849	20.4399	20.4844	20.256	20.5701		#N/A
COG1159	16.9243	19.0986	20.9959	19.8459	19.9595	20.4668	20.6569	21.5154	21.3248	20.5562	21.1588		#N/A
COG1160	15.2755	17.4716	18.9499	19.3133	19.0319	19.834	19.6583	20.1989	19.8257	19.6317	20.2323		#N/A
COG1161	13.8524		13.8452	14.054					16.131	16.4282	15.8937		#N/A
COG1164	16.0548	14.6229		18.4443	16.7779	18.7021	18.8641	17.0451	19.3128	18.9134	19.0257		#N/A
COG1175	19.4239	20.8373	17.4285	21.3657	19.7438	20.8286	20.9332	21.0058	21.8767	21.6632	21.9682		#N/A
COG1181	19.272	22.0585	19.3638	20.9204	21.0044	23.429	23.5082	22.2601	23.5278	23.6953	23.9457	Mureine biosynthesis	EC 6.3.2.4
COG1185	22.6472	24.216	23.917	24.5925	24.1329	25.0132	25.0185	24.7589	24.8214	24.969	25.0578		#N/A
COG1186	15.5804	15.6142	17.4791	18.2471	17.5813	19.1381	18.5772	19.0643	18.9067	18.6899	19.0431	Translation factors	#N/A
COG1187	18.3657	20.2682	21.4684	21.5209	20.9446	22.2802	22.0748	22.6886	22.1088	21.8517	22.4966	16S rRNA modification	EC 5.4.99.19
COG1192		14.8395	16.0867	16.7901	14.424	17.7117	17.1525	18.2924	17.5331	17.8075	17.9398		#N/A
COG1207	18.4321	19.7084	16.9471	19.5191	19.7851	20.1967	20.4847	19.7828	20.3915	20.3018	20.9185		#N/A
COG1209	19.9384	21.8353	22.6978	23.1503	22.2879	23.9188	23.7936	24.5126	23.793	23.8059	24.2033		#N/A
COG1210		16.2145	11.8851	15.4829		17.017	17.7775	18.2582	17.7142	17.2938	17.4887		#N/A
COG1213		15.4034	18.083	16.6476	14.6857	18.7711	17.4444	19.4766	18.6664	18.2976	19.0652		#N/A
COG1217	18.245	19.8808	19.9645	20.5248	19.671	20.7553	20.8187	20.5322	20.7968	20.7252	20.7524		#N/A
COG1219	18.5923	19.544	19.6996	20.5105	19.6482	21.0063	21.2438	21.0864	21.32	20.9656	21.1658		#N/A
COG1225		15.3153	16.768	18.204	15.6891	17.4733	17.6874	18.451	18.4613	17.6799	18.498		#N/A
COG1235	14.5481	14.9366		14.7567	14.1452	17.0499	16.7669	16.3371	17.6026	15.504	17.2469		#N/A
COG1236		16.8765		18.267	17.2501	19.3296	19.0313	18.1677	19.5697	19.4767	19.6325		#N/A
COG1240	14.5372		14.6614	15.9241	15.336	17.2516	17.5513	16.5001	17.1254	16.3241	15.7486		#N/A
COG1250	21.1005	23.3197	20.3971	23.3423	23.036	24.3554	24.5407	23.5612	24.1604	24.2897	24.29	Fatty acid biosynthesis	EC 1.1.1.35
COG1251	20.8802	23.1492	19.4148	21.9734	22.3884	24.3441	24.5992	23.0364	23.7808	24.3332	24.2879		#N/A
COG1260	21.6555	23.1289	23.8186	23.8314	23.3071	24.6476	24.4365	25.3179	24.407	24.3393	24.8204		#N/A
COG1263	16.9493	19.4994	16.8534	19.2429	18.0429	21.3294	21.2003	20.3971	20.9968	20.7517	21.0321		#N/A
COG1269	15.9665	17.6754	14.0152	18.9732	17.9107	19.5013	19.1407	18.638	18.9015	18.7297	19.0736	A/V-type ATP synthase	EC 7.1.2.2
COG1278	17.6914	20.5149	18.5933	20.4085	18.526	22.0262	22.3355	21.2216	21.8917	22.0436	21.9637		#N/A
COG1291	15.4952	17.7072		18.1274	16.3675	19.6561	19.634	17.6959	19.7037	19.1559	19.0118		#N/A
COG1298	18.2896	19.1373	16.1508	18.9713	19.4354	19.8442	20.2069	19.2057	20.2076	19.9375	20.3138		#N/A
COG1299	18.114	21.2286	15.806	19.3576	20.0658	22.4332	22.51	21.6311	22.3929	22.3354	22.0979		#N/A
COG1301	18.7863	21.0236	16.8014	20.8769	18.3413	20.4675	21.0269	20.4901	21.6873	21.4087	21.3341		#N/A
COG1304	10.707					12.7271			13.1111	13.3514		Isoprenoid biosynthesis	EC 5.3.3.2
COG1307	14.1342			16.0458	16.2412	17.5091	17.6418	16.5357	17.7124	17.3129	17.2875		#N/A
COG1312	18.2032	18.8822	16.9744	18.4276	17.4368	19.9331	20.5442	18.9371	20.2592	20.1575	19.7281		#N/A
COG1315		16.0809		13.4099	14.7028	18.0824	18.2351	16.4278	16.9548	17.9394	18.0793		#N/A
COG1328	14.2249	16.2788	17.7856	19.2216	18.4258	19.5142	19.5121	19.0169	19.639	19.5319	19.703	Thymidylate biosynthesis	EC 1.1.98.6
COG1335		14.9873	15.4423	14.3996	15.8503	17.2399	17.0012	15.5944	17.5212	16.8208	17.4488	Pyrimidine degradation	EC 3.5.1.110
COG1342		15.7984		16.4521	13.3619	17.34	17.7598	18.3503	17.4777	18.1376	16.8457		#N/A
COG1344	26.1504	27.2259	23.7536	28.3961	27.5617	28.2729	28.1795	28.0554	28.3196	28.399	28.6121		#N/A
COG1352	19.9342	22.4882	19.0073	21.8258	21.7992	23.6508	23.5508	22.8159	23.5263	23.7455	23.5372		#N/A
COG1359	16.5336	16.6669	16.6468	16.7352	16.0408	14.3919	13.4615	13.2649	14.3028	14.2111	13.9977		#N/A
COG1362	21.6182	23.6621	21.0292	23.4876	22.8929	24.4015	24.6509	23.8672	24.1809	24.5273	24.2912		#N/A
COG1363	18.7883	19.8508	16.1508	20.2288	19.8178	20.5144	20.8463	20.2822	20.688	20.7389	20.6435		#N/A
COG1387		13.983		13.6381	16.0964	17.0672	15.0167	15.967	17.0191	16.5278	17.0325	Histidine biosynthesis	EC 3.1.3.15
COG1390		16.4277		16.1319	13.8216	17.7751	18.774	16.6877	17.8888	18.1036	18.0732	A/V-type ATP synthase	EC 7.1.2.2
COG1394	14.4173	15.3031		17.2876	15.9518	17.9892	18.1932	16.6652	17.8151	17.9276	16.9464	A/V-type ATP synthase	EC 7.1.2.2
COG1396		17.3039	15.8279	16.7186	13.3512	19.2319	19.4181	19.0642	19.0517	20.2187	20.4477		#N/A
COG1404	17.5884	19.6357	19.4244	20.2217	18.6259	21.6107	21.4469	20.56	21.1732	21.1297	20.5446		#N/A
COG1410	16.5979	19.1256	13.7215	19.477	19.838	19.9928	20.5327	19.3158	21.0074	19.6976	20.3155	Methionine biosynthesis	EC 2.1.1.13
COG1413	19.0105	18.4513	15.8201	17.7634	18.5889	14.8012	16.1748	16.7321	16.9165	16.7518	16.6096		#N/A
COG1418	18.6311	18.7952	20.693	21.7409	20.6072	21.2354	21.2575	21.7114	21.3759	21.5407	21.8196		#N/A
COG1419	19.4408	19.1125	15.4662	19.738	19.4143	21.7296	21.4332	20.9043	20.3791	22.4698	20.474		#N/A
COG1448	17.7058	18.3293	16.653	17.3316	17.1101	13.8943	14.1916		14.2944		14.4489	Isoleucine, leucine, valine biosynthesis	EC 2.6.1.57
COG1449	17.3319	20.4635	20.0427	20.973	19.2507	22.228	22.1696	23.1228	22.0115	22.1011	22.2624		#N/A
COG1453	13.4903	16.1237		16.7354	18.0588	18.3298	19.0726	17.6621	18.6417	19.0203	18.9783		#N/A
COG1454	21.1319	23.2795	20.7383	23.0169	22.7755	24.0279	24.2593	23.3853	23.7958	23.9498	23.8918		#N/A
COG1456	21.4323	23.4817	20.1031	23.3089	23.3299	24.769	24.8465	23.9269	25.0776	24.8261	25.0414		#N/A
COG1461	15.8259	17.8831	17.0369	18.4048	17.8282	19.0532	18.8539	18.4819	19.1696	19.2057	19.5352		#N/A
COG1472	22.077	23.8451	21.154	23.2178	23.1857	24.8347	25.0187	23.7549	24.4867	24.6925	24.6811		#N/A
COG1488	18.0508	19.3134		18.7424	19.2775	19.9923	20.3106	18.979	20.2835	20.3696	20.5224	NAD biosynthesis	EC 6.3.4.21
COG1493	15.5276	18.806	17.0091	20.4997	19.6887	20.8219	20.9027	20.8567	20.7068	20.7821	20.8353		#N/A
COG1505	16.6513	17.2501	17.2471	18.1305	17.2871	18.7358	18.5877	19.3467	18.5433	18.6558	18.5705		#N/A
COG1522	15.6313	17.3074	18.8648	19.633	18.3227	20.1576	19.728	20.5288	19.9157	20.1829	20.1913		#N/A
COG1540	18.0291			18.1101	17.2071	16.1218	17.4081	15.7103	16.3672	16.7577	15.4065		#N/A
COG1541	18.4082	19.2443	14.7731	19.3488	19.5127	20.1952	20.6166	19.5212	20.6739	20.3675	20.7997		#N/A
COG1544	19.5685	22.0389	19.8433	21.3928	20.2679	22.6671	22.889	22.3629	23.0078	22.7934	22.959		#N/A
COG1561	18.158	18.8373	20.1488	20.2982	19.1473	20.3493	20.131	21.1	20.8388	20.7695	21.1793		#N/A
COG1566	15.4079	18.5521	17.3298	17.0862	16.0696	18.4209	18.1447	18.9428	18.5951	17.754	18.5524		#N/A
COG1579	17.0021	17.7368	20.2116	20.6226	19.7297	21.1822	21.1354	21.9552	21.3928	21.1142	21.3201		#N/A
COG1596	15.3596	16.5345		16.1838	17.6789	18.7212	18.5284	19.0796	18.659	18.1561	18.8321		#N/A
COG1605	13.3271	14.4444	16.4946	17.733	14.4505	17.1511	16.7874	17.7954	16.9397	16.7513	17.4482	Aromatic amino acid biosynthesis	EC 5.4.99.5
COG1621	15.9828	19.3357	17.4479	19.1462	19.3406	20.0439	20.2827	18.6022	20.2907	19.871	20.3644		#N/A
COG1638	20.0001	21.0536	16.6024	21.4554	20.5844	21.6679	22.2871	21.7953	21.8328	21.5903	21.2865		#N/A
COG1640	18.0407	19.7487	20.5838	19.5328	19.0282	20.8696	20.7212	21.0971	20.4411	21.1399	21.0606		#N/A
COG1643	17.4889	17.751	16.5785	16.1009	16.2304	14.5404	14.8692	15.3308	14.8973	14.3507	15.0527		#N/A
COG1653	24.2511	25.8383	22.9024	25.6247	25.8918	26.7625	26.7464	25.8621	26.6436	26.5784	26.6577		#N/A
COG1655	19.4428	21.4953	22.3287	22.5559	22.6389	23.613	23.5395	24.0729	23.4006	23.5088	23.8541		#N/A
COG1664	19.6456	20.5539	18.939	21.2346	20.8561	21.7471	21.7873	21.1005	22.0138	21.5144	21.8517		#N/A
COG1695		16.3148		14.4366	14.7084	16.8029	16.8549	16.8258	16.1775	16.2238	16.5582		#N/A
COG1703			16.5309	17.5621	15.5961	17.8669	17.6878	18.7012	17.8393	17.8626	18.3859		#N/A
COG1721	13.1188	14.6682	17.559	17.6415	14.5829	17.9136	17.9137	18.641	17.9084	16.845	17.5683		#N/A
COG1729	14.4932	16.3671	17.2139	17.9506	17.0408	18.5821	18.2403	18.6784	18.6121	17.8025	18.3206		#N/A
COG1734		16.3184	17.6988	17.8084	17.1616	19.1726	18.8463	19.2513	19.1431	18.9135	19.4467		#N/A
COG1758		13.3336		14.0441	14.414	15.435	15.8607	14.8683	15.6638	16.223	16.8423	RNA polymerase	#N/A
COG1766	19.7242	21.4452	16.5053	21.2608	20.929	21.3407	21.5945	21.5385	22.4386	22.2292	22.3666		#N/A
COG1773	21.3438	23.9017	20.7644	23.4755	23.0703	24.66	24.8635	23.9067	24.4208	24.9001	24.5131		#N/A
COG1776	15.0991	18.1852		18.1048	17.0033	19.7108	20.1039	18.5828	19.9941	19.928	19.9664		#N/A
COG1781				13.2159		16.5745	15.7675	15.1116	16.0193	15.0917	16.4208		#N/A
COG1782				16.6842	13.7102	17.329	16.8217	17.0908	17.7051	18.2755	17.3187		#N/A
COG1788	17.8331	19.2585	14.4607	20.0434	19.636	20.4922	20.9291	19.5653	20.3833	20.5623	20.0025		#N/A
COG1802					13.9099	17.002	16.6401	17.3133	17.8522	18.4016	17.1582		#N/A
COG1804	21.9021	23.1835	23.4202	23.2709	23.5432	24.5098	24.2127	24.4762	24.1713	24.1917	24.421		#N/A
COG1805	16.5428	16.6747	18.1141	18.3526	17.8049		14.7716			13.7606		Na+-translocating NADH dehydrogenase	EC 7.2.1.1
COG1837		15.3544		15.1288		17.7258	16.634	16.0467	17.5816	16.9427	17.5151		#N/A
COG1840	16.3287	19.7292	11.79	20.3041	19.7884	21.1304	21.125	20.1231	20.8456	20.9179	20.0367		#N/A
COG1841	20.1133	20.6448	20.0541	21.6474	22.0391	22.097	22.2991	22.1131	22.2645	22.0701	22.4147	Ribosome 50S subunit	#N/A
COG1847		14.4804		18.0793	17.6449	19.5465	20.1191	19.4464	19.7316	20.292	19.9143		#N/A
COG1853	18.7708	21.34	20.114	20.8245	20.8055	22.7392	22.8154	22.0562	22.1979	22.5801	22.864	Pyrimidine degradation	EC 1.5.1.42
COG1862	17.6013	18.2404	14.5808	18.9146	17.9561	19.5368	18.5918	19.1146	19.7516	18.9093	19.0842		#N/A
COG1868	15.3086	17.5973	15.9907	16.8445	13.5976	18.358	18.8773	17.315	18.948	18.9192	18.2484		#N/A
COG1871				12.3705		15.4425	16.8117	14.9191	15.9211	17.674	16.2746		#N/A
COG1882	23.4092	24.4825	22.9089	24.1321	23.7199	24.7191	24.7295	23.8257	25.0979	25.0642	25.2134	Pyruvate oxidation	EC 2.3.1.54
COG1883	16.6603	17.6558	17.5292	20.1589	18.4168	19.8498	19.6645	20.0192	19.79	19.9666	19.8218		#N/A
COG1884	21.7612	23.2694	23.2215	24.3974	23.3324	24.7613	24.4091	25.087	24.394	24.3329	25.0219		#N/A
COG1905	20.1498	21.5036	20.4973	22.3815	21.7879	22.9377	23.091	22.9829	23.244	23.0967	23.4163	NADH dehydrogenase	#N/A
COG1914	16.4943			16.7809	16.4683		13.9548						#N/A
COG1925	20.6862	22.8466	20.1427	22.0744	21.427	24.0517	24.2087	23.4286	23.7577	23.9721	23.6013		#N/A
COG1932	22.189	23.5901	23.128	23.9834	23.3979	24.4461	24.4179	24.611	24.3886	24.4079	24.5398	Serine biosynthesis	EC 2.6.1.52
COG1940	18.9255	20.6066	21.03	21.8833	21.219	22.229	22.2429	22.1617	22.0734	21.9725	22.3792		#N/A
COG1960	22.4213	24.1537	22.0121	24.9605	24.0768	25.1768	25.3131	24.4896	24.9449	25.3453	25.1218	Fatty acid biosynthesis	EC 1.3.99.-
COG1974				12.2965		14.7706	15.7286		15.3764	15.6155	16.3761		#N/A
COG1996	19.4371	20.3774	18.5651	17.172	19.6107	17.6112	15.9704	16.1328	16.6284	17.6085	17.3951	RNA polymerase	#N/A
COG2013	19.1957	20.8448	18.8167	22.0067	20.9194	22.4522	22.3152	21.3753	22.3374	22.3608	22.6955		#N/A
COG2022		15.9579	12.8885	13.0251	15.3163	16.6116	16.751	15.2977	15.8033	16.7151	16.3647	Thiamine biosynthesis	EC 2.8.1.10
COG2025	22.0907	24.1856	21.0824	24.2036	23.6123	25.3022	25.2306	24.3605	25.0266	25.4687	25.3943		#N/A
COG2032				10.9506			13.5685	14.0003	13.2079	13.0232			#N/A
COG2046	17.3824	19.7719	14.2983	21.8479	17.2477	19.9731	21.408	21.8427	21.1191	20.5755	20.5424	Cysteine biosynthesis	EC 2.7.7.4
COG2055		13.9738		13.294		15.8489	14.4553	16.2726	16.3116	16.6954	15.5979	TCA cycle	EC 1.1.1.37
COG2066	14.1261	14.4851	14.644	15.4679	16.6395	16.7454	17.2844	17.9547	17.5151	16.8603	16.959		#N/A
COG2068	17.4924	16.3565		17.6355	17.9672		15.7428				15.029		#N/A
COG2069	17.0846	19.7139	15.0485	20.5229	20.104	20.9386	21.202	19.6817	21.1719	20.2318	21.269		#N/A
COG2070	14.0308	16.8631		18.4304	16.5642	18.7415	19.2689	17.8348	19.5352	18.8654	18.9621		#N/A
COG2086	22.0514	24.315	22.7591	24.3531	23.917	25.4585	25.4864	25.0702	25.145	25.5443	25.528		#N/A
COG2088	18.9359	19.6568	21.9432	22.5763	22.0992	22.5709	22.528	23.1679	23.0244	22.9431	23.1758		#N/A
COG2089		15.3979		14.5828		18.0894	18.5824	17.1433	16.4756	17.4693	16.1344		#N/A
COG2115	23.4196	24.083	25.1557	24.0485	24.2877	23.1224	22.9755	23.8751	22.9512	23.0321	23.4401		#N/A
COG2176		19.5307	18.3967		18.1487		12.3012		14.6659		17.0186		#N/A
COG2182		18.0293	14.7999	15.2744	17.8325	19.2865	18.893	18.7159	19.9516	19.7772	19.4041		#N/A
COG2183	14.9988	17.0926	14.978	18.6881	17.0591	18.9111	18.9594	17.6034	19.3357	20.494	20.1619		#N/A
COG2190	14.9175	16.1538	15.1137	15.7404	16.0013	17.322	16.7938	17.2895	16.8265	17.4858	16.9877		#N/A
COG2193	15.2347	16.4825		16.6353	14.9349	17.2225	17.2505	18.0471	17.4982	16.9083	17.189		#N/A
COG2199		17.22		17.8526	14.6482	19.5683	19.5417	18.5942	20.0419	19.772	20.2779		#N/A
COG2201	13.8464	14.8156		16.5428	14.6241	18.3123	18.9164	16.3441	18.248	19.1727	18.2173		#N/A
COG2206	18.2077	19.2179		18.3025	19.1301	19.9758	20.2737	19.2191	20.3401	20.3727	20.5315		#N/A
COG2207	16.6019	17.3582	19.6997	19.9576	17.7335	16.7217	16.0478	15.9259	14.9918	16.7038	17.4708		#N/A
COG2226	14.3986	15.3902	14.6505	14.9865	15.3215	15.7383	16.0734	16.4991	16.5664	17.8127	16.4073	Biotin biosynthesis	EC 2.1.1.163;EC 2.1.1.201
COG2239		17.059	14.5244	16.7433	15.6011	18.7437	18.6859	17.296	18.205	17.6206	17.9812		#N/A
COG2268		15.6457		18.6362	16.8843	19.6196	19.801	18.5583	19.8986	19.8755	19.7233		#N/A
COG2272	18.2077	19.0615	13.5941	19.0321	19.4517	19.8913	20.3693	19.1551	20.3451	20.0843	20.6253		#N/A
COG2273	17.723	20.6425	19.4921	21.0184	20.8796	22.4516	22.5333	21.1101	21.5667	21.5716	22.3011		#N/A
COG2301				11.5626		14.6521	14.3494	12.0794	15.1814	14.8938	15.3148		#N/A
COG2310	20.0937	21.2221	18.9581	21.3934	20.6437	21.044	21.7245	21.5209	22.0043	21.9831	21.8972		#N/A
COG2326	13.3164	14.1957		17.5386	13.4857	17.6992	18.3307	17.665	18.5124	18.9693	17.9407		#N/A
COG2334		14.2273	15.8363	16.0707		17.4317	17.238	17.7406	17.6593	17.0112	17.9182	Threonine biosynthesis	EC 2.7.1.39
COG2344	12.6036	12.2117	15.3199	15.0799		18.1851	18.1575	18.7525	18.6785	17.6501	18.6481		#N/A
COG2357	20.0857	20.2685	18.6009	13.0939	18.2977	13.2526	13.8082	12.9078	14.314				#N/A
COG2382	20.8736	22.3479	23.0732	23.4103	22.8832	23.7321	23.5613	24.1032	23.4652	23.6745	23.7921		#N/A
COG2407	22.3788	23.8502	22.4632	24.8363	23.711	24.9911	25.097	24.7849	25.0087	24.9999	25.1674		#N/A
COG2425	17.4389	18.0774	18.1273	18.2604	17.1103	20.4149	20.0577	20.3796	20.5707	19.1452	19.5495		#N/A
COG2502	15.7703	19.0286	16.2656	19.8412	18.8989	19.2467	19.8893	19.5518	19.8076	20.2228	19.6762	Asparagine biosynthesis	EC 6.3.1.1
COG2509		14.7698		15.9465	15.8667	17.4515	16.6046	17.374	17.8529	17.374	17.6148		#N/A
COG2609	18.5702	19.7173	17.6733	16.5535	14.5772			15.2763		12.5265		Pyruvate oxidation	EC 1.2.4.1
COG2706	17.0202	18.4396	15.6678	18.3196	16.672	20.2452	20.4914	19.0244	20.3122	20.2787	20.4044		#N/A
COG2721	13.7043	12.2862	15.3449	17.2629	15.736	17.3857	17.4409	17.3881	17.6299	17.4002	17.897		#N/A
COG2723	17.5618	19.6711	18.4313	19.8127	19.0166	20.1064	21.015	19.5928	20.941	20.3667	20.8271		#N/A
COG2730	19.712	21.906	18.0171	22.4571	19.9875	22.9951	23.2132	22.8328	22.9494	23.0755	22.8894		#N/A
COG2759	18.5004	22.0337	18.7479	23.186	21.8196	23.4308	23.5058	22.4758	23.254	23.1096	23.4186		#N/A
COG2820	18.3455	19.0849	20.0451	20.6181	19.1827	20.4317	20.2395	20.7857	21.0516	20.6071	20.6742	Pyrimidine salvage	EC 2.4.2.3
COG2825	13.9939	16.8912	16.1726	16.9622	15.3552	18.5258	18.6634	19.319	18.6954	18.4019	18.7063		#N/A
COG2855	16.986	19.1182	19.0882	20.2958	19.3502	20.8351	20.5506	21.1778	21.038	20.3397	21.1584		#N/A
COG2856	19.0969	19.5726	18.1072	17.0735	18.6164	17.6769	16.9113	16.4874	16.7012	17.3054	17.6787		#N/A
COG2884	15.1823	16.1788	13.1095	15.2738	14.6395	16.1923	16.4346	16.4919	17.7287	16.944	16.7797		#N/A
COG2894		16.1035		15.7718	14.2806	17.9886	18.3558	16.6244	17.3434	17.6442	17.8684		#N/A
COG2910	20.0442	20.9659	19.6228	22.3547	21.6221	22.1402	22.2787	22.0893	22.7586	22.36	21.955		#N/A
COG2920	16.473	19.3258	16.1316	19.2244	17.7373	18.5851	19.5008	20.3693	19.6833	19.3824	19.1238	tRNA modification	#N/A
COG2942	20.9004	21.1766	19.1895	18.3012	20.2556	17.7141	17.7091	18.111	18.4493	16.9909	19.4875		#N/A
COG2956	15.5391	18.5243	19.8705	20.3603	17.8141	20.7468	20.8235	21.8123	20.7745	20.9623	21.1063		#N/A
COG2985	12.7303		15.296	16.1397	13.5996	17.4254	17.2341	17.8611	17.0354	16.9833	17.5252		#N/A
COG2998	13.6844	16.6164		16.3169	13.7018	16.8704	17.5073	18.2975	17.6905	16.9243	17.3856		#N/A
COG3010		14.0778		15.2682	13.2439	16.3264	15.967	16.4603	17.146	16.2186	18.3051		#N/A
COG3033	21.4563	22.9798	21.0582	22.9947	22.2635	23.7713	23.9621	23.5417	23.5935	23.6572	23.6539		#N/A
COG3075		13.8747	12.6026	15.1225		15.9744	16.5407	17.3886	16.2779	16.1948	16.5633		#N/A
COG3087		18.529	17.4643	17.637		16.8085	15.6599	16.561	17.122	16.5914	14.8913		#N/A
COG3103	16.6931	18.5585	17.4782	19.0626	19.4386	20.0776	20.2472	20.7329	20.1988	19.8118	20.2705		#N/A
COG3111	12.958	16.5926		17.3127	15.3849	18.2581	18.3796	18.8367	18.3119	18.0888	18.1445		#N/A
COG3118	19.1283	20.563	18.4158	20.4422	20.7598	21.582	21.3931	21.4539	21.8315	21.9767	21.7287		#N/A
COG3142		14.9423		15.3781	13.726	16.555	16.9853	15.7602	16.1115	16.2288	15.6553		#N/A
COG3173		15.2115		15.6748	15.1243	17.4139	18.311	16.199	18.1874	16.7822	17.3341		#N/A
COG3181	21.4047	23.2852	19.6795	22.0923	22.251	23.8425	24.2169	23.2465	23.5896	23.9145	23.842		#N/A
COG3185	18.3814	20.0443	21.0828	21.348	20.6059	21.7271	21.3511	21.9604	21.4959	21.1955	21.827		#N/A
COG3212	19.5729	21.2928	18.237	20.8941	20.1438	21.5475	22.0939	21.0483	21.629	21.9042	22.0599		#N/A
COG3288	16.561	20.8993	15.9424	21.2629	17.1045	21.2255	22.546	22.4499	22.1444	21.9015	21.3659		#N/A
COG3291	15.0316	16.8957	16.5465	17.6626	15.8275	18.4869	18.5427	18.8089	19.3218	18.798	18.66		#N/A
COG3318	19.439	21.5718	19.3811	20.921	20.4387	22.4941	22.7006	21.775	21.9095	22.3678	22.2907		#N/A
COG3363	16.0647	18.607		19.3357	18.6059	21.0572	21.2026	19.4581	20.419	20.7946	20.6286	Purine biosynthesis	EC 3.5.4.10
COG3379	14.2034	16.5239		15.5183	14.9255	16.528	17.892	16.7182	16.863	17.2993	16.5155		#N/A
COG3404		17.1226	17.9123	19.9403	18.3462	20.7735	20.6043	20.7104	20.4681	20.6138	20.8043		#N/A
COG3405	14.6697	16.6616		15.3539	15.5696	17.9211	17.5254	18.3393	17.3634	17.7558	18.2517		#N/A
COG3408	16.8592	19.4087	19.4097	20.2891	19.2739	21.2206	21.2481	22.0615	20.818	21.1858	21.4133		#N/A
COG3410				19.5726						15.2864	13.72		#N/A
COG3426	13.0473	15.9403		19.4184	16.7668	20.937	20.9382	19.6081	21.527	21.5765	21.2404		#N/A
COG3434		13.1659		14.6633		17.9932	17.5726	16.8953	17.8415	18.2642	17.5888		#N/A
COG3437		15.5003		16.4854	14.2295	18.972	18.7068	17.0292	19.6004	18.2446	18.4711		#N/A
COG3445	18.3486	19.3277	18.9014	17.4461	15.4147					13.5169			#N/A
COG3459	18.8294	19.9994	18.3587	20.8735	20.5053	22.5713	22.5157	20.4459	22.0099	22.2049	21.9603		#N/A
COG3507	20.0291	21.6377	20.637	21.5048	21.5319	22.3634	22.4915	22.114	22.2096	22.1652	22.2889		#N/A
COG3525	21.2389	22.0514	22.7542	22.9941	22.4369	23.838	23.6945	24.377	23.7226	23.7283	24.17		#N/A
COG3533	19.6101	21.4991	18.3806	21.3862	20.8911	20.9673	22.0595	21.7469	22.5394	22.0341	22.6251		#N/A
COG3534	20.46	22.0623	22.4149	23.0317	21.6735	22.875	22.92	23.5053	22.7794	23.006	23.0288		#N/A
COG3535		14.1351				16.6148	16.9587				17.0267		#N/A
COG3585	13.3399	14.7018		14.8358	13.1333	16.4217	16.17	17.4747	16.6525	15.8639	16.2067		#N/A
COG3590	17.9495	19.4409	19.5314	19.5033	19.2832	20.2887	19.8803	20.7478	20.5036	20.137	20.3061		#N/A
COG3605		17.7743		16.052	14.6212	18.0915	19.2631	19.4676	19.2812	18.6879	18.4684		#N/A
COG3630	16.9887	18.1555	17.321	19.4439	18.3278	20.0224	20.5746	19.9155	20.588	20.5478	20.4072		#N/A
COG3643		13.6798	13.7005	18.3955	18.116	18.9886	19.5481	19.3645	19.1596	19.0809	19.0242		#N/A
COG3649	14.2777	13.6053		15.6725	16.1477	17.2601	17.5063	16.8119	17.1766	17.8422	16.3338	CRISPR-Cas system	#N/A
COG3669		16.6484	14.8638		14.5497	18.7495	18.4427	18.7361	19.0255	18.2933	18.9793		#N/A
COG3681				13.0309		15.3729	15.5041	15.4874	16.304	14.6007	14.8777		#N/A
COG3682	15.3209	17.9038		15.169	16.7897	18.1047	18.6638	18.1722	17.8956	17.922	17.1479		#N/A
COG3693	21.5124	22.6141	20.3382	23.3968	22.8449	24.1343	24.1082	23.601	23.9854	24.2654	23.9616		#N/A
COG3716	19.5362	18.9099	18.1618	18.767	19.0037	16.9582	16.0035	17.2999	17.547	18.7598	18.07		#N/A
COG3746	19.6759	20.5444	18.4291	20.9778	19.8815	20.7691	20.9435	21.6542	21.3386	21.4985	21.7592		#N/A
COG3757				15.1403	13.7352	17.5586	16.6517	16.2365	17.544	17.214	15.7842		#N/A
COG3799	15.3302	17.1638	13.6447	17.398	17.1038	19.1831	19.6153	18.5087	18.9714	19.4965	18.2726		#N/A
COG3835	19.2774	20.7465	18.1435	21.048	19.8149	21.3182	21.4699	21.2436	21.9075	21.999	22.1645		#N/A
COG3839	21.4964	23.915	20.018	24.6092	23.4024	25.3406	25.1827	24.5664	25.4779	25.2126	25.5135		#N/A
COG3842	14.8555	17.1567	14.6833	18.323	16.0593	19.1139	19.4295	18.1825	18.9676	18.7034	18.0385		#N/A
COG3853	15.4471	17.6276		19.2632	18.2994	20.2618	20.5292	18.9856	20.3541	20.1416	20.5387		#N/A
COG3874		14.5486		16.7179	15.1896	17.2435	16.8688	15.8832	17.7281	17.5599	17.2482		#N/A
COG3876		14.3006		13.6613	13.1773	16.9011	16.5861	15.8674	14.4628	14.8884	16.6658		#N/A
COG3940	17.2107	18.0695	18.5618	20.6146	19.2282	20.7704	20.6668	20.8135	21.3087	21.2249	20.9597		#N/A
COG3958	21.0093	22.0596	21.8765	23.0607	22.4448	23.3197	23.4258	23.3126	23.5018	23.3604	23.053		#N/A
COG3959	20.3946	22.1544	18.7115	21.2964	21.3145	22.7329	23.1593	22.237	22.521	23.0805	22.7651		#N/A
COG3968	20.62	22.8407	20.9725	22.6418	22.0632	23.6062	23.828	23.1298	23.5734	23.8443	23.9191		#N/A
COG4099	19.1035	20.9391	16.5967	20.8531	20.3992	20.5872	21.216	21.2145	21.9401	21.8138	21.8779		#N/A
COG4105		14.6263	13.0225	14.3634	13.1715	15.2349	15.7724	16.2569	16.1823	15.4555	15.6281		#N/A
COG4108	14.7162	15.2041	17.4798	18.6165	17.0239	18.5609	18.7198	18.9847	18.6212	19.0038	18.3873	Translation factors	#N/A
COG4154	18.8394	20.3428	16.6518	20.7333	19.8874	20.5218	20.89	20.567	21.8115	21.7417	21.6699		#N/A
COG4172	14.8309	17.7225	15.7334	17.8431	16.4953	19.4499	19.6695	18.6363	19.6163	19.208	18.983		#N/A
COG4198	19.3531	20.6639	21.502	21.9408	20.7783	21.9322	21.7893	22.6139	21.3699	21.905	22.4297		#N/A
COG4209	15.5839	18.668		18.8737	17.6139	20.4817	20.5333	18.1947	19.9232	19.9205	20.4291		#N/A
COG4211	15.8606			16.0861	16.2601	15.1984	14.003	15.369	14.4078	14.2204	15.1443		#N/A
COG4225	18.5941	20.0871	20.4678	20.5419	19.4464	20.9912	20.7338	21.396	20.7062	20.7104	21.0022		#N/A
COG4235		15.1129	14.834	15.0661		18.6011	18.1049	18.5917	18.6519	17.7684	18.9687		#N/A
COG4238	21.7091	22.5575	20.3421	20.1297	18.2622	12.6124		13.6043	13.0135	15.5707	12.7654		#N/A
COG4260	12.6832			16.0991	15.8393	18.564	17.9506	16.8913	18.3935	18.7651	18.5354		#N/A
COG4302				18.7634	17.9761	16.4267	16.5532	16.1883	16.8068	17.8387	16.3803		#N/A
COG4325				16.2177	13.2247	16.7602	16.6856	17.4256		16.9443	17.2311		#N/A
COG4465	13.0742	16.2511		17.1843	14.5477	18.6956	18.5542	17.5949	18.9646	18.9945	19.4548		#N/A
COG4475		14.3006		13.3773	13.1773	15.3508	15.507	13.5498	14.8678	15.3071	15.8874		#N/A
COG4496		13.4322		15.0457	13.63	16.0547	16.0427	14.6789	16.1297	15.685	15.7659		#N/A
COG4608	14.8309	15.3041		16.6859	16.2322	17.1422	17.1932	16.5147	17.6985	17.0951	17.0746		#N/A
COG4624	18.3336	20.1112		19.5342	18.8317	20.8974	21.43	20.0026	20.5196	20.5791	20.4565		#N/A
COG4656	17.8827	20.0206	18.3992	20.8198	19.8058	21.2266	21.3874	19.94	21.0243	21.0939	20.8794	Na+-translocating Fd:NADH oxidoreductase	#N/A
COG4677	14.5648	15.5069	14.6174	15.3652	14.161	15.7506	15.0759	17.1424	15.923	15.8559	16.4597		#N/A
COG4747		13.9136		15.8678	13.7069	15.5432	16.5689	16.3653	16.4358	16.7404	15.6122		#N/A
COG4770	18.035	21.6635	21.4506	21.946	20.36	22.5288	22.4162	22.8789	22.2062	22.4077	22.5063		#N/A
COG4771	22.1131	23.6145	23.8313	24.0527	23.1407	24.4564	23.9621	24.7866	24.2766	23.9617	24.5171		#N/A
COG4775	16.3325		17.241	15.9632	16.2625	17.5644	17.3486	18.0417	17.9039	17.6367	17.6889		#N/A
COG4783	19.787	21.2318	22.3238	22.76	22.0636	23.7436	23.6807	24.2026	23.6629	23.6805	24.0224		#N/A
COG4786	16.6069	17.381		20.4505	19.1128	20.2208	20.2381	19.6621	20.8337	20.4554	20.7654		#N/A
COG4799	22.1623	23.8034	23.4311	24.8761	23.9695	25.2476	25.2467	24.9511	25.0404	25.0208	25.1545		#N/A
COG4806	21.2066	22.1193	21.5384	22.5897	21.633	22.8665	23.0901	22.5126	22.9046	22.9232	22.6842		#N/A
COG4816	20.8423	21.9602	19.5271	22.8885	22.3893	22.7495	22.77	22.5632	23.3581	23.0574	22.9604		#N/A
COG4826	22.7897	23.4171	21.7855	22.9751	22.0555	20.6569	19.386	21.5698	20.5075	22.3361	20.6084		#N/A
COG4864	16.0119	17.9218	18.5977	20.2151	17.6085	19.815	19.0571	19.7937	19.9962	19.1004	20.0573		#N/A
COG4865				15.9826	13.2925	17.2365	17.614	16.9074	17.5247	17.5535	16.8198		#N/A
COG4868	16.0176	14.7119	16.4152	18.0139	16.8386	18.1222	18.1704	18.0768	17.7102	17.7955	17.9479		#N/A
COG4869	21.3266	22.9495	18.2514	22.4733	22.7895	24.018	24.235	22.942	24.0628	24.1757	24.1642		#N/A
COG4886	16.9159	19.1885	19.0242	18.9788	19.1966	19.9827	19.4754	20.6482	19.5711	19.5351	20.8743	Type III secretion system	#N/A
COG4974		14.661	15.2317	17.2921		18.9257	18.6119	19.6606	19.3446	18.2919	19.2426		#N/A
COG5002	17.7462	18.721	16.5908	20.4	19.664	20.0678	20.5942	19.7872	20.9045	20.384	20.1475		#N/A
COG5010	22.6546	22.6199	23.26	23.6366	23.1953	22.2843	21.8353	22.2092	21.9617	21.6008	22.335	Flp/Tad pili	#N/A
COG5012	16.5417	18.6386	15.5766	19.4149	17.4954	19.0415	19.7878	18.7553	20.4718	19.4339	20.069		#N/A
COG5016	20.8003	22.1401	19.6482	22.9797	22.5161	23.3367	23.6506	22.9672	23.8126	23.5463	23.4137	Urea cycle	#N/A
COG5108		16.8086	16.9869	16.4684		15.5579	14.6704	15.7925		14.318	14.2729		#N/A
COG5263	23.7655	22.9861	19.732	22.7115	22.4017	23.9552	23.9892	23.1086	23.7863	23.7394	23.6967		#N/A
COG5272	20.1401	21.4096	19.8294	21.0161	20.9677	22.3116	22.4591	21.879	22.2449	22.6202	22.5238		#N/A
COG5279	15.3083			15.9896	15.1118	17.0659	16.3017	16.5798	17.8218	17.2687	17.1872		#N/A
COG5492	21.9272	22.175	20.9157	23.0441	22.6543	23.9642	23.5913	23.4147	24.0354	23.9286	24.2242		#N/A
COG5581		16.8478			18.7861	13.0722	14.5747	12.9187	13.3697	13.841	13.3356		#N/A
COG5640	23.0348	23.6402	22.6579	20.2659	20.8866	19.4572	18.8145	18.6437	18.9243	19.325	20.1224		#N/A
COG5803		14.9424		15.4678	15.4209	17.9419	19.1439	17.5727	18.4085	18.4908	17.976		#N/A
COG5852	14.8035	16.334	17.618	18.4585	18.7741	19.3133	19.2766	19.9674	19.6188	19.3991	19.9022		#N/A
COG5881			13.1351	17.4277	14.4358	17.6943	16.5001	17.177	17.7445	17.4269	16.495		#N/A
COG5979		15.572		13.358		16.9936	17.1948	16.7627	16.8378	16.4152	16.836		#N/A
COG6063	20.1287	20.598	19.572	22.2479	21.5583	21.826	21.9381	22.0687	22.6693	22.2122	21.7609	Type IX secretion/gliding motility system	#N/A
COG6069	14.9312	16.827	16.827	17.0658	15.1593	18.0773	17.7236	18.4929	17.4189	17.2626	17.404	Type IX secretion/gliding motility system	#N/A
COG6085	16.0516	16.2285	16.585	18.4426	13.6261	18.0309	17.6013	17.711	18.6908	19.0123	18.5892	Type IX secretion/gliding motility system	#N/A
