# Supplementary material for: Ultra-sensitive metaproteomics redefines the dark metaproteome, uncovering host-microbiome interactions and drug targets in intestinal diseases
Source: Nat Commun. 2025 Jul 18;16:6644. doi: 10.1038/s41467-025-61977-7 (PMC12274446; doi:10.1038/s41467-025-61977-7)
Supplement: Supplementary file 10 — Supplementary Data 8 [file 41467_2025_61977_MOESM10_ESM.xlsx]

## Sheet: D0_sig.Pathways
ID	Description	GeneRatio	BgRatio	pvalue	p.adjust	qvalue	geneID	Count
GO:0009636	response to toxic substance	7/106	136/28891	7.25066e-07	0.0013943	0.00115171	Sod1/Lcn2/Gsr/Slc30a1/Abcc2/Ephx1/Ccs	7
GO:0072593	reactive oxygen species metabolic process	8/106	257/28891	5.00164e-06	0.00312134	0.00257826	Sod1/Lcn2/Epx/Hspd1/Arf4/Nqo2/Txnrd1/Ccs	8
GO:0046434	organophosphate catabolic process	6/106	143/28891	1.50334e-05	0.00481819	0.00397988	Pten/Pnliprp2/Nt5e/Acot7/Enpp5/Pla2g1b	6
GO:0000041	transition metal ion transport	5/106	103/28891	3.97795e-05	0.010928	0.00902667	Lcn2/Cblif/Slc30a1/Slc39a4/Abcc2	5
GO:2001235	positive regulation of apoptotic signaling pathway	6/106	177/28891	4.99106e-05	0.0119973	0.00990988	Pten/Ctss/Sod1/S100a9/Ctsh/Plscr1	6
GO:0016485	protein processing	7/106	266/28891	5.81366e-05	0.0124219	0.0102606	Ctss/Ace/Klk1b11/Klk1b5/Ctsh/Anpep/Ctsz	7
GO:0006749	glutathione metabolic process	4/106	64/28891	9.18169e-05	0.01594	0.0131666	Sod1/Gsr/Gstt3/Txnrd3	4
GO:0050821	protein stabilization	6/106	202/28891	0.000103527	0.01594	0.0131666	Pten/Lamp1/Calr/Lamp2/Hspd1/Ptges3	6
GO:0050764	regulation of phagocytosis	5/106	127/28891	0.000107759	0.01594	0.0131666	Pten/Sod1/Calr/Plscr1/Syt7	5
GO:0045454	cell redox homeostasis	3/106	31/28891	0.000200226	0.0226491	0.0187084	Gsr/Txnrd3/Txnrd1	3
GO:0007611	learning or memory	7/106	331/28891	0.000224728	0.0240084	0.0198313	Pten/Lcn2/Arf4/Nptn/Bche/Mup20/Abi2	7
GO:0007009	plasma membrane organization	5/106	169/28891	0.000406222	0.0365668	0.0302046	Pten/Sod1/S100a9/Plscr1/Syt7	5
GO:2000377	regulation of reactive oxygen species metabolic process	5/106	168/28891	0.000395344	0.0365668	0.0302046	Sod1/Lcn2/Hspd1/Arf4/Nqo2	5

## Sheet: D8_sig.Pathways
ID	Description	GeneRatio	BgRatio	pvalue	p.adjust	qvalue	geneID	Count
GO:0006026	aminoglycan catabolic process	11/756	16/5086	1.56185e-06	0.0001662	0.00014371	Chil3/Pglyrp1/Gusb/Hexb/Hexa/Arsb/Galns/Cemip2/Gns/Ctbs/Chia1	11
GO:0098542	defense response to other organism	97/756	420/5086	1.89152e-06	0.00019278	0.000166694	Fga/Calm1/Lgals9/Flot1/Reg3a/Reg3g/Phb2/Anxa3/Banf1/Vamp8/Pglyrp1/Coro1a/C3/Jchain/H2-Q10/H2-K1/Krt1/Hc/Cfh/Ltf/Lyz2/Anxa1/Mpo/Lamp1/Lcn2/Cfp/App/Apcs/C1qb/H2-Aa/H2-Ab1/Crp/Ifngr1/Lamp2/Gzmb/S100a8/Dpp4/Nos2/S100a9/Ceacam1/Mif/Reg3b/Mbl1/Mbl2/Epx/Krt6a/Ccl9/Smpdl3b/Ube2k/Rab1a/Hspd1/Ywhaz/Phb1/Serping1/Slpi/Masp1/C1qc/Rela/Gch1/Reg2/Nt5c2/Sprr2a1/Slc30a1/Dmbt1/Cfi/Arg1/Hp/Prg2/Isg15/Cr1l/Zmpste24…	97
GO:0032102	negative regulation of response to external stimulus	43/756	146/5086	3.64861e-06	0.000314302	0.000271771	Fga/Lgals9/Reg3a/Reg3g/Banf1/Pglyrp1/H2-Q10/H2-K1/Ada/Krt1/Hc/Anxa2/Ltf/Sod1/Gpx1/Lamp2/Plg/Klkb1/Dpp4/Vtn/Ceacam1/Mif/Reg3b/Cd9/Anxa5/Alox5/Smpdl3b/Ywhaz/Serping1/Apoh/Nt5c2/Adipoq/Arg1/Serpinf2/Isg15/Enpp3/Muc19/F12/Fgb/Eppk1/Tspan8/Fgg/Hrg	43
GO:2000145	regulation of cell motility	85/756	361/5086	3.88386e-06	0.000319359	0.000276144	Plxnb2/Fga/Lgals9/Sdcbp/Cd151/Adam10/Anxa3/Myadm/Sorl1/Coro1a/Ada/Aldoa/Hc/Gpi1/Col3a1/Itgb1/Ace/Sod2/Cdh1/Anxa1/Fn1/Lcn2/App/Pdcd6/Calr/Hspa5/F3/Prkca/Plg/Gfus/Dpp4/Vtn/Ceacam1/Map2k1/Mif/Cd9/Cd63/Itgav/Anxa5/Lmna/Ctsh/Arsb/S100a11/Apod/Idh2/Rac3/Rap2b/Rhob/Ppp3ca/Csnk2b/Egfr/Apoh/Atp5f1a/Pcsk5/Rac2/Fbln1/Emc10/Rbbp4/Adipoq/Adam9/Itga6/Itga2/Bst1/Rgn/Ptprj/Tnc/Efemp1/Cpne3/Fermt3/Eppk1/Myh9/Plet…	85
GO:0032787	monocarboxylic acid metabolic process	81/756	343/5086	5.93935e-06	0.000457203	0.000395336	Malrd1/Ech1/Eif6/Gpx4/Rdh16/Adh1/C3/Aldoa/Gpi1/Me1/Anxa1/Gpx1/App/Pfkl/Gpd1/Hexb/Ces1c/Ido1/Hexa/Ceacam1/Mif/Apoc1/Eci1/Aldh3a2/Alox5/Arsb/Acadvl/Cpt2/Slc16a1/Idh2/Fabp2/Slc16a3/Abat/Pam/Acsm3/Adipoq/Hadh/Ugt1a1/Rgn/Ugt1a6a/Cyp3a13/Ugt1a9/Echs1/Hadha/Acaa2/Ces2a/Acat1/Gale/Fahd1/Ces1g/Ces1d/Acsf2/Adpgk/Acot11/Ces2c/Ces2e/Etfdh/Acaa1b/Ceacam2/Hadhb/Me2/Etfa/Glo1/Mgst3/Decr1/Aldh1a3/Ephx1/Cyp2c55/C…	81
GO:0043171	peptide catabolic process	11/756	18/5086	8.53681e-06	0.000601907	0.000520458	Ace/Enpep/Ctsh/Anpep/Npepps/Mme/Xpnpep1/Naaladl1/Lnpep/Thop1/Cpn1	11
GO:0044242	cellular lipid catabolic process	39/756	132/5086	9.5559e-06	0.000652325	0.000564054	Apob/Prdx6/Sorl1/Gba1/Hexb/Hexa/Apoc1/Eci1/Acadvl/Cpt2/Galc/Smpdl3b/Smpdl3a/Apoh/Plbd2/Plb1/Adipoq/Psap/Hadh/Pnliprp2/Echs1/Hadha/Acaa2/Acat1/Plbd1/Ces1d/Lrp1/Etfdh/Acaa1b/Hadhb/Etfa/Decr1/Etfb/Asah2/Ivd/Smpd3/Hao2/Acox1/Asah1	39
GO:0040012	regulation of locomotion	85/756	372/5086	1.36605e-05	0.000915255	0.000791405	Plxnb2/Fga/Lgals9/Sdcbp/Cd151/Adam10/Anxa3/Myadm/Sorl1/Coro1a/Ada/Aldoa/Hc/Gpi1/Col3a1/Itgb1/Ace/Sod2/Cdh1/Anxa1/Fn1/Lcn2/App/Pdcd6/Calr/Hspa5/F3/Prkca/Plg/Gfus/Dpp4/Vtn/Ceacam1/Map2k1/Mif/Cd9/Cd63/Itgav/Anxa5/Lmna/Ctsh/Arsb/S100a11/Apod/Idh2/Rac3/Rap2b/Rhob/Ppp3ca/Csnk2b/Egfr/Apoh/Atp5f1a/Pcsk5/Rac2/Fbln1/Emc10/Rbbp4/Adipoq/Adam9/Itga6/Itga2/Bst1/Rgn/Ptprj/Tnc/Efemp1/Cpne3/Fermt3/Eppk1/Myh9/Plet…	85
GO:0001906	cell killing	26/756	76/5086	1.82206e-05	0.00117718	0.00101789	Lgals9/Pglyrp1/Coro1a/C3/H2-Q10/H2-K1/Hc/Cfh/Ltf/Lyz2/Gzma/Lamp1/Gfus/Gzmb/Nos2/Ceacam1/Mbl1/Mbl2/Ctsh/Ppp3cb/Ctsc/Arg1/Cr1l/C8b/C8a/Hrg	26
GO:0016485	protein processing	35/756	117/5086	2.03843e-05	0.00127156	0.00109949	Fga/Metap2/Adam10/Hsp90b1/Ace/Cdh1/Klk1b11/Klk1b5/Enpep/F3/Klkb1/Mbl2/Ctsh/Ncstn/Anpep/Masp1/Apoh/Pcsk5/Adam9/Serpinf2/Mme/Zmpste24/F12/Aph1a/Fgb/Tmprss4/Fgg/Myh9/Spcs2/H13/Pycard/Tmprss2/Cpn1/Sec11a/Ctsz	35
GO:0043588	skin development	34/756	114/5086	2.86692e-05	0.00164643	0.00142364	Itgb4/Reg3a/Reg3g/Krt1/Ctsl/Col3a1/Cdh1/Anxa1/Gba1/Map2k1/Reg3b/Krt6a/Csta1/St14/Ppp3ca/Egfr/Rela/Tgm3/Psap/Itga6/Krt14/Sprr1a/Itga2/Krt77/Zmpste24/Krt5/Krt71/Elovl1/Krt17/Ptges3/Nsdhl/Asah1/Itgb6/Krt16	34
GO:0070371	ERK1 and ERK2 cascade	33/756	111/5086	4.03018e-05	0.0021763	0.00188181	Fga/Phb2/C3/Fn1/App/Prkca/Ezr/Ceacam1/Map2k1/Mif/Itgav/Ctsh/Ccl9/Rap1a/Atp6v0c/Ywhaz/Phb1/Nptn/Egfr/Fbln1/Adipoq/Serpinf2/Arrb1/Fgb/Ace2/Fgg/Myh9/Lrp1/Ceacam2/Rap1b/Pycard/Nqo2/Apip	33
GO:0141060	disruption of anatomical structure in another organism	18/756	46/5086	4.74888e-05	0.00252668	0.00218478	Reg3a/Reg3g/Pglyrp1/Hc/Ltf/Lyz2/Gzma/Gzmb/Nos2/Reg3b/Mbl1/Mbl2/Csnk2b/Reg2/Arg1/C8b/C8a/Hrg	18
GO:1901615	organic hydroxy compound metabolic process	57/756	236/5086	7.91308e-05	0.00397806	0.00343976	Malrd1/Apob/Rdh7/Rdh16/Adh1/Got1/Ctsl/Sod1/App/Gpd1/Gba1/Gc/Ces1c/Apoc1/Aldh3a2/Acadvl/Hsd11b2/Pon1/Idh2/Hmgcs2/Idi1/Abat/Idh3g/Rbp4/Gch1/Plb1/Lbr/Slc16a10/Sult1d1/Plpp1/Maoa/Ly6e/Retsat/Qdpr/Maob/Nudt4/Ces1g/Ces1d/Myh9/Lrp1/Acaa1b/Aco2/Glo1/Msmo1/Ephx1/Idh3a/Plpp2/Erg28/Asah2/Isyna1/Hao2/Sult1b1/Nsdhl/Pts/Slc37a2/Asah1/Npc2	57
GO:0045785	positive regulation of cell adhesion	47/756	184/5086	8.02648e-05	0.00397806	0.00343976	Fga/Lgals9/Flot1/Myadm/Agr2/F11r/Coro1a/H2-Q10/H2-K1/Ada/Itgb1/Cdh1/Anxa1/Fn1/Itgb2/Calr/H2-Aa/H2-Ab1/Prkca/Tgm2/Gfus/Dpp4/Vtn/Ceacam1/Cd63/Itgav/Alox5/Rac3/Hspd1/Actb/Ppp3ca/Rela/Pcsk5/Fbln1/Adam9/Itga6/Tfrc/Itga2/Ptprj/Fgb/Fgg/Myh9/Ceacam2/Pycard/Hrg/Lgals8/Vnn1	47
GO:0070372	regulation of ERK1 and ERK2 cascade	31/756	105/5086	7.95254e-05	0.00397806	0.00343976	Fga/Phb2/C3/Fn1/App/Prkca/Ezr/Ceacam1/Map2k1/Mif/Ccl9/Rap1a/Atp6v0c/Ywhaz/Phb1/Nptn/Egfr/Fbln1/Adipoq/Serpinf2/Arrb1/Fgb/Ace2/Fgg/Myh9/Lrp1/Ceacam2/Rap1b/Pycard/Nqo2/Apip	31
GO:0001775	cell activation	72/756	319/5086	9.90839e-05	0.00471692	0.00407864	Fga/Lgals9/Snap23/Phb2/Cd151/Adam10/Anxa3/Vamp8/Pglyrp1/F11r/Coro1a/H2-Q10/H2-K1/Ada/Ctsl/Cfh/Anxa1/Fn1/Lamp1/Itgb2/App/H2-Aa/H2-Ab1/Ifngr1/Gba1/Prkca/Impdh2/Ido1/Dpp4/Ceacam1/Mif/Cd9/Itgav/Slc25a5/Cd38/Ncstn/Rap2b/Hspd1/Ywhaz/Actb/Ppp3ca/Ppp3cb/Phb1/Rpl22/Ctsc/Egfr/Rac2/Clu/Adam9/Arg1/Psap/Lcp1/Tfrc/Bst1/Ptprj/Enpp3/Fgb/Fermt3/Cd177/Fgg/Myh9/Lrp1/Kdelr1/Tlr3/Syvn1/Pycard/Hrg/Plscr1/Lgals8/Cdh17/…	72
GO:0046434	organophosphate catabolic process	26/756	83/5086	0.000101163	0.00475337	0.00411015	Prdx6/Ada/Gpd1/Apoc1/Pon1/Cda/Smpdl3b/Smpdl3a/Hint1/Xdh/Vcp/Plbd2/Plb1/Gpd1l/Nt5c2/Enpp3/Pnliprp2/Entpd8/Acat1/Nudt4/Plbd1/Gmpr2/Smpd3/Gda/Entpd5/Vnn1	26
GO:0044282	small molecule catabolic process	52/756	213/5086	0.000121652	0.0055017	0.00475722	Adh1/Ada/Aldoa/Got1/Gpi1/Otc/Pfkl/Hexb/Glb1/Glud1/Ido1/Hexa/Nos2/Eci1/Arsb/Acadvl/Pon1/Cpt2/Slc16a1/Cda/Slc16a3/Abat/Xdh/Adipoq/Arg1/Hadh/Echs1/Hadha/Enpp4/Qdpr/Acaa2/Cbr3/Acat1/Blmh/Gale/Ces1d/Etfdh/Acaa1b/Hadhb/Hibadh/Etfa/Glo1/Decr1/Acad8/Pgam2/Etfb/Ivd/Nqo2/Hao2/Sult1b1/Acox1/Gda	52
GO:0015833	peptide transport	33/756	119/5086	0.000180642	0.0073538	0.0063587	Fga/Car2/Anxa1/Pfkl/Glud1/S100a8/Nos2/S100a9/Anxa5/Alox5/Slc16a1/Cd38/Abat/Selenot/Rab1a/Ppp3ca/Ppp3cb/Fam3d/Rbp4/Egfr/Anxa7/Slc16a10/Hadh/Arrb1/Sidt2/Fgb/Fgg/Myh9/Lrp1/Slc15a1/Smpd3/Syt7/Cdh17	33
GO:0030855	epithelial cell differentiation	50/756	206/5086	0.000191335	0.00769169	0.00665087	Cdhr2/Reg3a/Reg3g/Myadm/Agr2/F11r/Krt1/Sod1/Cdh1/Anxa1/Gpx1/Krt19/Ces1c/Ezr/Ceacam1/Map2k1/Reg3b/Tagln/Cd63/Krt6a/Tst/Csta1/St14/Rap1a/Pafah1b1/Ppp3ca/Tubb5/Xdh/Tgm3/Pls1/Adipoq/Dmbt1/Psap/Krt14/Sprr1a/Krt42/Krt77/Sidt2/Eppk1/Ces1g/Ces1d/Krt5/Krt20/Tmigd1/Krt71/Ipo7/Krt17/Spint2/Asah1/Krt16	50
GO:0050900	leukocyte migration	37/756	140/5086	0.00021995	0.00864976	0.0074793	Lgals9/Adam10/F11r/Coro1a/Ada/Hc/Itgb1/Anxa1/Itgb2/App/Calr/Gba1/Prkca/Plg/S100a8/Dpp4/S100a9/Mif/Cd9/Alox5/Epx/Ccl9/Apod/Rac3/Pafah1b1/Rac2/Itga6/Itga2/Bst1/Ptprj/Retnlg/Cd177/S100a14/Gp2/Pycard/Smpd3/Thbs4	37
GO:0030100	regulation of endocytosis	41/756	161/5086	0.000244451	0.00940877	0.0081356	Arf1/Flot1/Sdcbp/Cd151/Vamp8/Ppt1/C3/Anxa2/Sod1/Itgb1/Cfp/App/Calr/Prkca/Tgm2/Cbl/Ahsg/Vtn/Apoc1/Mbl1/Mbl2/Cd63/Itgav/Hnrnpk/Hpca/Rap1a/Actb/Rala/Ppp3ca/Ppp3cb/Clu/Adipoq/Itga2/Ptprj/Arrb1/Cd177/Myh9/Lrp1/Pycard/Plscr1/Syt7	41
GO:0030163	protein catabolic process	90/756	432/5086	0.000292786	0.010567	0.00913713	Apob/Psmb1/Adam10/Rnf13/Psma3/Sorl1/Ppt1/Ctsl/Anxa2/Hsp90b1/Cdh1/Gzma/Gpx1/App/Gusb/Calr/Psmd3/Lamp2/Gba1/Ctsd/Hspa5/Plg/Cbl/Ezr/Gzmb/Psmb8/Dpp4/Nos2/Ceacam1/Usp4/Vps4b/Rpl5/Ctsh/Rad23b/Rad23a/St14/Slc16a3/Ube2k/Sumo2/Phb1/Ube2l3/Psmb7/Psme1/Psme2/Ctsc/Egfr/Vcp/Uba1/Rela/Clu/Ambp/Ddb1/Psmb6/Adam9/Psap/Mme/Isg15/Rgn/Zmpste24/Tmem106b/Nrdc/Ctso/Arrb1/Pithd1/Lnpep/Wdr26/Pcyox1l/Nhlrc3/Manba/Pttg1ip/…	90
GO:0090087	regulation of peptide transport	27/756	93/5086	0.000307755	0.0108103	0.00934746	Fga/Car2/Pfkl/Glud1/S100a8/Nos2/S100a9/Anxa5/Alox5/Slc16a1/Cd38/Abat/Selenot/Ppp3ca/Ppp3cb/Fam3d/Rbp4/Egfr/Anxa7/Hadh/Arrb1/Sidt2/Fgb/Fgg/Myh9/Lrp1/Syt7	27
GO:0051046	regulation of secretion	57/756	249/5086	0.000364799	0.0122203	0.0105667	Malrd1/Fga/Arf1/Lgals9/Sdcbp/Snap23/Vamp8/Ada/Anxa2/Anxa1/Lamp1/Itgb2/Pfkl/Prkca/Ces1c/Glud1/S100a8/Nos2/S100a9/Mif/Vps4b/Anxa5/Alox5/Slc16a1/Idh2/Rab8a/Cd38/Abat/Selenot/Rap1a/Rala/Ppp3ca/Ppp3cb/Fam3d/Rbp4/Egfr/Rac2/Anxa7/Slc30a1/Adipoq/Adam9/Hadh/Maob/Arrb1/Sidt2/Fgb/Golph3l/Cd177/Ces1g/Fgg/Ces1d/Myh9/Lrp1/Rap1b/Krt20/Smpd3/Syt7	57
GO:0003013	circulatory system process	43/756	177/5086	0.000522462	0.0161561	0.0139699	Fga/Calm1/Sod3/F11r/Ada/Sod1/Ace/Sod2/Gpx1/App/Crp/Klk1b11/Klk1b5/Enpep/Slc2a1/Prkca/Abcb1a/Nos2/Ceacam1/Map2k1/Alox5/Hsd11b2/Pon1/Dsc2/Cd38/Abat/Egfr/Gch1/Gpd1l/Adipoq/Ocln/Serpinf2/Ptprj/Zmpste24/Lnpep/Slc5a1/Fgb/Ace2/Fgg/Atp1a1/Atp1a3/Lrp1/Smpd3	43
GO:0008544	epidermis development	32/756	121/5086	0.000570042	0.0173312	0.014986	Reg3a/Reg3g/Krt1/Ctsl/Sod1/Cdh1/Anxa1/Gba1/Map2k1/Reg3b/Aldh3a2/Krt6a/Csta1/St14/Pafah1b1/Ppp3ca/Egfr/Rela/Tgm3/Pls1/Psap/Krt14/Sprr1a/Krt77/Zmpste24/Krt5/Krt71/Elovl1/Krt17/Nsdhl/Asah1/Krt16	32
GO:0001817	regulation of cytokine production	53/756	234/5086	0.000763622	0.0211564	0.0182936	Lgals9/Flot1/Chil3/Banf1/Sorl1/Pglyrp1/F11r/C3/H2-Q10/H2-K1/Hc/Ltf/Sod1/Anxa1/Fn1/App/Crp/Ifngr1/Gba1/F3/Ezr/Ido1/Nos2/Ceacam1/Mif/Itgav/Alox5/Epx/Apod/Nutf2/Rab1a/Hspd1/Phb1/Nptn/Rela/Clu/Fbln1/Adipoq/Arg1/Serpinf2/Prg2/Isg15/Ptprj/Arrb1/Chia1/Lrp1/Tlr3/Serpinb1a/Ceacam20/Rnf128/Pycard/Sigirr/Itgb6	53
GO:0098657	import into cell	78/756	375/5086	0.000795925	0.0213308	0.0184443	Arf1/Flot1/Sdcbp/Scarb2/Slc6a6/Cd151/Anxa3/Vamp8/Sorl1/Ppt1/Slc28a1/Creg1/Coro1a/C3/Anxa2/Sod1/Itgb1/Anxa1/Slc3a2/Lcn2/Cfp/Itgb2/App/Calr/Nme1/Slc2a1/Prkca/Mfge8/Tgm2/Cbl/Ezr/Ahsg/Vtn/Ceacam1/Apoc1/Mbl1/Cap1/Cd9/Mbl2/Cd63/Itgav/Clcn3/Rac3/Hnrnpk/Hpca/Rab1a/Rap1a/Actb/Rala/Ppp3ca/Ppp3cb/Rbp4/Clu/Esyt2/Slc30a1/Ly75/Adipoq/Dmbt1/Arg1/Tfrc/Itga2/Ptprj/Sort1/Slc39a4/Arrb1/Slc5a1/Slc43a2/Ace2/Cd177/Myh…	78
GO:0060249	anatomical structure homeostasis	24/756	84/5086	0.000844203	0.0222944	0.0192775	Slc28a2/Coro1a/Car2/Ada/Col3a1/Sod1/Itgb1/Muc13/Prkca/Ahsg/Ceacam1/Itgav/Clcn3/Cd38/Rac3/Rbp4/Egfr/Rac2/Ocln/Tfrc/Tff3/Dram2/Ank/Strap	24
GO:0001894	tissue homeostasis	24/756	84/5086	0.000844203	0.0222944	0.0192775	Slc28a2/Coro1a/Car2/Ada/Col3a1/Sod1/Itgb1/Muc13/Prkca/Ahsg/Ceacam1/Itgav/Clcn3/Cd38/Rac3/Rbp4/Egfr/Rac2/Ocln/Tfrc/Tff3/Dram2/Ank/Strap	24
GO:0000387	spliceosomal snRNP assembly	9/756	20/5086	0.00121232	0.0286679	0.0247886	Lsm2/Snrpb/Usp4/Snrpf/Snrpg/Snrpd1/Snrpd2/Snrpd3/Strap	9
GO:0002521	leukocyte differentiation	38/756	158/5086	0.00132849	0.0304207	0.0263042	Lgals9/Pglyrp1/Car2/Ada/Ctsl/Anxa1/App/Apcs/H2-Aa/H2-Ab1/Nme1/Gba1/Prkca/Dpp4/Ceacam1/Ccl9/Slc25a5/Pafah1b1/Actb/Ppp3ca/Ppp3cb/Rpl22/Nme2/C1qc/Lbr/Adipoq/Psap/Tfrc/Ptprj/Kdelr1/Gmpr2/Glo1/Syvn1/Lgals8/Cdh17/Atp6ap1/Vnn1/Itgb6	38
GO:0006091	generation of precursor metabolites and energy	56/756	261/5086	0.00211452	0.0409108	0.0353749	Phb2/Eif6/Adh1/Aldoa/Gpi1/Sod2/App/Pfkl/Gpd1/Gba1/Tkt/Gfpt1/Rpia/Alox5/Idh2/Hmgcs2/Atp5mf/Ppp1ca/Cycs/Idh3g/Vcp/Atp5f1a/Atp5me/Coq9/Ndufs8/Acat1/Gale/Adpgk/Chchd4/Cisd1/Etfdh/Aco2/Etfa/Ndufs5/Ndufa5/Uqcrq/Atp5pb/Atp5f1d/Idh3a/Atp5po/Uqcrc2/Pgam2/Ndufa9/Ndufs7/Ndufb10/Ndufs3/Etfb/Atp5pd/Pygl/Fbp1/Acox1/Ptges3/Slc37a2/Suclg1/Suclg2/Sucla2	56
GO:0001816	cytokine production	56/756	262/5086	0.00231532	0.0443219	0.0383243	Lgals9/Flot1/Chil3/Banf1/Sorl1/Pglyrp1/F11r/C3/H2-Q10/H2-K1/Hc/Ltf/Col3a1/Sod1/Anxa1/Fn1/App/Crp/Ifngr1/Gba1/F3/Ezr/Ido1/Nos2/Ceacam1/Mif/Itgav/Alox5/Epx/Apod/Nutf2/Rab1a/Hspd1/Phb1/Nptn/Rela/Pcsk5/Clu/Fbln1/Adipoq/Arg1/Serpinf2/Prg2/Isg15/Ptprj/Arrb1/Chia1/Lrp1/Kdelr1/Tlr3/Serpinb1a/Ceacam20/Rnf128/Pycard/Sigirr/Itgb6	56
GO:0009593	detection of chemical stimulus	6/756	5086-11-01	0.0025015	0.0464103	0.0401302	Calm1/Reg3g/Pigr/Sod2/Itgav/Azgp1	6
GO:0035592	establishment of protein localization to extracellular region	38/756	164/5086	0.00271833	0.04893	0.0423089	Malrd1/Fga/Arf1/Vamp8/Afm/Anxa1/Pfkl/M6pr/Glud1/Nos2/Anxa5/Alox5/Slc16a1/Idh2/Rab8a/Cd38/Abat/Selenot/Pafah1b1/Ppp3ca/Ppp3cb/Fam3d/Rbp4/Egfr/Anxa7/Adam9/Psap/Hadh/Nagpa/Arrb1/Sidt2/Fgb/Golph3l/Fgg/Myh9/Lrp1/Krt20/Syt7	38
GO:0030195	negative regulation of blood coagulation	16/756	25/5086	2.68426e-08	1.07907e-05	9.33055e-06	Fga/Anxa2/Plg/Klkb1/Vtn/Ceacam1/Cd9/Anxa5/Serping1/Apoh/Serpinf2/F12/Fgb/Tspan8/Fgg/Hrg	16
GO:0050819	negative regulation of coagulation	16/756	25/5086	2.68426e-08	1.07907e-05	9.33055e-06	Fga/Anxa2/Plg/Klkb1/Vtn/Ceacam1/Cd9/Anxa5/Serping1/Apoh/Serpinf2/F12/Fgb/Tspan8/Fgg/Hrg	16
GO:0050878	regulation of body fluid levels	43/756	123/5086	1.63361e-08	1.07907e-05	9.33055e-06	Fga/Anxa8/Vamp8/Agr2/Papss2/F11r/Ada/Cfh/Anxa2/Nme1/F3/Prkca/Plg/Klkb1/Vtn/S100a9/Ceacam1/Serpinc1/Cd9/Anxa5/Serpind1/Hsd11b2/Rap2b/Ppp3ca/Serping1/Xdh/Egfr/Apoh/Anxa7/F13b/Fbln1/Serpinf2/Ptprj/F12/F13a1/Enpp4/Copa/Fgb/Fermt3/Serpina10/Tspan8/Fgg/Hrg	43
GO:0050817	coagulation	33/756	86/5086	6.15186e-08	1.32982e-05	1.14988e-05	Fga/Anxa8/Papss2/F11r/Cfh/Anxa2/F3/Prkca/Plg/Klkb1/Vtn/S100a9/Ceacam1/Serpinc1/Cd9/Anxa5/Serpind1/Rap2b/Serping1/Apoh/F13b/Fbln1/Serpinf2/Ptprj/F12/F13a1/Enpp4/Fgb/Fermt3/Serpina10/Tspan8/Fgg/Hrg	33
GO:0051336	regulation of hydrolase activity	90/756	359/5086	9.68471e-08	1.75196e-05	1.51489e-05	Itih4/Plxnb2/Calm1/Ngp/Scarb2/Phb2/Anxa8/Psma3/Sorl1/Ppt1/Birc6/Gpi1/Ctsl/Serpina1a/Serpina3k/Ltf/Hsp90b1/Sod1/Itgb1/Cdh1/Anxa1/Gzma/Gpx1/App/Apcs/Pdcd6/Ctsd/F3/Serpina1b/S100a8/Psmb8/Mug1/Ahsg/Vtn/S100a9/Map2k1/Serpinc1/Apoc1/Rpl5/Serpind1/Ctsh/Ccl9/Csta1/Ncstn/Hpca/Rap1a/Cycs/Pafah1b1/Hspd1/Phb1/Serpinb5/Lxn/Arf4/Serping1/Psme1/Psme2/Slpi/Xdh/Serpina1d/Serpina1e/Apoh/Vcp/Serpina3m/Ambp/Arhgap1/…	90
GO:0002252	immune effector process	67/756	213/5086	2.88883e-10	5.2259e-07	4.51875e-07	Lgals9/Snap23/Phb2/Anxa3/Vamp8/Pglyrp1/Coro1a/C3/C4b/H2-Q10/H2-K1/Ada/Krt1/Hc/Gpi1/Cfh/Ace/Anxa1/Mpo/Lamp1/Cfp/Itgb2/App/C1qb/H2-Ab1/Crp/Gba1/Gfus/Gzmb/Dpp4/Ceacam1/Mif/Mbl1/Mbl2/Epx/Ctsh/Rap1a/Hspd1/Ywhaz/Ppp3cb/Phb1/Serping1/Ctsc/Masp1/Rbp4/C1qc/Rac2/Clu/Cfi/Arg1/Lcp1/Prg2/Tfrc/Ptprj/Cr1l/Enpp3/C8b/C8a/Cd177/Masp2/Hpx/Lrp1/Kdelr1/Tlr3/Pycard/Lgals8/Cdh17	67
GO:0010035	response to inorganic substance	58/756	207/5086	4.6562e-07	6.01648e-05	5.20234e-05	Fga/Calm1/Sod3/Ada/Serpina1a/Sod1/Sod2/Cdh1/Anxa1/Mpo/Fn1/Gpx1/Lcn2/Krt8/App/Pdcd6/Crp/Serpina1b/Glud1/Itgav/Anxa5/Pon1/Fus/Ncstn/Cpne2/Abat/Ppp1ca/Rhob/Hpca/Crip1/Ppp3ca/Pam/Xdh/Serpina1d/Serpina1e/Egfr/Vcp/Rela/Gch1/Anxa7/Slc30a1/Adam9/Cp/Tfrc/Cpne3/Cpne1/Slc5a1/Fgb/Fgg/Stk26/Pgam2/Slc13a2/Hrg/Ank/Plscr1/Smpd3/Fbp1/Syt7	58
GO:0006959	humoral immune response	40/756	82/5086	2.4613e-13	8.90499e-10	7.69999e-10	Fga/Reg3a/Reg3g/Pglyrp1/C3/C4b/Jchain/H2-Q10/H2-K1/Krt1/Hc/Cfh/Ltf/Cfp/App/C1qb/Crp/S100a9/Reg3b/Mbl1/Mbl2/Alox5/Krt6a/Phb1/Serping1/Slpi/Masp1/C1qc/Reg2/Sprr2a1/Dmbt1/Cfi/Cr1l/C8b/Fgb/C8a/Masp2/Hpx/Inhca/Hrg	40
GO:0052547	regulation of peptidase activity	59/756	181/5086	7.60249e-10	9.1686e-07	7.92793e-07	Itih4/Ngp/Anxa8/Psma3/Sorl1/Birc6/Gpi1/Ctsl/Serpina1a/Serpina3k/Ltf/Cdh1/Gpx1/App/Pdcd6/Ctsd/F3/Serpina1b/S100a8/Psmb8/Mug1/Ahsg/Vtn/S100a9/Serpinc1/Serpind1/Ctsh/Csta1/Ncstn/Cycs/Hspd1/Serpinb5/Lxn/Serping1/Psme1/Psme2/Slpi/Xdh/Serpina1d/Serpina1e/Vcp/Serpina3m/Ambp/Serpinb6a/Serpinf2/Itih1/Itih2/Itih3/Atp2a3/Nrdc/Aph1a/Arrb1/Serpina10/Serpina3g/Serpinb1a/Serpinb12/Pycard/Hrg/Spint2	59
