# Supplementary material for: Ultra-sensitive metaproteomics redefines the dark metaproteome, uncovering host-microbiome interactions and drug targets in intestinal diseases
Source: Nat Commun. 2025 Jul 18;16:6644. doi: 10.1038/s41467-025-61977-7 (PMC12274446; doi:10.1038/s41467-025-61977-7)
Supplement: Supplementary file 11 — Supplementary Data 9 [file 41467_2025_61977_MOESM11_ESM.xlsx]

## Sheet: Overlap_with_CD_transcriptome
		Human transcriptome	uMetaP
HumanGene	MouseGene	Log2 (M0I Vs. M0M)	Log2 (Δ/ΔIEC_D8 Vs. fl/fl_D8)
A2M	A2m	0.46297	5.49691
ABAT	Abat	-0.551308	-1.28598
ABHD14B	Abhd14b	-0.343659	-2.27479
ABRACL	Abracl	-0.23976	-1.13339
ACAA2	Acaa2	-0.335874	-1.94675
ACADVL	Acadvl	-0.238859	-1.36783
ACE	Ace	-1.3377	3.37767
ACE2	Ace2	-1.52308	2.80189
ACO2	Aco2	-0.616305	-1.13329
ACOT11	Acot11	-0.470744	0.908578
ACOX1	Acox1	-0.81788	-0.98292
ACSF2	Acsf2	-0.790831	-2.4825
ACTB	Actb	0.0767532	-1.54344
ADA	Ada	0.526048	1.4856
ADAM9	Adam9	0.158652	1.40835
ADPGK	Adpgk	0.225963	1.87935
AGA	Aga	0.172785	0.929115
AHSG	Ahsg	-0.0559806	1.32239
AK3	Ak3	-0.13915	-1.96331
ALDH1B1	Aldh1b1	0.192071	-2.10911
ALDH3A2	Aldh3a2	-0.353884	1.35031
ALDH3B1	Aldh3b1	-0.161363	3.05876
ALOX5	Alox5	0.503055	3.62153
ALPG	Alpg	-0.248068	2.33835
ANPEP	Anpep	-0.94314	1.9468
ANXA1	Anxa1	0.595228	4.59449
ANXA2	Anxa2	0.198309	1.24285
ANXA3	Anxa3	0.424885	2.8483
ANXA5	Anxa5	0.624071	2.05939
ANXA6	Anxa6	0.531631	2.33938
ANXA7	Anxa7	0.19026	1.05877
APMAP	Apmap	0.285829	1.74432
APOB	Apob	-1.94973	2.86307
APOC1	Apoc1	0.190995	2.30368
APOH	Apoh	-0.053585	1.11597
APP	App	0.178663	0.98505
ARF4	Arf4	0.119341	1.08996
ARG1	Arg1	-0.0558199	1.38876
ARHGAP1	Arhgap1	0.262624	-1.31283
ARSB	Arsb	0.22001	1.40011
ARSG	Arsg	0.160883	2.00921
ATP1A1	Atp1a1	-0.487428	-1.10656
ATP1A3	Atp1a3	-0.0735023	-1.79339
ATP2A3	Atp2a3	0.286772	-1.1094
ATP5F1D	Atp5f1d	-0.252283	-1.82573
ATP5ME	Atp5me	-0.160782	-2.15643
ATP5PD	Atp5pd	-0.131571	-1.19299
ATP5PO	Atp5po	-0.126449	-2.24678
ATP6AP1	Atp6ap1	0.185875	1.65331
AZGP1	Azgp1	-0.283122	3.17764
BCHE	Bche	-0.406371	0.966543
BDH1	Bdh1	-0.384331	-1.77584
BLMH	Blmh	0.125279	1.51388
BRI3BP	Bri3bp	-0.301822	2.02032
BRK1	Brk1	0.0861426	1.68947
BST1	Bst1	-0.611851	1.45927
C1QB	C1qb	0.277465	4.38048
C3	C3	0.546536	4.79704
C8B	C8b	-0.124125	3.01872
CALM1	Calm1	-0.138375	2.61465
CALR	Calr	0.224018	1.95819
CAP1	Cap1	0.190734	1.6673
CBL	Cbl	0.325682	1.34486
CBR1	Cbr1	-0.972072	-2.06888
CBR3	Cbr3	0.288462	-1.73547
CD151	Cd151	-0.191123	1.41571
CD38	Cd38	0.693951	2.16779
CD63	Cd63	0.156263	2.04991
CD82	Cd82	-0.213641	1.38723
CDA	Cda	-0.431307	1.68589
CDH1	Cdh1	-0.696118	1.48565
CDH17	Cdh17	-0.854308	1.71065
CDHR2	Cdhr2	-1.34152	0.971344
CDHR5	Cdhr5	-1.39486	2.5059
CDS1	Cds1	-0.939733	1.47186
CDV3	Cdv3	0.332262	1.69127
CEACAM1	Ceacam1	-0.549523	2.66464
CEPT1	Cept1	-0.1166	1.66285
CFI	Cfi	0.341224	1.37577
CFP	Cfp	0.544234	2.00924
CHCHD4	Chchd4	-0.167878	1.24624
CISD1	Cisd1	-0.602581	-1.2278
CISD3	Cisd3	-0.405383	-1.82482
CLDN7	Cldn7	-0.676999	1.18242
CLRN3	Clrn3	-1.20941	0.956052
CLU	Clu	0.360543	1.46064
CLYBL	Clybl	-0.624556	-1.24047
CMPK1	Cmpk1	-0.292419	-2.30963
COL3A1	Col3a1	0.831391	2.43621
COPA	Copa	-0.0849134	1.16062
COQ9	Coq9	-0.232787	-1.30516
CORO1A	Coro1a	0.422116	2.80634
CP	Cp	0.602637	5.40473
CPN1	Cpn1	-0.0641623	3.78656
CPNE1	Cpne1	0.135449	2.08364
CPNE2	Cpne2	-0.404791	3.0508
CPT2	Cpt2	-0.353553	-0.94329
CR1L	Cr1l	0.0496121	1.08252
CRELD2	Creld2	0.590894	2.48424
CRIP1	Crip1	-0.8272	-1.35958
CSNK2B	Csnk2b	-0.217573	1.57308
CTSC	Ctsc	0.480277	2.56505
CTSD	Ctsd	-0.248591	1.44266
CTSH	Ctsh	0.222972	1.78168
CTSL	Ctsl	0.575316	1.23599
CTSO	Ctso	-0.338583	1.07109
CTSS	Ctss	0.342486	2.94233
CYP2S1	Cyp2s1	-0.802847	-1.30979
DECR1	Decr1	-0.264602	-1.24104
DPP4	Dpp4	-1.07723	1.6467
DRAM2	Dram2	-0.129928	2.01019
DSC2	Dsc2	-0.735743	1.31686
ECH1	Ech1	-0.194684	-1.04212
ECHS1	Echs1	-0.2549	-1.59824
ECI1	Eci1	-0.410866	-1.98365
EFEMP1	Efemp1	0.442476	2.07743
EGFR	Egfr	-0.230852	2.74011
EIF4A2	Eif4a2	-0.0998731	-1.24072
EIF4A3	Eif4a3	0.194308	1.35344
EIF6	Eif6	-0.194919	1.35691
EMC10	Emc10	-0.189247	1.47053
ENPEP	Enpep	-1.64204	1.17395
ENPP3	Enpp3	-1.47497	1.42896
ENPP4	Enpp4	-0.21715	1.67908
ENTPD5	Entpd5	-1.01371	-1.46365
EPHX1	Ephx1	-0.209726	1.41424
EPPK1	Eppk1	-0.508864	-1.08135
ERG28	Erg28	-0.194516	1.0922
ERMP1	Ermp1	-0.106452	1.43653
ERO1A	Ero1a	0.131629	1.68267
ESYT1	Esyt1	0.34586	1.41347
ESYT2	Esyt2	0.120654	0.907652
ETFA	Etfa	-0.312736	-1.81827
ETFB	Etfb	-0.375825	-1.93396
ETFDH	Etfdh	-0.551847	-1.17707
EZR	Ezr	-0.565256	-1.13913
F11R	F11r	-0.256578	1.77619
F12	F12	-0.193771	1.88336
F13A1	F13a1	0.347572	2.59703
F3	F3	0.413793	2.16139
FABP2	Fabp2	-1.11628	-1.55847
FAHD1	Fahd1	-0.453504	2.37978
FAM151A	Fam151a	-2.1242	2.24552
FAM3D	Fam3d	-0.507676	-1.98115
FBP1	Fbp1	-1.20345	1.80445
FBXO6	Fbxo6	0.255691	1.46498
FERMT3	Fermt3	0.329154	2.41126
FGG	Fgg	-0.052708	6.24683
FLNA	Flna	0.404206	2.99877
FLOT1	Flot1	0.140937	2.48217
FN1	Fn1	0.362078	3.6925
FUS	Fus	0.284726	-2.62832
GALC	Galc	-0.191292	1.00892
GALE	Gale	-0.190287	-1.30036
GC	Gc	-0.253142	2.83806
GCA	Gca	0.481264	2.39649
GDA	Gda	-1.37822	2.00257
GGT1	Ggt1	-0.102197	2.46135
GLMP	Glmp	-0.137217	1.64337
GLO1	Glo1	-0.345872	1.47492
GLUD1	Glud1	-0.405183	-1.36776
GMPR2	Gmpr2	-0.178059	1.16859
GNAI1	Gnai1	0.616157	1.20577
GOLPH3L	Golph3l	-0.135456	-1.47687
GOT1	Got1	-0.42049	2.5556
GP2	Gp2	-0.316696	1.016
GPA33	Gpa33	-0.768657	1.66588
GPD1	Gpd1	-0.631937	-2.15134
GPD1L	Gpd1l	-0.520971	-1.80675
GPT	Gpt	-0.321872	-1.62169
GPX1	Gpx1	0.250823	2.24078
GPX4	Gpx4	-0.421296	1.70401
GSPT2	Gspt2	0.385858	1.1734
GSR	Gsr	-0.387445	2.32259
GSTK1	Gstk1	-0.29321	-1.01053
GSTM2	Gstm2	-0.403506	-1.36809
GSTO1	Gsto1	-0.214474	-1.70611
GUCY2C	Gucy2c	-1.11341	1.00964
GUSB	Gusb	0.134006	2.39351
GZMA	Gzma	-0.389343	0.998601
GZMB	Gzmb	0.69447	1.93964
H1F0	H1f0	-0.307812	-2.59328
HABP2	Habp2	0.149909	1.36834
HADH	Hadh	-0.519449	-1.1923
HADHA	Hadha	-0.396913	-2.06257
HADHB	Hadhb	-0.40676	-2.22813
HAO2	Hao2	-0.0999455	-2.11109
HEBP1	Hebp1	-0.80353	1.89122
HIBADH	Hibadh	-0.192943	-1.24039
HINT1	Hint1	-0.103139	-1.79539
HMGCS2	Hmgcs2	-0.765067	-2.88603
HNRNPAB	Hnrnpab	0.0991085	-2.71981
HNRNPK	Hnrnpk	0.0853922	-1.30338
HNRNPUL1	Hnrnpul1	0.134275	1.58911
HP	Hp	0.168447	4.8879
HPX	Hpx	-0.127908	3.21588
HRG	Hrg	-0.0890794	1.78536
HSD11B2	Hsd11b2	-0.880633	-1.93752
HSD17B10	Hsd17b10	0.135338	-1.59433
HSP90B1	Hsp90b1	0.194258	5.50601
HSPA5	Hspa5	0.372664	0.956484
IDE	Ide	0.107995	0.895865
IDH2	Idh2	0.428586	-1.46174
IDH3A	Idh3a	-0.297943	-2.05356
IDH3G	Idh3g	-0.220491	-1.31498
IDO1	Ido1	1.0666	1.93454
IGHG1	Ighg1	0.685828	3.35883
IGHM	Ighm	0.770356	4.34034
IMMT	Immt	-0.0813758	-1.38053
IMPA1	Impa1	-0.37546	0.994673
IMPDH2	Impdh2	0.230408	1.47188
IPO7	Ipo7	0.25254	1.03429
ISYNA1	Isyna1	0.113499	1.66804
ITFG1	Itfg1	-0.144902	0.880775
ITGAM	Itgam	0.936143	4.82882
ITGAV	Itgav	0.430738	1.56832
ITGB1	Itgb1	0.220684	1.57864
ITGB2	Itgb2	0.928181	6.19846
ITGB4	Itgb4	-0.378481	1.07661
ITIH2	Itih2	-0.070508	1.63764
ITIH4	Itih4	0.0799575	3.97542
ITM2B	Itm2b	-0.197321	1.32109
JCHAIN	Jchain	0.53119	2.49355
KCNK1	Kcnk1	-0.328007	2.35093
KCTD12	Kctd12	0.344158	1.77013
KLKB1	Klkb1	-0.598298	2.288
KRT14	Krt14	-0.613119	2.25234
KRT18	Krt18	-0.358226	-2.33186
KRT19	Krt19	-0.534341	-1.75684
KRT20	Krt20	-0.887749	-1.63308
KRT71	Krt71	-0.105669	-1.58417
KRT8	Krt8	-0.596428	-4.01593
LAMC1	Lamc1	0.603721	2.0499
LAMP2	Lamp2	-0.389002	3.88896
LAP3	Lap3	0.414642	3.27714
LBR	Lbr	0.136651	1.49501
LCN2	Lcn2	0.581596	6.89614
LCP1	Lcp1	0.464079	3.09937
LGALS8	Lgals8	-0.100402	0.862855
LIFR	Lifr	0.242295	1.77124
LMNA	Lmna	0.189696	-1.7306
LNPEP	Lnpep	0.203024	1.45597
LRP1	Lrp1	-0.17851	0.907674
LSM2	Lsm2	0.146262	1.5819
LSM8	Lsm8	0.104314	1.28267
LTF	Ltf	0.549678	6.8767
LY6E	Ly6e	0.201535	1.64534
LY75	Ly75	-0.313757	0.801437
MAL2	Mal2	-0.389079	0.956168
MALRD1	Malrd1	-1.15433	0.903073
MAN2B1	Man2b1	0.2862	1.25636
MAN2B2	Man2b2	0.138634	1.13679
MANBA	Manba	0.285503	1.37434
MAOA	Maoa	-0.935613	-1.23913
MAOB	Maob	-1.0185	-1.37047
MAP2K1	Map2k1	0.23367	-1.38671
MASP1	Masp1	0.780819	1.68216
MASP2	Masp2	-0.0671114	1.76019
ME1	Me1	0.435688	0.953008
ME2	Me2	-0.324327	-1.03064
MEP1B	Mep1b	-1.95656	1.88845
METAP1	Metap1	-0.0976221	1.14917
MFGE8	Mfge8	0.463405	1.37235
MGST3	Mgst3	-0.418519	-1.10955
MIEN1	Mien1	-0.243991	0.907017
MIF	Mif	0.21302	1.74213
MME	Mme	-1.40749	1.77489
MMP7	Mmp7	1.08464	0.862276
MSMO1	Msmo1	-0.243612	1.91123
MUC13	Muc13	-0.792625	1.45439
MUC19	Muc19	-0.0666017	1.11894
MUC4	Muc4	1.32348	1.45154
MYADM	Myadm	0.579423	1.44594
MYH14	Myh14	-0.456804	-1.80186
MYH9	Myh9	0.155299	-1.15764
MYLK	Mylk	0.28139	1.14514
NAALADL1	Naaladl1	-1.28843	1.57719
NAGPA	Nagpa	-0.138655	1.31603
NANS	Nans	0.26395	-1.84784
NAP1L1	Nap1l1	0.400978	2.00731
NCSTN	Ncstn	-0.167591	1.59747
NDUFA5	Ndufa5	-0.249834	-0.959837
NDUFB10	Ndufb10	-0.21141	-1.20247
NDUFS3	Ndufs3	-0.206308	-1.23452
NDUFS7	Ndufs7	-0.17124	-1.16063
NME1	Nme1	0.597767	1.34531
NOS2	Nos2	0.33644	2.59113
NPC2	Npc2	0.231832	2.01605
NPEPPS	Npepps	-0.195349	1.15565
NPM1	Npm1	0.156476	2.13808
NPTN	Nptn	-0.122744	1.6164
NQO2	Nqo2	-0.163931	1.05445
NRDC	Nrdc	0.16774	1.42539
NSDHL	Nsdhl	-0.168758	1.03602
NT5C2	Nt5c2	0.291503	1.67577
NUP210	Nup210	0.231667	1.76635
NUTF2	Nutf2	0.138534	1.82653
OCLN	Ocln	-0.691948	1.06884
OLFM4	Olfm4	-0.428945	1.61525
ORM1	Orm1	0.233764	4.13089
OTC	Otc	-1.13385	-2.20749
P2RX4	P2rx4	-0.451821	1.04865
PAFAH1B1	Pafah1b1	-0.156812	0.895779
PAM	Pam	0.257655	0.993322
PAPSS2	Papss2	-0.548005	-1.6317
PARP12	Parp12	-0.131362	2.80278
PC	Pc	-0.361426	-1.04632
PCOLCE	Pcolce	0.582495	1.13427
PCSK5	Pcsk5	-0.57558	1.80851
PCYOX1	Pcyox1	-0.155851	1.55701
PDXDC1	Pdxdc1	-0.234864	-1.26173
PEPD	Pepd	-0.860882	4.65526
PFKL	Pfkl	-0.285774	-0.944586
PFN1	Pfn1	-0.147482	-1.35308
PGAP1	Pgap1	-0.339779	1.58782
PIGR	Pigr	-0.384206	2.06707
PITPNA	Pitpna	-0.245201	1.03982
PLB1	Plb1	-1.03209	1.33597
PLBD2	Plbd2	0.366448	1.30905
PLG	Plg	-0.153239	2.84398
PLP2	Plp2	0.297293	-1.99326
PLPP2	Plpp2	-0.541111	1.2484
PLRG1	Plrg1	-0.0883395	0.902512
PLS1	Pls1	-1.10657	1.44336
PLSCR1	Plscr1	0.424295	2.0899
PLXNB2	Plxnb2	-0.205732	1.16589
PMM1	Pmm1	-0.58217	-1.51422
PNLIPRP2	Pnliprp2	-1.97078	-4.96582
PON1	Pon1	-0.245921	1.88092
PON2	Pon2	-0.263576	0.938328
PPA2	Ppa2	-0.186005	-1.50375
PPP3CA	Ppp3ca	0.302937	1.07757
PPP3CB	Ppp3cb	0.115448	1.30047
PPT1	Ppt1	0.389846	1.51517
PRDX4	Prdx4	0.484337	1.47869
PRG2	Prg2	0.0680822	3.59334
PRKCA	Prkca	-0.246815	1.26623
PRSS2	Prss2	-0.744042	1.39948
PRSS8	Prss8	-0.871067	1.1792
PSAP	Psap	0.313942	1.69571
PSAT1	Psat1	0.798499	2.29211
PSEN1	Psen1	-0.30461	1.18847
PSMA7	Psma7	0.05846	1.03807
PSMB2	Psmb2	0.131121	1.19905
PSMB6	Psmb6	0.102026	1.16776
PSME1	Psme1	-0.0733653	-1.28332
PTPRH	Ptprh	-0.814254	1.02614
PTPRJ	Ptprj	-0.238004	1.25132
PTTG1IP	Pttg1ip	-0.278012	1.98972
PYCARD	Pycard	-0.127493	-1.78345
PYGL	Pygl	0.685973	3.12543
QSOX1	Qsox1	0.396035	1.74298
RAB8A	Rab8a	-0.249247	1.52678
RAC2	Rac2	0.508111	2.74981
RAP1B	Rap1b	0.099574	1.49161
RAP2B	Rap2b	0.400627	1.10229
RBM8A	Rbm8a	0.14986	1.35449
RBP4	Rbp4	0.414963	2.30218
REG3A	Reg3a	-0.851146	6.53465
REG3G	Reg3g	-0.856165	3.62429
RELA	Rela	0.203338	1.99291
RETSAT	Retsat	-0.601951	-1.50267
RFC3	Rfc3	0.357042	-2.58505
RFK	Rfk	-0.398495	-1.60754
RGN	Rgn	-0.541151	2.00866
RHOB	Rhob	0.508166	1.03199
RNF128	Rnf128	-1.22127	1.42413
RPL22	Rpl22	0.0659039	1.38
RPL32	Rpl32	0.0766414	1.63906
RPL36	Rpl36	0.154555	1.74847
S100A11	S100a11	0.562074	2.72947
S100A14	S100a14	-0.564587	1.09342
S100A8	S100a8	1.33944	4.45835
S100A9	S100a9	1.2198	5.28924
SAR1A	Sar1a	0.229611	-1.48459
SCARB2	Scarb2	-0.218674	1.47433
SCIN	Scin	-1.30369	-1.76136
SDCBP	Sdcbp	0.310393	1.39963
SDF2L1	Sdf2l1	0.375821	1.19241
SEC11A	Sec11a	0.131463	1.2139
SELENOP	Selenop	-0.420673	1.63992
SERINC2	Serinc2	-0.402776	2.29282
SERPINC1	Serpinc1	-0.0729495	2.49842
SERPINF2	Serpinf2	0.123929	3.95033
SERPING1	Serping1	0.654055	2.84464
SET	Set	0.218478	1.73709
SIAE	Siae	-0.241248	1.15849
SIDT2	Sidt2	-0.360964	1.19474
SIGMAR1	Sigmar1	-0.150006	1.91256
SLC13A2	Slc13a2	-1.71726	0.983442
SLC15A1	Slc15a1	-1.83992	1.2388
SLC16A1	Slc16a1	0.291859	-1.18825
SLC16A10	Slc16a10	-0.51618	1.39865
SLC1A5	Slc1a5	0.167047	1.26999
SLC25A4	Slc25a4	-0.339276	-2.07302
SLC25A5	Slc25a5	-0.50129	-1.38561
SLC28A1	Slc28a1	-1.0416	0.942105
SLC28A2	Slc28a2	-1.85025	1.21013
SLC2A1	Slc2a1	0.297481	1.13752
SLC30A1	Slc30a1	-0.366768	0.834255
SLC37A2	Slc37a2	0.192271	-1.76059
SLC39A4	Slc39a4	-1.16123	1.17934
SLC3A1	Slc3a1	-1.53163	1.36819
SLC3A2	Slc3a2	-0.290427	1.15235
SLC43A2	Slc43a2	-0.55809	1.30606
SLC44A4	Slc44a4	-0.634732	1.34889
SLC52A3	Slc52a3	-0.638853	1.10767
SLC5A1	Slc5a1	-1.24418	1.16104
SLC5A8	Slc5a8	-0.0916333	0.978006
SLC7A9	Slc7a9	-1.49249	1.01899
SLPI	Slpi	0.535965	1.93449
SMIM24	Smim24	-1.45959	0.926155
SMPD3	Smpd3	-0.755968	1.57489
SMPDL3A	Smpdl3a	-0.975408	1.42372
SNAP23	Snap23	-0.116127	1.09554
SNRPB	Snrpb	0.182927	1.32542
SNRPD1	Snrpd1	0.261917	1.34311
SNRPD2	Snrpd2	0.186955	1.42892
SNRPD3	Snrpd3	-0.0710517	1.39164
SNRPF	Snrpf	0.157543	1.53823
SNRPG	Snrpg	0.211658	1.64913
SNU13	Snu13	0.118941	-1.43943
SOD2	Sod2	0.514212	2.75373
SOD3	Sod3	0.263482	2.04494
SORL1	Sorl1	-0.486304	1.34048
SORT1	Sort1	-0.307336	1.02276
SPCS2	Spcs2	0.317003	1.15869
SPINT2	Spint2	-0.54792	1.73247
SPPL2A	Sppl2a	-0.208069	1.21709
SPR	Spr	-0.188341	-1.59154
SSBP1	Ssbp1	0.173952	0.90747
SSR1	Ssr1	0.11259	2.22457
ST14	St14	-0.575794	1.80702
STIP1	Stip1	0.18068	-1.18959
STK26	Stk26	0.484621	1.39856
STOM	Stom	0.245867	2.87941
STRAP	Strap	0.166122	1.66653
STS	Sts	0.294438	1.0275
SUB1	Sub1	0.13795	1.77401
SUCLA2	Sucla2	-0.412066	-1.17207
SUCLG1	Suclg1	-0.537628	-1.88249
SUCLG2	Suclg2	-0.39452	-2.54884
SULT1B1	Sult1b1	-0.748996	-1.42932
SURF2	Surf2	-0.211984	3.92419
SUSD2	Susd2	-1.2866	1.10316
SYNGR2	Syngr2	0.234686	1.87585
SYT7	Syt7	-0.235189	1.03132
TCN2	Tcn2	-0.750444	1.23152
TFF2	Tff2	0.687044	3.94045
TFF3	Tff3	-0.582284	2.21729
TFRC	Tfrc	0.277564	2.41497
TGM3	Tgm3	-0.0864785	-1.44751
THBS1	Thbs1	0.812464	2.13736
THOP1	Thop1	-0.41287	1.24897
TKT	Tkt	0.439938	1.30628
TLR3	Tlr3	-0.874969	1.14315
TM4SF20	Tm4sf20	-0.977732	1.46344
TMC5	Tmc5	-1.08764	1.25722
TMED9	Tmed9	0.314228	1.08371
TMEM30A	Tmem30a	0.188729	1.6486
TMEM45B	Tmem45b	-1.0715	1.46896
TMEM87A	Tmem87a	0.0967531	1.01594
TMPRSS2	Tmprss2	-0.469676	1.49114
TMX2	Tmx2	-0.0786881	1.07925
TNC	Tnc	0.804704	1.125
TPM3	Tpm3	0.128046	-1.48282
TREH	Treh	-1.57709	2.37957
TSPAN7	Tspan7	-0.175333	1.47311
TSPAN8	Tspan8	-0.659669	1.2146
TST	Tst	-0.480891	-1.72055
TTR	Ttr	-0.361453	5.42199
TUBA1B	Tuba1b	0.162627	-2.84704
TUBA1C	Tuba1c	0.111614	-2.72071
TUBA4A	Tuba4a	0.132421	-1.63831
UGDH	Ugdh	-0.205278	-2.34751
UQCRC2	Uqcrc2	-0.208622	-1.12881
UQCRQ	Uqcrq	-0.179321	-1.49623
USP4	Usp4	0.083377	4.33928
VAMP8	Vamp8	-0.440227	0.885946
VCP	Vcp	0.237245	-1.14428
VMA21	Vma21	0.227367	1.24152
VNN1	Vnn1	-0.957007	1.54635
VPS26B	Vps26b	-0.16461	0.927481
VPS4B	Vps4b	-0.131797	1.48523
WDR26	Wdr26	0.217285	1.84452
XDH	Xdh	-1.0107	1.85754
XPNPEP1	Xpnpep1	-0.285004	1.17897
XPNPEP2	Xpnpep2	-1.68827	1.10136
YWHAG	Ywhag	0.256179	-1.12545
ZZEF1	Zzef1	-0.492492	1.06265

## Sheet: Overlap_with_Colon_targeted_RNA
	Targeted RNA	uMetaP
Gene	Log2 (Δ/ΔIEC_D8 Vs. fl/fl_D8)	Log2 (Δ/ΔIEC_D8 Vs. fl/fl_D8)
A2m	-1.1	5.49691
Acaa2	-1.58	-1.94675
Acat1	-1.32	-2.18566
Acox1	-1.41	-0.98292
Ada	-1.02	1.4856
Adh1	-1.7	-2.1074
Ak3	1.05	-1.96331
Aldoa	-1.02	-1.28938
Alox5	-1.71	3.62153
Apob	-3.24	2.86307
Arg1	5.35	1.38876
Cbl	-1.15	1.34486
Cd63	-1.02	2.04991
Cda	-1.79	1.68589
Ctsd	-1.08	1.44266
Ctsl	1.07	1.23599
Ctss	1.02	2.94233
Ctsz	1.35	1.77691
Echs1	-1.18	-1.59824
Egfr	1.33	2.74011
Fahd1	-2.04	2.37978
Fbp1	-1.21	1.80445
Gda	1.93	2.00257
Glud1	-1.31	-1.36776
Gmpr2	1.11	1.16859
Gns	1.23	1.58343
Got1	-1.27	2.5556
Gpi1	1.01	1.16602
Gpt	-1.98	-1.62169
Gpx1	1.35	2.24078
Gpx4	-1.38	1.70401
Gusb	1.69	2.39351
Gzma	1.64	0.998601
Gzmb	1.17	1.93964
H2-Aa	1.23	1.54967
H2-D1	1.27	1.21088
H2-K1	1.06	0.979878
H2-Q10	-2.23	2.53893
Hadh	-1.6	-1.1923
Hexa	1.03	1.38452
Hexb	-1.42	1.32504
Idh2	1.06	-1.46174
Idh3a	-1.38	-2.05356
Idh3g	-1.19	-1.31498
Ido1	6.6	1.93454
Impdh2	1.12	1.47188
Itgam	1.32	4.82882
Itgb1	1.04	1.57864
Itgb2	1.62	6.19846
Itgb5	-1.06	2.66403
Krt1	-1.14	2.62549
Lamc1	1.24	2.0499
Map2k1	-1.15	-1.38671
Me2	-1.61	-1.03064
Mgst3	-1.48	-1.10955
Mpo	-1	6.85451
Ndufb10	-1.45	-1.20247
Ndufs7	-1.22	-1.16063
Ndufs8	-1.05	-1.66493
Nme1	1.22	1.34531
Nme2	1.11	1.34469
Nos2	6.45	2.59113
Npm1	1.43	2.13808
Otc	-3.52	-2.20749
Pfkl	-1.31	-0.944586
Pgam2	-1	-1.6261
Psat1	2.46	2.29211
Psma3	1.03	1.5309
Psma7	1.11	1.03807
Psmb1	1.18	1.26795
Psmb3	1.01	0.89899
Psme2	1.22	-0.954596
Rbp4	-1.2	2.30218
Rela	1.07	1.99291
Rgn	1.21	2.00866
Rpia	1.04	1.40846
Rrm1	1.39	1.62501
Serinc2	1.41	2.29282
Serinc3	-1.01	1.28903
Slc16a1	-1.55	-1.18825
Slc16a3	4.03	2.28235
Slc1a5	-1.37	1.26999
Slc2a1	-1.08	1.13752
Slc3a1	-1.56	1.36819
Slc3a2	1.5	1.15235
Slc7a9	1.19	1.01899
Sod1	-1.24	2.70347
Sod2	-1.38	2.75373
Sod3	1.09	2.04494
Tfrc	-1.28	2.41497
Thbs1	-1.08	2.13736
Tkt	-1.04	1.30628
Ttr	-1.91	5.42199
Txnrd1	1.11	1.97828
Uqcrq	-1.17	-1.49623
Xdh	1.26	1.85754
Ywhaz	-1.07	-1.35651

## Sheet: Overlap_3_datasets
		Human transcriptome	Targeted RNA	uMetaP
HumanGene	MouseGene	Log2 (M0I Vs. M0M)	Log2 (Δ/ΔIEC_D8 Vs. fl/fl_D8)	Log2 (Δ/ΔIEC_D8 Vs. fl/fl_D8)	Same directional change
IDO1	Ido1	1.0666	6.6	1.93454	Yes
ITGAM	Itgam	0.936143	1.32	4.82882	Yes
ITGB2	Itgb2	0.928181	1.62	6.19846	Yes
PSAT1	Psat1	0.798499	2.46	2.29211	Yes
GZMB	Gzmb	0.69447	1.17	1.93964	Yes
LAMC1	Lamc1	0.603721	1.24	2.0499	Yes
NME1	Nme1	0.597767	1.22	1.34531	Yes
CTSL	Ctsl	0.575316	1.07	1.23599	Yes
CTSS	Ctss	0.342486	1.02	2.94233	Yes
NOS2	Nos2	0.33644	6.45	2.59113	Yes
SOD3	Sod3	0.263482	1.09	2.04494	Yes
GPX1	Gpx1	0.250823	1.35	2.24078	Yes
IMPDH2	Impdh2	0.230408	1.12	1.47188	Yes
ITGB1	Itgb1	0.220684	1.04	1.57864	Yes
RELA	Rela	0.203338	1.07	1.99291	Yes
NPM1	Npm1	0.156476	1.43	2.13808	Yes
GUSB	Gusb	0.134006	1.69	2.39351	Yes
PSMA7	Psma7	0.05846	1.11	1.03807	Yes
NDUFS7	Ndufs7	-0.17124	-1.22	-1.16063	Yes
UQCRQ	Uqcrq	-0.179321	-1.17	-1.49623	Yes
NDUFB10	Ndufb10	-0.21141	-1.45	-1.20247	Yes
IDH3G	Idh3g	-0.220491	-1.19	-1.31498	Yes
ECHS1	Echs1	-0.2549	-1.18	-1.59824	Yes
PFKL	Pfkl	-0.285774	-1.31	-0.944586	Yes
IDH3A	Idh3a	-0.297943	-1.38	-2.05356	Yes
GPT	Gpt	-0.321872	-1.98	-1.62169	Yes
ME2	Me2	-0.324327	-1.61	-1.03064	Yes
ACAA2	Acaa2	-0.335874	-1.58	-1.94675	Yes
GLUD1	Glud1	-0.405183	-1.31	-1.36776	Yes
MGST3	Mgst3	-0.418519	-1.48	-1.10955	Yes
HADH	Hadh	-0.519449	-1.6	-1.1923	Yes
ACOX1	Acox1	-0.81788	-1.41	-0.98292	Yes
OTC	Otc	-1.13385	-3.52	-2.20749	Yes
THBS1	Thbs1	0.812464	-1.08	2.13736	No
ADA	Ada	0.526048	-1.02	1.4856	No
SOD2	Sod2	0.514212	-1.38	2.75373	No
ALOX5	Alox5	0.503055	-1.71	3.62153	No
A2M	A2m	0.46297	-1.1	5.49691	No
TKT	Tkt	0.439938	-1.04	1.30628	No
IDH2	Idh2	0.428586	1.06	-1.46174	No
RBP4	Rbp4	0.414963	-1.2	2.30218	No
CBL	Cbl	0.325682	-1.15	1.34486	No
SLC2A1	Slc2a1	0.297481	-1.08	1.13752	No
SLC16A1	Slc16a1	0.291859	-1.55	-1.18825	No
TFRC	Tfrc	0.277564	-1.28	2.41497	No
MAP2K1	Map2k1	0.23367	-1.15	-1.38671	no
SLC1A5	Slc1a5	0.167047	-1.37	1.26999	No
CD63	Cd63	0.156263	-1.02	2.04991	No
ARG1	Arg1	-0.0558199	5.35	1.38876	No
AK3	Ak3	-0.13915	1.05	-1.96331	No
GMPR2	Gmpr2	-0.178059	1.11	1.16859	No
EGFR	Egfr	-0.230852	1.33	2.74011	No
CTSD	Ctsd	-0.248591	-1.08	1.44266	No
SLC3A2	Slc3a2	-0.290427	1.5	1.15235	No
TTR	Ttr	-0.361453	-1.91	5.42199	No
GZMA	Gzma	-0.389343	1.64	0.998601	No
SERINC2	Serinc2	-0.402776	1.41	2.29282	No
GOT1	Got1	-0.42049	-1.27	2.5556	No
GPX4	Gpx4	-0.421296	-1.38	1.70401	No
CDA	Cda	-0.431307	-1.79	1.68589	No
FAHD1	Fahd1	-0.453504	-2.04	2.37978	No
RGN	Rgn	-0.541151	1.21	2.00866	No
XDH	Xdh	-1.0107	1.26	1.85754	No
FBP1	Fbp1	-1.20345	-1.21	1.80445	No
GDA	Gda	-1.37822	1.93	2.00257	No
SLC7A9	Slc7a9	-1.49249	1.19	1.01899	No
SLC3A1	Slc3a1	-1.53163	-1.56	1.36819	No
APOB	Apob	-1.94973	-3.24	2.86307	No
