# Supplementary material for: Ultra-sensitive metaproteomics redefines the dark metaproteome, uncovering host-microbiome interactions and drug targets in intestinal diseases
Source: Nat Commun. 2025 Jul 18;16:6644. doi: 10.1038/s41467-025-61977-7 (PMC12274446; doi:10.1038/s41467-025-61977-7)
Supplement: Supplementary file 12 — Supplementary Data 10 [file 41467_2025_61977_MOESM12_ESM.xlsx]

## Sheet: Sheet1
source	term_name	term_id	highlighted	adjusted_p_value	negative_log10_of_adjusted_p_value	term_size	query_size	intersection_size	effective_domain_size	intersections
GO:MF	oxidoreductase activity	GO:0016491	TRUE	0.00006181249313900111	4.20892373926411	390	33	13	5327	IDO1,NOS2,SOD3,GPX1,IMPDH2,NDUFS7,IDH3G,IDH3A,ME2,GLUD1,MGST3,HADH,ACOX1
GO:MF	NAD binding	GO:0051287	TRUE	0.0024770586149268437	2.6060637165316045	47	33	5	5327	IDH3G,IDH3A,ME2,GLUD1,HADH
GO:MF	isocitrate dehydrogenase (NAD+) activity	GO:0004449	TRUE	0.010868332355712598	1.96383708924154	2	33	2	5327	IDH3G,IDH3A
GO:MF	amino acid binding	GO:0016597	TRUE	0.012853848789415385	1.8909668133651527	33	33	4	5327	IDO1,NOS2,GLUD1,OTC
GO:MF	fibronectin binding	GO:0001968	TRUE	0.03353526135098004	1.4744983047148255	16	33	3	5327	CTSL,CTSS,ITGB1
GO:BP	carboxylic acid metabolic process	GO:0019752	TRUE	0.000010250781215496713	4.989243035617901	491	33	16	5327	IDO1,PSAT1,NOS2,GPX1,IDH3G,ECHS1,PFKL,IDH3A,GPT,ME2,ACAA2,GLUD1,MGST3,HADH,ACOX1,OTC
GO:BP	oxoacid metabolic process	GO:0043436	FALSE	0.000012984160822513699	4.88658611395372	499	33	16	5327	IDO1,PSAT1,NOS2,GPX1,IDH3G,ECHS1,PFKL,IDH3A,GPT,ME2,ACAA2,GLUD1,MGST3,HADH,ACOX1,OTC
GO:BP	organic acid metabolic process	GO:0006082	FALSE	0.00001376529392375035	4.861214510888882	501	33	16	5327	IDO1,PSAT1,NOS2,GPX1,IDH3G,ECHS1,PFKL,IDH3A,GPT,ME2,ACAA2,GLUD1,MGST3,HADH,ACOX1,OTC
GO:BP	small molecule metabolic process	GO:0044281	FALSE	0.00007618886523534878	4.11810849480468	943	33	20	5327	IDO1,PSAT1,NME1,NOS2,GPX1,IMPDH2,NDUFS7,NDUFB10,IDH3G,ECHS1,PFKL,IDH3A,GPT,ME2,ACAA2,GLUD1,MGST3,HADH,ACOX1,OTC
GO:BP	carboxylic acid catabolic process	GO:0046395	FALSE	0.0005062682595921566	3.295619299782989	157	33	9	5327	IDO1,NOS2,ECHS1,GPT,ACAA2,GLUD1,HADH,ACOX1,OTC
GO:BP	organic acid catabolic process	GO:0016054	FALSE	0.0005062682595921566	3.295619299782989	157	33	9	5327	IDO1,NOS2,ECHS1,GPT,ACAA2,GLUD1,HADH,ACOX1,OTC
GO:BP	small molecule catabolic process	GO:0044282	FALSE	0.0011408863205961339	2.942757627095708	227	33	10	5327	IDO1,NOS2,ECHS1,PFKL,GPT,ACAA2,GLUD1,HADH,ACOX1,OTC
GO:BP	organic substance catabolic process	GO:1901575	FALSE	0.005480782594516465	2.2611574246883257	977	33	18	5327	IDO1,GZMB,CTSL,CTSS,NOS2,GPX1,RELA,NPM1,GUSB,PSMA7,ECHS1,PFKL,GPT,ACAA2,GLUD1,HADH,ACOX1,OTC
GO:BP	catabolic process	GO:0009056	FALSE	0.014158874081939398	1.8489712805051621	1159	33	19	5327	IDO1,GZMB,CTSL,CTSS,NOS2,GPX1,ITGB1,RELA,NPM1,GUSB,PSMA7,ECHS1,PFKL,GPT,ACAA2,GLUD1,HADH,ACOX1,OTC
GO:BP	alpha-amino acid catabolic process	GO:1901606	FALSE	0.02301397310700932	1.6380083987369407	51	33	5	5327	IDO1,NOS2,GPT,GLUD1,OTC
GO:BP	cellular metabolic process	GO:0044237	FALSE	0.02799504062600624	1.5529188979265423	3228	33	31	5327	IDO1,ITGAM,ITGB2,PSAT1,GZMB,NME1,CTSL,CTSS,NOS2,SOD3,GPX1,IMPDH2,ITGB1,RELA,NPM1,GUSB,NDUFS7,UQCRQ,NDUFB10,IDH3G,ECHS1,PFKL,IDH3A,GPT,ME2,ACAA2,GLUD1,MGST3,HADH,ACOX1,OTC
GO:BP	purine nucleotide metabolic process	GO:0006163	TRUE	0.032747171042981624	1.4848262118092717	329	33	10	5327	IDO1,NME1,IMPDH2,NDUFS7,NDUFB10,IDH3G,PFKL,IDH3A,ME2,ACAA2
GO:BP	purine-containing compound metabolic process	GO:0072521	FALSE	0.04961095621441548	1.3044224021788509	345	33	10	5327	IDO1,NME1,IMPDH2,NDUFS7,NDUFB10,IDH3G,PFKL,IDH3A,ME2,ACAA2
GO:CC	mitochondrial isocitrate dehydrogenase complex (NAD+)	GO:0005962	TRUE	0.00789070705277764	2.102884079761207	2	33	2	5327	IDH3G,IDH3A
GO:CC	isocitrate dehydrogenase complex (NAD+)	GO:0045242	FALSE	0.00789070705277764	2.102884079761207	2	33	2	5327	IDH3G,IDH3A
GO:CC	mitochondrial matrix	GO:0005759	TRUE	0.021643559810191164	1.6646713073928008	249	33	8	5327	IDH3G,ECHS1,IDH3A,ME2,ACAA2,GLUD1,HADH,OTC
GO:CC	oxidoreductase complex	GO:1990204	FALSE	0.040449486177246585	1.3930869907835703	89	33	5	5327	NDUFS7,UQCRQ,NDUFB10,IDH3G,IDH3A
