# Supplementary material for: Ultra-sensitive metaproteomics redefines the dark metaproteome, uncovering host-microbiome interactions and drug targets in intestinal diseases
Source: Nat Commun. 2025 Jul 18;16:6644. doi: 10.1038/s41467-025-61977-7 (PMC12274446; doi:10.1038/s41467-025-61977-7)
Supplement: Supplementary file 13 — Supplementary Data 11 [file 41467_2025_61977_MOESM13_ESM.xlsx]

## Sheet: Sheet1
gene_claim_name	drug_claim_name	interaction_source_db_name	interaction_type	interaction_score	drug_concept_id	drug_name	approved	indication	indication group
IMPDH2	mycophenolic acid	ChEMBL	inhibitor	2.62538	rxcui:265323	MYCOPHENOLATE	TRUE		Immunosuppressant
NOS2	ibuprofen	PharmGKB	NULL	0.0727757	rxcui:1429044	IBUPROFEN, SODIUM SALT	TRUE		Anti-inflammatory
RELA	voriconazole	DTC	NULL	0.165118	rxcui:121243	VORICONAZOLE	TRUE		Others
IMPDH2	mycophenolate sodium	ChEMBL	inhibitor	2.62538	rxcui:408142	MYCOPHENOLATE SODIUM	TRUE		Immunosuppressant
ITGAM	theophylline	NCI	NULL	0.324121	rxcui:10438	THEOPHYLLINE	TRUE	bronchodilator	Others
ITGB2	proteolytic enzymes	NCI	NULL	0.729273	ncit:C38728	PANCREATIC PROTEOLYTIC ENZYMES	FALSE		Others
ITGB2	pentoxifylline	NCI	NULL	0.0833455	rxcui:8013	PENTOXIFYLLINE	TRUE	for treatment of amyotrophic lateral sclerosis (ALS)	Anti-inflammatory
ITGB2	sodium butyrate	NCI	NULL	0.208364	ncit:C2337	SODIUM BUTYRATE	FALSE		Others
RELA	dehydroxymethylepoxyquinomicin	DTC	NULL	0.990711	chembl:CHEMBL169300	DEHYDROXYMETHYLEPOXYQUINOMICIN	FALSE		Anti-inflammation
ITGB2	methylprednisolone	NCI	NULL	0.162061	rxcui:6902	METHYLPREDNISOLONE	TRUE	Anti-Inflammatory Agents	Anti-inflammatory
RELA	rutin	DTC	NULL	0.198142	rxcui:9500	RUTIN	TRUE		Others
RELA	apigenin	DTC	NULL	0.0762085	rxcui:1368130	APIGENIN	TRUE		Others
RELA	2-phenylamino-[1,4]naphthoquinone	DTC	NULL	0.0660474	chembl:CHEMBL84010	CHEMBL:CHEMBL84010	FALSE		Others
RELA	cid 867101	DTC	NULL	0.123839	chembl:CHEMBL406557	CHEMBL:CHEMBL406557	FALSE		Others
LAMC1	ocriplasmin	ChEMBL	cleavage	1.38178	rxcui:29998	OCRIPLASMIN	TRUE		Others
NOS2	diazoxide	NCI	NULL	0.218327	rxcui:3327	DIAZOXIDE	TRUE	Antihypertensive Agents; Vasodilator Agents	Others
ITGB2	cyclooxygenase inhibitor	NCI	NULL	0.729273	ncit:C1323	CYCLOOXYGENASE INHIBITOR	FALSE		Anti-inflammation
NME1	tenofovir	PharmGKB	NULL	0.75011	rxcui:117466	TENOFOVIR	TRUE		Others
ITGB2	ame-133v	ChEMBL	inhibitor	0.729273	chembl:CHEMBL2109346	AME-133V	FALSE		Others
IMPDH2	mycophenolic acid	PharmGKB	NULL	2.62538	rxcui:265323	MYCOPHENOLATE	TRUE		Immunosuppressant
RELA	pyrogallol red	DTC	NULL	0.0792569	chembl:CHEMBL210208	PYROGALLOL RED	FALSE		Anti-inflammation
PSMA7	ixazomib citrate	ChEMBL	inhibitor	0.224392	rxcui:1723734	IXAZOMIB CITRATE	TRUE	antineoplastic agent	Others
GZMB	hexachlorophene	DTC	NULL	0.51227	rxcui:5293	HEXACHLOROPHENE	TRUE		Others
RELA	cid 1245272	DTC	NULL	0.0900646	chembl:CHEMBL408850	CHEMBL:CHEMBL408850	FALSE		Others
RELA	isorhamnetin	DTC	NULL	0.660474	drugbank:DB16767	ISORHAMNETIN	FALSE		Anti-inflammation
RELA	parthenolide	DTC	NULL	0.495355	rxcui:32941	PARTHENOLIDE	FALSE		Anti-inflammation
IDO1	linrodostat	ChEMBL	inhibitor	7.5011	ncit:C141135	LINRODOSTAT	FALSE		Others
CTSL	gallinamide a	DTC	NULL	26.2538	chembl:CHEMBL541700	GALLINAMIDE A	FALSE		Others
NOS2	theophylline	NCI	NULL	0.10512	rxcui:10438	THEOPHYLLINE	TRUE	bronchodilator	Others
NOS2	propofol	NCI	NULL	0.0915565	rxcui:8782	PROPOFOL	TRUE	sedative	Others
ECHS1	aspirin	PharmGKB	NULL	0.372395	rxcui:1191	ASPIRIN	TRUE	NSAID,antithrombotic,anticoagulant	Anti-inflammation
RELA	2-phenylacetylaminobenzothiazole	DTC	NULL	0.247678	chembl:CHEMBL1405979	CHEMBL:CHEMBL1405979	FALSE		Others
ITGB1	natalizumab	ChEMBL	inhibitor	1.09391	rxcui:354770	NATALIZUMAB	TRUE	for treatment of Crohn's disease,antiinflammatory agent	Anti-inflammatory
RELA	4',7-dimethoxy-5-hydroxygenistein	DTC	NULL	0.110079	chembl:CHEMBL464433	4',7-DIMETHOXY-5-HYDROXYGENISTEIN	FALSE		Anti-inflammation
RELA	10-methoxylrutaecarpine	DTC	NULL	0.110079	chembl:CHEMBL85826	CHEMBL:CHEMBL85826	FALSE		Anti-inflammation
NOS2	steroid hormone	NCI	NULL	0.354782	ncit:C1636	THERAPEUTIC STEROID HORMONE	FALSE		Immunosuppressant
NOS2	klh	NCI	NULL	0.709563	ncit:C1139	KEYHOLE LIMPET HEMOCYANIN	FALSE		Others
NME1	lamivudine	PharmGKB	NULL	0.437564	rxcui:68244	LAMIVUDINE	TRUE		Others
ITGB2	ethanol	NCI	NULL	0.0369252	rxcui:1310469	DEHYDRATED ALCOHOL	TRUE		Others
RELA	antisense agent	NCI	NULL	0.0900646	ncit:C1291	ANTISENSE OLIGONUCLEOTIDES	FALSE		Others
IDO1	interferon alfa-2a, recombinant	PharmGKB	NULL	0.258658	rxcui:120608	PEGINTERFERON ALFA-2A	TRUE		Immunosuppressant
NOS2	tilarginine	ChEMBL	inhibitor	0.608197	ncit:C1178	TILARGININE	FALSE	for treatment of cardiogenic shock	Others
RELA	frentizole	DTC	NULL	0.14153	ncit:C167023	FRENTIZOLE	FALSE		Immunosuppressant
RELA	sj000128325	DTC	NULL	0.0900646	chembl:CHEMBL602718	CHEMBL:CHEMBL602718	FALSE		Others
RELA	(+)-tuberiferin	DTC	NULL	0.990711	chembl:CHEMBL1940084	CHEMBL:CHEMBL1940084	FALSE		Anti-inflammation
NOS2	tilarginine acetate	ChEMBL	inhibitor	0.473042	ncit:C90899	TILARGININE ACETATE	FALSE		Others
RELA	quercetagetin	DTC	NULL	0.660474	chembl:CHEMBL413552	QUERCETAGETIN	FALSE		Anti-inflammation
GPT	protease inhibitor	NCI	NULL	1.31269	ncit:C783	PROTEASE INHIBITOR	FALSE		Others
ITGB2	lak cell	NCI	NULL	2.38671	ncit:C13008	LYMPHOKINE-ACTIVATED KILLER CELLS	FALSE		Others
NOS2	opiate	NCI	NULL	0.473042	ncit:C1657	OPIATE	FALSE		Others
NOS2	tyrosine kinase inhibitors	NCI	NULL	0.109164	ncit:C1967	TYROSINE KINASE INHIBITOR	FALSE		Others
ITGAM	phenylephrine	NCI	NULL	0.546955	rxcui:8163	PHENYLEPHRINE	TRUE	for treatment of incontinence	Others
ITGAM	6-ohda	NCI	NULL	0.437564	ncit:C1316	OXIDOPAMINE	FALSE		Others
NOS2	captopril	NCI	NULL	0.218327	rxcui:1998	CAPTOPRIL	TRUE	Antihypertensive Agents	Others
ITGB2	erlizumab	ChEMBL	negative modulator	1.45855	ncit:C169959	ERLIZUMAB	FALSE		Immunosuppressant
ITGB2	mmf	NCI	NULL	0.583419	rxcui:1546433	MONOMETHYL FUMARATE	TRUE		Immunosuppressant
IMPDH2	thioguanine	ChEMBL	inhibitor	0.159114	rxcui:10485	THIOGUANINE	TRUE		Immunosuppressant
RELA	diosmetin	DTC	NULL	0.660474	rxcui:1314347	DIOSMETIN	FALSE		Anti-inflammation
RELA	pectolinarigenin	DTC	NULL	0.165118	chembl:CHEMBL78010	PECTOLINARIGENIN	FALSE		Anti-inflammation
NOS2	fluoxetine	NCI	NULL	0.101366	rxcui:227224	FLUOXETINE HYDROCHLORIDE	TRUE		Others
GPX1	gp-120	NCI	NULL	4.03905	ncit:C29554	GP-120 ANTIGEN	FALSE		Others
GPT	glucagon	NCI	NULL	2.38671	rxcui:261716	GLUCAGON (RDNA)	TRUE		Others
ITGB2	h2o2	NCI	NULL	0.168294	iuphar.ligand:2448	H2O2	FALSE		Others
ITGB2	butein	NCI	NULL	1.45855	ncit:C1028	BUTEIN	FALSE		Anti-inflammation
ITGB2	anti-cd3 antibody	NCI	NULL	0.583419	ncit:C2229	VISILIZUMAB	FALSE		Immunosuppressant
ITGB2	saline	NCI	NULL	0.104182	rxcui:9863	SODIUM CHLORIDE	TRUE		Immunosuppressant
NOS2	nimodipine	NCI	NULL	0.149382	rxcui:7426	NIMODIPINE	TRUE	Antihypertensive Agents; Vasodilator Agents	Others
ECHS1	clopidogrel	PharmGKB	NULL	1.50022	rxcui:32968	CLOPIDOGREL	TRUE	antithrombotic,antiplatelet agent	Others
NPM1	midostaurin	FDA	NULL	0.416728	rxcui:1919083	MIDOSTAURIN	TRUE	antineoplastic agent	Others
RELA	gefitinib	PharmGKB	NULL	0.0291386	rxcui:328134	GEFITINIB	TRUE	antineoplastic agent	Others
RELA	gossypetin	DTC	NULL	0.198142	chembl:CHEMBL253570	GOSSYPETIN	FALSE		Anti-inflammation
ITGB2	cyclosporine	NCI	NULL	0.0502947	rxcui:3008	CYCLOSPORINE	TRUE	immunosuppressant,opthalmological agent	Immunosuppressant
IMPDH2	mycophenolate mofetil	ChEMBL	inhibitor	1.31269	rxcui:68149	MYCOPHENOLATE MOFETIL	TRUE	immunosuppressant	Immunosuppressant
RELA	luteolin	DTC	NULL	0.0619194	drugbank:DB15584	LUTEOLIN	FALSE		Anti-inflammation
NOS2	ecg	NCI	NULL	0.258023	ncit:C29773	PREGNANT MARE SERUM GONADOTROPIN	FALSE		Others
NOS2	benzodiazepine	NCI	NULL	0.56765	ncit:C1012	BENZODIAZEPINE	FALSE		Others
RELA	pyrocatechol violet	DTC	NULL	1.98142	chembl:CHEMBL210574	PYROCATECHOL VIOLET	FALSE		Anti-inflammation
NOS2	dncb	NCI	NULL	0.946084	ncit:C439	DINITROCHLOROBENZENE	FALSE		Others
OTC	glycerol phenylbutyrate	PharmGKB	NULL	2.91709	rxcui:1368451	GLYCEROL PHENYLBUTYRATE	TRUE		Others
NOS2	dmso	NCI	NULL	0.177391	rxcui:3455	DIMETHYL SULFOXIDE	TRUE		Others
ITGB2	phorbol myristate acetate	NCI	NULL	0.291709	iuphar.ligand:2341	PHORBOL 12-MYRISTATE 13-ACETATE	FALSE		Others
IDO1	zinc 00387478	DTC	NULL	7.5011	chembl:CHEMBL1668301	CHEMBL:CHEMBL1668301	FALSE		Others
NOS2	doxycycline	MyCancerGenomeClinicalTrial	inhibitor	0.0617011	rxcui:1545992	DOXYCYCLINE ANHYDROUS	TRUE		Others
ITGAM	atorvastatin	NCI	NULL	0.159114	rxcui:1297766	ATORVASTATIN CALCIUM TRIHYDRATE	TRUE		Others
IMPDH2	azathioprine	PharmGKB	NULL	0.276356	rxcui:1256	AZATHIOPRINE	TRUE		Immunosuppressant
ITGB2	lifitegrast	ChEMBL	inhibitor	0.729273	rxcui:1801820	LIFITEGRAST	TRUE	antiinflammatory agent	Anti-inflammatory
ITGB2	hydrogen peroxide	NCI	NULL	0.145855	rxcui:5499	HYDROGEN PEROXIDE	TRUE		Anti-inflammatory
IDO1	2-hydrazinylbenzo[d]thiazole	DTC	NULL	7.5011	chembl:CHEMBL1933308	CHEMBL:CHEMBL1933308	FALSE		Others
PSMA7	carfilzomib	MyCancerGenome	other/unknown	0.583419	rxcui:1302966	CARFILZOMIB	TRUE	antineoplastic agent	Others
PSMA7	carfilzomib	ChEMBL	inhibitor	0.583419	rxcui:1302966	CARFILZOMIB	TRUE	antineoplastic agent	Others
NOS2	kd7040	ChEMBL	inhibitor	2.83825	drugbank:DB05214	KD7040	FALSE	neuropathic pain,analgesic	Others
ITGB1	firategrast	ChEMBL	inhibitor	2.91709	ncit:C76692	FIRATEGRAST	FALSE	antiinflammatory agent	Anti-inflammatory
RELA	andrographolide	DTC	NULL	0.660474	ncit:C61637	ANDROGRAPHOLIDE	FALSE		Anti-inflammation
NOS2	oestradiol	NCI	NULL	0.0603884	rxcui:24395	ESTRADIOL VALERATE	TRUE		Others
NPM1	midostaurin	PharmGKB	NULL	0.416728	rxcui:1919083	MIDOSTAURIN	TRUE	antineoplastic agent	Others
IMPDH2	cyclosporine	PharmGKB	NULL	0.422476	rxcui:3008	CYCLOSPORINE	TRUE	immunosuppressant,opthalmological agent	Immunosuppressant
RELA	acacetin	DTC	NULL	0.132095	chembl:CHEMBL243664	ACACETIN	FALSE		Anti-inflammation
RELA	mulberrofuran h	DTC	NULL	1.98142	chembl:CHEMBL563553	MULBERROFURAN H	FALSE		Anti-inflammation
IMPDH2	6-cl-prt-biotin	DTC	NULL	10.5015	chembl:CHEMBL1683024	CHEMBL:CHEMBL1683024	FALSE		Others
ITGB2	enzyme inhibitor	NCI	NULL	0.243091	ncit:C471	ENZYME INHIBITOR	FALSE		Others
ITGB2	prednisone	NCI	NULL	0.0678394	rxcui:8640	PREDNISONE	TRUE	corticosteroid,antiinflammatory agent	Anti-inflammatory
NME1	zidovudine	PharmGKB	NULL	0.777891	rxcui:11413	ZIDOVUDINE	TRUE		Others
IDO1	epacadostat	ChEMBL	inhibitor	3.75055	ncit:C92582	EPACADOSTAT	FALSE		Others
RELA	artesunate	DTC	NULL	0.330237	rxcui:18346	ARTESUNATE	TRUE		Others
OTC	sodium phenylbutyrate	PharmGKB	NULL	1.75026	rxcui:1546447	4-PHENYLBUTYRIC ACID	TRUE		Others
PSMA7	bortezomib	MyCancerGenome	other/unknown	0.407036	rxcui:358258	BORTEZOMIB	TRUE	antineoplastic agent	Others
ITGB2	cyclophosphamide	NCI	NULL	0.0355743	rxcui:1545988	CYCLOPHOSPHAMIDE ANHYDROUS	TRUE		Immunosuppressant
NPM1	venetoclax	PharmGKB	NULL	0.71439	rxcui:1747556	VENETOCLAX	TRUE		Immunosuppressant
NDUFB10	metformin hydrochloride	ChEMBL	inhibitor	0.312546	rxcui:235743	METFORMIN HYDROCHLORIDE	TRUE		Others
IDO1	2-mercaptobenzothiazole	DTC	NULL	0.937637	rxcui:1358845	2-MERCAPTOBENZOTHIAZOLE	FALSE		Others
RELA	quercetin	DTC	NULL	0.0250813	rxcui:9060	QUERCETIN	TRUE		Others
ITGB2	colchicine	NCI	NULL	0.0841469	rxcui:2683	COLCHICINE	TRUE	for treatment of gout	Anti-inflammatory
ITGB2	thalidomide	NCI	NULL	0.0788403	rxcui:10432	THALIDOMIDE	TRUE	antineoplastic agent	Others
NOS2	antidepressants	NCI	NULL	0.0545818	ncit:C265	ANTIDEPRESSANT AGENT	FALSE		Others
NPM1	daunorubicin	CGI	NULL	0.0824296	rxcui:214468	DAUNORUBICIN LIPOSOMAL	TRUE		Others
ITGB2	mlnm-2201	ChEMBL	inhibitor	1.45855	chembl:CHEMBL2109332	MLNM-2201	FALSE		Others
ITGB1	atn-161	ChEMBL	inhibitor	1.09391	drugbank:DB05491	ATN-161	FALSE		Others
IDO1	s-(4-chlorobenzyl)isothiourea hcl	DTC	NULL	7.5011	chembl:CHEMBL1224312	CHEMBL:CHEMBL1224312	FALSE		Others
NOS2	banoxantrone	DTC	NULL	2.83825	ncit:C79528	BANOXANTRONE	FALSE		Others
RELA	dexamethasone	DTC	NULL	0.0230398	rxcui:3264	DEXAMETHASONE	TRUE	for treatment of Meniere's disease,glucocorticoid,antiinflammatory agent	Anti-inflammatory
ITGB2	antibiotic	NCI	NULL	0.171594	ncit:C258	ANTIBIOTIC	FALSE		Others
ITGB2	csa	NCI	NULL	0.0502947	rxcui:3008	CYCLOSPORINE	TRUE		Immunosuppressant
ITGB2	indomethacin	NCI	NULL	0.0729273	rxcui:5781	INDOMETHACIN	TRUE	NSAID	Anti-inflammatory
ITGB2	recombinant c5a	NCI	NULL	2.91709	ncit:C388	RECOMBINANT C5A	FALSE		Others
NME1	lycopene	NCI	NULL	2.62538	rxcui:29008	LYCOPENE	TRUE		Others
NDUFS7	nv-128	ChEMBL	inhibitor	0.350051	chembl:CHEMBL3545135	NV-128	FALSE		Others
NDUFB10	me-344	ChEMBL	inhibitor	0.343187	drugbank:DB13062	ME-344	FALSE		Others
ITGB1	vitaxin	TALC	antibody	1.09391	ncit:C1800	ETARACIZUMAB	FALSE		Others
IMPDH2	mycophenolate mofetil hydrochloride	ChEMBL	inhibitor	2.62538	rxcui:237112	MYCOPHENOLATE MOFETIL HYDROCHLORIDE	TRUE		Immunosuppressant
RELA	cynaropicrin	DTC	NULL	1.98142	chembl:CHEMBL374146	CYNAROPICRIN	FALSE		Anti-inflammation
RELA	cid 739615	DTC	NULL	0.123839	chembl:CHEMBL260560	CHEMBL:CHEMBL260560	FALSE		Others
RELA	morusinol	DTC	NULL	0.990711	chembl:CHEMBL1719948	MORUSINOL	FALSE		Anti-inflammation
NDUFB10	nv-128	ChEMBL	inhibitor	0.350051	chembl:CHEMBL3545135	NV-128	FALSE		Others
RELA	n-(3-oxododecanoyl)homoserinelactone	DTC	NULL	0.330237	chembl:CHEMBL8483	CHEMBL:CHEMBL8483	FALSE		Others
CTSS	petesicatib	ChEMBL	inhibitor	7.00102	ncit:C174598	PETESICATIB	FALSE		Others
RELA	edasalonexent	ChEMBL	inhibitor	0.330237	ncit:C171665	EDASALONEXENT	FALSE		Others
NOS2	conjugated estrogens	NCI	NULL	0.315361	rxcui:4099	ESTROGENS, CONJUGATED (USP)	TRUE		Others
OTC	valproic acid	PharmGKB	NULL	0.307062	rxcui:11118	VALPROIC ACID	TRUE	Anticonvulsants,for treatment of basal cell carcinoma,anticonvulsant	Others
NDUFS7	me-344	ChEMBL	inhibitor	0.343187	drugbank:DB13062	ME-344	FALSE		Others
RELA	cudraflavone b	DTC	NULL	0.990711	chembl:CHEMBL221907	CUDRAFLAVONE B	FALSE		Anti-inflammation
IMPDH2	avn-944	ChEMBL	inhibitor	5.25077	drugbank:DB05500	AVN-944	FALSE	antineoplastic agent	Others
RELA	sorbinil	DTC	NULL	0.396284	ncit:C97357	SORBINIL	FALSE		Others
RELA	kaempferide	DTC	NULL	0.660474	chembl:CHEMBL40919	KAEMPFERIDE	FALSE		Anti-inflammation
IDO1	phenylhydrazine	DTC	NULL	3.75055	rxcui:8167	PHENYLHYDRAZINE	FALSE		Others
RELA	plumbagin	DTC	NULL	0.152417	drugbank:DB17048	PLUMBAGIN	FALSE		Anti-inflammation
ITGB2	retinoic acid	NCI	NULL	0.0480839	rxcui:10753	TRETINOIN	TRUE		Others
NOS2	rhil-11	NCI	NULL	0.283825	rxcui:1311380	INTERLEUKIN-11	TRUE		Others
NME1	adefovir dipivoxil	PharmGKB	NULL	1.16684	rxcui:141400	ADEFOVIR DIPIVOXIL	TRUE		Immunosuppressant
PSMA7	carfilzomib	DTC	NULL	0.583419	rxcui:1302966	CARFILZOMIB	TRUE	antineoplastic agent	Others
IDO1	4-phenylimidazole	DTC	NULL	7.5011	chembl:CHEMBL14145	CHEMBL:CHEMBL14145	FALSE		Others
PSMA7	oprozomib	ChEMBL	inhibitor	0.224392	ncit:C91388	OPROZOMIB	FALSE	antineoplastic agent	Others
ITGAM	rovelizumab	ChEMBL	inhibitor	1.45855	ncit:C152264	ROVELIZUMAB	FALSE		Immunosuppressant
NOS2	vegf	NCI	NULL	0.202732	ncit:C1272	RECOMBINANT VASCULAR ENDOTHELIAL GROWTH FACTOR	FALSE		Others
RELA	sj000113257	DTC	NULL	0.0707651	chembl:CHEMBL528694	CHEMBL:CHEMBL528694	FALSE		Others
PSMA7	marizomib	ChEMBL	inhibitor	0.416728	ncit:C64634	MARIZOMIB	FALSE		Others
ITGB2	lymphokines	NCI	NULL	0.416728	ncit:C621	RECOMBINANT LYMPHOKINE	FALSE		Immunosuppressant
PSMA7	bortezomib	ChEMBL	inhibitor	0.407036	rxcui:358258	BORTEZOMIB	TRUE	antineoplastic agent	Others
NDUFS7	metformin hydrochloride	ChEMBL	inhibitor	0.312546	rxcui:235743	METFORMIN HYDROCHLORIDE	TRUE		Others
RELA	bromopyrogallol red	DTC	NULL	1.98142	chembl:CHEMBL210287	BROMOPYROGALLOL RED	FALSE		Others
RELA	2-(3,4-methylenedioxyphenyl)benzothiazole	DTC	NULL	0.0990711	chembl:CHEMBL201325	CHEMBL:CHEMBL201325	FALSE		Anti-inflammation
PSMA7	bortezomib	DTC	NULL	0.407036	rxcui:358258	BORTEZOMIB	TRUE	antineoplastic agent	Others
RELA	6,4'-dimethoxyflavone	DTC	NULL	0.110079	chembl:CHEMBL1410006	6,4'-DIMETHOXYFLAVONE	FALSE		Anti-inflammation
CTSL	bortezomib	DTC	NULL	0.305277	rxcui:358258	BORTEZOMIB	TRUE	antineoplastic agent	Others
RELA	2-(3',4'-methylenedioxyphenyl)quinoline	DTC	NULL	0.123839	chembl:CHEMBL502774	CHEMBL:CHEMBL502774	FALSE		Anti-inflammation
RELA	indoprofen	DTC	NULL	0.0825592	ncit:C83801	INDOPROFEN	TRUE		Anti-inflammatory
GPT	tacrolimus	NCI	NULL	0.937637	rxcui:235991	ANHYDROUS TACROLIMUS	TRUE		Immunosuppressant
ITGAM	morphine	NCI	NULL	0.190245	rxcui:32926	PAREGORIC	TRUE		Others
RELA	antisense oligonucleotides	NCI	NULL	0.0900646	ncit:C1291	ANTISENSE OLIGONUCLEOTIDES	FALSE		Others
ITGB2	rovelizumab	ChEMBL	inhibitor	0.486182	ncit:C152264	ROVELIZUMAB	FALSE		Immunosuppressant
NPM1	ceritinib	ChEMBL	inhibitor	0.416728	rxcui:1535457	CERITINIB	TRUE		Others
NPM1	venetoclax	FDA	NULL	0.71439	rxcui:1747556	VENETOCLAX	TRUE		Immunosuppressant
RELA	pyrrolidine dithiocarbamate	DTC	NULL	0.0762085	chembl:CHEMBL399491	PYRROLIDINE DITHIOCARBAMATE	FALSE		Anti-inflammation
RELA	cid 4101591	DTC	NULL	0.0660474	chembl:CHEMBL428789	CHEMBL:CHEMBL428789	FALSE		Others
RELA	isoliquiritigenin	DTC	NULL	0.165118	drugbank:DB03285	ISOLIQUIRITIGENIN	FALSE		Anti-inflammation
RELA	chrysoeriol	DTC	NULL	0.660474	drugbank:DB17283	CHRYSOERIOL	FALSE		Anti-inflammation
ITGAM	protein kinase c inhibitor	NCI	NULL	0.972364	ncit:C2089	PROTEIN KINASE C INHIBITOR	FALSE		Others
ITGAM	hydrocortisone	NCI	NULL	0.208364	rxcui:103468	HYDROCORTISONE BUTYRATE	TRUE		Anti-inflammatory
ITGB2	lak cells	NCI	NULL	2.38671	ncit:C13008	LYMPHOKINE-ACTIVATED KILLER CELLS	FALSE		Others
ITGB2	lak	NCI	NULL	2.38671	ncit:C13008	LYMPHOKINE-ACTIVATED KILLER CELLS	FALSE		Others
ITGB2	megakaryocyte growth and development factor	NCI	NULL	1.45855	ncit:C878	RECOMBINANT HUMAN THROMBOPOIETIN	FALSE		Others
RELA	dndi1417548	DTC	NULL	0.0900646	chembl:CHEMBL2094789	CHEMBL:CHEMBL2094789	FALSE		Others
NPM1	tretinoin	CIViC	NULL	0.0824296	rxcui:10753	TRETINOIN	TRUE	for treatment of acne	Anti-inflammation
RELA	resveratrol	DTC	NULL	0.0202186	rxcui:1000492	RESVERATROL	TRUE	antineoplastic agent,antidiabetic,for treatment of herpes simplex virus 1	Others
ITGB1	abituzumab	ChEMBL	inhibitor	0.729273	ncit:C82422	ABITUZUMAB	FALSE		Immunosuppressant
ITGB2	mln-01	ChEMBL	inhibitor	1.45855	chembl:CHEMBL2109496	MLN-01	FALSE		Others
IMPDH2	mizoribine	ChEMBL	inhibitor	1.31269	ncit:C66172	MIZORIBINE	FALSE		Immunosuppressant
RELA	kaempferol	DTC	NULL	0.110079	drugbank:DB01852	KAEMPHEROL	FALSE		Anti-inflammation
NOS2	rifampin	PharmGKB	NULL	0.152049	rxcui:9384	RIFAMPIN	TRUE		Others
ITGB1	pf-04605412	TALC	antibody	2.18782	chembl:CHEMBL2109622	PF-04605412	FALSE		Others
ITGB2	rantes	NCI	NULL	0.486182	ncit:C1211	RECOMBINANT RANTES	FALSE		Immunosuppressant
ITGB2	pma	NCI	NULL	0.12683	ncit:C866	TETRADECANOYLPHORBOL ACETATE	FALSE		Others
NOS2	gw-274150	ChEMBL	inhibitor	1.41913	drugbank:DB12237	GW-274150	FALSE		Others
ITGB1	volociximab	ChEMBL	inhibitor	4.37564	ncit:C48426	VOLOCIXIMAB	FALSE	antineoplastic agent	Immunosuppressant
ITGAM	fentanyl	NCI	NULL	0.291709	rxcui:142436	FENTANYL CITRATE	TRUE		Others
ITGB2	fas-ligand	NCI	NULL	0.729273	ncit:C1538	RECOMBINANT FAS LIGAND	FALSE		Others
ITGAM	dmso	NCI	NULL	0.546955	rxcui:3455	DIMETHYL SULFOXIDE	TRUE		Others
ITGAM	liarozole	NCI	NULL	2.18782	ncit:C1433	LIAROZOLE	FALSE	for treatment of ichtyosis,dermatological agent	Others
ITGB1	volociximab	TALC	antibody	4.37564	ncit:C48426	VOLOCIXIMAB	FALSE	antineoplastic agent	Immunosuppressant
ITGAM	clarithromycin	NCI	NULL	0.514781	rxcui:21212	CLARITHROMYCIN	TRUE		Others
ITGB2	efalizumab	ChEMBL	inhibitor	0.486182	rxcui:356988	EFALIZUMAB	TRUE	DMARD,antiinflammatory agent	Anti-inflammatory
PSMA7	ixazomib	ChEMBL	inhibitor	0.208364	rxcui:1723735	IXAZOMIB	TRUE		Others
NPM1	crizotinib	ChEMBL	inhibitor	0.288504	rxcui:1148495	CRIZOTINIB	TRUE	antineoplastic agent	Others
RELA	tamarixetin	DTC	NULL	0.660474	chembl:CHEMBL226034	TAMARIXETIN	FALSE		Anti-inflammation
OTC	sodium phenylbutyrate	FDA	NULL	1.75026	rxcui:1546447	4-PHENYLBUTYRIC ACID	TRUE		Others
