# Supplementary material for: Ultra-sensitive metaproteomics redefines the dark metaproteome, uncovering host-microbiome interactions and drug targets in intestinal diseases
Source: Nat Commun. 2025 Jul 18;16:6644. doi: 10.1038/s41467-025-61977-7 (PMC12274446; doi:10.1038/s41467-025-61977-7)
Supplement: Supplementary file 16 — Source Data [file 41467_2025_61977_MOESM16_ESM.xlsx]

## Sheet: Fig.1
Fig.1a					Fig.1b					Fig.1f			Fig.1g			Fig.1h
Fraction	uMetaP_precursors	uMetaP_PSMs	Pro_precursors		Species	Recall	Post_training	Pre_training		Species	Peptide_Count		Species	Peptide_Count		Peptide	Identity	workflow
F1	149563	26530	71584		Human	0.5309	0.5342	0.4812		Blautia wexlerae	3		Acetoanaerobium sticklandii	3		NAQNTFTQK	100	de novo
F2	211575	60442	80938		Human	0.5306	0.5367	0.4813		Clostridiales bacterium S5-A14a	3		Acetonema longum	3		LYYNHSAYVNMK	88.9	de novo
F3	219232	60911	75230		Human	0.5257	0.5982	0.5258		Clostridium colicanis	3		Acyrthosiphon pisum	3		AYANHTYLVK	100	de novo
F4	223723	59217	76766		Human	0.5238	0.6076	0.5516		Clostridium paraputrificum	3		Bacteroides finegoldii	3		VLTQPVNSSQR	100	de novo
F5	214192	55886	52907		Human	0.5224	0.6145	0.5641		Fusobacterium varium	3		Blautia wexlerae	3		LAVAAQNCYK	90	de novo
F6	221546	56346	86274		Human	0.5212	0.6214	0.5735		Helcococcus kunzii	3		Brachypodium distachyon	3		ANHTYLVK	100	de novo
F7	229008	57383	103479		Human	0.5199	0.6269	0.5867		Holdemanella biformis	3		Clostridiales bacterium S5-A14a	3		YLAMGGTK	87.5	de novo
F8	197307	50120	90708		Human	0.5187	0.6321	0.5945		Lachnospiraceae bacterium TF01-11	3		Clostridioides difficile	3		LQVHVSCK	100	de novo
					Human	0.5175	0.6367	0.5976		Lachnospiraceae bacterium oral taxon 500	3		Clostridium baratii	3		MPQFNAK	100	de novo
					Human	0.5162	0.6414	0.6006		Mucinivorans hirudinis	3		Clostridium colicanis	3		QFGSEVPMK	100	de novo
					Human	0.5149	0.6457	0.6041		Porphyromonas gingivalis	3		Clostridium paraputrificum	3		MVQVHNLTAMDQGR	90	de novo
					Human	0.5136	0.6498	0.6069		Porphyromonas macacae	3		Clostridium pasteurianum	3		VLPVQCASK	88.9	de novo
					Human	0.5121	0.654	0.6087		Prevotella enoeca	3		Clostridium perfringens	3		QNYPNGLK	100	de novo
					Human	0.5107	0.6579	0.6217		Prevotella salivae	3		Dysgonomonas gadei	3		WFSNDQK	85.7	de novo
					Human	0.5093	0.6617	0.628		[Clostridium] cellulosi	3		Entamoeba invadens	3		LTNLVSQCR	88.9	de novo
					Human	0.5079	0.6653	0.6331		[Clostridium] spiroforme	3		Fusibacter sp. 3D3	3		AGTPLQVGK	88.9	de novo
					Human	0.5064	0.6692	0.6371		[Ruminococcus] torques	3		Fusobacterium varium	3		LYQTPVR	100	de novo
					Human	0.5049	0.6725	0.6409		Acetoanaerobium sticklandii	4		Helcococcus kunzii	3		VAMAAMGSPLTNK	92.9	de novo
					Human	0.5033	0.6757	0.6453		Acetonema longum	4		Holdemanella biformis	3		VTAGSTALYDGK	90.9	de novo
					Human	0.5018	0.6789	0.6493		Alloprevotella tannerae	4		Holdemania filiformis	3		AFLANHGLK	88.9	de novo
					Human	0.5001	0.6822	0.653		Anaerolineaceae bacterium oral taxon 439	4		Human immunodeficiency virus 1	3		FMVQTASR	100	de novo
					Human	0.4983	0.6856	0.656		Bacteroides finegoldii	4		Lachnoclostridium sp. YL32	3		HVPYTLR	100	de novo
					Human	0.4967	0.6889	0.6587		Desulfallas gibsoniae	4		Lachnospiraceae bacterium TF01-11	3		KEAFTSGASVVK	83.3	de novo
					Human	0.4949	0.692	0.6631		Dysgonomonas gadei	4		Lachnospiraceae bacterium oral taxon 500	3		YNVNPSQK	100	de novo
					Human	0.4932	0.6951	0.6695		Entamoeba invadens	4		Lentimicrobium saccharophilum	3		AVVGQLANNR	100	de novo
					Human	0.4915	0.6979	0.672		Fusibacter sp. 3D3	4		Lepisosteus oculatus	3		GSVYSQLSR	88.9	de novo
					Human	0.4898	0.701	0.6738		Holdemania filiformis	4		Microbacterium oleivorans	3		LMGWANK	100	de novo
					Human	0.488	0.7041	0.6754		Lentimicrobium saccharophilum	4		Mucinivorans hirudinis	3		LGGSQYHLSGTAAQQQK	87.5	de novo
					Human	0.4863	0.7067	0.6772		Microbacterium oleivorans	4		Paludibacter propionicigenes	3		WVGEHLR	100	de novo
					Human	0.4826	0.712	0.6822		Paludibacter propionicigenes	4		Pelosinus fermentans	3		AYLNADGK	100	de novo
					Human	0.4826	0.712	0.6822		Porphyromonas endodontalis	4		Porphyromonas crevioricanis	3		VTAQNGCVVTYTHNGK	86.7	de novo
					Human	0.4807	0.7144	0.684		Porphyromonas sp. COT-290 OH860	4		Porphyromonas gingivalis	3		QVQTAVTAMNR	81.8	de novo
					Human	0.4788	0.7169	0.6865		Prevotella baroniae	4		Porphyromonas macacae	3		VWGEHLR	100	de novo
					Human	0.4768	0.7193	0.6883		Prevotella micans	4		Porphyromonas sp. COT-290 OH860	3		QGLHPFSYQAK	88.9	de novo
					Human	0.4749	0.7218	0.6903		Prevotella oris	4		Prevotella dentalis	3		FCGLCCSK	87.5	de novo
					Human	0.4729	0.7241	0.6928		Prevotella oulorum	4		Prevotella enoeca	3		HLFQGYQSVR	100	de novo
					Human	0.4708	0.7268	0.6969		Proteiniphilum sp. 51_7	4		Prevotella micans	3		NLQTAVTATNK	100	de novo
					Human	0.4686	0.7293	0.6993		Pseudoramibacter alactolyticus	4		Prevotella oulorum	3		YTLVANRR	100	de novo
					Human	0.4665	0.7319	0.7053		Ruminiclostridium cellobioparum	4		Prevotella salivae	3		DATTLHLGQK	100	de novo
					Human	0.4642	0.7341	0.7078		Tyzzerella nexilis	4		Ruminiclostridium cellobioparum	3		PLPMTLGHDLHHPR	100	de novo
					Human	0.4619	0.7365	0.7118		Alloprevotella rava	5		Tyzzerella nexilis	3		FSQSGFTR	100	de novo
					Human	0.4596	0.7389	0.7135		Bacteroidales bacterium 6E	5		[Clostridium] cellulosi	3		LQQMSQNVNYR	90	de novo
					Human	0.4572	0.7413	0.7154		Bacteroides salyersiae	5		[Clostridium] spiroforme	3		HVNLTGPVASK	90	de novo
					Human	0.4547	0.7436	0.7173		Bacteroides stercoris	5		[Ruminococcus] lactaris	3		VNVAHNFK	100	de novo
					Human	0.4521	0.746	0.7189		Bacteroidetes bacterium oral taxon 272	5		[Ruminococcus] torques	3		LGMTSVYSAANK	83.3	de novo
					Human	0.4495	0.7484	0.7205		Candidatus [Bacteroides] periocalifornicus	5		Alloprevotella tannerae	4		GHLSYYVSTK	90	de novo
					Human	0.4468	0.7507	0.7228		Clostridium pasteurianum	5		Anaerolineaceae bacterium oral taxon 439	4		ATPLANGSLGHDLHHPR	88.2	de novo
					Human	0.4441	0.753	0.7244		Enterocloster clostridioformis	5		Bacteroidales bacterium 6E	4		LYNTPVK	100	de novo
					Human	0.4413	0.7553	0.7257		Eubacteriaceae bacterium CHKCI005	5		Bacteroidales bacterium KA00251	4		YMQYMVDGNGK	88.9	de novo
					Human	0.4384	0.7578	0.7272		Faecalibaculum rodentium	5		Bacteroides salyersiae	4		ATVSASHLLR	88.9	de novo
					Human	0.4353	0.7603	0.7289		Human immunodeficiency virus 1	5		Bacteroidetes bacterium oral taxon 272	4		HFGEQSFR	87.5	de novo
					Human	0.4322	0.7628	0.7316		Lachnoclostridium sp. YL32	5		Christensenella minuta	4		GVAGNGTSTDLNGR	85.7	de novo
					Human	0.4291	0.765	0.7348		Lachnospira eligens	5		Clostridiales bacterium CHKCI006	4		AHELLHTTYVK	100	de novo
					Human	0.4259	0.7672	0.7369		Porphyromonas crevioricanis	5		Clostridium intestinale	4		PGSLGACSYPAK	91.7	de novo
					Human	0.4226	0.7694	0.7397		Prevotella dentalis	5		Clostridium scatologenes	4		VVNLNAQNTAQR	100	de novo
					Human	0.4192	0.7717	0.742		Saccharicrinis fermentans	5		Desulfallas gibsoniae	4		YANSYLTGK	88.9	de novo
					Human	0.416	0.7741	0.7438		Tannerella forsythia	5		Dysgonomonas mossii	4		VVNLNAQNTGAAR	100	de novo
					Human	0.409	0.7786	0.7472		Thermoclostridium stercorarium	5		Enterocloster clostridioformis	4		YAYLTSGK	100	de novo
					Human	0.4054	0.7807	0.7492		Treponema primitia	5		Faecalibaculum rodentium	4		LKQWYQK	100	de novo
					Human	0.4054	0.7807	0.7492		[Ruminococcus] lactaris	5		Hungateiclostridium clariflavum	4		HTGATVLLK	100	de novo
					Human	0.4015	0.7827	0.7513		Anaerotignum neopropionicum	6		Lachnospira eligens	4		SDVGGTCLNR	100	de novo
					Human	0.3977	0.7847	0.7532		Bacteroidales bacterium KA00251	6		Oribacterium sp. oral taxon 078	4		VYLTPSQK	100	de novo
					Human	0.3937	0.7868	0.7556		Bacteroides cellulosilyticus	6		Porphyromonas endodontalis	4		LTEHNLLHNVR	90.9	de novo
					Human	0.3897	0.789	0.7592		Bacteroides coprosuis	6		Prevotella baroniae	4		FPHQFSGGQR	100	de novo
					Human	0.3854	0.791	0.7616		Bacteroides eggerthii	6		Prevotella oris	4		AGLGALQNR	100	de novo
					Human	0.3812	0.793	0.7637		Bacteroides helcogenes	6		Proteiniphilum sp. 51_7	4		VYLTPQSK	87.5	de novo
					Human	0.3768	0.7951	0.7657		Bacteroides reticulotermitis	6		Pseudoramibacter alactolyticus	4		ATCPLNAYK	88.9	de novo
					Human	0.3722	0.797	0.7673		Blautia obeum	6		Saccharicrinis fermentans	4		TNVGTMFSTQK	100	de novo
					Human	0.3676	0.799	0.7689		Candidatus Stoquefichus sp. KLE1796	6		Tannerella forsythia	4		LLYQNAGMR	100	de novo
					Human	0.3629	0.8007	0.7709		Christensenella minuta	6		Thermoclostridium stercorarium	4		QLYNPNR	100	de novo
					Human	0.3581	0.8026	0.7728		Clostridiales bacterium CHKCI006	6		Treponema primitia	4		QNFAHPGLVK	90	de novo
					Human	0.3532	0.8044	0.7752		Clostridium baratii	6		Alloprevotella rava	5		YSNNPVLGR	88.9	de novo
					Human	0.3481	0.8063	0.778		Clostridium perfringens	6		Bacteroides cellulosilyticus	5		VAGTLMESSHLR	90	de novo
					Human	0.343	0.8086	0.7808		Clostridium scatologenes	6		Bacteroides eggerthii	5		ANLGALNR	100	de novo
					Human	0.3376	0.8103	0.7832		Coprococcus eutactus	6		Bacteroides stercoris	5		LNPSYGLR	87.5	de novo
					Human	0.3322	0.8124	0.7853		Fermentimonas caenicola	6		Blautia obeum	5		LNVLTQHMR	100	de novo
					Human	0.3266	0.8146	0.7871		Hungateiclostridium clariflavum	6		Candidatus [Bacteroides] periocalifornicus	5		LQNWYKDK	100	de novo
					Human	0.3211	0.8166	0.7888		Phocaeicola massiliensis	6		Clostridium sp. W14A	5		LQNAFMNKK	100	de novo
					Human	0.3154	0.8187	0.7902		Prevotella maculosa	6		Eubacteriaceae bacterium CHKCI005	5		SPVLVGNR	100	de novo
					Human	0.3094	0.8206	0.793		Prevotella oralis	6		Fermentimonas caenicola	5		YGTGYLK	100	de novo
					Human	0.3033	0.8225	0.7958		Prevotella saccharolytica	6		Phocaeicola massiliensis	5		YSAVMTGAEYNNK	100	de novo
					Human	0.2973	0.8248	0.7981		Prevotella sp. oral taxon 299	6		Prevotella maculosa	5		VNTALYQK	100	de novo
					Human	0.2908	0.8268	0.8017		Prevotella sp. oral taxon 473	6		Prevotella saccharolytica	5		LGMFGTDAK	100	de novo
					Human	0.2841	0.8286	0.8055		Ruminococcus sp. DSM 100440	6		Prevotella sp. oral taxon 299	5		MQYVSQLSNR	58.8	de novo
					Human	0.277	0.8303	0.8096		Terrisporobacter othiniensis	6		Prevotella sp. oral taxon 473	5		YYQLAQK	100	de novo
					Human	0.2697	0.8323	0.8136		[Clostridium] methylpentosum	6		Terrisporobacter othiniensis	5		LLGVKPQTNAGGK	90.9	de novo
					Human	0.2623	0.8344	0.8172		Barnesiella viscericola	7		Anaerotignum neopropionicum	6		NLTLACTTQR	88.9	de novo
					Human	0.2547	0.8367	0.8198		Clostridioides difficile	7		Bacteroides coprosuis	6		VLYDTQK	100	de novo
					Human	0.2466	0.8388	0.8226		Clostridium intestinale	7		Bacteroides helcogenes	6		HYGGLTLGNK	80	de novo
					Human	0.2381	0.841	0.8261		Dysgonomonas mossii	7		Bacteroides reticulotermitis	6		GGPLSDSYR	100	de novo
					Human	0.2297	0.8431	0.83		Fusicatenibacter saccharivorans	7		Bacteroides thetaiotaomicron	6		NLMTGTLGQNNAR	84.6	de novo
					Human	0.2204	0.8453	0.8347		Johnsonella ignava	7		Barnesiella viscericola	6		HGVSHEVFGPTYR	100	de novo
					Human	0.211	0.848	0.8405		Oribacterium sp. oral taxon 078	7		Candidatus Stoquefichus sp. KLE1796	6		SLLTTNMNYNR	100	de novo
					Human	0.2009	0.8502	0.846		Pelosinus fermentans	7		Coprococcus eutactus	6		YGQNVVK	100	de novo
					Human	0.19	0.8527	0.8497		Porphyromonas sp. COT-108 OH1349	7		Eubacterium limosum	6		NQALGLGAGQQSR	91.7	de novo
					Human	0.1781	0.8549	0.8567		Prevotella bryantii	7		Johnsonella ignava	6		ANLLHCPVGK	100	de novo
					Human	0.1666	0.8577	0.8628		Sanguibacteroides justesenii	7		Porphyromonas sp. COT-108 OH1349	6		YGFHGTSHDYVSAR	100	de novo
					Human	0.1544	0.8604	0.869		Alistipes indistinctus	8		Prevotella oralis	6		RYNVATSNTVYDR	71.4	de novo
					Human	0.1406	0.8639	0.8734		Bacteroides pyogenes	8		Ruminococcus sp. DSM 100440	6		NLAMVGCNNPK	100	de novo
					Human	0.1251	0.8677	0.8813		Clostridium sp. W14A	8		Tannerella sp. oral taxon HOT-286	6		LVNAANNLR	100	de novo
					Human	0	1	1		Lepisosteus oculatus	8		[Clostridium] methylpentosum	6		NHLQLVAMNAYR	76.9	de novo
					Ecoli	0.5252	0.5326	0.4802		Stomatobaculum longum	8		Bacteroides pyogenes	7		GEAQNTMVAYK	81.8	de novo
					Ecoli	0.5248	0.5344	0.4803		Tannerella sp. oral taxon HOT-286	8		Candidatus Symbiothrix dinenymphae	7		MLQNVQMPSKK	80	de novo
					Ecoli	0.5203	0.5959	0.5245		Acyrthosiphon pisum	9		Fusicatenibacter saccharivorans	7		SQTMALNAYR	100	de novo
					Ecoli	0.5178	0.6053	0.5492		Adlercreutzia equolifaciens	9		Herbinix hemicellulosilytica	7		VYYMAPTAR	88.9	de novo
					Ecoli	0.516	0.612	0.5619		Bacteroidales bacterium CF	9		Prevotella bryantii	7		QYTALVSHR	88.9	de novo
					Ecoli	0.5143	0.6192	0.5701		Bacteroides thetaiotaomicron	9		Pseudoflavonifractor capillosus	7		VASTWQK	100	de novo
					Ecoli	0.5128	0.6243	0.5839		Candidatus Symbiothrix dinenymphae	9		Ruminococcus flavefaciens	7		YQTALVSHR	100	de novo
					Ecoli	0.5114	0.6292	0.5915		Cellulosilyticum lentocellum	9		Sanguibacteroides justesenii	7		VMVLCSANPK	90	de novo
					Ecoli	0.5102	0.6339	0.5947		Clostridium sp. ASBs410	9		Stomatobaculum longum	7		YGFHGTSHNYVSAR	92.9	de novo
					Ecoli	0.5089	0.6385	0.5972		Desulfovibrio piger	9		[Clostridium] hylemonae	7		AMWYMSR	100	de novo
					Ecoli	0.5077	0.6425	0.6013		Eubacterium limosum	9		[Eubacterium] rectale	7		MNSYNANMACQK	100	de novo
					Ecoli	0.5062	0.6468	0.6049		Herbinix hemicellulosilytica	9		bacterium F083	7		MTLDFHQSK	100	de novo
					Ecoli	0.5043	0.6518	0.6069		Herbinix luporum	9		Alistipes indistinctus	8		QLEVHHFVSR	100	de novo
					Ecoli	0.5029	0.6556	0.6203		Porphyromonas cangingivalis	9		Bacteroidales bacterium CF	8		LLEHLGNPQR	100	de novo
					Ecoli	0.5015	0.6594	0.6273		Pseudoflavonifractor capillosus	9		Catonella morbi	8		GLQGYNMK	100	de novo
					Ecoli	0.5001	0.6636	0.6329		Ruminococcus flavefaciens	9		Cellulosilyticum lentocellum	8		SQHHSFPCLSDR	88.9	de novo
					Ecoli	0.4986	0.6675	0.6372		[Eubacterium] rectale	9		Clostridium sp. ASBs410	8		VTMQNGAVNR	88.9	de novo
					Ecoli	0.4969	0.6709	0.6407		bacterium F083	9		Clostridium sp. MSTE9	8		LYYHHSDYVGGMK	92.3	de novo
					Ecoli	0.4953	0.6743	0.6453		Anaerotignum propionicum	10		Adlercreutzia equolifaciens	9		MTLNFHTNK	88.9	de novo
					Ecoli	0.4935	0.678	0.6496		Dorea sp. D27	10		Bacteroides graminisolvens	9		YVMALMNQR	90	de novo
					Ecoli	0.4911	0.681	0.6532		Lachnospiraceae bacterium JC7	10		Desulfovibrio piger	9		GYTALVSHR	88.9	de novo
					Ecoli	0.4894	0.6848	0.6565		Ruminococcus callidus	10		Faecalicatena contorta	9		TDDYQSYSSPSPR	73.3	de novo
					Ecoli	0.4876	0.6881	0.6592		Bacteroides graminisolvens	11		Herbinix luporum	9		TFCGSSLR	100	de novo
					Ecoli	0.4855	0.6912	0.6632		Bacteroides intestinalis	11		Homo sapiens	9		QMLYVTDK	87.5	de novo
					Ecoli	0.4833	0.6945	0.6702		Catonella morbi	11		Porphyromonas cangingivalis	9		YTALVHSR	100	de novo
					Ecoli	0.4815	0.698	0.6725		Clostridium saccharolyticum	11		Sus scrofa	9		LQPLQTDAK	100	de novo
					Ecoli	0.4793	0.7017	0.6754		Clostridium sp. MSTE9	11		Anaerotignum propionicum	10		FYYQNTR	100	de novo
					Ecoli	0.4776	0.7045	0.6776		Desulfovibrio desulfuricans	11		Bacteroides intestinalis	10		DYTGAALSGQK	90	de novo
					Ecoli	0.4756	0.7071	0.6795		Eubacterium cellulosolvens	11		Clostridium saccharolyticum	10		MVQVHVQTAMNANR	90.9	de novo
					Ecoli	0.4721	0.7128	0.6834		Eubacterium ventriosum	11		Desulfovibrio desulfuricans	10		QGHSQYVWNR	100	de novo
					Ecoli	0.4721	0.7128	0.6834		Prevotella buccae	11		Dorea sp. D27	10		LGEHPNWGTK	90	de novo
					Ecoli	0.4703	0.7153	0.6854		Prevotella copri	11		Eubacterium cellulosolvens	10		MTPEQTAYGGK	90	de novo
					Ecoli	0.4688	0.7186	0.6891		Ruminococcus bicirculans	11		Lachnospiraceae bacterium JC7	10		EHATYLLK	100	de novo
					Ecoli	0.4665	0.7212	0.6907		[Clostridium] hylemonae	11		Prevotella copri	10		VLLGHSER	100	de novo
					Ecoli	0.4641	0.724	0.6928		Brachypodium distachyon	12		Ruminococcus bicirculans	10		AYQDADGR	100	de novo
					Ecoli	0.4624	0.7267	0.6943		Faecalicatena contorta	12		Ruminococcus callidus	10		FMCFNNGHSPQK	83.3	de novo
					Ecoli	0.46	0.7292	0.6984		Homo sapiens	12		Dorea formicigenerans	11		QMCGLCNGYNGDPK	88.9	de novo
					Ecoli	0.4583	0.7318	0.7003		Lachnospiraceae bacterium 2_1_46FAA	12		Eubacterium ventriosum	11		FNYGPTGR	87.5	de novo
					Ecoli	0.4556	0.7341	0.707		Odoribacter laneus	12		Lachnospiraceae bacterium 2_1_46FAA	11		QTLRPELTK	100	de novo
					Ecoli	0.4539	0.736	0.711		Parabacteroides goldsteinii	12		Odoribacter laneus	11		LSSPATLNDR	90	de novo
					Ecoli	0.4512	0.7383	0.7147		Bacteroides fluxus	13		Parabacteroides goldsteinii	11		LYYNHSQYVGMGR	69.2	de novo
					Ecoli	0.4492	0.7407	0.7167		Sus scrofa	13		Prevotella buccae	11		CPVFQANAK	100	de novo
					Ecoli	0.4465	0.7431	0.7186		Burkholderiales bacterium YL45	14		Clostridiales bacterium 1_7_47FAA	12		YSNNQNVYSGK	87.5	de novo
					Ecoli	0.444	0.7449	0.722		Clostridiales bacterium 1_7_47FAA	14		Clostridium sp. D5	12		LYYNHSEYVMNR	80	de novo
					Ecoli	0.4412	0.7467	0.7236		Clostridium sp. D5	14		Eubacteriaceae bacterium CHKCI004	12		ALNFQNR	100	de novo
					Ecoli	0.439	0.7496	0.7249		Eubacteriaceae bacterium CHKCI004	14		Bacteroides fluxus	13		LGPHLVTHGER	100	de novo
					Ecoli	0.4357	0.7519	0.7273		Enterorhabdus caecimuris	15		Bacteroides oleiciplenus	13		LLGHGDFTK	100	de novo
					Ecoli	0.4321	0.7542	0.7286		Alistipes inops	16		Clostridium sp. (strain SY8519)	13		MLYTHEVQNMCPVAK	93.3	de novo
					Ecoli	0.4287	0.7559	0.7297		Bacteroides oleiciplenus	16		Roseburia faecis	13		YADEVLR	100	de novo
					Ecoli	0.4257	0.7594	0.7313		Clostridium sp. (strain SY8519)	16		Alistipes inops	14		MQLFVTDKGR	90	de novo
					Ecoli	0.4233	0.7626	0.7342		Dorea formicigenerans	16		Burkholderiales bacterium YL45	14		ALAAQAQLNNPR	100	de novo
					Ecoli	0.4198	0.7654	0.7372		Lactobacillus taiwanensis	16		Enterorhabdus caecimuris	15		AQQQFTCLK	88.9	de novo
					Ecoli	0.4168	0.7677	0.7406		Roseburia faecis	16		Lactobacillus taiwanensis	15		LSPGVMANK	100	de novo
					Ecoli	0.4135	0.7703	0.7435		Butyrivibrio proteoclasticus	17		Prevotella stercorea	16		HQLNTWVAK	100	de novo
					Ecoli	0.41	0.7733	0.7453		Prevotella stercorea	17		Subdoligranulum variabile	16		QMLFVTNRGK	100	de novo
					Ecoli	0.4066	0.7756	0.7468		Subdoligranulum variabile	17		Butyrivibrio proteoclasticus	17		QHLNTWVAK	100	de novo
					Ecoli	0.4032	0.7792	0.7489		Anaerotruncus colihominis	18		Clostridium sp. C105KSO13	17		MAYALQK	100	de novo
					Ecoli	0.3969	0.7854	0.7535		Coprococcus comes	18		Ruminococcus champanellensis	17		LVYANQYNSK	88.9	de novo
					Ecoli	0.3928	0.7874	0.7564		Lachnospiraceae bacterium 1_4_56FAA	18		Anaerotruncus colihominis	18		YTTVMQVPR	100	de novo
					Ecoli	0.3928	0.7874	0.7564		Ruminococcus champanellensis	18		Butyrivibrio crossotus	18		DHYTPGCLK	88.9	de novo
					Ecoli	0.3886	0.7905	0.7589		Flavonifractor plautii	19		Clostridiales bacterium KLE1615	18		YLLNQAK	100	de novo
					Ecoli	0.3855	0.7931	0.7618		Bacteroides caecimuris	20		Coprococcus comes	18		VLVVTQGSGQK	90.9	de novo
					Ecoli	0.3809	0.7947	0.7631		Butyrivibrio crossotus	20		Flavonifractor plautii	18		LYSAGLSR	100	de novo
					Ecoli	0.3772	0.7967	0.7667		Clostridiales bacterium KLE1615	20		Lachnospiraceae bacterium 1_4_56FAA	18		LVYANQYGGSK	90	de novo
					Ecoli	0.3732	0.7986	0.7681		Acetivibrio ethanolgignens	21		Acetivibrio ethanolgignens	19		VNAGNPDYNPK	81.8	de novo
					Ecoli	0.3691	0.8009	0.7714		Anaerobium acetethylicum	21		Bacteroides caecimuris	19		PMEGASQLTVQR	76.9	de novo
					Ecoli	0.3651	0.8029	0.7737		Anaerostipes caccae	21		Lachnoclostridium phytofermentans	19		LHVCTQCLK	100	de novo
					Ecoli	0.3603	0.8041	0.7745		Clostridium sp. C105KSO13	22		Anaerobium acetethylicum	20		LNPNATLGR	100	de novo
					Ecoli	0.3561	0.8072	0.7756		Lachnoclostridium phytofermentans	22		Anaerostipes caccae	20		NVCLLGHSGSGK	100	de novo
					Ecoli	0.3501	0.8093	0.7784		Ruminococcus albus	23		Ruminococcus albus	20		ADFPGYGK	100	de novo
					Ecoli	0.3457	0.8107	0.7805		Coprococcus catus	24		Coprococcus catus	21		NGQTQTVSLK	100	de novo
					Ecoli	0.3406	0.8126	0.7831		Dorea longicatena	25		Dorea longicatena	22		PMQGASQLTVQR	90	de novo
					Ecoli	0.3357	0.8151	0.7869		Roseburia inulinivorans	26		Mus musculus	23		MSNLASGVPDR	90	de novo
					Ecoli	0.3306	0.8173	0.7899		Prevotella rara	28		Roseburia inulinivorans	23		LQQGLQSVNGTK	90.9	de novo
					Ecoli	0.3253	0.8191	0.7941		Blautia hydrogenotrophica	29		Prevotella rara	26		VQYVTSGHYAK	90.9	de novo
					Ecoli	0.3196	0.8211	0.7965		Prevotella ruminicola	29		Blautia hydrogenotrophica	27		VLGMGQLNSSR	81.8	de novo
					Ecoli	0.3142	0.823	0.7973		Butyrivibrio fibrisolvens	30		Lachnospiraceae bacterium TWA4	27		VLGMGGALNSSR	91.7	de novo
					Ecoli	0.3081	0.8248	0.7992		Clostridiales bacterium CHKCI001	30		Prevotella ruminicola	27		EGTQLVAQK	100	de novo
					Ecoli	0.3028	0.8279	0.8006		Roseburia hominis	30		Butyrivibrio fibrisolvens	28		LMAWADK	100	de novo
					Ecoli	0.2969	0.8299	0.8033		Lachnospiraceae bacterium 3_1_57FAA_CT1	31		Clostridiales bacterium CHKCI001	28		VGDQVLYSK	100	de novo
					Ecoli	0.2916	0.8323	0.8064		Lachnospiraceae bacterium TWA4	32		Roseburia hominis	28		AFCGSTVR	100	de novo
					Ecoli	0.2857	0.8345	0.8079		Marvinbryantia formatexigens	34		Lachnospiraceae bacterium 3_1_57FAA_CT1	29		LQGQLMSTLSGK	100	de novo
					Ecoli	0.2791	0.8367	0.8103		Clostridium sp. KLE 1755	35		Marvinbryantia formatexigens	32		GLCFNSNK	100	de novo
					Ecoli	0.2716	0.8388	0.8135		Enterocloster asparagiformis	37		Faecalibacterium prausnitzii	33		FNADYDR	100	de novo
					Ecoli	0.2651	0.8414	0.8192		butyrate-producing bacterium SS3/4	37		Clostridium sp. KLE 1755	34		AYLYMQK	100	de novo
					Ecoli	0.2588	0.844	0.8241		Faecalibacterium prausnitzii	39		butyrate-producing bacterium SS3/4	34		LVYMSGK	100	de novo
					Ecoli	0.2515	0.847	0.8282		Ruminococcaceae bacterium D16	39		Enterocloster asparagiformis	36		LMENVLR	100	de novo
					Ecoli	0.2442	0.8485	0.8318		Alistipes finegoldii	40		Blautia sp. YL58	37		HYGALQGLNK	100	de novo
					Ecoli	0.2358	0.8507	0.8347		Lactobacillus johnsonii	40		Ruminococcaceae bacterium D16	37		SFLANHGLK	88.9	de novo
					Ecoli	0.2274	0.852	0.8383		Robinsoniella sp. RHS	41		Alistipes finegoldii	38		VATTQQAEQVCR	83.3	de novo
					Ecoli	0.2183	0.8534	0.8433		Roseburia intestinalis	42		Lactobacillus johnsonii	38		CLATGAPSTANR	100	de novo
					Ecoli	0.2098	0.8556	0.8488		Blautia sp. YL58	44		Robinsoniella sp. RHS	39		SWATGAPRGCR	88.9	de novo
					Ecoli	0.2014	0.8586	0.8542		Alistipes putredinis	45		Roseburia intestinalis	41		FQTGEGLQK	88.9	de novo
					Ecoli	0.1916	0.8607	0.8598		Bacteroides uniformis	49		Alistipes putredinis	43		LGTAALTTR	100	de novo
					Ecoli	0.1817	0.8659	0.8645		Odoribacter splanchnicus	49		Odoribacter splanchnicus	47		FNNFSHVSGSR	90.9	de novo
					Ecoli	0.1698	0.8679	0.8696		Lachnospiraceae bacterium 3-1	58		Bacteroides uniformis	49		GLMDLNK	100	de novo
					Ecoli	0.1584	0.8726	0.8763		Oscillibacter valericigenes	60		Oscillibacter valericigenes	56		LYYNHSNYVGMGR	83.3	de novo
					Ecoli	0.1468	0.8784	0.8828		Alistipes shahii	63		Lachnospiraceae bacterium 3-1	57		KELNQWVK	100	de novo
					Ecoli	0.1328	0.882	0.8852		Oscillibacter sp. KLE 1745	67		Alistipes shahii	61		KQLNQWVK	100	de novo
					Ecoli	0.1179	0.8854	0.8939		Alistipes sp. CHKCI003	80		Oscillibacter sp. KLE 1745	66		VLGSGCNLDTGR	100	de novo
					Ecoli	0	1	1		Hungatella hathewayi	83		Alistipes sp. CHKCI003	77		LNKETTYNELKK	83.3	de novo
					Yeast	0.5619	0.5664	0.5159		Lactobacillus murinus	98		Hungatella hathewayi	79		AVVSQLANNR	100	de novo
					Yeast	0.5616	0.5688	0.516		Butyricicoccus pullicaecorum	110		Lactobacillus murinus	98		VWNNVGK	100	de novo
					Yeast	0.5568	0.6319	0.5615		Lachnospiraceae bacterium MD308	176		Butyricicoccus pullicaecorum	108		YQQASMKLR	100	de novo
					Yeast	0.555	0.6414	0.5877		Lactobacillus reuteri	197		Lachnospiraceae bacterium MD308	173		ASFNQAVQAK	88.9	de novo
					Yeast	0.5536	0.6484	0.6003		Eubacterium sp. 14-2	203		Lactobacillus reuteri	194		LLSNVQQVK	100	de novo
					Yeast	0.5522	0.6551	0.6092		Lachnospiraceae bacterium 10-1	242		Eubacterium sp. 14-2	200		VALVSGGGSGHEPAHGGYVGK	100	de novo
					Yeast	0.5508	0.6606	0.6229		Firmicutes bacterium ASF500	317		Lachnospiraceae bacterium 10-1	238		VGQDQFGR	100	de novo
					Yeast	0.5493	0.6656	0.6309		Dorea sp. 5-2	345		Firmicutes bacterium ASF500	312		LCEQHGLLR	100	de novo
					Yeast	0.548	0.6708	0.634		Oscillibacter sp. 1-3	353		Dorea sp. 5-2	337		VGFSTSSLHSGVHK	75	de novo
					Yeast	0.5465	0.6754	0.637		Hungateiclostridiaceae bacterium KB18	363		Oscillibacter sp. 1-3	348		ASGATNASFNYEK	100	de novo
					Yeast	0.5452	0.6799	0.6408		Clostridium sp. MD294	389		Hungateiclostridiaceae bacterium KB18	356		LSSSANDLYK	100	de novo
					Yeast	0.5437	0.6843	0.6436		Lachnospiraceae bacterium M18-1	465		Clostridium sp. MD294	382		HYVGEHTYVPVTQK	85.7	de novo
					Yeast	0.5423	0.6888	0.6453		Mus musculus	501		Lachnospiraceae bacterium M18-1	460		TNANPMVSQLQK	83.3	de novo
					Yeast	0.5409	0.6928	0.6585		Mucispirillum schaedleri	534		Mucispirillum schaedleri	533		SQLDGLNTQAK	100	de novo
					Yeast	0.5394	0.6968	0.6652		Lachnospiraceae bacterium A2	641		Lachnospiraceae bacterium A2	635		AAVHNLMAMNSYR	100	de novo
					Yeast	0.5378	0.7005	0.6705		Lachnospiraceae bacterium 28-4	643		Lachnospiraceae bacterium 28-4	636		VYGLGQHVHQGFSR	88.9	de novo
					Yeast	0.5362	0.7045	0.6745		Anaerotruncus sp. G3(2012)	666		Anaerotruncus sp. G3(2012)	661		YVLMPGTGK	88.9	de novo
					Yeast	0.5347	0.708	0.6782		Eubacterium plexicaudatum	765		Eubacterium plexicaudatum	752		CACGNTFTTGSVK	100	de novo
					Yeast	0.533	0.7114	0.6825		Candidatus Arthromitus sp. SFB-mouse	780		Candidatus Arthromitus sp. SFB-mouse	774		FGEQGLCCR	100	de novo
					Yeast	0.5314	0.7147	0.6866		Lachnospiraceae bacterium MD335	1799		Lachnospiraceae bacterium MD335	1778		VYGLGQHVHQGAYR	76.9	de novo
					Yeast	0.5297	0.7181	0.6905		Lachnospiraceae bacterium A4	2157		Lachnospiraceae bacterium A4	2140		YVGLGQHVHQQYR	69.2	de novo
					Yeast	0.528	0.7217	0.6939								YPAAPYVR	100	de novo
					Yeast	0.5262	0.7252	0.6967								YSDNEDVSGYK	100	de novo
					Yeast	0.5246	0.7287	0.7011								NFPTVNK	100	de novo
					Yeast	0.5229	0.7322	0.707								VLGVGGGNNAVNR	92.9	de novo
					Yeast	0.5212	0.7353	0.71								HHDAVTSYLK	88.9	de novo
					Yeast	0.5193	0.7385	0.7121								VAMNNLNVAK	90	de novo
					Yeast	0.5175	0.7417	0.7138								ATVLQYGK	87.5	de novo
					Yeast	0.5155	0.7443	0.7153								QLGLTTGQQAK	90.9	de novo
					Yeast	0.5119	0.7498	0.72								VFGAGMNQPPQR	100	de novo
					Yeast	0.5119	0.7498	0.72								LANGSLGHDLHHPR	92.3	de novo
					Yeast	0.5099	0.7524	0.7219								VLSMYQDPEQR	100	de novo
					Yeast	0.5079	0.7549	0.7243								RVALTQEQR	81.8	de novo
					Yeast	0.5057	0.7573	0.7259								PLANGSLGHDLHPHR	83.3	de novo
					Yeast	0.5036	0.76	0.7279								SATLLNPMQPK	90	de novo
					Yeast	0.5017	0.7628	0.7291								GGSGVLANGSLGHDLHHPR	92.3	de novo
					Yeast	0.4995	0.7655	0.7337								VTSGQNSLTPSSK	100	de novo
					Yeast	0.4972	0.768	0.7362								RVPLQNVQK	100	de novo
					Yeast	0.4951	0.7705	0.7427								PLANGSLGHDLHHPR	86.7	de novo
					Yeast	0.4928	0.7729	0.7455								SPGPLANGSLGHDLHHPR	86.7	de novo
					Yeast	0.4903	0.7754	0.7494								ATLGSVGNSDHGLEGSSK	83.3	de novo
					Yeast	0.488	0.7776	0.751								TPLANGSLGHDLHHPR	87.5	de novo
					Yeast	0.4856	0.7801	0.753								PLNAGSLGHDLHHPR	73.3	de novo
					Yeast	0.4828	0.7825	0.755								GYPNGTFK	100	de novo
					Yeast	0.4799	0.7849	0.7566								FANYTVK	100	de novo
					Yeast	0.4771	0.7873	0.7582								THSQVVQVLGK	90.9	de novo
					Yeast	0.4743	0.7897	0.7608								AMVVQHNLTAMNQGR	100	de novo
					Yeast	0.4716	0.7922	0.7622								YSFSDHVGR	88.9	de novo
					Yeast	0.4686	0.7945	0.7638								NLTTVSHLR	100	de novo
					Yeast	0.4655	0.797	0.7655								TGGLTVSHLR	100	de novo
					Yeast	0.4623	0.7997	0.7674								MLGLNQGTMQSTEK	90	de novo
					Yeast	0.4588	0.8024	0.7704								MVVQHNLTAMGGSNR	86.7	de novo
					Yeast	0.4555	0.8048	0.7738								GFVQEGYK	100	de novo
					Yeast	0.452	0.8074	0.7761								ENPNSMVSHLQK	88.9	de novo
					Yeast	0.4486	0.8097	0.7788								SFSNAVSQSMLR	75	de novo
					Yeast	0.4451	0.812	0.7812								LVQQYGMK	87.5	de novo
					Yeast	0.4415	0.8147	0.783								VTAQNGCVVTYTHGNK	92.9	de novo
					Yeast	0.4335	0.8192	0.7863								AQQGCFCQFSK	100	de novo
					Yeast	0.4297	0.8214	0.7884								ANAGSYTATLK	90.9	de novo
					Yeast	0.4297	0.8214	0.7884								QAPYNMCAHK	100	de novo
					Yeast	0.4256	0.8239	0.7904								KQAYQAGQSTK	81.8	de novo
					Yeast	0.4218	0.8257	0.792								LQANVVLNR	100	de novo
					Yeast	0.4175	0.8277	0.7945								LNVAQYK	100	de novo
					Yeast	0.4133	0.8301	0.7977								LAGLNVKR	100	de novo
					Yeast	0.4087	0.8323	0.7999								FQTYGVK	100	de novo
					Yeast	0.4042	0.8345	0.8023								HNNCMASHLTPAVYAR	75	de novo
					Yeast	0.3996	0.8366	0.8043								LATYAYQAQR	88.9	de novo
					Yeast	0.3947	0.8386	0.806								VLCSATQQGFK	90.9	de novo
					Yeast	0.3899	0.8404	0.8078								SQGTAAYNLK	90	de novo
					Yeast	0.3849	0.8426	0.8094								QNPNSMVSHLAGK	81.8	de novo
					Yeast	0.3798	0.8448	0.8112								ALTVGECK	100	de novo
					Yeast	0.3745	0.8471	0.8138								TEKNPQFPVK	100	de novo
					Yeast	0.3691	0.8491	0.8164								GLPVVANHK	100	de novo
					Yeast	0.3635	0.8514	0.8185								TYQRSQYLQAVR	83.3	de novo
					Yeast	0.3579	0.8535	0.8207								AYAMTGWR	100	de novo
					Yeast	0.3522	0.8554	0.8226								LVSVTGNTPAK	90.9	de novo
					Yeast	0.3463	0.8576	0.825								SGPYGQGGFR	100	de novo
					Yeast	0.3406	0.8598	0.827								GYASNAANFNQTK	92.3	de novo
					Yeast	0.3344	0.8617	0.8286								KHPANSQYLQAVR	83.3	de novo
					Yeast	0.3281	0.864	0.8317								GACVSWR	100	de novo
					Yeast	0.3216	0.8659	0.834								NLGALQNR	100	de novo
					Yeast	0.3147	0.868	0.8365								YGVGTQNLAK	90	de novo
					Yeast	0.3077	0.8704	0.8395								GGVTLSHLR	100	de novo
					Yeast	0.3007	0.8728	0.8429								QLAGFNMK	100	de novo
					Yeast	0.2935	0.8753	0.8474								GQPGTYSATLK	100	de novo
					Yeast	0.2862	0.8775	0.8507								SWAACNHLR	100	de novo
					Yeast	0.2781	0.88	0.8545								GVTLSHLR	100	de novo
					Yeast	0.2696	0.8828	0.857								LTALNSYNK	100	de novo
					Yeast	0.261	0.8848	0.8599								AHLPANFR	100	de novo
					Yeast	0.2518	0.8871	0.8635								TGSETETNPDGTLNR	100	de novo
					Yeast	0.2429	0.8892	0.8676								VPTAVYTEGK	100	de novo
					Yeast	0.2333	0.8913	0.8719								VVVGHWDSK	100	de novo
					Yeast	0.2233	0.8934	0.8782								HQLAQMLTAAR	90.9	de novo
					Yeast	0.2128	0.8957	0.8846								YGNVLCSR	100	de novo
					Yeast	0.2016	0.898	0.8882								QYQAPNDLQQK	88.9	de novo
					Yeast	0.1887	0.9004	0.8954								LVSHPYWNK	77.8	de novo
					Yeast	0.176	0.9031	0.9006								LLQSYQNPSK	90	de novo
					Yeast	0.1625	0.9058	0.9062								VSHPYWNK	100	de novo
					Yeast	0.1477	0.9084	0.9117								YTPSSALSGCR	100	de novo
					Yeast	0.1314	0.9126	0.9197								YYCFQGNK	100	de novo
					Yeast	0	1	1								NHLAVSPLDSPAK	92.3	de novo
																NYQNNGNSVYR	81.8	de novo
																QTCQETMGLLK	88.9	de novo
																VYLMPGSAK	100	de novo
																YVLMPQSK	87.5	de novo
																AAPQTYQQQYGR	100	de novo
																ACFVGTNAPQQHMNAK	71.4	de novo
																QVCGQLK	100	de novo
																MPASGWYK	100	de novo
																LLSSVMQQSGSANAAK	93.8	de novo
																VFANMNQPPQR	72.7	de novo
																NYFVSQQGK	100	de novo
																VYLGPAGASK	90	de novo
																QVTGFPANR	100	de novo
																GLPAGNLR	100	de novo
																FDLGPAASGK	100	de novo
																ASMNYLSSQTVR	88.9	de novo
																VYLAPGSAK	100	de novo
																MYQFGER	100	de novo
																LYADPVR	100	de novo
																QEFLNAAK	100	de novo
																PSCPVSHLQK	100	de novo
																YQLSLHK	100	de novo
																AMVVQHNLTAVNANR	93.3	de novo
																FAYPQSR	100	de novo
																RVLGTTFEGR	90	de novo
																VSVQNYQNQVK	90	de novo
																TYQAPFCHSTQCSR	88.9	de novo
																QGSTSSYVQGAGLK	100	de novo
																CTASLGGANLGETHK	76.9	de novo
																LNQLTEHLK	100	de novo
																ANFYNPKEGR	100	de novo
																NMASLGQNLGETHK	81.8	de novo
																VTSQNLQNAESR	83.3	de novo
																VNAGNGTVAAYMANR	81.3	de novo
																LNVSGTEFR	88.9	de novo
																HGNTSQLYALR	90	de novo
																VFNSLGQK	100	de novo
																GLVDSGWKPK	100	de novo
																LGLTAVGR	100	de novo
																LYVNPGNPK	88.9	de novo
																ALGSAYVAMSNK	83.3	de novo
																ALVVSGCTTK	90	de novo
																ANAYLEQK	100	de novo
																GVLSYATK	100	de novo
																NVVLLGHNSGK	80	de novo
																YQSYATLK	100	de novo
																FVYNRSYR	100	de novo
																LPVHMVQTLNK	90	de novo
																VFQLNHK	100	de novo
																LVQFQSPGGK	100	de novo
																QLAVYGCK	100	de novo
																GWKAQNQFVTLKK	90	de novo
																NLGGLSHAPGQVK	90.9	de novo
																LVQFQSPNK	88.9	de novo
																FSQLTASAK	100	de novo
																NGTVFGPR	87.5	de novo
																LQYNPNR	100	de novo
																VLQNNSALDR	80	de novo
																VYYHHSNYVNLK	88.9	de novo
																LLCTYTK	100	de novo
																LYQTATHLPR	100	de novo
																VVLNMGVGEAK	100	de novo
																FVDGDYK	100	de novo
																LTSLTYGDNK	100	de novo
																QHLAQMLTAAR	100	de novo
																YLQTATHLPR	90	de novo
																LQQTYSALNSK	81.8	de novo
																YQTATHLPR	100	de novo
																FAAFNHVHR	87.5	de novo
																YTGNVHQALQAK	81.8	de novo
																HMTSGDFSELTK	83.3	de novo
																LTQYMDGSGMPK	81.8	de novo
																MLGLTTGAVER	81.8	de novo
																GLCGCDAHGLVAR	84.6	de novo
																ALEQALEK	100	de novo
																LGNCPFSQR	88.9	de novo
																MLGLTAGAGAQK	90	de novo
																SFQTTSSMDVPER	69.2	de novo
																YPQVELHAR	100	de novo
																VATCLSSGVTR	90.9	de novo
																CPGCNSFVR	88.9	de novo
																LYYQGPAADQK	81.8	de novo
																TTNYFSGSTGR	100	de novo
																SHFALAQHNVR	90	de novo
																KEAYQAGQTSK	100	de novo
																AAGDLTANALSQHQK	100	de novo
																GQLNQVSSVR	88.9	de novo
																LQTLYQGK	100	de novo
																GMVQVYHNLK	100	de novo
																LEDTVLNK	100	de novo
																HVLVQTAGPLR	88.9	de novo
																FLQGYSGDK	100	de novo
																VYLTPNTK	100	de novo
																LVGVAMPTQSSER	100	de novo
																SGSMLNNRNLNR	100	de novo
																DGAALTANALSQHQK	91.7	de novo
																RDLVCMEK	87.5	de novo
																FLVMDQSGGK	80	de novo
																PHYVSFDGK	88.9	de novo
																VNTLMVPGK	100	de novo
																NNTNQLYSGK	100	de novo
																AANALCQVR	100	de novo
																MFCYQCQQTAR	90.9	de novo
																VVSTWQSMASK	100	de novo
																AFLANHNLK	87.5	de novo
																YSNLPYNPK	100	de novo
																LPGGSGSTYYNQK	78.6	de novo
																LWPATQVNK	100	de novo
																MGGMNQLATLGR	100	de novo
																GKFPNSQVEVK	100	de novo
																VTFTMPQSMR	88.9	de novo
																ALGTVQYTASSK	100	de novo
																LGQTAQTVTNK	80	de novo
																QALTGLDAAQK	76.9	de novo
																ATPLANGSLGHNLHHPR	82.4	de novo
																KLLNGGYVGK	100	de novo
																VKQPFQVK	100	de novo
																YVHLGTGNYNNSTAK	100	de novo
																TNDGVPATVK	100	de novo
																FQNATNQLTNTSR	100	de novo
																TTLANNYYK	100	de novo
																LYTAGLSK	100	de novo
																MLSANNVTYR	90	de novo
																PVHMVTQLNK	90	de novo
																LSASGYGSLR	80	de novo
																YVHLGTGNYNDSTAK	100	de novo
																NAVQVNDFGR	80	de novo
																LQYNAVGK	100	de novo
																AGAQNLVPNSTGAAK	93.3	de novo
																TSSGYYLTK	100	de novo
																PLNYVCGR	100	de novo
																FTSGTGSQVQMGYANAK	93.3	de novo
																AYGENLGYTNK	88.9	de novo
																LYVDNQK	100	de novo
																GHYGQFNAAVK	90.9	de novo
																HAYGYNTVR	88.9	de novo
																SSLNPPVFHK	100	de novo
																LFTNLHK	100	de novo
																QTVQGTFVPGKK	90	de novo
																AGLYCVR	100	de novo
																TYQGENQMALAR	83.3	de novo
																QLSQLAPQCR	90	de novo
																LYSDFGK	100	de novo
																TCTVSFANR	88.9	de novo
																YVQNHNYDYYGR	75	de novo
																SQAFQYQCTHVEGK	78.6	de novo
																VGMANLNVCK	90	de novo
																TVYGYNNYK	100	de novo
																LLQASYNTK	88.9	de novo
																NLSLQYQK	100	de novo
																TGLTGSLR	100	de novo
																YGPGDLNVCK	80	de novo
																WLGDAGVHK	100	de novo
																LGMSVLDASK	100	de novo
																NQELSYK	100	de novo
																NDVLDYK	100	de novo
																QTSAVKPANLVGK	90.9	de novo
																VCGYALAK	100	de novo
																GLCGCDAHGLVGR	84.6	de novo
																SATEVKPANLVGK	90	de novo
																ALNTSFGSR	100	de novo
																NFAQNALK	100	de novo
																WLGNAGVHK	88.9	de novo
																FQQATGQLENTAR	100	de novo
																RTVELTEHLK	100	de novo
																GVVSLPHNTK	90	de novo
																LMQHLNYR	100	de novo
																LSQLYAAR	100	de novo
																VLLSASGMCQNR	81.8	de novo
																LVSQFPNK	87.5	de novo
																LSGALYAAR	100	de novo
																YYNPALK	100	de novo
																FVQATVDHYGR	90	de novo
																SAGVAAQLMAK	100	de novo
																KNNPFHFDSK	90	de novo
																YAVPVHGEYK	100	de novo
																QCDVVQPYAK	100	de novo
																YFMGTQK	100	de novo
																GFSTSSLHSHGVK	100	de novo
																LNGATVQVGQR	72.7	de novo
																LATYAGNPNVR	90	de novo
																SGNYAYGLR	100	de novo
																GKFPNSEVVEK	100	de novo
																VNYVNVTSNK	90	de novo
																VYANTNVADK	100	de novo
																QSHNLDVTLNK	100	de novo
																QLEEMCVVAR	100	de novo
																LSGTVQHQVTLNSK	75	de novo
																TNPDSMVSHLAGR	83.3	de novo
																SLQHLVGYK	88.9	de novo
																AMLNAVANGR	100	de novo
																YLTNHSLTAR	100	de novo
																KVDNNAYMLK	100	de novo
																RVGLYYK	100	de novo
																YQTVQGSVK	88.9	de novo
																LSQHLVGYK	100	de novo
																LVTHLCNVK	100	de novo
																AAWCDNPGATQTNR	86.7	de novo
																LQSYAESYPPMK	100	de novo
																YFTQSVCR	87.5	de novo
																VAVASGLANGR	100	de novo
																LFGGSYCK	87.5	de novo
																VLTGVYGK	100	de novo
																LQTCCDKPLLK	100	de novo
																SAGTSAQLLGK	100	de novo
																LVFGNHNPGSR	100	de novo
																LSGVTAPGNGLK	90	de novo
																TFVYGGCR	87.5	de novo
																QLAGHTGYLSCCR	100	de novo
																SQAVLLPAHK	100	de novo
																GLMLTGQSK	88.9	de novo
																LAQGMQTPTGLMK	90.9	de novo
																LAAQVSTGTEGNK	100	de novo
																LNVQYAR	100	de novo
																ESFSATHNGWK	100	de novo
																RACNAVTSYLK	72.7	de novo
																QLGALQNR	100	de novo
																ALYNVAQR	100	de novo
																VLGSGTSLNTGR	83.3	de novo
																VGVTLPHSGAK	90	de novo
																LLFACHEK	100	de novo
																AALNTVSNVR	100	de novo
																QAYAFGQTK	88.9	de novo
																SYCTVLNAPGHR	81.8	de novo
																SGSYVLNTAK	100	de novo
																MLNHNVLVR	100	de novo
																MLDHNVLVR	100	de novo
																AGVHPNLGLSSK	90	de novo
																STPYAAQTACRVR	84.6	de novo
																AKPQVCPVCLHSR	90.9	de novo
																HGSQNGNVFFQHR	76.9	de novo
																LYAMTPYSEK	100	de novo
																TVDMYAVQGPK	81.8	de novo
																NLAPQNPGLR	90	de novo
																VLLSASGMCEQR	90	de novo
																HLNPNLGLSSK	100	de novo
																SLMTNAFNR	100	de novo
																GQQGEDVVNLR	100	de novo
																MNLYSLR	100	de novo
																LAWQTRNQK	88.9	de novo
																LAWQTNTANK	80	de novo
																LNYLQTGK	100	de novo
																SMVVQHNLTAVDANR	86.7	de novo
																LVETTNTLK	100	de novo
																VLLSASGMCQQR	81.8	de novo
																FLPNKPVTAK	90	de novo
																LYGDGVGLK	88.9	de novo
																FYNQPAPVK	100	de novo
																MSVVQHNLTAVNQGR	84.6	de novo
																MLYSTQVQHMCVPAK	73.3	de novo
																QAQGFTGLK	88.9	de novo
																LFPDKPASLK	100	de novo
																LGMTDAFGGR	90	de novo
																QLGHGHLAWR	80	de novo
																LFPDKPVTAK	90	de novo
																HLTLVGPDK	88.9	de novo
																LCPQGAAALR	90	de novo
																SLASSLGTYR	100	de novo
																VYTFGGNK	100	de novo
																KSESNYGNVVR	90	de novo
																GLSLAQNNPMLGHR	91.7	de novo
																FNVNLHK	100	de novo
																LQHNLMAMDAYR	81.8	de novo
																YQLPSYK	100	de novo
																SFAAQAQAYYQK	90.9	de novo
																HFVALSTNTAK	100	de novo
																GTFQTSGLR	100	de novo
																GACLMVPHR	88.9	de novo
																LSQYGMQLR	88.9	de novo
																LQGNQQVYNK	100	de novo
																VLNQAQTYPK	100	de novo
																FSNPYNAAR	100	de novo
																LFGGQYCK	87.5	de novo
																GQAQLLSR	100	de novo
																LSFCQMK	100	de novo
																LSNGSSAVYNGK	90	de novo
																LQGQYTSQSSLAQK	80	de novo
																VSGVSNPYVNQK	90	de novo
																VASDANVVCR	100	de novo
																LGFSGGNGTNNACCR	81.3	de novo
																FTGNNVVVR	100	de novo
																SSNNYAYALNK	100	de novo
																EYGVHGLVR	88.9	de novo
																QNLGSSAMAYK	100	de novo
																TYNFPNAR	87.5	de novo
																MNTSSVSHLLNK	83.3	de novo
																NVVLLGHNCGK	90.9	de novo
																EYVALQK	100	de novo
																QGTQLVAQK	88.9	de novo
																VAQVTYTVNK	100	de novo
																TYNFPGQR	100	de novo
																SLCAYALHK	88.9	de novo
																GNAVWTVGHDGNR	92.3	de novo
																GQVTSLLQHGK	90.9	de novo
																AFCGSLNR	100	de novo
																YASANQYLAR	90	de novo
																GMPNLLK	100	de novo
																LNTLTQHLK	88.9	de novo
																ESMLTYVQK	88.9	de novo
																LSLNTPGGSR	90	de novo
																LLYDSAAR	100	de novo
																NGESLSEGDRLK	83.3	de novo
																VVSNYTLR	100	de novo
																VVTAGGLYGK	100	de novo
																AFCGNLSR	100	de novo
																FGSGQLTMTTR	81.8	de novo
																TGQYSGLYMER	90	de novo
																HFVGMLPEK	100	de novo
																NMLGYTGTYK	100	de novo
																VLYTTAQNVK	90	de novo
																FMPTGAVSAK	90	de novo
																AMVVQHNLTAMGGANR	87.5	de novo
																SSQSLLYSSNQK	100	de novo
																NKPQLLDTGVK	90	de novo
																FRLPQNAK	100	de novo
																AFCGSLDR	100	de novo
																AFCGDLSR	100	de novo
																GPLGTLQNK	100	de novo
																YYSVQVGK	100	de novo
																TASPLANGSLGHNLHHPR	76.5	de novo
																YLGKPLEEYK	90	de novo
																PGGLKPEFSR	90	de novo
																VLNASTMLGNTK	83.3	de novo
																AQCNLVPNSTAQK	90	de novo
																VLNASTMLGQSK	100	de novo
																NVVLLGHGQGK	100	de novo
																MLYSTQVQHMCPLGK	73.3	de novo
																FYLNSTPAHK	100	de novo
																VNYFQGK	100	de novo
																EAYQPGSPVYSNK	100	de novo
																LATNPVYGR	88.9	de novo
																GTTPLANGSLGHNLHHPR	81.3	de novo
																VAATNQGNAQHSDQVVK	76.5	de novo
																TNAPVWR	100	de novo
																VYGQQLPSK	88.9	de novo
																NVVLLGHGGQK	100	de novo
																TPLAGNSLGHDLHHPR	75	de novo
																ANAYLQQK	100	de novo
																FYLNSTHAPK	80	de novo
																AMLVQHNLTAMSNGGR	85.7	de novo
																YQPLYTK	100	de novo
																QALCYAVNK	100	de novo
																GYVSAYMATCCGK	100	de novo
																LHATGGYDWSK	100	de novo
																TPLANSGLGHNLHHPR	68.8	de novo
																LTNPMALSGK	100	de novo
																AYLVDHGVNPSR	90.9	de novo
																QMGNFLEK	100	de novo
																TGTPLANGSLGHNLHHPR	81.3	de novo
																LYAQVPK	100	de novo
																VPGLYTR	100	de novo
																VLQYHLAK	100	de novo
																NHHTAVTNYLK	100	de novo
																VGDHVLFSK	100	de novo
																GYVSAYMATNNMK	91.7	de novo
																LMGYPAK	100	de novo
																YGNANSLASGYSR	100	de novo
																MNNLNALHDTVHEMAK	87.5	de novo
																NGHVLFSK	87.5	de novo
																SATTLTFQHAHNMR	100	de novo
																VYYTQPTSTGKNK	75	de novo
																LHSGLTVAYR	90	de novo
																NQFHALYTK	88.9	de novo
																FAQLQSPGGK	90	de novo
																VFDGSLTK	100	de novo
																LAQGSTALYGGGK	91.7	de novo
																AQASGHLAGFVK	91.7	de novo
																APLTLTNR	100	de novo
																VTCNCGNQFVTSGTK	80	de novo
																NYVFAGSQSNVKK	83.3	de novo
																NTAVGVLGNPQR	81.8	de novo
																GMQALSSLPSR	100	de novo
																LRDNVLYK	100	de novo
																LDGLSYSR	100	de novo
																GTLDTQGVDGR	90.9	de novo
																GAMHLGVQTVTTQR	90.9	de novo
																WQHQSFDPSK	80	de novo
																NSNSLTFSGR	100	de novo
																SYMNALK	100	de novo
																NAVLTATYAER	81.8	de novo
																VELAQYR	100	de novo
																SAANLPVGR	100	de novo
																VATPANWK	100	de novo
																FVQENYQSVR	100	de novo
																HVPVYVTEDMVGHK	100	de novo
																AVVSDGLKLR	90	de novo
																VQYWQDR	100	de novo
																VNNAGTLGTPTAR	100	de novo
																YPAPATMLK	88.9	de novo
																AVVSDGLLKR	100	de novo
																SQFYATGHTDVR	100	de novo
																HMWGPNLK	87.5	de novo
																LGQLYTAK	100	de novo
																YSTYTTAHWAK	100	de novo
																LFGPDQTMNSR	72.7	de novo
																VYSQLTVQK	100	de novo
																NYLESVK	100	de novo
																VLYTGAQNLR	90	de novo
																MNAVVNTLK	100	de novo
																LMGVGPVASTK	100	de novo
																EGVQTNLTMK	90	de novo
																VGNNQLALSGTK	83.3	de novo
																QELENLNSK	88.9	de novo
																NAVNLTPCQK	100	de novo
																TGMMLTLNR	100	de novo
																TLGRWAR	100	de novo
																LNSPATLSNR	100	de novo
																LVPYPCR	100	de novo
																SLVQHLTNR	90	de novo
																LSDPATLSGGR	100	de novo
																MNAEDLR	100	de novo
																VWTGLHDPK	88.9	de novo
																LVYHAFNR	100	de novo
																AQLVNSTDLQGK	90.9	de novo
																VYHANFR	100	de novo
																YGSQMQGLLK	100	de novo
																SAGGDPFQTAK	88.9	de novo
																VSLGNLHTK	88.9	de novo
																LVSNWQK	100	de novo
																LAYVPDGK	100	de novo
																LASLSSGSVSGTER	100	de novo
																LVPYCPR	100	de novo
																LGNDNNGNVACDSYHK	100	de novo
																HPYVTFNGR	88.9	de novo
																LMDGSLNTSVK	81.8	de novo
																VWSPSQK	100	de novo
																TSGLGQNWR	88.9	de novo
																NFTFPGK	100	de novo
																AMEQLTR	100	de novo
																MLTSALENAQK	100	de novo
																YGSLVTGK	100	de novo
																TGSSVQQLNTLNSK	83.3	de novo
																AGAANLVPNSTQAK	100	de novo
																FVTEHQLGVAK	90.9	de novo
																THMVLNATVK	90	de novo
																TALVSVYHK	100	de novo
																LLQTLSPGAK	100	de novo
																HCQAYFSYNSK	90.9	de novo
																LQFNQTAK	100	de novo
																TSGSVQQLNTLNSK	100	de novo
																MLGLTTQQAK	100	de novo
																FQGQNAGHTLVNNYGK	82.4	de novo
																FTHLHQSTQNLMNK	85.7	de novo
																LGAGLTYK	100	de novo
																QEYTALVSHR	100	de novo
																GLANYNSNTLK	81.8	de novo
																APQLANLNK	100	de novo
																VDQAAVFDKQR	72.7	de novo
																LGANLANGSLGHNLHHPR	84.6	de novo
																QLHNLMAMDAYR	80	de novo
																EAGYTALVHSR	81.8	de novo
																HYGTVGVYSGK	81.8	de novo
																AQANLVPNSTQAK	100	de novo
																LTGYAYR	100	de novo
																NSPGTVVTNMVPK	90.9	de novo
																SALLATHVADAR	100	de novo
																LFLSNQDR	100	de novo
																LFLSNENR	100	de novo
																LYTAGLSR	100	de novo
																VRPALESTLK	90	de novo
																AFQYTQHALQR	90	de novo
																RVPALQNTLK	100	de novo
																LVQFQSDPK	88.9	de novo
																VVLLTGGPDKK	90.9	de novo
																VGQQTHNASTEFNR	88.9	de novo
																GLVMAYR	100	de novo
																YLNLVKK	100	de novo
																YFLNSAPAHK	90	de novo
																NNTLYLTHK	100	de novo
																GNFTGQAGALR	90.9	de novo
																VLNNATNQALMK	81.8	de novo
																RWLYNTSK	100	de novo
																TDMTSQKPLWR	88.9	de novo
																RSDLLCYCR	100	de novo
																ALVTLKPQSK	100	de novo
																ANTALNTLR	100	de novo
																TNVGTMFATHSK	90	de novo
																LQSHVNVQFR	100	de novo
																YHPVVVTEDMVGHK	85.7	de novo
																VCGYAALR	100	de novo
																SCTVASTMGPVGK	100	de novo
																AQSNGQNLTYNASK	88.9	de novo
																FGLAPAQR	100	de novo
																NGFTGQAQLR	90	de novo
																VLGGNATNQALMK	91.7	de novo
																SQVGTMFATHSK	91.7	de novo
																LFSQHAASPMK	100	de novo
																GQYYAGQLR	88.9	de novo
																TPMPLAQMEEK	90.9	de novo
																VGNTYLTSTTGK	100	de novo
																LGAEVYHGGLK	90	de novo
																LANLDLNKR	100	de novo
																MLVQHNMTALNANR	92.9	de novo
																SGAAPLTHFNASK	84.6	de novo
																TAHYGLYVK	100	de novo
																VLENYLGK	100	de novo
																LDQNLNQYTK	90	de novo
																VTQPGFVR	100	de novo
																YLEMAEGECYK	88.9	de novo
																AYALYGAHGVQGTGK	100	de novo
																AYALYGAHGVAGSQK	100	de novo
																SPLHDWR	100	de novo
																SSSALHLYNSSFR	100	de novo
																FFGYDHK	100	de novo
																FHYYQMSTMK	88.9	de novo
																LLNNMVAQAMK	100	de novo
																RDLLCYCR	87.5	de novo
																QHLNLMAMNAYR	83.3	de novo
																NYTTVLK	100	de novo
																HGFYNNLPK	88.9	de novo
																NMNAQELGLR	90	de novo
																LGPNTFR	100	de novo
																LNNLKQDGYK	90	de novo
																THSGWVNLK	88.9	de novo
																AAYVQLAR	100	de novo
																SQFSATHNGWK	100	de novo
																LYQCGLPK	100	de novo
																NPFGDYQK	87.5	de novo
																VYNNLGVAQTK	100	de novo
																AVVSDVALKR	100	de novo
																VACGGLNSLSSK	100	de novo
																GFYDYSK	100	de novo
																VMQTYAALK	88.9	de novo
																QVNAVASHLLHK	90.9	de novo
																LQSQYTSGAMRAQK	100	de novo
																KPTFLVQK	87.5	de novo
																EANYTYYPK	100	de novo
																LGLETGMGTPR	100	de novo
																RPYVFGPR	87.5	de novo
																PLANMLTR	100	de novo
																TVAAYALHK	88.9	de novo
																PLANMTLR	100	de novo
																FLSDYSR	100	de novo
																YVGNNEGLK	88.9	de novo
																ALSLVSNQR	88.9	de novo
																APEGTGVLAGQPR	90.9	de novo
																LLNGSMATGVTSGK	76.9	de novo
																VLAYDNVSAK	100	de novo
																VLNSFSDMGK	100	de novo
																GNLQSYAVR	88.9	de novo
																VLNSFSNMGK	100	de novo
																VYTFECK	100	de novo
																LGTPALTSR	100	de novo
																EASYYSPSQGR	90	de novo
																LLYSQCGDVMR	100	de novo
																VVAGVANALAHR	91.7	de novo
																CCLTAAPYR	100	de novo
																VPTSYLR	100	de novo
																MNLGLLAHDSK	81.8	de novo
																TSSLAHAHVDWR	90	de novo
																LFVTQGTGK	88.9	de novo
																LNAFNAGNTTK	100	de novo
																LSPFNANAK	100	de novo
																LLTTTNVGAESSQR	90.9	de novo
																LTNLNLGPR	88.9	de novo
																ANAGTYTAALK	90.9	de novo
																FSEQEMR	100	de novo
																LEESNGLVQPGGMSK	100	de novo
																QLVLPHGSAK	100	de novo
																SALGALQDR	100	de novo
																WDSQSFK	100	de novo
																KFEEMQQYLK	100	de novo
																TEGFPNGK	100	de novo
																AVAQGNLSSADVLER	84.6	de novo
																VNYVNLSSR	100	de novo
																GQVTSLVTGK	100	de novo
																LLYVQANK	100	de novo
																LQVLPHGTGK	90	de novo
																VCSFCQVK	100	de novo
																LGYTLTNNSSSR	100	de novo
																SALNTQGVDGR	100	de novo
																LQELTQHLK	100	de novo
																QTYSYLSK	100	de novo
																NLLAYDSR	100	de novo
																YWNMVNQAK	100	de novo
																LYYHHSDYVLNK	50	de novo
																LVVLHTNDLHGR	91.7	de novo
																HLGMYMLCCR	100	de novo
																QYYGETSETLR	100	de novo
																GDSSAFVQQK	100	de novo
																VAMQLYSPTQK	90.9	de novo
																VTAGENSLTVGNK	90	de novo
																MVGSNVAACPGLK	92.3	de novo
																MVGSNVAACPVAK	100	de novo
																QFGLTTSSQAK	90	de novo
																NLWTTGK	100	de novo
																LHQLMTGLHDGGTAAAEK	77.8	de novo
																LTQSNALLR	100	de novo
																LHSVVHPLYK	100	de novo
																QHHNAVTSYLK	90	de novo
																LHQLMTGLHNSQAAAQK	100	de novo
																MHHLGFLSMEPK	90	de novo
																SQYGLHAVK	100	de novo
																FLSNPSYK	100	de novo
																LTNLYTR	100	de novo
																VLTEAALK	100	de novo
																VGMNVSFSK	100	de novo
																NTLYLQMSK	100	de novo
																LLGTMTASQR	90	de novo
																LESPATLNSR	100	de novo
																LVANVGQGLK	100	de novo
																CTFLPNK	100	de novo
																SAVPSQTPNPYANQR	90	de novo
																FAMGLVQR	100	de novo
																LSEYGAASLR	90	de novo
																QYTGEYSVPQK	90	de novo
																GQGAQYQTYVR	90	de novo
																YSTYFMK	100	de novo
																TLVSGALK	100	de novo
																PADVQAYAAPAAK	100	de novo
																MCPQCHPDNGK	80	de novo
																CLNQTFHAR	100	de novo
																VDESKPWNQYR	57.9	de novo
																RVNYVMWK	100	de novo
																QPLSNLNAK	100	de novo
																QELSLGTNCNR	72.7	de novo
																FVGEQLR	100	de novo
																YVVPSAPGK	100	de novo
																LLGGSTYASESTK	83.3	de novo
																AASTQVFVSR	100	de novo
																LHGTLGTSDYHLK	80	de novo
																MMALNALNR	88.9	de novo
																YNSYATALK	88.9	de novo
																YYLPSGR	100	de novo
																YQVFHGVK	100	de novo
																VYVQTGLK	100	de novo
																SNLVMYGK	87.5	de novo
																MTEEHGLLR	88.9	de novo
																MNNLPAVGK	100	de novo
																YYLPGSR	100	de novo
																CQNLLQCCTK	80	de novo
																FCQVFHNLK	88.9	de novo
																YFSVASGGTNR	90.9	de novo
																VSSLGCAGSLR	100	de novo
																GPLGTLSAGK	100	de novo
																VYCGHQYTVNNLK	84.6	de novo
																YTQSQFK	100	de novo
																SWVYSQK	100	de novo
																YLLAGEEDEK	90	de novo
																YLTLNEDK	100	de novo
																LSGNVLTAQSK	100	de novo
																LVALTDAQR	100	de novo
																TPLLNNNTQVK	81.8	de novo
																GCANSLLVK	100	de novo
																VQASDLTYQHR	80	de novo
																NYTTVLQK	100	de novo
																LLSSVTNQGTSAQAMK	93.8	de novo
																VTVTSDQFSK	90	de novo
																LFLSQGGER	100	de novo
																ATYVQALR	100	de novo
																LMGTLNLYHSHTK	100	de novo
																FLAQASVNK	100	de novo
																LYVYAGPEHK	100	de novo
																SYLQSMGYGER	90	de novo
																QNGEQFLANAK	100	de novo
																LVGVTNNYK	100	de novo
																LANYLEK	100	de novo
																LLNVAPSK	100	de novo
																VYLGNNVTCK	88.9	de novo
																ATNVMLGAK	100	de novo
																LDGYMYGMYK	88.9	de novo
																VYLGNNCSLK	100	de novo
																YYPWQSSR	100	de novo
																TAVQSMGLR	100	de novo
																NTNSLTFSGR	100	de novo
																YLYNYGCK	100	de novo
																KLQVNTQFR	100	de novo
																VTFSYMK	100	de novo
																LNAPATLNSR	100	de novo
																GMNSFLTTK	88.9	de novo
																YYDNNLYSAK	88.9	de novo
																VVVVGYGQQK	100	de novo
																CTGVSVLCR	88.9	de novo
																ALLMQVNPR	88.9	de novo
																LSDPATLNSR	100	de novo
																YQLAMWQK	87.5	de novo
																SGFNATQNAQTLRK	80	de novo
																DDTVAQQMMSYVK	76.9	de novo
																AAQGNSVTLK	80	de novo
																VTQFGHACELDVSSK	100	de novo
																LVQSGGGLVQSGR	84.6	de novo
																QLGKPYDTLR	100	de novo
																ATVGVVGGGSDHALQQSGK	84.2	de novo
																GVQYTYYK	87.5	de novo
																RNLVNWR	100	de novo
																GMNQGLDFSNR	100	de novo
																LAPSLGCYR	88.9	de novo
																NLVLQSQK	100	de novo
																VCHAHPTLSEFAR	66.7	de novo
																LCQLQTSK	100	de novo
																LNYLGGTNSQK	80	de novo
																SGTYYFK	100	de novo
																VMTGVYLK	87.5	de novo
																MGAQVFHNLK	90	de novo
																LQELGCYR	87.5	de novo
																VGQQTHDASTEFDR	88.9	de novo
																AGGSFTLAR	100	de novo
																VLLCSHAVK	100	de novo
																VQVVSNGLK	100	de novo
																LYGTAFNK	100	de novo
																NAELNLNKR	88.9	de novo
																LDVQAHAFSK	100	de novo
																VLQGNVVACK	100	de novo
																AQLTGLQACQQQGK	100	de novo
																THSSSLLGHFK	100	de novo
																LNTVTLGNNGK	83.3	de novo
																QNLAGFMK	87.5	de novo
																YLLSSGPQR	100	de novo
																NHGAVGSFYCVK	66.7	de novo
																AVNPSMLK	100	de novo
																LFPDKPTLK	100	de novo
																VTFTMANAPQTK	100	de novo
																QPYNNGPGFR	100	de novo
																YPQNLLK	100	de novo
																VTFTMANAPTQK	90	de novo
																LFPNKPLTK	100	de novo
																NPASVMQSAATQNLR	75	de novo
																VQNVATLMR	100	de novo
																SLVLGHLQR	100	de novo
																LTSYVPNMR	100	de novo
																AGNLLYTQR	100	de novo
																QMLSNTSHPFYTGK	85.7	de novo
																YFLNSTPAHK	90	de novo
																MLAHPYGFTR	100	de novo
																MLAHPYGTFR	100	de novo
																QNLLYSAAR	88.9	de novo
																TQLEQTTSDYDREK	92.9	de novo
																YSQLFSNK	100	de novo
																ATVLSGYTK	100	de novo
																GMSALDQLR	100	de novo
																LNALSMDAYK	88.9	de novo
																SSNLVMGYK	88.9	de novo
																VGNSTVNVGLHPSK	90	de novo
																MLAHPYAFSR	90	de novo
																LMAHPYGTFR	100	de novo
																HGCLVLLAK	100	de novo
																YFSVASGGGTGR	100	de novo
																LRPDTAHLQLMK	83.3	de novo
																LGATGQYHVNANGYNK	70.6	de novo
																LGATGQYHVDADYGNK	90	de novo
																QVQEVFR	100	de novo
																LGLQTGMSAPR	90	de novo
																LLGEEHYQVAR	100	de novo
																LQSTTVAQGVNYR	76.9	de novo
																VYGNENPNPLK	100	de novo
																QTMTTLHAYTATQK	92.3	de novo
																LYQECFK	100	de novo
																TVCNLGSCPGR	100	de novo
																SQYYASLAK	100	de novo
																VVTHLANGQNNATFR	100	de novo
																LASEPHLLQR	90	de novo
																DEGAKPVQMMFK	100	de novo
																QVAGQVFR	100	de novo
																YNLGNFR	100	de novo
																LATLNSAQAYNK	100	de novo
																LVNSQGNAVFDNK	100	de novo
																NLAGSTVMGQK	100	de novo
																ALQSALPK	100	de novo
																TWGSLSR	100	de novo
																SMTAQLNVQSTGASK	86.7	de novo
																GLHMYTLCCR	100	de novo
																GMPLTTFK	100	de novo
																LQYQSVNEGLKK	88.9	de novo
																LYYNMVAEK	100	de novo
																VSLNDSLK	100	de novo
																LGHMYTLCCR	88.9	de novo
																GMAQNPDHFFQHR	92.3	de novo
																LLQMGSNVNGQNR	90.9	de novo
																ASGFNATQNAQTLRK	80	de novo
																AAGLTALR	100	de novo
																VNVKPLLTHR	90	de novo
																QVVSYTVSGK	100	de novo
																TGLAGLGR	100	de novo
																GHLMYTLCCR	100	de novo
																MAESLQGNEK	90	de novo
																HGLMYTLCCR	69.2	de novo
																HLGEVLYAK	100	de novo
																LYPGSGNTYYNQK	100	de novo
																SVLLTTQSTQR	90.9	de novo
																CFGYMSVK	87.5	de novo
																SALNTQGVSGR	100	de novo
																MLGLTTASQAK	100	de novo
																GLAHNLMAMSAYR	90	de novo
																AFNYVQTR	87.5	de novo
																NYLSAYGK	100	de novo
																TNPNDPNTVWK	100	de novo
																LNLTLDKPQHR	100	de novo
																FSMHVQDGTNNNK	88.9	de novo
																KQQLFGQYGK	90	de novo
																VAADTMVGGATLTK	100	de novo
																TVGTLAYNASTK	100	de novo
																VNLVPNSTQAK	100	de novo
																VFMQEFK	100	de novo
																LGYSGLNAK	100	de novo
																YGVAVGYK	100	de novo
																MLFVNTK	100	de novo
																VYAYAAAQVK	100	de novo
																LLSSVTNQSASAEAMK	93.8	de novo
																FGTGLQGYNNSSK	75	de novo
																RYQVPHQFVK	88.9	de novo
																NELACNAYALNSK	81.8	de novo
																VGPQYGSLR	88.9	de novo
																NLEACNAYALNSK	90	de novo
																VCNPLLTK	87.5	de novo
																NLAVNAFGHK	88.9	de novo
																LLNGSMATGVGATK	85.7	de novo
																MGTQVFHSLK	90	de novo
																FAYDSYR	100	de novo
																LLNGSMATGVATGK	84.6	de novo
																LSAQYVGDR	100	de novo
																LVNQCTGTFASK	75	de novo
																YTNYMDQFQK	88.9	de novo
																LFAGNYR	100	de novo
																LAQPGTVLK	88.9	de novo
																VNHAAQYGAELAER	100	de novo
																AAVSHVQQVFR	81.8	de novo
																QSLQMAGLPGNK	100	de novo
																LSPFQHQTYCQR	100	de novo
																AWQVVNGK	100	de novo
																LQHNLTALDSYNK	76.9	de novo
																LVNECTGTFTGK	100	de novo
																LAAVGYAPR	100	de novo
																KQSEYGLQLK	100	de novo
																MPDNSQCSPK	88.9	de novo
																MNVYSLR	100	de novo
																MYEGPTPRAMK	90.9	de novo
																LYQTPLR	100	de novo
																MMNWVQKER	100	de novo
																YAYTQGTGFK	100	de novo
																VYYLNTAK	87.5	de novo
																DAVLLRPSNATK	100	de novo
																KLEDVLTPGMK	90	de novo
																KEFALYGMK	100	de novo
																AYLNNVQR	100	de novo
																MSLYTQK	100	de novo
																TGWACNHLR	100	de novo
																GFYDYSR	100	de novo
																TNLLHCPLGK	88.9	de novo
																LGTPAQAQQVHANLR	92.3	de novo
																LLQHLDSPR	88.9	de novo
																AANLDALHDTYHEPGR	81.3	de novo
																LSYGVGVEK	100	de novo
																AYLLQNR	100	de novo
																LQNPTNDYVAAK	100	de novo
																AMLALNGTPNK	90.9	de novo
																HVNTAAQYGVQK	90	de novo
																LTYLTNQGNK	100	de novo
																LYMLQCR	100	de novo
																PNSMVSHALGK	81.8	de novo
																HSFYNVVNK	100	de novo
																RFLPQNAK	100	de novo
																NLLHCPLGK	88.9	de novo
																QVAYLYK	100	de novo
																NHHNAVTSYLK	90	de novo
																WKPQQLHYAVEK	88.9	de novo
																QRAVVNLGYK	100	de novo
																SEMVQYSK	100	de novo
																VTVNANSFK	100	de novo
																NTGLFTGR	100	de novo
																LGTVSQTSNSADVVHETTK	80	de novo
																AANLNALHNTVHQMAR	75	de novo
																TALNNVSSLR	90	de novo
																VYAALGNHNFHPK	81.8	de novo
																TGVANATVFTHGGNK	100	de novo
																LYQLTSAK	100	de novo
																YAALGNHDFHPK	90	de novo
																HQLNLTAMNAYR	100	de novo
																TGNLVQFHK	100	de novo
																VFLQNNYK	100	de novo
																FVSDGSGTGMGFQAR	84.6	de novo
																DNLKQYGNK	100	de novo
																HGSGFQGLYNR	100	de novo
																SYPLNHLQK	100	de novo
																AFYEGYR	100	de novo
																HGQGFQGLYNR	100	de novo
																VQLTATYGSCK	81.8	de novo
																FNSTVPTGSLK	90	de novo
																MQNANYVK	100	de novo
																YANQTLLR	100	de novo
																QNQKPVQMMFK	100	de novo
																SADLVEFHK	100	de novo
																AQSVVQFHK	88.9	de novo
																YLQQYGNYK	88.9	de novo
																VHLVLAQGAK	100	de novo
																THDGAVASLSSVSK	84.6	de novo
																QQVNELR	100	de novo
																RSNPLYSDNFGK	90	de novo
																LTGLTVNK	100	de novo
																FNSTVPTGTVK	100	de novo
																LLMQEKPEVAMR	100	de novo
																YTGQLLCNCGR	90	de novo
																LAAEHQYGLAYK	81.8	de novo
																LLQACTFHK	88.9	de novo
																YEALQAR	100	de novo
																LGMTCFEPK	100	de novo
																NALAATLVNHK	100	de novo
																LGGTQYTLNSK	90	de novo
																MDFTLSK	100	de novo
																NFLYNAK	100	de novo
																NVNYSLHVYNR	100	de novo
																PVTYSNFK	87.5	de novo
																KALNSMVSHLAGK	83.3	de novo
																LQTFQGDSDHNWK	88.9	de novo
																AVQVGFVDRK	100	de novo
																SAMFSQYQYPHTR	84.6	de novo
																SCTTNCLAPSSR	91.7	de novo
																VMNSQYLVNAR	80	de novo
																QTFNPERPLR	90	de novo
																NASFTMQLGQSK	100	de novo
																VYFAPGR	100	de novo
																LGYLGTDAK	100	de novo
																VGEENLCTMK	87.5	de novo
																GDVFFQHR	100	de novo
																QFTMELQR	100	de novo
																HNLGAEYGAQALQR	83.3	de novo
																LNYPQVR	100	de novo
																YAGPQQNMSLHTK	75	de novo
																LAASGQNTSALVAR	100	de novo
																LNMFSPSEPAK	100	de novo
																VAFEEVNPR	100	de novo
																FQTTCLSR	100	de novo
																GLCPALQR	100	de novo
																AGQLHNQLLMTR	85.7	de novo
																VVQQSSVYLK	100	de novo
																FNFRNPK	100	de novo
																LFTDHSLTAR	90	de novo
																LGYLGTEGK	88.9	de novo
																ANAYNTPMAR	88.9	de novo
																LASLYATGK	100	de novo
																LNHQEYGAQALQR	90	de novo
																RVVFSNLQDK	100	de novo
																VLAMSGDPNYLHR	84.6	de novo
																HMLSFVNNHDLSR	84.6	de novo
																FMAAQGLANR	90	de novo
																VYNEESQLTGK	90	de novo
																FVMLSTNK	100	de novo
																VFDSNSDGVVMNPK	100	de novo
																TVNLTPKPDMNK	83.3	de novo
																QLHNLAAMNAYR	90	de novo
																SMTMFLAEK	100	de novo
																LLYYTGVNHK	100	de novo
																VAGVQLQSGASGYPNPK	85.7	de novo
																SPYPAGTANLGQK	92.3	de novo
																HMLSFVNNHDVTR	92.3	de novo
																SCPVYSQMPK	88.9	de novo
																DGNQYFYK	87.5	de novo
																TYYDNLYAQHK	100	de novo
																DDFFYTGQQK	90	de novo
																SYGAPVLTK	100	de novo
																LAYSVMK	100	de novo
																YVGNSGVSFK	90	de novo
																NNLVHVPVGK	100	de novo
																NQAQYQTYVR	88.9	de novo
																QLLGQVCSK	100	de novo
																QHLNLTALNSYNK	90.9	de novo
																TSVFHALNQK	100	de novo
																ELATKPVELR	90	de novo
																FVQQNVQNLKK	81.8	de novo
																NSSPYLR	100	de novo
																TSVFHDLPTK	80	de novo
																PLYSNNFGK	100	de novo
																FLGADYR	100	de novo
																LLNGSMDGANVATAK	91.7	de novo
																QALTKPNLLR	100	de novo
																FTLNTPK	100	de novo
																FTLTNPK	100	de novo
																TGAGLVLK	100	de novo
																FMQLGGLK	100	de novo
																FMVFNNNHSAEK	75	de novo
																ALNSTNFSLTK	90.9	de novo
																FHFYAQNGK	88.9	de novo
																MDLYTTR	100	de novo
																ENTVGQAGNALK	90.9	de novo
																SGGLTLSHLR	100	de novo
																LLNVHSVANR	90	de novo
																SYLQDMGYSAR	100	de novo
																MGTFSQYQYPHTAQR	86.7	de novo
																LATLTGEVK	100	de novo
																AATQVANNHFYGVK	90	de novo
																PATYQQLCVCSK	100	de novo
																LAALATHVADAR	91.7	de novo
																SLTYAYTGR	100	de novo
																AATGAVANNHFYVGK	90.9	de novo
																AAPVGVHALGASPGAASGK	90	de novo
																LGTPALTTR	100	de novo
																VVSQVLNQK	100	de novo
																LGEPATLDSR	90	de novo
																LATLTGQVK	100	de novo
																FVTQQHLVVNK	81.8	de novo
																NSHVFFATAK	100	de novo
																LLSLSGSNDR	90	de novo
																GLNQQTAVQPPATVR	100	de novo
																QAYAVGTGSSTLK	90.9	de novo
																CQTFVYNCR	77.8	de novo
																GNSSAFVQQK	100	de novo
																QGVTVLGCR	88.9	de novo
																HLVQSNGQFLK	100	de novo
																LSYSVQAAMAK	90	de novo
																YQNTGVLTGK	100	de novo
																YTGNNEKPVLLK	91.7	de novo
																ATATQNGVLK	100	de novo
																LNNFYPK	100	de novo
																ERQQTAVQPPATVR	100	de novo
																ASLTTSGGLVSGSSK	93.3	de novo
																VVCNCGNQFVTSGTK	80	de novo
																KVQAFYPR	100	de novo
																VLFDANTTSNNSK	80	de novo
																LNMFSPTDAPK	88.9	de novo
																YGGNFVHVDTR	90	de novo
																MVYVSFDGK	100	de novo
																VGQFAAEVR	100	de novo
																AAPPLDLR	100	de novo
																TFNPYTPSR	100	de novo
																HFNLTQVK	100	de novo
																GNLLAAPGSLQTHK	90.9	de novo
																TTPNSMKLGQYK	80	de novo
																NLQGENQGQNKQLVTVK	91.7	de novo
																LQNPVLNGK	100	de novo
																GQVLAAPGSLQTHK	92.9	de novo
																GLAYMQAALECNK	90.9	de novo
																YQVVLGEHER	80	de novo
																VLAHYCNGFR	100	de novo
																LQQVPNCASMER	90	de novo
																LQNPVDGLK	100	de novo
																NNFVHVDTR	100	de novo
																YVGLPATK	100	de novo
																SCSGVEFSTSGHAYTNGTK	90.9	de novo
																LQEVDAQMLR	80	de novo
																AGVQGENQGQDKGALVTVK	75	de novo
																NFAYGLK	100	de novo
																YQQTPSDLQEK	81.8	de novo
																LGCAMPLAGSYR	90	de novo
																SQTGTLYGVATK	100	de novo
																YLPNLKQSK	100	de novo
																GPQQLYLQGQK	100	de novo
																YLQYTVSR	100	de novo
																LLNALQSHR	88.9	de novo
																AYLQADSER	100	de novo
																LPTTGAAFK	88.9	de novo
																YDAYQSFHLK	80	de novo
																GVLLVNQGR	100	de novo
																FVCEGLR	100	de novo
																NGVVLVHYNR	80	de novo
																VYTLSNYDSK	100	de novo
																VDGVLVHYNR	100	de novo
																AALNVQSSLR	100	de novo
																AMNANALGGLK	90.9	de novo
																GQLNVTVNTK	88.9	de novo
																MAVQNFVNR	88.9	de novo
																FVGMLTDSR	100	de novo
																VNVSFQTNGK	90	de novo
																LSCGQAMNSQALVR	100	de novo
																VETQNTYQYYK	81.8	de novo
																LTTYTYSQNVANR	100	de novo
																LHWWNHQAQQTK	100	de novo
																LGHQYFQYK	88.9	de novo
																GNVACLNVQK	88.9	de novo
																YLVSNGSLR	88.9	de novo
																QFHMYYQK	87.5	de novo
																LQTQVFK	100	de novo
																VFYSYDNR	100	de novo
																VMDPTSDRMTQVK	81.8	de novo
																NYGLADGKPLPQK	76.9	de novo
																NWAACNHLR	88.9	de novo
																AFQQCAGFMR	100	de novo
																FSPYASMYNK	90	de novo
																MVQYTFTK	87.5	de novo
																VSYPLDHLK	100	de novo
																MVELEDEPSAQHR	83.3	de novo
																LNEYVNK	100	de novo
																TNPNSMVSYLAAK	90	de novo
																FCGTTASMCVGQK	76.9	de novo
																ANYGYMVYGQNR	81.8	de novo
																LVVNMGLGQAK	90	de novo
																NQVAQTAVQPPATVR	100	de novo
																VQGTGLGMALTK	91.7	de novo
																CQNFLCNCDR	60	de novo
																FPVDHSLTAR	100	de novo
																NSLTTLPMGNK	100	de novo
																SALANWQQK	100	de novo
																FLTDRYTAR	100	de novo
																YQLYGANQK	100	de novo
																VNFAPGGTNPPHVHPR	81.3	de novo
																MQSGTAVMLANK	90	de novo
																LSPGVFTR	100	de novo
																LTDDGSEGTLR	100	de novo
																RLDQLNAALNK	100	de novo
																SQHTGQLQGSLLHVK	54.5	de novo
																YTQVVLGEHER	100	de novo
																NLCLLGHGGSGK	91.7	de novo
																VGLTPVGGVER	90	de novo
																NPFHFDSK	87.5	de novo
																VGLVGGGNVAMNAAR	86.7	de novo
																NWYNADMPSMR	80	de novo
																LDSTQDLR	100	de novo
																SGSGSGRYPHFGQEFSR	100	de novo
																SLDLAHTVQKPGK	84.6	de novo
																NFFSNNPQSQK	100	de novo
																VSLYNYR	100	de novo
																MSALGNQFR	100	de novo
																TTPNSMVSYLAGK	100	de novo
																LFLTNTRNK	100	de novo
																MLNWADKYR	100	de novo
																LVLNMGVGEAK	100	de novo
																LLVEHMVDLNK	90.9	de novo
																GKGSDFYVR	100	de novo
																SLAFNNPAK	87.5	de novo
																QTVTYWNNAK	80	de novo
																TQVFLNAK	100	de novo
																NFFSNNPQQSK	88.9	de novo
																ANPNMQFYPR	90	de novo
																QTVTYWNQGK	100	de novo
																SMAAPYVNMK	100	de novo
																SLDLAHTNLKPGK	81.8	de novo
																TVNLAHTNLKPGK	90.9	de novo
																MLGLTASAQAK	100	de novo
																LNDPATLSNR	90	de novo
																GSTSNFYVR	88.9	de novo
																AGNYTSVLK	100	de novo
																MDLSNLQPAASGK	84.6	de novo
																AVNTGYDFR	100	de novo
																FDVVAHVK	100	de novo
																TGLPAHLYYK	90	de novo
																AVQNALNAVSAASR	90.9	de novo
																FYEQAYK	100	de novo
																FNSTVPSATVK	90.9	de novo
																TNYMVGSYPGR	88.9	de novo
																CPLTVVQSR	100	de novo
																LQKQGVNLTPCQK	81.8	de novo
																NNLYLQMSHLK	90	de novo
																YYGPYYSQR	100	de novo
																VTVQASAFSK	100	de novo
																GQNQTAELTR	80	de novo
																SVHFPGQAGSLR	72.7	de novo
																LAMQTLDGMR	100	de novo
																GMSADSECLVAVNK	78.6	de novo
																LWDVSSGK	100	de novo
																SNVYQMVQR	88.9	de novo
																MVVQHNLTAMPSDR	85.7	de novo
																VLLENNPGVER	90	de novo
																VPVHDLLKPEGK	100	de novo
																YTFYAQQAQK	90	de novo
																YYTNLGVK	100	de novo
																QTTNAGGLEFK	90.9	de novo
																GVGWCAPQQGACK	100	de novo
																QATVTYVYGK	100	de novo
																NGGTAQLSVK	76.9	de novo
																VGYTAYVR	100	de novo
																LLGMNALDSAR	100	de novo
																PQGFAPGANPMHGR	92.3	de novo
																LNYSVVR	100	de novo
																SFYVLNNNK	88.9	de novo
																FTGQVELK	100	de novo
																SFATALSR	100	de novo
																FMGAQASAESQLR	100	de novo
																ANPATFQK	100	de novo
																EELTVVQSR	100	de novo
																LLVGYDQK	100	de novo
																AQNFTQLK	100	de novo
																VSQNLFR	100	de novo
																VNSLGQSSWR	100	de novo
																GQVLNQLAAK	100	de novo
																VGNTMTQNGSGLR	83.3	de novo
																HGAGFQGLYNR	100	de novo
																LQDWYNK	100	de novo
																LMGVGPVPSAR	81.8	de novo
																SQVLTGLR	100	de novo
																TSQLYSLR	100	de novo
																QLYALGGNR	100	de novo
																SNSNDVALCR	88.9	de novo
																TATFTMLEPNK	90.9	de novo
																APSTYGNLSSSVR	81.8	de novo
																LLTVSPASAAER	100	de novo
																PAVPFNK	100	de novo
																VVAYFQK	100	de novo
																ATPLVYQAR	100	de novo
																QHGFQGLYNR	90.9	de novo
																LNLANPTTGMER	100	de novo
																FVYGYNPK	87.5	de novo
																VQMFTPSEAPK	100	de novo
																FNNLYCGR	100	de novo
																LNGVGNVTPAR	100	de novo
																QVYCVGQMK	77.8	de novo
																LNMFTPSEAPK	100	de novo
																TVENQLDQMPR	90	de novo
																TVVLLTDNKK	100	de novo
																LVTNWGNK	100	de novo
																VFDGELGAQGR	100	de novo
																LNDLTEHFK	88.9	de novo
																NWYMGNGCCQK	87.5	de novo
																MLVQHNLTSMNANR	92.9	de novo
																VAGQANQNYCLR	88.9	de novo
																NLDLTQHFK	88.9	de novo
																LNSWVESQTDGK	83.3	de novo
																VYEPLYK	100	de novo
																YTVANFK	100	de novo
																VGSLTLASGR	90	de novo
																GCLLNYNR	87.5	de novo
																LPAVQQGLK	100	de novo
																FFPASQGR	87.5	de novo
																SSPYYPSNYPNGQR	65	de novo
																LFSVTNGGQQR	81.8	de novo
																QLALSSVGR	100	de novo
																VQCLATYHPYDGSR	90	de novo
																PATYNLECAAMK	88.9	de novo
																VTVYNQLNK	100	de novo
																EQALANFK	100	de novo
																LLGNNSWSYHDK	90	de novo
																VGLYSSYR	100	de novo
																VGAPTVQQK	100	de novo
																TCTLGFGQR	88.9	de novo
																LVANVQHFR	100	de novo
																VDLGSVTVMCAK	81.8	de novo
																TLANYNLQK	88.9	de novo
																ALLHNMVQGVHQR	83.3	de novo
																DGHALLGTNSVAR	90.9	de novo
																VLANVEHFR	100	de novo
																LYAAEMAMEVTTK	100	de novo
																KQSYSVYVYK	90	de novo
																SVGSTSYYVSPR	100	de novo
																NTNLNGVALQK	100	de novo
																NLNLHVMGGK	90	de novo
																LYQLTTGR	100	de novo
																LWTNMPQDSYK	100	de novo
																LLGATLDNSK	100	de novo
																NDQSNGQGQLGSTVSK	84.6	de novo
																LVANVEHFR	100	de novo
																VMMTVEELTR	90	de novo
																TTMVFGQMNEPPQR	100	de novo
																MLLSSTVEAR	90	de novo
																ATNCAVNALASMSSK	86.7	de novo
																SGGLTLSLHR	100	de novo
																VGDTLQLQK	100	de novo
																VGGGDMNNVAVTEGNK	90.9	de novo
																SYQWLHPK	87.5	de novo
																LMYDTNGHYYVGSK	71.4	de novo
																SNLTLSHLR	100	de novo
																VCAFCNVK	87.5	de novo
																TFMASPSTLDR	90.9	de novo
																SPFQTSGLR	100	de novo
																NATLVLTHYGAR	100	de novo
																VSSVLPGCEAR	100	de novo
																YVPYVACR	100	de novo
																GLPPAFQGR	100	de novo
																QTQGVTYPNK	100	de novo
																AVVNAGWK	100	de novo
																VSVTQLNAGK	100	de novo
																FFGGVQNK	100	de novo
																ADFVACHNPSYVTK	100	de novo
																SFQQQMQNYLK	100	de novo
																ALQTAGYVPGK	90	de novo
																SCMEYQMLMAR	81.8	de novo
																SNYVNAFGHK	80	de novo
																LVQPNSNVTLSK	91.7	de novo
																LLQTLNGGSK	100	de novo
																QQLFVTNK	100	de novo
																HSDANGNLFFQHR	90	de novo
																SYSYVLNK	100	de novo
																LQELGEMK	100	de novo
																YLSGWGR	100	de novo
																PNLFVTNK	100	de novo
																LLNVVKPSPK	90	de novo
																LQTSTTNPNGNVVVR	83.3	de novo
																GNQLTQNLVNR	81.8	de novo
																VEYSSGESLK	90	de novo
																LYTQSVGLNQSSSR	85.7	de novo
																LSPFNAQK	100	de novo
																VLFHELTK	100	de novo
																TAQGAMQQVQNMNLR	57.9	de novo
																LNNELMAQAMAVGK	75	de novo
																SGHENGNLFFQHR	78.6	de novo
																LNMFTPSEPAK	88.9	de novo
																MAQLVYNAK	100	de novo
																LLCNTQCNPLHGPR	91.7	de novo
																GTFTCVVGK	88.9	de novo
																QGTHVYQHLFR	100	de novo
																TLTQSVLNGSK	100	de novo
																LSNLQANLQK	100	de novo
																LNTDTQFNKK	100	de novo
																KLEDVLSPAMK	90.9	de novo
																QVVLPNSQR	100	de novo
																LNNQLMAQAMAVGK	100	de novo
																YATALYSATGK	100	de novo
																FGALYEK	100	de novo
																ANNQQFVNGTK	81.8	de novo
																SATTTAGNDGYQLQYK	100	de novo
																TTMVFGGAMNEPPQR	83.3	de novo
																NQQLAAQFGK	90	de novo
																VPCVLTSR	100	de novo
																LNYNLAAR	100	de novo
																EGTHVYQHLFR	100	de novo
																LLNGTMGLNK	100	de novo
																RQFQNGYHLLK	90	de novo
																TQQGVTYPNK	100	de novo
																AFLAQGHNASALK	92.3	de novo
																LNQSSGLYASTTQK	100	de novo
																TTAMNGQVQYSLK	100	de novo
																DALGLTYHK	100	de novo
																FALAQGHNASALK	90.9	de novo
																VPVLTTQGNPGK	80	de novo
																HDVLYEVAK	100	de novo
																SVGNTANLELQK	90.9	de novo
																VLYNNNAAK	100	de novo
																SAHVYQHLFR	88.9	de novo
																CVCGLCGNYNGNPK	90.9	de novo
																VYYSLGTQNK	88.9	de novo
																MNLYVVR	100	de novo
																VQQLLNSAYK	100	de novo
																VNVGLGGTSHTLK	83.3	de novo
																TGQFYDYSK	100	de novo
																VQNTDFQK	87.5	de novo
																LYYSNQQLAAQGK	100	de novo
																AQELAAHLVNAGK	92.3	de novo
																VYYSLGDATGK	81.8	de novo
																TNLVHVPGVK	100	de novo
																LLCNTECNPLHGPR	100	de novo
																LNNFLHR	100	de novo
																LYPYGYR	100	de novo
																AMAVENPANFR	100	de novo
																HVLVTLGQK	100	de novo
																HLPSYSPYPR	100	de novo
																TEEVLNSSDTVYCK	90.9	de novo
																SKCNAVTSYLR	100	de novo
																VVLNMGLQEK	100	de novo
																ALLPVNKPGR	88.9	de novo
																VANVYNYQYEK	88.9	de novo
																GNAQLAAQFGK	90.9	de novo
																SGNTLTVAYK	100	de novo
																YNVTSLAAK	88.9	de novo
																QQSATLSMAYQAR	91.7	de novo
																AVFEGNGLYKK	81.8	de novo
																LTTAGNYFQK	100	de novo
																VALVNYGK	100	de novo
																TNPTLGLR	100	de novo
																YLSFANK	100	de novo
																STVYLNLQK	100	de novo
																FVQATLDHYGR	90.9	de novo
																HFVFDGTAK	88.9	de novo
																FVANWHNANATQK	76.9	de novo
																QRQAYNSQLVQGVK	76.9	de novo
																ERVWATTPETPTK	90.9	de novo
																YLGLDNSK	100	de novo
																QNTAAGYVK	100	de novo
																NLFNNNSSVGK	90.9	de novo
																AGQSATLSMAYAQR	90.9	de novo
																YMFYASQAQK	90	de novo
																YGMLYNAQK	100	de novo
																GPLAWAK	100	de novo
																GPAWTVAK	100	de novo
																LAPGVDPNK	100	de novo
																YGLLSGNK	100	de novo
																VGVTYNGHTATLR	83.3	de novo
																YGMLYNQAK	100	de novo
																FHTYLNNQGLMHTGQR	76.5	de novo
																GPQVLLSR	100	de novo
																YLALYSHGDVK	100	de novo
																FHTYLDNEGLMHTGQR	76.5	de novo
																LLNAVAPCEK	88.9	de novo
																QYNVFNDHLAQAK	76.9	de novo
																VVFNQYK	100	de novo
																VNNMATPAFYK	72.7	de novo
																ALNQATAFK	100	de novo
																TWPVHSPNVQK	90.9	de novo
																HFTYLNNQGLMHTGQR	84.6	de novo
																ALNSYSATLK	88.9	de novo
																TPANQALFR	100	de novo
																QSFQTALK	100	de novo
																GLLMEVNPR	100	de novo
																GVTYDGHTALTR	100	de novo
																FHTYLNGGQGLMHTQGR	71.4	de novo
																FFPAGQSR	100	de novo
																YYAYVNSTDQVQK	100	de novo
																NGQVSYSAVGVTYDGHTAK	100	de novo
																TNYSNLNDYAR	90.9	de novo
																QASTLNVNSQK	100	de novo
																SQDMATPAFYK	80	de novo
																YLNAGFQK	100	de novo
																SLLEHLNSR	100	de novo
																YSYGWAK	100	de novo
																QFHLTALEATHQQR	100	de novo
																LGFSGNGGTNPACCR	87.5	de novo
																TVQDLATEK	100	de novo
																HNVQNNAWNALK	69.2	de novo
																LAGGGTFVAQNK	100	de novo
																NSCTYGLYK	88.9	de novo
																LVNVSGGNLR	90	de novo
																WTAAYPATR	88.9	de novo
																PVYHVLTQNMVGHK	78.6	de novo
																SSLSHAMVLNSR	90.9	de novo
																AALNGAVSDLR	90.9	de novo
																SAYSLTGAVNK	90	de novo
																AAMLFVTNK	100	de novo
																AHVLLDNCAHPLYR	78.6	de novo
																GTLVGLTR	100	de novo
																QVYDAVGNLSK	90	de novo
																KLQNGQTLTQK	100	de novo
																VVAGVANALAHK	100	de novo
																YANYCTMMVK	90	de novo
																VTGNTANLQLQR	78.6	de novo
																PPASMTQYNK	88.9	de novo
																SLSAVSNSPQYVAK	73.3	de novo
																FQYTSNPTSGYK	100	de novo
																FHTYLNGGQGLMHTGQR	76.5	de novo
																LGDYYQVTK	100	de novo
																LDTNTEFNKK	87.5	de novo
																VSYLGGLNK	88.9	de novo
																LTGAVQLTGGGSSR	100	de novo
																ALYPVHGEYK	90	de novo
																AFGMSNFGVQGANHGR	83.3	de novo
																YLLGTTGMR	88.9	de novo
																AFGGQFQPK	100	de novo
																AFDLMSK	100	de novo
																QMLSEAQK	100	de novo
																FHTYLNNEVAMHWQK	90	de novo
																LTSVTVGANVK	100	de novo
																LTNGHGTAPALTATGQGYR	68.4	de novo
																TCGLLNSVK	100	de novo
																YALANNLR	100	de novo
																YALPVHGEYK	100	de novo
																VMLGQTNPANSKPSALR	70.6	de novo
																YLLGYDQR	87.5	de novo
																LQPGVYVSR	100	de novo
																NMQTLSGQK	100	de novo
																GQTPVFPR	100	de novo
																LLDLPHK	100	de novo
																QYLLNSGSEANEAMLK	86.7	de novo
																SGQSVLNSSNTVYCK	76.9	de novo
																LYVQQAQTYAQK	90.9	de novo
																PMDGSLMVHQK	71.4	de novo
																GLNQTLGQMR	88.9	de novo
																LLQDLASGR	100	de novo
																QVSTQDLR	87.5	de novo
																LVNLNSEYAK	90	de novo
																LGDQTYSFK	88.9	de novo
																HLTQPQLGHFR	90.9	de novo
																LVFHQYNASGLK	90	de novo
																VSQAGYQLQYSK	83.3	de novo
																GLTQNTTHAWYK	83.3	de novo
																AEMDRQDAEHVK	81.8	de novo
																TLTETEYGK	100	de novo
																FQMSNFGVQGAGGHGR	75	de novo
																NGWALAQHDVR	90	de novo
																SFMASPSTLER	90.9	de novo
																SSSQGGRPYHFGEQSFR	72.7	de novo
																AVYVQQLR	100	de novo
																PMNGSMHLVQK	88.9	de novo
																VQGTYLYK	100	de novo
																AGNGVGYVSLTNSTHMK	90	de novo
																CSVGAHNSNAVQQLNVK	100	de novo
																VMLGQTNPANSKPASLR	70.6	de novo
																YGVNNAVSLTNYGHNK	91.7	de novo
																FFVMAQNSK	88.9	de novo
																SNQFNLTTR	100	de novo
																LGREYAR	100	de novo
																HFVLQYNAVASK	81.8	de novo
																AQQLQALPYAPR	100	de novo
																PATYQQLCAAMK	91.7	de novo
																SDLFADKTPAQANMAR	93.3	de novo
																TAQAYLAKMQR	100	de novo
																PYLGSETASTVSSR	92.9	de novo
																LVCNNTGLTSSLR	75	de novo
																VVYQEGPMTYK	100	de novo
																LMNLGTMR	100	de novo
																FQPQTLK	100	de novo
																SQLAGGLYNQK	88.9	de novo
																VTVSWTK	100	de novo
																WLATGAQPSER	90.9	de novo
																VLVLSGQR	100	de novo
																GAMLALMNPDDK	91.7	de novo
																TFLYQQTK	100	de novo
																SPQVTYNPNLK	100	de novo
																LQNWTCQGR	87.5	de novo
																VNVYNGTTGQQALR	81.8	de novo
																GLQNALNAVSTQR	90.9	de novo
																LLAVDLNKNK	88.9	de novo
																LTNLDYDNKK	100	de novo
																LLDLSNANR	100	de novo
																YMFYASQATK	90	de novo
																VMYVSFNAK	88.9	de novo
																LGGGTTYTFK	90	de novo
																QALSYLTK	100	de novo
																RFEQCELGNSLR	90	de novo
																LNATSHAMVLGQK	83.3	de novo
																LANNALNAVSTQR	90.9	de novo
																VAVLTNGAYK	100	de novo
																LVPSVTYK	100	de novo
																TAQGAMQQVQMDLNR	85.7	de novo
																YFNPLGAHK	100	de novo
																VNYVYVTSNK	100	de novo
																AAGAYNLVTSK	88.9	de novo
																VQQETTSNFDKQK	57.9	de novo
																ATMQGLQALR	90	de novo
																YFNPLQHK	100	de novo
																AAPVLGLR	100	de novo
																GLDEELCTMR	90	de novo
																NLNLHPSAK	88.9	de novo
																KLDSLGLDVR	100	de novo
																NGPQELYLQNAK	90	de novo
																QANFVAHCNPSYLNK	81.3	de novo
																VYQQLNR	100	de novo
																VGFQNVTANQAK	91.7	de novo
																LVLPDMNR	100	de novo
																LYYNHSDYVGMGR	83.3	de novo
																GFQFTNK	100	de novo
																LHCLSPVLR	100	de novo
																LLVSDLHK	87.5	de novo
																YADQNFSFCR	100	de novo
																TANTPWVGK	100	de novo
																CHLLSPVLR	88.9	de novo
																SGTAVMFTQTANTPAK	100	de novo
																TNVQLHNLSAK	90	de novo
																KLYQNEVALR	88.9	de novo
																HQLGQAAVNALR	83.3	de novo
																KLNVTGLDVR	100	de novo
																GLSYGGSLAR	100	de novo
																LAHNLQNSPFR	90	de novo
																LPAVQNGLK	88.9	de novo
																ASGTLLLPEHK	90.9	de novo
																LVANWQK	100	de novo
																PGPCTPWGK	100	de novo
																LLQANYTTVR	100	de novo
																GLSYNSLAR	88.9	de novo
																LQAALNMVNTQR	88.9	de novo
																LVVNVGCSEAR	90.9	de novo
																LQHNQFVSLNR	90.9	de novo
																VLSMYSNPAVR	90.9	de novo
																TCAYTCPNLNHVTAGSGK	90.9	de novo
																LLAQAGVNPDTR	100	de novo
																LVTPGYYK	100	de novo
																VSLGWVK	100	de novo
																AATGNLLPSSTQAK	83.3	de novo
																LSAQFGSKLR	90	de novo
																SGTLWYNK	100	de novo
																LTNHALDGFR	100	de novo
																ALVAYYQK	100	de novo
																NMNFLVSK	100	de novo
																SSFSSNGFVLHK	81.8	de novo
																PATYAQLCAAMK	91.7	de novo
																MVVGAHNLTAMDANR	80	de novo
																YFLAAGQR	100	de novo
																HLENQFVSLNR	90.9	de novo
																VSGQLMSGLR	100	de novo
																GLQQTLCASK	100	de novo
																SQSSVLTSSNTVYCK	90.9	de novo
																TNQLGQYHVYK	100	de novo
																YSASSDGFVHLK	100	de novo
																MVVQHNLTAMNNAR	85.7	de novo
																YLNMMSASQFR	90.9	de novo
																YVVQAVQSR	88.9	de novo
																LMNDLNR	100	de novo
																NPLTGGFK	100	de novo
																LWPAQLNNK	100	de novo
																LQLLHYHNGK	100	de novo
																GQLNQVSSLR	88.9	de novo
																STVSAYGNNGNPLK	100	de novo
																VVLAQGYGPK	100	de novo
																QVYAFGAGTK	100	de novo
																VYGDQVVYGNK	80	de novo
																LSNPATLNDR	90	de novo
																FSQLLQNK	100	de novo
																MNLALLAHQGK	81.8	de novo
																GVVESHSSFGTLR	83.3	de novo
																THLSLSHEPSWK	100	de novo
																LFYEAASVER	90	de novo
																VCPQCGFYR	100	de novo
																FANYLQMK	87.5	de novo
																QVVLLQCTQHK	100	de novo
																QYANQTLLR	100	de novo
																FPGNPALK	100	de novo
																LAEQSNYQLQGK	81.8	de novo
																LSQVLSGSR	100	de novo
																LLVTTDGYK	88.9	de novo
																AMAQNQGVYK	100	de novo
																ANLFAANGK	100	de novo
																PTQPYTQHNLLK	90	de novo
																SFLCCSSTYK	90	de novo
																YGQVVYTVK	88.9	de novo
																SAYQGVLTGK	90	de novo
																ATNLEYEK	100	de novo
																LLVCQYGCR	100	de novo
																VSVYAVPDK	88.9	de novo
																LAQGHPDVLSGLNR	76.9	de novo
																LLASSPYYSK	100	de novo
																LYANDSSLYSSSR	83.3	de novo
																TQNYVQTPAQPLNKK	100	de novo
																LGYTQFQR	100	de novo
																VNQPSTLK	87.5	de novo
																GYSYFER	100	de novo
																YFSVASQNNR	80	de novo
																QFPLTQSK	100	de novo
																LASYLDRVK	88.9	de novo
																TPQLQVYSR	100	de novo
																NCFGWSK	85.7	de novo
																LLYGGSVTGATCK	84.6	de novo
																VMCRLQR	100	de novo
																ALQSGTSHNFGDGFAK	100	de novo
																LCTLLNKPQR	90	de novo
																QGHGFAGLYNR	81.8	de novo
																STVVTSMEMFHK	100	de novo
																EFLLAGNNKR	90	de novo
																MNGVSVLR	100	de novo
																YGLSAYMATNMNK	90.9	de novo
																FVTTSDLAR	88.9	de novo
																MYQFQGR	100	de novo
																LASYLNKVR	88.9	de novo
																LLAEQVPSDTR	90	de novo
																LNTAYSVYSK	100	de novo
																LSSYNVQQVK	90	de novo
																FLQDHSVVSR	88.9	de novo
																PPPVHDTNGQLDR	100	de novo
																NSVNGLYQHFK	90	de novo
																QFLLAGNNKR	88.9	de novo
																QGLFGPVKK	88.9	de novo
																TQVTTYLER	100	de novo
																LLTQLCGNR	88.9	de novo
																NVWTVAK	100	de novo
																LAANVMNNNLAAAK	91.7	de novo
																QYSLDNK	100	de novo
																MHELTAYLK	88.9	de novo
																FVTTSQLAR	88.9	de novo
																ASLTNMLR	100	de novo
																VNVPANLK	100	de novo
																AYGQYLYQEK	88.9	de novo
																NVTNDFQPAPR	90	de novo
																NVTAQNPVGLR	90	de novo
																SFCVCPHAVLR	90.9	de novo
																LNLLQQCK	100	de novo
																LMAANLVSR	100	de novo
																GAMLTLMNPNNK	75	de novo
																GDYLFHGR	100	de novo
																FSQTMNSFVEK	90.9	de novo
																ATPMLTYSGK	90	de novo
																HNQFQGLYNR	100	de novo
																VATVGMPYVTER	100	de novo
																LLYLQNK	100	de novo
																ACQAYGPLYK	100	de novo
																SRETLSGQK	100	de novo
																KFVVLTNGK	88.9	de novo
																YLASVVSR	100	de novo
																VAAVGMPYVTER	100	de novo
																NAEYQFPTK	100	de novo
																TSWQGVK	100	de novo
																LNMASPVQNMR	100	de novo
																AAAGNLLPSSTQAK	92.3	de novo
																TNNMASQMVQYSK	90.9	de novo
																CPFQLSGK	87.5	de novo
																MPYTDAMVHQQLR	100	de novo
																VLAMDNTGLNTVK	84.6	de novo
																SLNSNTQPDYR	81.8	de novo
																SLEGFSLHTR	100	de novo
																LLTVSPASANNK	91.7	de novo
																LQGYLAQTAK	90	de novo
																MQLFVTQK	87.5	de novo
																QCGHYTGAVVWR	80	de novo
																PMLTYSGK	100	de novo
																TYWSPQAVKR	100	de novo
																QAVTNPNNTFYTAK	85.7	de novo
																YTFYATQANK	100	de novo
																KTVYDEVEK	100	de novo
																LVQNGVTYSLK	100	de novo
																TFYTSNQLK	100	de novo
																LKNPQFLGK	100	de novo
																YALTNNTLR	100	de novo
																LTVATDAGLK	100	de novo
																MLDMQSDAFTQAK	84.6	de novo
																TALNSNMATTVMK	83.3	de novo
																NMTNCLAPLAK	100	de novo
																DTNMPQQMMNFTK	76.9	de novo
																ANVGTLTLNR	90	de novo
																FADAASWK	100	de novo
																AEMDREDAEHVK	90	de novo
																NVADQVGGQQLR	83.3	de novo
																QANFVACHNPAYVR	100	de novo
																LFLTNNK	100	de novo
																GLEGATLLR	100	de novo
																QPYNQYFK	87.5	de novo
																TVTHNLLGK	88.9	de novo
																NTNMPQQMMNFTK	69.2	de novo
																GTQNSLAVR	100	de novo
																LVNQYLK	100	de novo
																QLLGQVCAK	100	de novo
																SYLNLMHNQK	100	de novo
																QLVSHGHFLVNGK	100	de novo
																YSGQNYSYTLK	90	de novo
																ATLTPALANGK	100	de novo
																GQNLLGYK	100	de novo
																YCQSLQNLANR	81.8	de novo
																QFSVYMTK	100	de novo
																LQMGNQLGLR	90	de novo
																LGDQTYTFK	100	de novo
																LSHNLQNSPFR	90	de novo
																MSALQNFR	100	de novo
																AGNYLHWQR	100	de novo
																VLSGMDVVYK	100	de novo
																CEPFNMCAHK	77.8	de novo
[truncated: 248,032+ more rows]

## Sheet: Fig.2
	Fig.2a										Fig.2d						Fig.2f							Fig.2g
Gradient	Sample	Peptide_microbiota	Peptide_host	Protein_microbiota	Protein_host	Host_std	Mictobiota_std	Host_std	Mictobiota_std		Taxa	Totale_Number	novoMP	Value	Percentage		Cluster	Name	All_proteins	novoMP_Only_Proteins	Description	Category		Species	Species-KEGG (with novoMP-DB)	Species-KEGG (without novoMP-DB)	Number_diff
30min	0.01ng	211	191	200	76	0	0	0	0		Phylum	77	TRUE	67	87.013		D	COG-D	1081	365	Cell cycle control, cell division, chromosome partitioning	CELLULAR PROCESSES AND SIGNALING		[Clostridium] cellulosi	17	14	3
	0.025ng	404	240	368.5	94	1.41421	46.669	1.41421	38.8909		Phylum	77	FALSE	10	12.987		M	COG-M	4621	1212	Cell wall/membrane/envelope biogenesis	CELLULAR PROCESSES AND SIGNALING		[Eubacterium] rectale	34	30	4
	0.05ng	1029.67	400.667	838.667	148.333	5.50757	222.075	10.0167	241.256		Class	121	TRUE	111	91.7355		N	COG-N	5520	668	Cell motility	CELLULAR PROCESSES AND SIGNALING		Anaerobium acetethylicum	32	27	5
	0.1ng	1621	463.667	1369.67	183.667	10.2144	151.694	6.80686	120.815		Class	121	FALSE	10	8.26446		O	COG-O	5768	1483	Posttranslational modification, protein turnover, chaperones	CELLULAR PROCESSES AND SIGNALING		Anaerolineaceae bacterium oral taxon 439	13	12	1
	0.25ng	4540.33	845.667	3617	321.333	118.509	744.837	34.4287	577.676		Order	238	TRUE	219	92.0168		T	COG-T	4355	1238	Signal transduction mechanisms	CELLULAR PROCESSES AND SIGNALING		Bacteroides caecimuris	21	19	2
	0.5ng	9342.67	1320	7119.33	505	32	283.001	9.64365	181.685		Order	238	FALSE	19	7.98319		U	COG-U	2059	703	Intracellular trafficking, secretion, vesicular transport	CELLULAR PROCESSES AND SIGNALING		Bacteroides coprosuis	23	22	1
	1ng	18596.3	2118	13609	782	42.9302	49.3694	23.516	123.357		Family	420	TRUE	390	92.8571		V	COG-V	809	332	Defense mechanisms	CELLULAR PROCESSES AND SIGNALING		Blautia hydrogenotrophica	44	39	5
	2.5ng	34939.3	3473.33	24458.7	1192	117.534	1610.82	43.589	1113.28		Family	420	FALSE	30	7.14286		W	COG-W	18	13	Extracellular structures	CELLULAR PROCESSES AND SIGNALING		Blautia sp. YL58	62	61	1
	5ng	53993.7	4946.67	35918.3	1548.33	89.7905	960.557	28.9194	523.226		Genus	735	TRUE	649	88.2993		Y	COG-Y	26	22	Nuclear structure	CELLULAR PROCESSES AND SIGNALING		Caldithrix abyssi	9	8	1
	10ng	73746.3	6258.33	46902.3	1870.67	58.6202	583.858	11.5036	448.929		Genus	735	FALSE	86	11.7007		Z	COG-Z	190	131	Cytoskeleton	CELLULAR PROCESSES AND SIGNALING		Clostridia bacterium BRH_c25	23	20	3
	25ng	89128	7385	55279	2218.67	76.3151	958.622	48.6861	698.092		Species	825	TRUE	631	76.4848		A	COG-A	241	167	RNA processing and modification	INFORMATION STORAGE AND PROCESSING		Clostridiales bacterium CHKCI006	15	11	4
	50ng	94774.7	7601.33	58413.3	2340.67	124.227	369.282	17.0978	242.574		Species	825	FALSE	194	23.5152		B	COG-B	105	89	Chromatin structure and dynamics	INFORMATION STORAGE AND PROCESSING		Clostridiales bacterium KLE1615	32	29	3
66min	10ng	79924.7	6340.33	49988.7	1950.67	130.42	1315.54	4.93288	645.725								J	COG-J	19069	3591	Translation, ribosomal structure, and biogenesis	INFORMATION STORAGE AND PROCESSING		Clostridium cylindrosporum	13	5	8
	25ng	99896.3	7775.67	60415.3	2341.67	209.643	3855.73	41.3562	1786.75								K	COG-K	3826	1182	Transcription	INFORMATION STORAGE AND PROCESSING		Clostridium kluyveri	17	12	5
	50ng	120515	9096.67	70894.7	2812.67	123.711	2726.24	79.4628	1063.87								L	COG-L	2654	1098	Replication, recombination, and repair	INFORMATION STORAGE AND PROCESSING		Clostridium pasteurianum	18	17	1
	100ng	131914	9897	76616	3077	211.851	2264.93	73.6682	959.889								C	COG-C	15165	3319	Energy production and conversion	METABOLISM		Clostridium saccharolyticum	24	18	6
																	E	COG-E	10546	2142	Amino acid transport and metabolism	METABOLISM		Clostridium sp. (strain SY8519)	29	27	2
																	F	COG-F	5775	1261	Nucleotide transport and metabolism	METABOLISM		Clostridium sp. ASBs410	17	14	3
																	G	COG-G	21608	3611	Carbohydrate transport and metabolism	METABOLISM		Clostridium sp. D5	27	25	2
																	H	COG-H	5336	1377	Coenzyme transport and metabolism	METABOLISM		Clostridium sp. MSTE9	24	20	4
																	I	COG-I	4309	1129	Lipid transport and metabolism	METABOLISM		Desulfallas gibsoniae	22	14	8
																	P	COG-P	4198	1149	Inorganic ion transport and metabolism	METABOLISM		Desulfomonile tiedjei	20	5	15
																	Q	COG-Q	1983	891	Secondary metabolites biosynthesis, transport, and catabolism	METABOLISM		Dorea formicigenerans	25	22	3
																	S	COG-S	8515	2426	Function unknown	POORLY CHARACTERIZED		Dorea sp. D27	15	12	3
																								Eubacterium sp. 14-2	63	61	2
																								Eubacterium ventriosum	38	37	1
																								Fretibacterium fastidiosum	13	4	9
																								Herbinix hemicellulosilytica	21	8	13
																								Herbinix luporum	9	6	3
																								Johnsonella ignava	17	13	4
																								Lachnospira eligens	21	15	6
																								Lachnospiraceae bacterium 1_4_56FAA	34	31	3
																								Lachnospiraceae bacterium 3-1	63	60	3
																								Lachnospiraceae bacterium MD335	140	139	1
																								Lachnospiraceae bacterium oral taxon 500	16	11	5
																								Lachnospiraceae bacterium TWA4	32	29	3
																								Microscilla marina	14	13	1
																								Mycena chlorophos	3	2	1
																								Niastella koreensis	7	6	1
																								Oribacterium sp. oral taxon 078	22	18	4
																								Peptoclostridium litorale	5	3	2
																								Porphyromonas cangingivalis	16	15	1
																								Prevotella sp. oral taxon 299	10	9	1
																								Prevotella sp. oral taxon 473	18	17	1
																								Roseburia intestinalis	35	34	1
																								Ruminococcaceae bacterium D16	46	38	8
																								Ruminococcus champanellensis	33	31	2
																								Saccharicrinis fermentans	17	11	6

## Sheet: Fig.3
Fig.3b												Fig.3e				Fig.3f
Spike-in (M=million)	Replicate	Species	Level	IDs		Sample	Species	Level	Mean_IDs	Sd_IDs		Species	Summed_Intensity	Percentage		Sipke-in	Replicate	Species	Type	Biomass %		Sipke-in	Species	Biomass_mean %	Biomass_Sd %
0.01M	Rep-1	L.murinus	peptide	5		0.01M	L.murinus	peptide	2.33333	2.3094		Lachnospiraceae bacterium A4	1.05923e+08	0.156207		0.01M	Rep1	L.murinus	LOD	0.000642657		0.01M	L.murinus	0.000294832	0.000122299
0.01M	Rep-2	L.murinus	peptide	1		0.05M	L.murinus	peptide	2.33333	1.52753		Eubacterium plexicaudatum	8.89932e+07	0.13124		0.01M	Rep2	L.murinus	LOD	6.28844e-06		0.01M	S.ruber	0.0158996	0.0129312
0.01M	Rep-3	L.murinus	peptide	1		0.1M	L.murinus	peptide	7	1		Salinibacter ruber	8.53755e+07	0.125905		0.01M	Rep3	L.murinus	LOD	0.000235552		1M	L.murinus	0.0043679	0.000802981
0.05M	Rep-1	L.murinus	peptide	4		0.5M	L.murinus	peptide	11.3333	5.85947		Lachnospiraceae bacterium A2	7.02744e+07	0.103635		0.01M	Rep1	S.ruber	LOD	0.0191146		5M	S.ruber	0.0297409	0.0131715
0.05M	Rep-2	L.murinus	peptide	1		1M	L.murinus	peptide	38.6667	8.3865		Oscillibacter sp. 1-3	2.9747e+07	0.0438684		0.01M	Rep2	S.ruber	LOD	0.00166427
0.05M	Rep-3	L.murinus	peptide	2		5M	L.murinus	peptide	253	73.9932		Lactobacillus murinus	2.68335e+07	0.0395719		0.01M	Rep3	S.ruber	LOD	0.0269201
0.1M	Rep-1	L.murinus	peptide	8		10M	L.murinus	peptide	422	35.3695		Lachnospiraceae bacterium MD335	2.47355e+07	0.0364779		1M	Rep1	L.murinus	LOQ	0.00412805
0.1M	Rep-2	L.murinus	peptide	6		100M	L.murinus	peptide	4110	721.067		Clostridium sp. MD294	1.82723e+07	0.0269466		1M	Rep2	L.murinus	LOQ	0.00371218
0.1M	Rep-3	L.murinus	peptide	7		1B	L.murinus	peptide	8388.67	62.7402		Firmicutes bacterium ASF500	1.42479e+07	0.0210117		1M	Rep3	L.murinus	LOQ	0.00526348
0.5M	Rep-1	L.murinus	peptide	7		0.01M	S.ruber	peptide	7.33333	1.52753		Lachnospiraceae bacterium 10-1	9.27095e+06	0.0136721		5M	Rep1	S.ruber	LOQ	0.0147334
0.5M	Rep-2	L.murinus	peptide	18		0.05M	S.ruber	peptide	10	7		Lachnospiraceae bacterium 28-4	9.15578e+06	0.0135022		5M	Rep2	S.ruber	LOQ	0.035107
0.5M	Rep-3	L.murinus	peptide	9		0.1M	S.ruber	peptide	7.66667	3.05505		Lachnospiraceae bacterium MD308	8.81073e+06	0.0129934		5M	Rep3	S.ruber	LOQ	0.0393824
1M	Rep-1	L.murinus	peptide	43		0.5M	S.ruber	peptide	11.3333	1.1547		Bacteroides caecimuris	8.44371e+06	0.0124521
1M	Rep-2	L.murinus	peptide	29		1M	S.ruber	peptide	17	4.3589		Butyricicoccus pullicaecorum	7.8505e+06	0.0115773
1M	Rep-3	L.murinus	peptide	44		5M	S.ruber	peptide	69	17.5214		Hungateiclostridiaceae bacterium KB18	7.62442e+06	0.0112439
5M	Rep-1	L.murinus	peptide	168		10M	S.ruber	peptide	126.667	2.88675		Dorea sp. 5-2	6.80227e+06	0.0100314
5M	Rep-2	L.murinus	peptide	288		100M	S.ruber	peptide	2279.33	533.223		butyrate-producing bacterium SS3/4	5.20369e+06	0.00767398
5M	Rep-3	L.murinus	peptide	303		1B	S.ruber	peptide	6345	33.4515		Alistipes sp. CHKCI003	4.32095e+06	0.00637219
10M	Rep-1	L.murinus	peptide	413		0.01M	L.murinus	protein	2.33333	2.3094		Alistipes shahii	4.23177e+06	0.00624068
10M	Rep-2	L.murinus	peptide	392		0.05M	L.murinus	protein	2.33333	1.52753		Coprococcus comes	3.89585e+06	0.00574529
10M	Rep-3	L.murinus	peptide	461		0.1M	L.murinus	protein	6.66667	0.57735		Lachnospiraceae bacterium M18-1	3.84837e+06	0.00567527
100M	Rep-1	L.murinus	peptide	4847		0.5M	L.murinus	protein	10.3333	5.85947		Candidatus Arthromitus sp. SFB-mouse	3.82064e+06	0.00563437
100M	Rep-2	L.murinus	peptide	4077		1M	L.murinus	protein	29.3333	5.03322		Bacteroides intestinalis	3.78262e+06	0.0055783
100M	Rep-3	L.murinus	peptide	3406		5M	L.murinus	protein	149.333	34.0783		Bacteroides stercoris	3.71621e+06	0.00548036
1B	Rep-1	L.murinus	peptide	8403		10M	L.murinus	protein	225.667	10.0167		Anaerotruncus sp. G3(2012)	3.66011e+06	0.00539763
1B	Rep-2	L.murinus	peptide	8443		100M	L.murinus	protein	1154	118.013		Hungatella hathewayi	3.43583e+06	0.00506689
1B	Rep-3	L.murinus	peptide	8320		1B	L.murinus	protein	1686.33	11.7189		Acyrthosiphon pisum	3.17185e+06	0.00467759
0.01M	Rep-1	S.ruber	peptide	7		0.01M	S.ruber	protein	7.33333	1.52753		Alistipes putredinis	3.08655e+06	0.00455179
0.01M	Rep-2	S.ruber	peptide	9		0.05M	S.ruber	protein	10	7		Blautia sp. YL58	2.91665e+06	0.00430125
0.01M	Rep-3	S.ruber	peptide	6		0.1M	S.ruber	protein	7.66667	3.05505		Roseburia inulinivorans	2.86686e+06	0.00422781
0.05M	Rep-1	S.ruber	peptide	3		0.5M	S.ruber	protein	11	1		Eubacterium sp. 14-2	2.8435e+06	0.00419337
0.05M	Rep-2	S.ruber	peptide	10		1M	S.ruber	protein	15.3333	3.05505		Parabacteroides goldsteinii	2.58134e+06	0.00380675
0.05M	Rep-3	S.ruber	peptide	17		5M	S.ruber	protein	46	5.56776		Oscillibacter sp. KLE 1745	2.53051e+06	0.00373179
0.1M	Rep-1	S.ruber	peptide	7		10M	S.ruber	protein	79.3333	2.88675		Oscillibacter valericigenes	2.51892e+06	0.0037147
0.1M	Rep-2	S.ruber	peptide	5		100M	S.ruber	protein	738.333	106.744		Bacteroides uniformis	2.50162e+06	0.00368919
0.1M	Rep-3	S.ruber	peptide	11		1B	S.ruber	protein	1527.33	22.3681		Ruminococcaceae bacterium D16	2.45478e+06	0.00362011
0.5M	Rep-1	S.ruber	peptide	12								Lachnospiraceae bacterium 3-1	2.33461e+06	0.0034429
0.5M	Rep-2	S.ruber	peptide	10								Bacteroides sp. 4_1_36	2.31798e+06	0.00341837
0.5M	Rep-3	S.ruber	peptide	12								Faecalibacterium prausnitzii	2.28931e+06	0.0033761
1M	Rep-1	S.ruber	peptide	19								Phocaeicola salanitronis	2.28341e+06	0.0033674
1M	Rep-2	S.ruber	peptide	12								Burkholderiales bacterium YL45	2.24283e+06	0.00330754
1M	Rep-3	S.ruber	peptide	20								Lachnospiraceae bacterium JC7	1.93976e+06	0.00286061
5M	Rep-1	S.ruber	peptide	51								Anaerostipes caccae	1.92263e+06	0.00283534
5M	Rep-2	S.ruber	peptide	70								Butyrivibrio fibrisolvens	1.80692e+06	0.0026647
5M	Rep-3	S.ruber	peptide	86								Bacteroides eggerthii	1.7404e+06	0.0025666
10M	Rep-1	S.ruber	peptide	130								Bacteroides oleiciplenus	1.6005e+06	0.00236029
10M	Rep-2	S.ruber	peptide	125								Roseburia hominis	1.56094e+06	0.00230194
10M	Rep-3	S.ruber	peptide	125								Clostridiales bacterium CHKCI001	1.46305e+06	0.0021576
100M	Rep-1	S.ruber	peptide	2847								Marvinbryantia formatexigens	1.44766e+06	0.00213489
100M	Rep-2	S.ruber	peptide	2202								Alistipes finegoldii	1.42882e+06	0.00210711
100M	Rep-3	S.ruber	peptide	1789								Lachnospiraceae bacterium TWA4	1.40425e+06	0.00207088
1B	Rep-1	S.ruber	peptide	6358								Butyrivibrio proteoclasticus	1.39351e+06	0.00205504
1B	Rep-2	S.ruber	peptide	6370								Bacteroides cellulosilyticus	1.28118e+06	0.00188939
1B	Rep-3	S.ruber	peptide	6307								Eubacteriaceae bacterium CHKCI004	1.23476e+06	0.00182093
0.01M	Rep-1	L.murinus	protein	5								Clostridium sp. KLE 1755	1.19118e+06	0.00175665
0.01M	Rep-2	L.murinus	protein	1								Bacteroides finegoldii	1.17172e+06	0.00172795
0.01M	Rep-3	L.murinus	protein	1								Dorea longicatena	1.15353e+06	0.00170114
0.05M	Rep-1	L.murinus	protein	4								Enterocloster asparagiformis	1.14503e+06	0.00168861
0.05M	Rep-2	L.murinus	protein	1								Roseburia intestinalis	1.05651e+06	0.00155806
0.05M	Rep-3	L.murinus	protein	2								Eubacterium ventriosum	1.01744e+06	0.00150044
0.1M	Rep-1	L.murinus	protein	7								Bacteroides caccae	1.00467e+06	0.0014816
0.1M	Rep-2	L.murinus	protein	6								Fusibacter sp. 3D3	976610	0.00144023
0.1M	Rep-3	L.murinus	protein	7								Clostridium sp. (strain SY8519)	964025	0.00142167
0.5M	Rep-1	L.murinus	protein	6								Sus scrofa	956412	0.00141044
0.5M	Rep-2	L.murinus	protein	17								Bacteroides fluxus	899927	0.00132714
0.5M	Rep-3	L.murinus	protein	8								Blautia hydrogenotrophica	877858	0.0012946
1M	Rep-1	L.murinus	protein	30								Anaerotignum neopropionicum	875218	0.0012907
1M	Rep-2	L.murinus	protein	24								Lachnospira eligens	857298	0.00126427
1M	Rep-3	L.murinus	protein	34								Flavonifractor plautii	812876	0.00119876
5M	Rep-1	L.murinus	protein	110								Clostridium saccharolyticum	801370	0.0011818
5M	Rep-2	L.murinus	protein	170								Paludibacter jiangxiensis	777490	0.00114658
5M	Rep-3	L.murinus	protein	168								Clostridium sp. M62/1	754241	0.00111229
10M	Rep-1	L.murinus	protein	218								Alistipes inops	752449	0.00110965
10M	Rep-2	L.murinus	protein	222								Cellulosilyticum lentocellum	713189	0.00105175
10M	Rep-3	L.murinus	protein	237								Coriobacteriaceae bacterium CHKCI002	710809	0.00104824
100M	Rep-1	L.murinus	protein	1273								Acetivibrio ethanolgignens	710192	0.00104733
100M	Rep-2	L.murinus	protein	1152								Lachnospiraceae bacterium 3_1_57FAA_CT1	688237	0.00101496
100M	Rep-3	L.murinus	protein	1037								[Clostridium] hylemonae	683573	0.00100808
1B	Rep-1	L.murinus	protein	1695								Gallus gallus	628424	0.000926749
1B	Rep-2	L.murinus	protein	1691								Coprococcus catus	613514	0.000904761
1B	Rep-3	L.murinus	protein	1673								Ruminococcus bicirculans	607870	0.000896438
0.01M	Rep-1	S.ruber	protein	7								Paludibacter propionicigenes	581990	0.000858272
0.01M	Rep-2	S.ruber	protein	9								Roseburia faecis	572190	0.00084382
0.01M	Rep-3	S.ruber	protein	6								Butyrivibrio crossotus	571172	0.000842319
0.05M	Rep-1	S.ruber	protein	3								Lachnoclostridium phytofermentans	566543	0.000835492
0.05M	Rep-2	S.ruber	protein	10								Porphyromonas cangingivalis	564333	0.000832234
0.05M	Rep-3	S.ruber	protein	17								Desulfovibrio piger	556049	0.000820017
0.1M	Rep-1	S.ruber	protein	7								Ruminococcus albus	552246	0.000814409
0.1M	Rep-2	S.ruber	protein	5								Subdoligranulum variabile	549645	0.000810572
0.1M	Rep-3	S.ruber	protein	11								Clostridium disporicum	549079	0.000809739
0.5M	Rep-1	S.ruber	protein	11								Clostridiales bacterium 1_7_47FAA	537559	0.000792749
0.5M	Rep-2	S.ruber	protein	10								Ruminococcus flavefaciens	516876	0.000762247
0.5M	Rep-3	S.ruber	protein	12								Desulfovibrio desulfuricans	511604	0.000754472
1M	Rep-1	S.ruber	protein	16								Anaerofustis stercorihominis	507466	0.00074837
1M	Rep-2	S.ruber	protein	12								Ruminococcus callidus	496301	0.000731904
1M	Rep-3	S.ruber	protein	18								Bacteroides reticulotermitis	492415	0.000726174
5M	Rep-1	S.ruber	protein	41								Clostridia bacterium BRH_c25	472822	0.00069728
5M	Rep-2	S.ruber	protein	45								Bacteroides pyogenes	469953	0.000693048
5M	Rep-3	S.ruber	protein	52								Prevotella bergensis	465031	0.000685791
10M	Rep-1	S.ruber	protein	81								Geofilum rubicundum	461912	0.000681191
10M	Rep-2	S.ruber	protein	76								Macellibacteroides sp. HH-ZS	459444	0.000677552
10M	Rep-3	S.ruber	protein	81								Desulfovibrio fairfieldensis	451108	0.000665258
100M	Rep-1	S.ruber	protein	849								Herbinix hemicellulosilytica	451047	0.000665168
100M	Rep-2	S.ruber	protein	730								Daphnia magna	438980	0.000647373
100M	Rep-3	S.ruber	protein	636								Ruminococcus champanellensis	432944	0.000638471
1B	Rep-1	S.ruber	protein	1547								Sanguibacteroides justesenii	432888	0.000638389
1B	Rep-2	S.ruber	protein	1532								Pseudoflavonifractor capillosus	424598	0.000626164
1B	Rep-3	S.ruber	protein	1503								Acetonema longum	423451	0.000624471
												Bacteroides graminisolvens	422470	0.000623025
												Clostridium cellulovorans	418347	0.000616944
												Clostridiales bacterium KLE1615	417144	0.000615171
												Candidatus Stoquefichus sp. KLE1796	400058	0.000589974
												Bacteroides thetaiotaomicron	391651	0.000577576
												Eubacterium limosum	383479	0.000565524
												Robinsoniella sp. RHS	380598	0.000561275
												Anaerotignum propionicum	377035	0.000556021
												Candidatus Symbiothrix dinenymphae	365204	0.000538574
												Porphyromonas gingivicanis	352682	0.000520107
												[Eubacterium] rectale	351617	0.000518536
												Candidatus [Bacteroides] periocalifornicus	333910	0.000492424
												Clostridium sp. W14A	322312	0.00047532
												Bacteroidetes bacterium oral taxon 272	317442	0.000468139
												Prevotella oralis	314723	0.000464128
												Alistipes indistinctus	292451	0.000431284
												Subdoligranulum sp. 4_3_54A2FAA	289152	0.000426418
												Anaerobium acetethylicum	287882	0.000424545
												Thermoclostridium stercorarium	286830	0.000422995
												Bacteroides coprosuis	283602	0.000418234
												Alloprevotella tannerae	269485	0.000397416
												Dysgonomonas mossii	264755	0.000390439
												bacterium F083	263882	0.000389152
												Bacteroidales bacterium KA00251	262728	0.00038745
												Blautia obeum	260937	0.000384809
												Lachnospiraceae bacterium TF01-11	260268	0.000383823
												Clostridium sp. C105KSO13	256028	0.00037757
												Prevotella saccharolytica	254385	0.000375147
												Clostridium sp. D5	252195	0.000371917
												Prevotella rara	249377	0.000367762
												Porphyromonas sp. COT-108 OH1349	247208	0.000364563
												Prevotella ruminicola	242733	0.000357964
												Prevotella copri	240518	0.000354697
												Lachnospiraceae bacterium 2_1_46FAA	236614	0.000348939
												Mahella australiensis	230374	0.000339737
												Dysgonomonas gadei	229174	0.000337967
												Saccharicrinis fermentans	223953	0.000330269
												Enterorhabdus caecimuris	222129	0.000327578
												Dorea formicigenerans	214479	0.000316297
												Alloprevotella rava	214349	0.000316105
												Linum usitatissimum	212593	0.000313515
												Catonella morbi	211139	0.000311371
												Clostridium sp. MSTE9	210825	0.000310908
												Prevotella sp. oral taxon 473	203775	0.000300511
												Porphyromonas macacae	203750	0.000300474
												Phocaeicola massiliensis	202054	0.000297973
												Oribacterium sp. oral taxon 078	200686	0.000295956
												Barnesiella viscericola	199010	0.000293484
												Clostridium sp. ASBs410	195077	0.000287684
												Dorea sp. D27	190717	0.000281255
												Candidatus Terasakiella magnetica	186719	0.000275358
												[Clostridium] ultunense	185697	0.00027385
												Fermentimonas caenicola	185091	0.000272958
												Clostridiales bacterium S5-A14a	177071	0.00026113
												Tannerella sp. oral taxon HOT-286	177021	0.000261056
												Lachnospiraceae bacterium 1_4_56FAA	176889	0.000260862
												Eubacterium cellulosolvens	174690	0.000257619
												Faecalibaculum rodentium	172198	0.000253944
												Clostridium baratii	159486	0.000235198
												Eubacterium ramulus	157859	0.000232798
												Prevotella bivia	157173	0.000231787
												Faecalicatena contorta	152179	0.000224421
												Peptoclostridium acidaminophilum	148793	0.000219428
												Stomatobaculum longum	142503	0.000210152
												Clostridiaceae bacterium BRH_c20a	141721	0.000208999
												Fusobacterium varium	141092	0.000208072
												Anaerotruncus colihominis	138927	0.000204879
												Prevotella buccae	136635	0.000201498
												Clostridioides difficile	133541	0.000196936
												Pseudopedobacter saltans	133488	0.000196858
												Prevotella bryantii	128386	0.000189334
												Fusicatenibacter saccharivorans	126563	0.000186644
												Oxobacter pfennigii	117500	0.00017328
												Holdemania filiformis	115073	0.000169701
												Clostridium pasteurianum	114756	0.000169234
												Odoribacter splanchnicus	113554	0.00016746
												Prevotella sp. oral taxon 299	112463	0.000165851
												Bacteroides helcogenes	111421	0.000164315
												Prevotella baroniae	109277	0.000161153
												Bacteroidales bacterium CF	108244	0.000159629
												Acetobacterium woodii	101207	0.000149252
												Bacteroides sp. SM23_62	100630	0.000148401
												Bacteroidetes oral taxon 274	95773.8	0.000141239
												Porphyromonas sp. COT-239 OH1446	92751.8	0.000136783
												Lachnoanaerobaculum saburreum	90119.8	0.000132902
												Prevotella marshii	87294.3	0.000128735
												Tannerella forsythia	86530.2	0.000127608
												[Clostridium] methylpentosum	86155.1	0.000127055
												Prevotella oulorum	85007.9	0.000125363
												Clostridium colicanis	77789.9	0.000114718
												[Eubacterium] nodatum	77770.5	0.00011469
												Herbinix luporum	77365.2	0.000114092
												Treponema saccharophilum	71213	0.000105019
												Catabacter hongkongensis	58324.7	8.60126e-05
												Eubacteriaceae bacterium CHKCI005	56765.9	8.37138e-05
												[Eubacterium] siraeum	51217.3	7.55312e-05
												Tissierellia bacterium S7-1-4	50674.5	7.47307e-05
												Hungateiclostridium clariflavum	50624.8	7.46574e-05
												Ruminococcus sp. DSM 100440	48846.7	7.20352e-05
												Johnsonella ignava	30760.9	4.53637e-05
												[Eubacterium] brachy	14959.8	2.20616e-05
												Anaeroglobus geminatus	13474.9	1.98717e-05

## Sheet: Fig.4
Fig.4b						Fig.4c																									Fig.4d					Fig.4g
Sample	Condition	SummedIntensity	metric	value		Sample	Cre_D0_XE-33	Cre_D0_XE-34	Cre_D0_XE-46	Cre_D0_XE-48	Cre_D0_XE-49	Cre_D0_XE-50	Wt_D0_XE-20	Wt_D0_XE-21	Wt_D0_XE-22	Wt_D0_XE-31	Wt_D0_XE-32	Wt_D0_XE-47	Cre_D8_XE-39	Cre_D8_XE-40	Cre_D8_XE-57	Cre_D8_XE-58	Cre_D8_XE-68	Wt_D8_XE-41	Wt_D8_XE-42	Wt_D8_XE-59	Wt_D8_XE-60	Wt_D8_XE-61	Wt_D8_XE-69		Genus	Sample	Condition	Normalized_Abundance		KEGG	Species	Detected(1/0)
Cre_D0_XE-33	Δ/ΔIEC_D0	3.80915e+08	Richness	290		center_MDS1	-0.154482	-0.154482	-0.154482	-0.154482	-0.154482	-0.154482	-0.161481	-0.161481	-0.161481	-0.161481	-0.161481	-0.161481	0.594555	0.594555	0.594555	0.594555	0.594555	-0.1795	-0.1795	-0.1795	-0.1795	-0.1795	-0.1795		Alistipes	Cre_D0_XE-33	Δ/ΔIEC_D0	0.163544		map00010	Bacteroides caecimuris	1
Cre_D0_XE-34	Δ/ΔIEC_D0	2.38015e+08	Richness	249		center_MDS2	-0.0431853	-0.0431853	-0.0431853	-0.0431853	-0.0431853	-0.0431853	-0.0560879	-0.0560879	-0.0560879	-0.0560879	-0.0560879	-0.0560879	0.169934	0.169934	0.169934	0.169934	0.169934	-0.0423381	-0.0423381	-0.0423381	-0.0423381	-0.0423381	-0.0423381		Alloprevotella	Cre_D0_XE-33	Δ/ΔIEC_D0	0.1		map00010	Bacteroides reticulotermitis	1
Cre_D0_XE-46	Δ/ΔIEC_D0	2.91333e+08	Richness	278		Tannerella sp. oral taxon HOT-286	126126	102128	22343.6	86579.1	109030	48515.2	307033	266120	78298	183504	104026	183446	724526	548928	1.72692e+06	904834	876203	387132	303418	384935	324448	220799	383792		Anaerotruncus	Cre_D0_XE-33	Δ/ΔIEC_D0	0.130394		map00010	Bacteroides salyersiae	1
Cre_D0_XE-48	Δ/ΔIEC_D0	3.43172e+08	Richness	292		Rhodovulum sp. PH10	126335	78445.3	96695	159832	79253.3	0	179255	235551	219427	23701.5	202180	189069	12073.3	95688.8	126099	73404.6	127228	31224.2	77376.2	97481.3	116992	24136.4	0		Bacteroides	Cre_D0_XE-33	Δ/ΔIEC_D0	0.597151		map00010	Dorea sp. 5-2	1
Cre_D0_XE-49	Δ/ΔIEC_D0	4.85242e+08	Richness	294		Porphyromonas sp. COT-290 OH860	0	0	0	0	0	0	58899	79362.6	0	0	0	9040.89	6548.79	0	74854.7	0	14368.6	112578	102183	162351	168872	121861	94677.4		Bradyrhizobium	Cre_D0_XE-33	Δ/ΔIEC_D0	0.175941		map00010	Lachnospiraceae bacterium A4	1
Cre_D0_XE-50	Δ/ΔIEC_D0	3.37731e+08	Richness	286		Porphyromonas sp. COT-239 OH1446	80408.3	26315.9	12143.2	48645.6	15479.5	34154.4	128131	102559	19236.8	98284.8	35556.2	151644	0	20667.2	96611.6	211870	3520.74	156331	106448	343343	135506	229876	250069		Desulfomicrobium	Cre_D0_XE-33	Δ/ΔIEC_D0	0.195871		map00020	Bacteroides caecimuris	1
Wt_D0_XE-20	fl/fl_D0	2.23302e+08	Richness	306		Runella slithyformis	29698	133246	308249	186496	121235	212111	102917	127972	314931	122878	27489.6	93300.6	0	0	0	0	61622.2	201696	169094	126816	170257	105822	137605		Desulfovibrio	Cre_D0_XE-33	Δ/ΔIEC_D0	0.611707		map00020	Bacteroides reticulotermitis	1
Wt_D0_XE-21	fl/fl_D0	4.37734e+08	Richness	309		Candidatus Symbiothrix dinenymphae	238651	15445.2	50044	78000.6	137781	66948.1	1.08201e+06	872469	513229	703486	227685	437014	0	271695	444625	505144	387158	945109	855080	1.19909e+06	949605	842000	889944		Eubacterium	Cre_D0_XE-33	Δ/ΔIEC_D0	0.130294		map00020	Burkholderiales bacterium YL45	1
Wt_D0_XE-22	fl/fl_D0	3.73596e+08	Richness	304		Spirochaeta thermophila	0	0	0	0	0	0	11668.6	67562.4	22444.3	72547.1	10807.6	14574.9	0	0	0	32156.7	0	77837.4	52820.2	58360.4	38860.2	74558.1	72561.5		Lactobacillus	Cre_D0_XE-33	Δ/ΔIEC_D0	1.1		map00030	Bacteroides caecimuris	1
Wt_D0_XE-31	fl/fl_D0	4.9551e+08	Richness	307		Treponema phagedenis	64213	89837.5	0	10972.1	5917.02	0	0	12598.8	0	13199.5	10353.3	9146.24	0	0	38691.6	58015.8	6236.35	22890.3	15016.2	38872.3	29689.3	0	0		Marvinbryantia	Cre_D0_XE-33	Δ/ΔIEC_D0	0.142135		map00030	Lachnospiraceae bacterium A4	1
Wt_D0_XE-32	fl/fl_D0	2.70118e+08	Richness	300		Treponema saccharophilum	548051	147569	1283660	791756	836262	613796	58698.1	35472	224357	62193.2	14548.4	69368.7	50536.7	33235.3	0	112569	0	31506.5	12760.2	25788.9	26341.9	29396.7	25969.6		Parabacteroides	Cre_D0_XE-33	Δ/ΔIEC_D0	0.10147		map00051	Lachnospiraceae bacterium A4	1
Wt_D0_XE-47	fl/fl_D0	2.67396e+08	Richness	300		Catabacter hongkongensis	75282.3	19954.6	78160.5	92978.2	124069	61803.5	33003.2	77740.5	80039.4	140362	43468.6	76939.9	0	0	4661.48	9663.02	0	31858.6	33324.3	57107.7	26807.9	96045	19345.4		Porphyromonas	Cre_D0_XE-33	Δ/ΔIEC_D0	0.10477		map00052	Lachnospiraceae bacterium A4	1
Cre_D8_XE-39	Δ/ΔIEC_D8	3.31925e+08	Richness	197		Lachnospiraceae bacterium TWA4	435508	296745	526054	296371	944531	626076	366164	879824	1.3935e+06	1.42217e+06	738134	462472	116443	264539	5079.3	182553	205383	570418	1.12202e+06	488395	593391	875016	1.33394e+06		Prevotella	Cre_D0_XE-33	Δ/ΔIEC_D0	0.870661		map00190	Burkholderiales bacterium YL45	1
Cre_D8_XE-40	Δ/ΔIEC_D8	3.04911e+08	Richness	234		Ruminococcus sp. DSM 100440	42826.9	32235.1	46366.1	73702	52676.8	48009.8	155037	622713	677924	110746	125612	360632	50045.6	33555.4	237607	93295.9	128480	53289.4	143574	65341.6	288672	109244	30212.7		Solanum	Cre_D0_XE-33	Δ/ΔIEC_D0	0.108343		map00230	Lachnospiraceae bacterium 28-4	1
Cre_D8_XE-57	Δ/ΔIEC_D8	1.65058e+08	Richness	198		Lachnoanaerobaculum saburreum	0	17563	20741.5	0	21265.1	42584	28805.9	69520.7	0	11905.6	0	0	0	0	0	31920.7	0	0	0	22178.2	66147.8	42604.9	55332.3		Sphaerochaeta	Cre_D0_XE-33	Δ/ΔIEC_D0	0.102383		map00460	Oscillibacter sp. 1-3	1
Cre_D8_XE-58	Δ/ΔIEC_D8	5.13685e+08	Richness	303		Coprococcus eutactus	71017.4	31059.9	175848	46899.8	134442	52703.4	46382.6	59793.1	14578.4	110917	77450.9	29095.6	0	0	0	34444.7	0	56093.5	101190	123335	92800.5	89790.5	60531.1		Tannerella	Cre_D0_XE-33	Δ/ΔIEC_D0	0.110129		map00500	Firmicutes bacterium ASF500	1
Cre_D8_XE-68	Δ/ΔIEC_D8	3.60051e+08	Richness	244		Lachnospiraceae bacterium oral taxon 500	56814.3	0	0	0	37758.8	21709.1	98675.6	417383	14265.9	89880.3	11142.6	0	0	65410.7	0	6670.89	0	189961	128887	29283.2	280022	276451	173481		Alistipes	Cre_D0_XE-34	Δ/ΔIEC_D0	0.109105		map00520	Bacteroides finegoldii	1
Wt_D8_XE-41	fl/fl_D8	3.15415e+08	Richness	311		Acidobacterium capsulatum	138599	36698.8	176610	110348	0	70703.8	13908.8	0	28762.6	0	132979	166277	0	0	0	0	0	168503	320461	0	34996.6	0	98496.3		Alloprevotella	Cre_D0_XE-34	Δ/ΔIEC_D0	0.1		map00520	Lachnospiraceae bacterium 28-4	1
Wt_D8_XE-42	fl/fl_D8	3.97575e+08	Richness	312		Roseburia inulinivorans	2.60594e+06	357133	2.02929e+06	1.86913e+06	2.11424e+06	1.01907e+06	336608	1.112e+06	3.32059e+06	2.97659e+06	1.76963e+06	3.2737e+06	126597	552567	72061.3	3.27884e+06	181370	867736	857413	945640	443665	1.68124e+06	1.03725e+06		Anaerotruncus	Cre_D0_XE-34	Δ/ΔIEC_D0	0.114103		map00561	Marvinbryantia formatexigens	1
Wt_D8_XE-59	fl/fl_D8	2.69343e+08	Richness	303		Herbinix luporum	93288.5	24524.2	157300	96137.9	111076	184486	113199	462792	418959	206163	128860	107731	6071.81	43472	0	84624.2	51403.5	168783	374130	126323	207346	449631	266212		Bacteroides	Cre_D0_XE-34	Δ/ΔIEC_D0	0.208275		map00620	Bacteroides caecimuris	1
Wt_D8_XE-60	fl/fl_D8	3.00423e+08	Richness	314		Flavihumibacter petaseus	0	18453.2	11588.4	0	21474.5	0	11088.3	14508	0	44364	0	0	17241.4	0	8505.17	87135.7	43603.5	61469.9	32912.5	68772	86701.7	61274.6	94842		Bradyrhizobium	Cre_D0_XE-34	Δ/ΔIEC_D0	0.226915		map00620	Bacteroides reticulotermitis	1
Wt_D8_XE-61	fl/fl_D8	3.9716e+08	Richness	313		Coprococcus comes	2.24786e+06	1.69634e+06	1.89214e+06	1.75595e+06	3.80799e+06	1.55674e+06	2.03542e+06	8.80907e+06	1.00007e+06	5.43737e+06	1.96751e+06	2.17191e+06	101997	750269	0	279922	330646	1.24085e+06	699799	1.25113e+06	2.46868e+06	2.5784e+06	801980		Desulfomicrobium	Cre_D0_XE-34	Δ/ΔIEC_D0	0.187867		map00620	Burkholderiales bacterium YL45	1
Wt_D8_XE-69	fl/fl_D8	5.09049e+08	Richness	309		Lactobacillus taiwanensis	2.12011e+06	4.34343e+06	133358	0	56953.8	87490.6	2.13881e+06	3.33255e+06	8042.78	4.38178e+06	1.64847e+06	57050.1	12346.6	157767	351779	120426	0	30213.2	8625.7	98197.2	0	24355.4	33773.5		Desulfovibrio	Cre_D0_XE-34	Δ/ΔIEC_D0	0.477624		map00650	Bacteroides caecimuris	1
						Klebsiella pneumoniae	196706	469992	25888.1	15417.6	49505.8	9686.54	122242	124087	81308.9	139834	31058.8	111941	42056.9	31146.9	467131	120371	0	49534.7	0	99283.1	279655	29179.1	12073.6		Eubacterium	Cre_D0_XE-34	Δ/ΔIEC_D0	0.107109		map00650	Bacteroides reticulotermitis	1
						Tieghemostelium lacteum	28378.4	20961.4	213807	67860.9	106408	129674	3605.98	6339.53	29404.3	13923.4	57080	4995.68	0	0	3198.22	14846.9	0	87546.6	0	4305.3	17585	4904.52	4862.29		Lactobacillus	Cre_D0_XE-34	Δ/ΔIEC_D0	1.1		map00650	Burkholderiales bacterium YL45	1
						Lachnoclostridium phytofermentans	399635	189596	381991	331084	481113	439304	475158	2.20162e+06	1.14887e+06	224831	228902	372518	23542.8	168102	0	280357	206453	668631	765945	565184	426038	825552	730729		Marvinbryantia	Cre_D0_XE-34	Δ/ΔIEC_D0	0.102334		map00680	Bacteroides caecimuris	1
						Porphyromonas crevioricanis	132668	8901.23	45090.4	73872.4	69248	70851.6	699794	311255	187460	492831	251179	238659	64441.2	333478	186798	362063	161739	333989	329957	1.08507e+06	375384	403197	390131		Parabacteroides	Cre_D0_XE-34	Δ/ΔIEC_D0	0.103971		map00680	Lachnospiraceae bacterium A4	1
						Chlamydia trachomatis	209347	34011.1	25709.6	41898.1	89107.1	39259.3	357533	437490	178044	354962	45028.2	205264	0	34452.2	310654	342494	0	341760	255429	443272	319775	224213	343414		Porphyromonas	Cre_D0_XE-34	Δ/ΔIEC_D0	0.100558		map00710	Bacteroides caecimuris	1
						Bacteroides thetaiotaomicron	102188	57717	77925.2	31586.5	86038.6	77826.8	456306	201439	85535.9	154691	89995.9	155040	197884	594604	483277	165997	490668	546923	261268	894762	267407	217674	678229		Prevotella	Cre_D0_XE-34	Δ/ΔIEC_D0	0.289877		map00720	Bacteroides caecimuris	1
						Bacteroides uniformis	3.71457e+06	361138	3.40103e+06	2.66634e+06	3.70488e+06	3.11121e+06	2.73537e+06	4.56199e+06	977468	665051	481718	1.07284e+06	604262	2.03057e+06	808156	1.83971e+06	701114	613245	469119	332890	1.51381e+06	1.78412e+06	1.08207e+06		Solanum	Cre_D0_XE-34	Δ/ΔIEC_D0	0.10996		map00720	Bacteroides reticulotermitis	1
						Butyrivibrio fibrisolvens	1.41554e+06	210771	1.84589e+06	1.10899e+06	2.42694e+06	1378347	1.0679e+06	5.01802e+06	2.91985e+06	2.43651e+06	1.01584e+06	1.51307e+06	33011.1	223599	0	656701	218606	790031	1.3801e+06	803647	646144	1.88088e+06	2.05311e+06		Sphaerochaeta	Cre_D0_XE-34	Δ/ΔIEC_D0	0.100642		map00720	Burkholderiales bacterium YL45	1
						Desulfovibrio alaskensis	55164.3	20387.6	38526.8	19318.1	42746.3	24304.8	0	34886	0	36021.9	11567.2	24178.5	0	29080.1	0	0	0	26229.9	108650	67800.6	37335.3	22573.1	22866.6		Tannerella	Cre_D0_XE-34	Δ/ΔIEC_D0	0.10118		map00920	Desulfovibrio piger	1
						Porphyromonas gingivalis	95912.2	15730.2	20530.9	9240.94	18762.2	29386.6	383796	321235	396710	519684	99809.3	455201	19393.3	63360.5	147796	180577	191505	761072	673444	944979	807793	355046	502184		Alistipes	Cre_D0_XE-46	Δ/ΔIEC_D0	0.119233		map00940	Oscillibacter sp. 1-3	1
						Prevotella ruminicola	252554	78644.2	88948	97488.2	98704.9	218986	912192	606980	466804	389527	276991	545729	23467.6	674620	217859	517943	715433	900538	750786	1.19904e+06	551385	902430	692683		Alloprevotella	Cre_D0_XE-46	Δ/ΔIEC_D0	0.1		map01051	Bacteroides caecimuris	1
						Faecalibacterium prausnitzii	878920	390619	845724	1.51326e+06	1.42545e+06	838850	593482	1.51221e+06	2.50194e+06	1.06161e+06	926446	818491	208691	232442	19026.3	513812	225234	1.23647e+06	1.05861e+06	296075	1.07099e+06	787232	873888		Anaerotruncus	Cre_D0_XE-46	Δ/ΔIEC_D0	0.129738		map01100	Anaerotruncus sp. G3(2012)	1
						Fusobacterium varium	0	0	19109.7	27791.4	154050	16763.8	13740	81239.2	23262.2	19703	16246.9	0	0	267507	0	0	0	0	603093	111094	0	10948.5	11157.1		Bacteroides	Cre_D0_XE-46	Δ/ΔIEC_D0	0.271068		map01100	Bacteroides caecimuris	1
						Fusobacterium ulcerans	22644.3	3123.93	89165.9	0	95915.7	102760	8802.97	0	269108	112565	0	132090	0	786276	0	75657.2	0	149417	443482	34252.2	53513.8	330555	135782		Bradyrhizobium	Cre_D0_XE-46	Δ/ΔIEC_D0	0.159902		map01100	Bacteroides finegoldii	1
						Desulfovibrio desulfuricans	639655	602300	809041	388177	865281	794520	268478	700845	194825	381142	265330	301811	13879.7	380437	114616	1.66801e+06	120997	264062	616543	947576	482818	511636	367296		Desulfomicrobium	Cre_D0_XE-46	Δ/ΔIEC_D0	0.160293		map01100	Bacteroides graminisolvens	1
						Desulfovibrio vulgaris	280688	260105	250281	189261	398950	235201	72059.1	205504	67679.6	62578.4	52562.2	123243	0	92797.6	0	97916.6	0	99544.8	208815	315858	223083	107149	95026.5		Desulfovibrio	Cre_D0_XE-46	Δ/ΔIEC_D0	0.60406		map01100	Bacteroides salyersiae	1
						Desulfovibrio piger	1947511	1.20611e+06	2.7041e+06	1.08271e+06	2.53595e+06	1.64916e+06	708681	1.65847e+06	376845	744243	504048	852430	143922	754736	0	696816	259946	807015	1.6443e+06	1.91857e+06	1.44885e+06	899001	926628		Eubacterium	Cre_D0_XE-46	Δ/ΔIEC_D0	0.11274		map01100	Burkholderiales bacterium YL45	1
						Saccharicrinis fermentans	657914	124620	146961	124158	74202.3	294692	540126	726990	640585	405240	221221	608500	18141.8	282217	317268	335146	424258	853772	584563	1.34673e+06	486105	597951	845152		Lactobacillus	Cre_D0_XE-46	Δ/ΔIEC_D0	1.1		map01100	Clostridiales bacterium CHKCI006	1
						Porphyromonas catoniae	31432.5	0	7361.45	0	21891.4	20298.6	248936	75978.5	44205	79691.5	34700.8	28814.5	7088.48	246520	6800.87	25135.6	202318	162408	143993	216784	37970.6	146658	56835.4		Marvinbryantia	Cre_D0_XE-46	Δ/ΔIEC_D0	0.136327		map01100	Coprococcus catus	1
						Bacteroides cellulosilyticus	20327.5	28718.9	67195.2	29103.4	120305	94309.2	235198	261954	220197	283976	83046.1	257638	138853	269420	208820	505819	122767	285677	172429	272326	266281	162631	398101		Parabacteroides	Cre_D0_XE-46	Δ/ΔIEC_D0	0.103238		map01100	Dorea sp. 5-2	1
						Microscilla marina	162193	93220.8	31703.8	0	30319.3	71730.7	161444	10334.3	38686.3	165763	117910	118740	11237.9	339348	7436.57	191220	348904	11243.1	13608.7	128535	169417	0	18435		Porphyromonas	Cre_D0_XE-46	Δ/ΔIEC_D0	0.10078		map01100	Lachnospiraceae bacterium A4	1
						Parabacteroides goldsteinii	0	0	1.37579e+06	1.95597e+06	1.97721e+06	4.09719e+06	315958	107342	247309	25912.7	12207.8	370942	1.70323e+06	1.25917e+06	8.94967e+06	9.47017e+06	7.33463e+06	213017	259264	71572.5	132339	61934.4	219445		Prevotella	Cre_D0_XE-46	Δ/ΔIEC_D0	0.403862		map01100	Lachnospiraceae bacterium TWA4	1
						Alistipes shahii	386932	340166	630120	629562	727856	189828	449482	1.02745e+06	1.09674e+06	1.15845e+06	600692	913180	74484.2	165907	164380	1.03203e+06	66942	1.77455e+06	746477	1.20088e+06	2.50244e+06	486372	1.7863e+06		Solanum	Cre_D0_XE-46	Δ/ΔIEC_D0	0.109935		map01110	Bacteroides caecimuris	1
						Sphaerochaeta globosa	129770	51494.1	112682	88446.1	151757	103567	1.20862e+06	176360	155740	205286	94510.9	224123	33050.9	1.26162e+06	71996	91822.1	2.59362e+06	481617	442544	373849	196911	265259	216200		Sphaerochaeta	Cre_D0_XE-46	Δ/ΔIEC_D0	0.102043		map01110	Bacteroides salyersiae	1
						Lactobacillus johnsonii	2.08525e+06	3.9943e+06	7.56184e+06	1.72806e+06	4.12909e+06	5.13296e+06	1.34616e+06	2.30989e+06	3.2413e+06	927239	1.86187e+06	7.82523e+06	193676	2.90423e+06	88920	149385	568221	2.14497e+06	195997	1.11821e+06	2.70169e+06	561311	4.34297e+06		Tannerella	Cre_D0_XE-46	Δ/ΔIEC_D0	0.104141		map01110	Burkholderiales bacterium YL45	1
						Opitutus terrae	82170.9	47052	57744	33610.3	72173.9	38482.3	52320.5	56992.4	56641.4	35446.2	17895.6	34928.4	53866.6	0	0	78998.6	30244.2	25616.2	59255	56184.4	143210	0	29434.6		Alistipes	Cre_D0_XE-48	Δ/ΔIEC_D0	0.164588		map01110	Dorea sp. 5-2	1
						Bacteroidales bacterium 6E	40729.1	0	49723.3	48536.6	56238.9	41890.6	351947	283008	182220	215013	94761.4	157224	176903	127065	109222	129664	305920	291627	183256	337316	248098	210947	334519		Alloprevotella	Cre_D0_XE-48	Δ/ΔIEC_D0	0.1		map01110	Lachnospiraceae bacterium A4	1
						Ruminococcus albus	317337	293894	291382	226815	670606	367366	133060	265788	2.84134e+06	1.17996e+06	618140	786408	27592.7	489228	12340.6	401013	565824	1.56252e+06	1.96678e+06	1.03355e+06	826723	609592	1.41645e+06		Anaerotruncus	Cre_D0_XE-48	Δ/ΔIEC_D0	0.190062		map01120	Anaerotruncus sp. G3(2012)	1
						Ruminococcus flavefaciens	155882	46274.9	63095.6	81343.4	90726.1	296344	204382	279865	175777	453120	382278	125378	136465	112321	0	199844	67989.3	223186	219725	92531.1	109485	361770	369957		Bacteroides	Cre_D0_XE-48	Δ/ΔIEC_D0	0.600254		map01120	Bacteroides caecimuris	1
						Prevotella marshii	146775	55648.3	25676.9	61239.9	41210.2	34995	871708	949800	534631	581601	337388	551121	36308.7	97149.9	84173.5	150003	482214	664010	598223	909821	618615	462636	841167		Bradyrhizobium	Cre_D0_XE-48	Δ/ΔIEC_D0	0.195643		map01120	Bacteroides reticulotermitis	1
						Prevotella micans	0	0	0	0	0	0	152842	20754.3	42957.2	86308.2	123953	69798.1	0	17186.7	47720.8	39176.1	41811.6	37704.6	28611.5	167191	118065	166309	174930		Desulfomicrobium	Cre_D0_XE-48	Δ/ΔIEC_D0	0.275926		map01120	Bacteroides salyersiae	1
						Blautia hansenii	73107.5	0	34840.9	36313.2	22008.4	8370.83	38523.6	56697.1	90387.1	77976.2	45550.9	83536.6	22845.1	18066.3	0	49655.9	35467.1	234032	69205.3	42043.1	163487	70093.2	124283		Desulfovibrio	Cre_D0_XE-48	Δ/ΔIEC_D0	0.984652		map01120	Burkholderiales bacterium YL45	1
						Dysgonomonas gadei	330751	86433.3	38204.3	78525.6	95843.2	15857.2	158852	72659.8	67272.6	227285	96169.5	58263.3	87824.7	247015	177909	300811	122124	90799.4	84439.3	130312	239185	118099	72988.4		Eubacterium	Cre_D0_XE-48	Δ/ΔIEC_D0	0.167158		map01120	Dorea sp. 5-2	1
						Prevotella copri	25486.5	50096.5	37385	32248.3	6506.9	92908.8	519249	483756	124633	408835	70680.8	199963	112408	147744	268088	191440	190476	324438	279497	484483	149570	360027	529644		Lactobacillus	Cre_D0_XE-48	Δ/ΔIEC_D0	1.1		map01120	Lachnospiraceae bacterium A4	1
						Sandaracinus amylolyticus	256567	127660	52279.7	281842	432588	0	100092	343942	316718	50109.1	49987.8	41383.6	197725	61086	33968.4	164490	98022.7	82527.3	77720.9	162325	55817.2	62068	96541.6		Marvinbryantia	Cre_D0_XE-48	Δ/ΔIEC_D0	0.176613		map01130	Bacteroides caecimuris	1
						Prevotella timonensis	187695	19529.6	0	32946.9	72137.8	31622	140208	174072	24342	106795	84336.1	92754.1	0	0	13576.6	100054	46937	110452	54614.3	225902	229883	155957	102761		Parabacteroides	Cre_D0_XE-48	Δ/ΔIEC_D0	0.103743		map01130	Bacteroides reticulotermitis	1
						Candidatus Stoquefichus sp. KLE1796	141764	102088	285537	170659	195654	271114	96842	318552	273753	201372	194432	90803.9	55446.5	293851	68815.7	432032	488420	530732	507714	174989	726784	504239	165844		Porphyromonas	Cre_D0_XE-48	Δ/ΔIEC_D0	0.104238		map01130	Bacteroides salyersiae	1
						Coprococcus catus	316959	56941.2	341716	326993	343850	247700	229977	1.14679e+06	1.47455e+06	877207	355325	480836	53277.2	949544	22465.8	161572	85100.1	1110412	1.55447e+06	141743	474842	591922	524675		Prevotella	Cre_D0_XE-48	Δ/ΔIEC_D0	0.858073		map01130	Burkholderiales bacterium YL45	1
						Paenibacillus polymyxa	75432	87382.3	0	509528	0	0	35158.9	133706	0	24280.2	41031.3	0	0	0	0	39260.9	0	55992.8	122983	0	68569.5	15172.2	18715.4		Solanum	Cre_D0_XE-48	Δ/ΔIEC_D0	0.120565		map01130	Dorea sp. 5-2	1
						Bacillus thuringiensis	97899.6	59753.1	79766.2	0	26679.4	102233	44024	103866	28022.8	4.10872e+06	37499.3	47681.6	0	14889.7	0	15148.8	14436.2	48415.1	110303	2424154	82032.5	68840.2	74069.8		Sphaerochaeta	Cre_D0_XE-48	Δ/ΔIEC_D0	0.102335		map01130	Lachnospiraceae bacterium A4	1
						Pelosinus sp. UFO1	303684	71923.9	450294	133748	740653	327363	415629	791246	409995	355927	202605	292809	0	71274.7	0	580193	12420.6	57972.3	110745	0	28879.9	23782.5	42575.8		Tannerella	Cre_D0_XE-48	Δ/ΔIEC_D0	0.103711		map01200	Bacteroides caecimuris	1
						Paludibacter jiangxiensis	186660	263633	180230	100369	346779	192681	215582	232813	152344	218942	117247	541231	705218	1.13534e+06	809528	552080	1.08461e+06	246996	680961	396040	238336	715659	657951		Alistipes	Cre_D0_XE-49	Δ/ΔIEC_D0	0.140312		map01200	Bacteroides reticulotermitis	1
						Clostridium cellulovorans	746819	1418942	421792	374932	533159	172020	402819	662594	676085	763177	52295.4	67472.9	41990.6	196914	0	110283	177096	128594	42675.6	87909.9	20897.2	38504.1	42657.7		Alloprevotella	Cre_D0_XE-49	Δ/ΔIEC_D0	0.1		map01200	Burkholderiales bacterium YL45	1
						Clostridioides difficile	84614.6	0	30165	42268.3	33122.4	14161.3	122965	64812	136450	167819	27488.6	39980	0	0	0	66641.1	0	75526.5	180460	172681	19228.2	199365	179322		Anaerotruncus	Cre_D0_XE-49	Δ/ΔIEC_D0	0.158613		map01200	Dorea sp. 5-2	1
						Clostridium pasteurianum	0	0	20902	32871.5	18881.5	0	0	0	110403	0	27014.7	24525	0	0	0	0	23510.6	72486.2	107729	0	21755.4	24538.3	138388		Bacteroides	Cre_D0_XE-49	Δ/ΔIEC_D0	0.44436		map01230	Bacteroides caecimuris	1
						Clostridium sp. (strain ATCC 29733 / VPI C48-50)	140365	0	18687.5	138061	36373.6	83125.7	10748.6	64525.1	163205	95870	56544.5	142145	45906.4	0	0	29934.1	61633.8	168985	264481	70193.9	206809	92890.1	36005.5		Bradyrhizobium	Cre_D0_XE-49	Δ/ΔIEC_D0	0.199792		map01230	Dorea sp. 5-2	1
						Thermoclostridium stercorarium	184675	188462	297440	115928	194373	127279	51647	318113	146256	224610	250849	157714	25932.4	31478.2	47474.6	206853	171253	196907	85746	281343	239471	250286	253358		Desulfomicrobium	Cre_D0_XE-49	Δ/ΔIEC_D0	0.262546		map02020	Anaerotruncus sp. G3(2012)	1
						Enterocloster clostridioformis	52032.5	59458.1	123824	81822.1	70061.8	30167.5	0	95919.4	29705.8	0	0	20695.8	0	110672	0	47691.4	29322.2	104681	276060	0	16424	55256.1	60641.8		Desulfovibrio	Cre_D0_XE-49	Δ/ΔIEC_D0	0.926381		map02020	Burkholderiales bacterium YL45	1
						Clostridium kluyveri	35488.8	0	27815.4	33615	84492.1	90847.4	44327.9	61861.3	63602.6	169123	80796.3	38702.4	28858.2	84902.9	0	320644	61565.9	197354	227639	16110.3	102108	94711.5	149073		Eubacterium	Cre_D0_XE-49	Δ/ΔIEC_D0	0.158441		map02040	Anaerotruncus sp. G3(2012)	1
						Clostridium baratii	0	0	0	0	36820	0	0	0	53916.5	0	0	13722.7	204306	0	106573	0	0	529126	0	0	0	641841	768635		Lactobacillus	Cre_D0_XE-49	Δ/ΔIEC_D0	1.1		map03010	Burkholderiales bacterium YL45	1
						Lactobacillus reuteri	3.43773e+06	17400000	4.09441e+06	2.71856e+06	6.22823e+06	9.15985e+06	13100000	9.70164e+06	7.82712e+06	14900000	7.86798e+06	7.74982e+06	1.01075e+06	4.96573e+06	3.21365e+06	666654	227825	583157	236053	4.0788e+06	300657	3.17387e+06	8.62264e+06		Marvinbryantia	Cre_D0_XE-49	Δ/ΔIEC_D0	0.14412		map03010	Eubacterium plexicaudatum	1
						Lactobacillus murinus	6034.78	434976	45456.2	0	4.07324e+06	89321.1	5.39718e+06	1.58188e+06	100625	6.19653e+06	28765.3	25939.2	15700000	26600000	7.88929e+06	3.52304e+06	495541	2.22184e+06	1.32385e+06	5.15409e+06	4.74746e+06	6.98375e+06	8.47553e+06		Parabacteroides	Cre_D0_XE-49	Δ/ΔIEC_D0	0.103487		map03010	Herbinix luporum	1
						Lactobacillus salivarius	59878.7	0	0	0	0	0	0	0	45006.6	0	5150.71	0	49421.4	0	0	43530.4	31533.1	30516.9	0	0	78363.3	0	0		Porphyromonas	Cre_D0_XE-49	Δ/ΔIEC_D0	0.102437		map03010	Lachnospiraceae bacterium MD335	1
						Lactobacillus vaginalis	5068.9	29944.8	0	15034.1	24444.6	52506.6	59793.2	29724.8	56208.3	48293.2	29727.6	22276.2	0	71485.4	0	4801.24	0	20029.6	0	0	0	0	41761.8		Prevotella	Cre_D0_XE-49	Δ/ΔIEC_D0	0.705465		map03010	Ruminococcus champanellensis	1
						Bradyrhizobium sp. DFCI-1	3071655	7383200	1079240	1651214	3535653	3820580	1533671	2235411	1702294	1989456	1188946	2353974	4010577	7471734	2748449	1404028	2809952	1591786	949306	946493	1109348	1259889	1870167		Solanum	Cre_D0_XE-49	Δ/ΔIEC_D0	0.110353		map03010	Tannerella sp. oral taxon HOT-286	1
						Peptoclostridium acidaminophilum	85190	18394.4	55233.9	273548	94317.5	106409	94265.3	168102	127159	151567	97451.2	35655.5	0	52456.6	0	20991.6	37474.9	65467.5	251015	85213.9	78225.1	157263	88081.8		Sphaerochaeta	Cre_D0_XE-49	Δ/ΔIEC_D0	0.106728		map03320	Marvinbryantia formatexigens	1
						Eubacterium limosum	122035	252402	228052	220163	534182	106185	63228.6	241790	727836	259887	158729	62959.4	138994	132864	0	111141	27108.5	242820	257338	61841.5	132266	120078	572898		Tannerella	Cre_D0_XE-49	Δ/ΔIEC_D0	0.103937		map04145	Mus musculus	1
						Clostridium sp. (strain SY8519)	120759	94389.7	102765	45947.2	131719	97763.9	152250	179073	169954	550265	318515	73423.2	36188	10044.3	0	270559	253820	220615	182200	171330	310860	318717	136931		Alistipes	Cre_D0_XE-50	Δ/ΔIEC_D0	0.115495		map04214	Burkholderiales bacterium YL45	1
						Lachnospiraceae bacterium JC7	2.43104e+06	426197	1.20357e+06	2607514	3.15495e+06	1.5409e+06	1.43226e+06	3.19344e+06	1.71242e+06	2.49696e+06	2.42221e+06	3.0607e+06	468116	1286116	84563.5	1.51522e+06	1699652	2.07739e+06	2.14435e+06	619761	1.56524e+06	2.44295e+06	2.60087e+06		Alloprevotella	Cre_D0_XE-50	Δ/ΔIEC_D0	0.1		map04621	Anaerotruncus sp. G3(2012)	1
						Subdoligranulum variabile	255720	77679	238561	208379	205086	111928	164626	396758	244696	744722	923701	148361	32588.5	0	0	142803	192369	189145	123298	138964	417737	431690	230395		Anaerotruncus	Cre_D0_XE-50	Δ/ΔIEC_D0	0.160027		map04626	Anaerotruncus sp. G3(2012)	1
						Butyricicoccus pullicaecorum	486234	96735.7	88810.8	935293	158727	138752	200923	192373	101720	241106	845494	179906	0	115698	0	163857	308714	932098	1.30824e+06	107447	1.15726e+06	1.00708e+06	367605		Bacteroides	Cre_D0_XE-50	Δ/ΔIEC_D0	0.38345		map04626	Marvinbryantia formatexigens	1
						Alistipes finegoldii	359576	60032.7	272289	389215	408955	254236	98524.7	232169	180284	358362	267987	336574	28976.8	106076	6753.23	395765	29901.9	300022	99346.2	97659.7	618104	115316	373800		Bradyrhizobium	Cre_D0_XE-50	Δ/ΔIEC_D0	0.157468		map05132	Anaerotruncus sp. G3(2012)	1
						Clostridium sp. M62/1	256769	121221	120140	250001	252616	167577	90208.8	263975	225847	431485	271317	186454	0	68508.5	0	89480.1	194980	215522	196648	87955.6	374449	270621	127586		Desulfomicrobium	Cre_D0_XE-50	Δ/ΔIEC_D0	0.188433		map05134	Anaerotruncus sp. G3(2012)	1
						Mus musculus	18900000	37600000	12400000	14500000	17100000	21000000	6.20587e+06	9.23981e+06	14100000	22100000	14700000	9.92658e+06	13200000	6.55231e+06	11200000	8.36159e+06	13100000	13100000	6.72987e+06	13100000	5.83486e+06	13600000	7.62332e+06		Desulfovibrio	Cre_D0_XE-50	Δ/ΔIEC_D0	0.557922		map05134	Burkholderiales bacterium YL45	1
						Firmicutes bacterium ASF500	17900000	13800000	6.72273e+06	10500000	17500000	15100000	7.25319e+06	13400000	6.68958e+06	15500000	8.38663e+06	7.97796e+06	2.19334e+06	6.83008e+06	141438	15000000	11200000	13400000	18500000	9.54927e+06	17200000	13600000	14000000		Eubacterium	Cre_D0_XE-50	Δ/ΔIEC_D0	0.116394
						Clostridiales bacterium S5-A14a	66550.7	58803.5	32009.7	30572.5	154235	152574	102661	359300	59831.6	223151	118306	58311.6	0	145548	78571.6	138324	14884.8	106132	260659	197237	256821	178685	187355		Lactobacillus	Cre_D0_XE-50	Δ/ΔIEC_D0	1.1
						Streptosporangium roseum	32958.9	0	35321.4	56656.7	94125	46217.7	325025	95503.7	96107.1	128985	100407	105652	0	340129	41727.5	75219	525820	163061	164938	203773	144634	101281	77525.4		Marvinbryantia	Cre_D0_XE-50	Δ/ΔIEC_D0	0.109787
						Fusobacterium hwasookii	0	0	73779.3	9286.53	59623.1	4545.69	28855.2	44387.5	18072.1	40727.9	18361.8	20028.8	0	0	43785.4	151549	14055.9	71446.6	31870.8	0	62274.7	48386.4	208612		Parabacteroides	Cre_D0_XE-50	Δ/ΔIEC_D0	0.101152
						Trichoplax adhaerens	39067.1	13779.1	0	39863.7	117311	173719	80133.6	0	115700	68319.7	48452.8	49874	0	53889.6	38500	98566.2	111878	19549.2	153938	141397	268841	295534	131861		Porphyromonas	Cre_D0_XE-50	Δ/ΔIEC_D0	0.101014
						Niastella koreensis	86727.7	110620	74729	91477.1	297964	445336	150162	129682	205271	243928	60170	118543	89216.4	161450	298719	301280	229381	200431	110229	169231	170878	157966	247488		Prevotella	Cre_D0_XE-50	Δ/ΔIEC_D0	0.499808
						Clostridium disporicum	29547.5	355841	64153.5	249772	73577	49346.3	33482.6	105312	104412	462871	46717.8	47420.3	24733.7	35893.2	0	25132.2	16174.5	53481.7	89063.2	32901.7	52590.6	282114	48493.8		Solanum	Cre_D0_XE-50	Δ/ΔIEC_D0	0.107127
						[Clostridium] methylpentosum	77534.5	62769	84513.4	211830	206677	174967	197629	647668	254645	335807	49306.7	6036.84	0	198749	0	79991.4	102556	465757	681561	101435	409560	605073	38260.5		Sphaerochaeta	Cre_D0_XE-50	Δ/ΔIEC_D0	0.102764
						Clostridium saccharolyticum	484153	124412	496929	295371	685305	599347	132848	309530	457150	466350	333148	389247	71918.2	200326	0	389314	94744.6	445848	481702	208386	481087	326253	250184		Tannerella	Cre_D0_XE-50	Δ/ΔIEC_D0	0.101477
						Porphyromonadaceae bacterium COT-184 OH4590	8573.76	0	13483.5	0	23496.1	11174	206668	147745	47961.5	39537.5	35717.7	38848.3	0	55538.9	100278	142712	326644	125004	99871.6	185040	97445.3	89214.2	67862.3		Alistipes	Wt_D0_XE-20	fl/fl_D0	0.14811
						Bacteroides intestinalis	59140.6	85125	47398.6	41755	76875.1	48217.4	43972.4	17779.2	22182	61071.8	56405.9	67306.2	0	0	215654	196644	918640	123429	228639	38233.1	26417.3	122370	152631		Alloprevotella	Wt_D0_XE-20	fl/fl_D0	0.101224
						Gemella bergeri	515322	91656.3	171271	261770	75866.9	59631.9	235459	289782	74667	334077	40283.9	225733	0	0	44134.7	457920	0	54190	51184.9	149931	161086	116033	118183		Anaerotruncus	Wt_D0_XE-20	fl/fl_D0	0.107112
						Hungateiclostridium clariflavum	23888.3	0	88293.8	87248.1	176279	0	34224.7	54679.2	102269	0	98989.1	126824	0	23833.3	0	0	25172.5	181258	213692	0	46997.3	14989.9	0		Bacteroides	Wt_D0_XE-20	fl/fl_D0	0.667929
						Alistipes inops	1.11907e+06	332623	646763	740228	958196	745289	1.67853e+06	1.30727e+06	728138	1.14179e+06	612738	1.13983e+06	76701.7	513444	693052	968697	1.03885e+06	1.24112e+06	1.19179e+06	1.64843e+06	1.50691e+06	1.30408e+06	1.66831e+06		Bradyrhizobium	Wt_D0_XE-20	fl/fl_D0	0.1259
						Mucispirillum schaedleri	35200000	14900000	39600000	19300000	48200000	38900000	15300000	54300000	31900000	44400000	24400000	22500000	61200000	50500000	2.86055e+06	112000000	39300000	35200000	51700000	26100000	14600000	45700000	24600000		Desulfomicrobium	Wt_D0_XE-20	fl/fl_D0	0.14326
						Stomatobaculum longum	136069	10781.7	24261.8	86332.4	110672	177764	17074.8	50004.6	103745	174570	88043.5	129768	11575.7	59900.4	0	77286.6	52921.2	92267.9	114352	20459.3	214596	86327.7	186056		Desulfovibrio	Wt_D0_XE-20	fl/fl_D0	0.271535
						Bacteroides finegoldii	300369	530134	103084	104347	109413	147220	210046	132040	247902	180926	128437	148474	1.12397e+06	1.44877e+06	786083	1.45099e+06	890884	344637	333126	354212	129962	165076	396088		Eubacterium	Wt_D0_XE-20	fl/fl_D0	0.112134
						Butyrivibrio proteoclasticus	566398	215636	667540	506976	1.11423e+06	355444	413367	976494	715396	895333	291493	704541	23743.3	152120	0	229473	274410	529244	586595	296776	797178	811169	708445		Lactobacillus	Wt_D0_XE-20	fl/fl_D0	1.1
						Clostridium sp. ASBs410	75701.6	0	54111.9	85073.1	69001.5	0	26937.9	100670	181143	10795.2	0	4706.67	0	75524.6	0	76497.3	23021.1	107074	104621	8223.31	61095.4	82954	19873.4		Marvinbryantia	Wt_D0_XE-20	fl/fl_D0	0.110363
						Desulfomonile tiedjei	155642	84079.2	87716.1	126068	112822	58592.7	43290.4	112186	64601.6	73124.9	45626.7	56078.7	8249.97	128623	0	69672.3	64450.4	79501	171323	120693	69904.5	101775	49705.7		Parabacteroides	Wt_D0_XE-20	fl/fl_D0	0.1
						Acetonema longum	268453	134545	286148	321008	269374	178972	60254.4	140445	76213	542740	57452.4	230863	0	0	0	118300	57950.8	139351	96104.1	73756.1	163193	198275	266018		Porphyromonas	Wt_D0_XE-20	fl/fl_D0	0.104221
						Prevotella enoeca	40758.4	20727.7	0	17507.1	0	0	64290.9	7482.66	30993.9	247057	83672.9	11144.7	0	0	31018.8	116489	0	34163.7	16558.1	45731.3	44367.4	101467	3641.29		Prevotella	Wt_D0_XE-20	fl/fl_D0	1.0939
						Alloprevotella tannerae	199352	38468.2	58365.9	114171	55391.4	184415	635176	455329	323159	440485	431426	387221	75948.2	230336	134908	492210	672181	403477	361911	795890	474093	462784	241664		Solanum	Wt_D0_XE-20	fl/fl_D0	0.101959
						Desulfovibrio sp. 6_1_46AFAA	94871.2	70998.1	114177	56734.2	91101.3	77385.7	43502.2	73301.4	17563.7	41709.6	36975.9	36167.7	0	0	0	40200.7	0	47616.6	82326.7	110828	83567.6	54266.4	55245.2		Sphaerochaeta	Wt_D0_XE-20	fl/fl_D0	0.157681
						Desulfotignum phosphitoxidans	426335	89606.7	212358	175510	490297	355942	211426	410561	195281	504120	222021	276761	30747.3	228969	0	522184	153955	694810	784736	437782	586529	982953	900690		Tannerella	Wt_D0_XE-20	fl/fl_D0	0.11307
						Bacteroides graminisolvens	287705	220400	235584	59576.7	185532	233602	836707	841111	338902	459841	181521	367825	84417.5	328898	1.02952e+06	503394	113635	823148	686043	1.36311e+06	780292	573457	952781		Alistipes	Wt_D0_XE-21	fl/fl_D0	0.134441
						Blautia sp. YL58	1.27164e+06	386118	761017	653394	1.62552e+06	1.09484e+06	829941	1.50755e+06	1.14425e+06	1.62336e+06	678131	1.09281e+06	185943	415039	0	707352	520578	1.70161e+06	1351713	1.16637e+06	1.79797e+06	2.03912e+06	1.64228e+06		Alloprevotella	Wt_D0_XE-21	fl/fl_D0	0.100279
						Bacteroides caecimuris	878945	890350	221030	812487	219251	410334	188174	797015	222915	286611	120060	291544	5.37955e+06	7.21433e+06	28800000	13300000	6.41861e+06	941557	572888	120992	225133	72697.5	2.25677e+06		Anaerotruncus	Wt_D0_XE-21	fl/fl_D0	0.116111
						Prevotella baroniae	41818.1	11973	29528	61406.2	72447.1	21251.8	411152	501620	165701	121168	62242	151366	0	142704	79218.5	211202	0	421154	336012	559392	345124	259928	312225		Bacteroides	Wt_D0_XE-21	fl/fl_D0	0.551908
						Parabacteroides johnsonii	0	13506.3	0	0	17494.7	0	23858.4	0	0	15944.6	0	23883.3	0	24578.6	201742	130814	45435.3	86552.6	44843.2	59961.2	58099.2	49387.1	83676.2		Bradyrhizobium	Wt_D0_XE-21	fl/fl_D0	0.128699
						Roseburia intestinalis	700091	138060	3.23839e+06	696232	1.38531e+06	632349	632187	1778502	2.11185e+06	1.66023e+06	816499	619125	252112	257214	0	575700	1.36385e+06	660650	736777	401466	971897	643829	1.28639e+06		Desulfomicrobium	Wt_D0_XE-21	fl/fl_D0	0.14207
						Clostridiales bacterium CHKCI006	142350	155518	414956	310898	552725	459317	51980.9	45437.8	146698	102523	54538.7	74509.8	0	11841.2	142356	239728	158550	109238	117998	48585.8	157357	74189.6	79704.3		Desulfovibrio	Wt_D0_XE-21	fl/fl_D0	0.308272
						Clostridiales bacterium CHKCI001	873063	513608	654351	966574	916411	451012	500134	1.25446e+06	1.74699e+06	1.36913e+06	729164	1196734	15226	486149	9504.48	384648	121769	1.14864e+06	1.3099e+06	316140	998514	669130	669401		Eubacterium	Wt_D0_XE-21	fl/fl_D0	0.125634
						Coriobacteriaceae bacterium CHKCI002	285923	499997	164261	70699.2	373892	135913	129275	0	274181	0	282074	169562	1682720	2245160	670970	99592.9	1069860	188071	134650	174031	141792	0	482910		Lactobacillus	Wt_D0_XE-21	fl/fl_D0	1.1
						Alistipes sp. CHKCI003	2.38406e+06	605047	1.45517e+06	2.41909e+06	2.6498e+06	1.49976e+06	557778	1.12106e+06	802901	2.85844e+06	1.49456e+06	3.04724e+06	49515.2	196133	290052	1.56062e+06	148017	1.26178e+06	464137	672814	3615398	615178	2.10584e+06		Marvinbryantia	Wt_D0_XE-21	fl/fl_D0	0.125952
						Eubacteriaceae bacterium CHKCI005	104977	21894.8	89382.3	141701	125949	86430.6	33874.5	150903	141010	120736	37544.4	42113.2	0	69369.7	0	26395.1	31012.7	64994	192888	36321.7	36577.2	100846	59338.5		Parabacteroides	Wt_D0_XE-21	fl/fl_D0	0.1
						Eubacteriaceae bacterium CHKCI004	588143	176574	275991	396842	611007	472722	394656	1.32065e+06	1.10722e+06	1.07217e+06	1.21148e+06	648891	164336	404983	0	397000	214603	1.1752e+06	1.53088e+06	576043	1012250	1.05457e+06	843744		Porphyromonas	Wt_D0_XE-21	fl/fl_D0	0.103345
						Pseudoalteromonas luteoviolacea	69118.2	0	0	81024.3	0	91168	231567	327560	110589	39754.7	5575.57	46611.9	0	150659	0	24245.4	0	115423	99049.9	167019	113389	138648	118953		Prevotella	Wt_D0_XE-21	fl/fl_D0	0.820946
						Lachnospiraceae bacterium 3_1_57FAA_CT1	293988	34343.2	234576	252673	264629	360811	296467	708413	510643	916971	591000	309185	11329.6	141817	12251.3	73823.1	58345.9	933725	929373	399212	822389	1.04026e+06	460468		Solanum	Wt_D0_XE-21	fl/fl_D0	0.103472
						[Eubacterium] brachy	135854	0	0	66268.6	17030.7	0	10239.9	103376	32708.6	0	27577.5	21909.6	78649.1	39197.9	0	67926.3	10447.3	20017.3	35974.9	17106.7	19645.4	89194.1	61857.9		Sphaerochaeta	Wt_D0_XE-21	fl/fl_D0	0.105061
						[Eubacterium] nodatum	0	12091.7	0	0	0	21425.4	6823.78	52602.2	0	0	0	0	83924.2	110386	42908.6	74321.1	42172.6	28906.8	57857.9	20252.7	61933.8	35084.6	26378.2		Tannerella	Wt_D0_XE-21	fl/fl_D0	0.110733
						Carnobacterium maltaromaticum	0	0	318939	0	259957	109064	203821	365870	76011	6002.39	7375.89	272012	0	0	0	0	0	32120.2	30726.8	13878.6	45580.1	174426	41709.5		Alistipes	Wt_D0_XE-22	fl/fl_D0	0.150802
						Prevotella pallens	18765.3	0	0	13669.9	4192.65	0	54621.4	49795.1	36068.2	41360.4	23931.7	49531.7	0	30442.8	0	62056.2	4469.77	12874.4	9131.26	76710.2	31805.7	39723	64740.5		Alloprevotella	Wt_D0_XE-22	fl/fl_D0	0.1
						Prevotella stercorea	123717	9292.62	132055	26335.1	134188	68031.4	589943	528221	455685	523527	148557	663072	72894.9	100846	224981	310287	187478	552445	501990	471071	456577	219535	528384		Anaerotruncus	Wt_D0_XE-22	fl/fl_D0	0.120129
						Bacteroides reticulotermitis	227458	0	73405.3	109563	126022	107118	555545	623953	243948	364675	132256	148629	58130.8	399480	529165	477786	67695.5	648736	485479	790326	353930	442784	785195		Bacteroides	Wt_D0_XE-22	fl/fl_D0	0.650968
						Phaeodactylum tricornutum	339746	15779	65009.4	413569	711384	65114.4	197083	534617	537376	61333.8	24957.3	218822	0	81586.3	0	0	0	139907	346883	229050	72479.6	168364	337639		Bradyrhizobium	Wt_D0_XE-22	fl/fl_D0	0.141435
						Clostridiales bacterium KLE1615	271903	253671	391484	267288	417887	245266	225159	605339	632213	485781	298730	293905	47139.1	145227	145539	344457	56422.1	380286	408032	331268	275339	471139	472786		Desulfomicrobium	Wt_D0_XE-22	fl/fl_D0	0.160446
						Prevotella saccharolytica	105153	0	0	0	0	0	102204	79020.9	95633.6	100917	132137	14013.7	6579.25	0	139245	246274	44062.8	187395	98019.7	154057	244157	122645	80780.6		Desulfovibrio	Wt_D0_XE-22	fl/fl_D0	0.269291
						Proteiniphilum sp. 51_7	108340	14463.5	39288.4	91863.9	71625.7	46051.6	72610	80722.9	104876	191699	97889	143675	7641.73	7070.81	188384	251432	6220.63	175359	112055	133048	176789	137790	62539.7		Eubacterium	Wt_D0_XE-22	fl/fl_D0	0.179574
						Johnsonella ignava	0	0	109101	226540	302542	36407.6	138137	553362	435007	246483	165920	103713	17397.9	0	0	90312	0	44236.4	104879	0	31784.4	6084.14	26108.1		Lactobacillus	Wt_D0_XE-22	fl/fl_D0	0.993083
						Catonella morbi	3.09249e+06	214021	626074	1.96754e+06	1.73644e+06	635092	900638	2.31792e+06	1.90484e+06	987928	628632	2.52509e+06	41496.6	1.4522e+06	118205	438587	694573	2.33658e+06	3.14966e+06	562847	1.79814e+06	1.52552e+06	2.15153e+06		Marvinbryantia	Wt_D0_XE-22	fl/fl_D0	0.14415
						Pseudobacteroides cellulosolvens	363943	344694	121607	135756	348700	105201	266644	286737	135536	356461	147772	355562	504637	0	453501	256437	707866	279369	283311	422721	413774	359696	366398		Parabacteroides	Wt_D0_XE-22	fl/fl_D0	0.100097
						Prevotella dentalis	1.20304e+06	1527610	0	430271	617252	600830	713641	824044	300695	577718	314194	745872	0	945632	369103	391412	29724.9	1.00675e+06	752405	1.66085e+06	788934	649083	822402		Porphyromonas	Wt_D0_XE-22	fl/fl_D0	0.102521
						Mycena chlorophos	93769.7	0	87219	164214	96760.2	254025	157072	43450.6	280375	236686	37713.6	184494	0	0	319059	177681	0	176979	67460.1	180374	217374	108712	64943.1		Prevotella	Wt_D0_XE-22	fl/fl_D0	1.1
						Oceanimonas sp. (strain GK1)	89421	52957.4	208555	95035.1	162311	177310	22400	18083.9	7137.56	98642.1	33465.1	88107.9	0	0	27781.4	24252.3	0	58681.1	13378.6	50062.3	51917	14485.8	8647.18		Solanum	Wt_D0_XE-22	fl/fl_D0	0.106644
						Lachnospiraceae bacterium 1_4_56FAA	51480	12991.1	67706.3	46522.7	59910.7	50521.2	72853.1	37578.9	44527.6	68515.4	97725.6	55040.3	0	26849.2	25869.7	97288.5	0	156333	176740	201381	113506	454076	101705		Sphaerochaeta	Wt_D0_XE-22	fl/fl_D0	0.108885
						Dorea sp. D27	128868	84116.4	115057	70243.6	150522	88209.4	55675	181662	303599	364157	374603	90092.6	113349	146730	0	215282	61715.1	215618	440100	90302.1	233279	201022	125580		Tannerella	Wt_D0_XE-22	fl/fl_D0	0.110064
						Acetivibrio ethanolgignens	2.29677e+06	243224	1.57014e+06	1.80596e+06	2412056	1.58545e+06	797402	2.74151e+06	5.17276e+06	2.75305e+06	898606	2.27812e+06	31300.9	1.31971e+06	26957.5	236049	373115	2.67623e+06	3.17721e+06	997440	1.47549e+06	2.70385e+06	2.51932e+06		Alistipes	Wt_D0_XE-31	fl/fl_D0	0.131689
						Bacteroides helcogenes	540985	29075.4	142565	199229	279412	198629	75934.4	84225.1	131999	75130.6	53223.7	23247.1	80286.1	88754.1	14724.2	107783	740893	179863	78404.1	53809.9	56950.6	160553	194773		Alloprevotella	Wt_D0_XE-31	fl/fl_D0	0.1
						Prevotella bryantii	2271357	2.67422e+06	527282	1.10463e+06	322531	678131	473406	323148	90465.1	395855	1051858	3.89759e+06	168804	879166	724490	608676	345711	823457	558672	1.02915e+06	400714	476192	179551		Anaerotruncus	Wt_D0_XE-31	fl/fl_D0	0.114542
						Treponema azotonutricium	0	10228.8	50710	22214.3	65195.5	17809.6	9825.56	29644.1	0	56508.5	45376.2	18102.3	0	0	0	0	0	0	0	0	0	23606.4	11026.6		Bacteroides	Wt_D0_XE-31	fl/fl_D0	0.557778
						Porphyromonas uenonis	128015	0	0	42968.1	0	40706.7	181344	188650	51356.6	292378	94604.9	282924	0	70698.7	205642	148426	0	153393	130505	334050	145709	245040	402897		Bradyrhizobium	Wt_D0_XE-31	fl/fl_D0	0.134829
						Fusicatenibacter saccharivorans	90480.8	90904.3	186390	150750	294529	111341	40881.6	14295	37330.6	47058.3	31388.4	222585	0	0	0	147421	38545.4	39906.4	56176.6	73840.2	246356	335807	146011		Desulfomicrobium	Wt_D0_XE-31	fl/fl_D0	0.141321
						Streptococcus mitis	239174	0	104434	84087.6	173439	141324	50475.1	120324	146670	36977.6	139799	126172	0	0	0	0	0	0	0	0	76091.8	8799.76	0		Desulfovibrio	Wt_D0_XE-31	fl/fl_D0	0.282851
						Ruminococcaceae bacterium D16	1.38669e+06	420690	718971	973112	1.38706e+06	1.53869e+06	493294	1.66594e+06	1.49852e+06	1.94603e+06	667976	830394	35258.6	630223	26488.6	834345	1.32297e+06	1.28779e+06	2.38231e+06	808132	2.0517e+06	1.67241e+06	2.10325e+06		Eubacterium	Wt_D0_XE-31	fl/fl_D0	0.141206
						Candidatus Azobacteroides pseudotrichonymphae	9853.46	0	0	20092.6	30704.7	36522.4	158784	183865	41392.3	134392	50942.3	52120.4	0	27730.5	237955	198945	0	135012	122183	203857	101102	105071	48290.1		Lactobacillus	Wt_D0_XE-31	fl/fl_D0	1.1
						Bacteroides eggerthii	371212	238263	297648	244585	271083	245106	369776	430767	267770	161560	163089	263007	34482.5	360660	90744.3	86871.2	88494.7	488757	459082	853090	410728	330883	530312		Marvinbryantia	Wt_D0_XE-31	fl/fl_D0	0.114202
						Tannerella forsythia	98404.1	7446.54	61395.2	64002.5	119369	68131.7	462833	404212	147312	235847	82589.5	194972	73421.4	206649	845128	545186	583507	422031	356094	705179	395357	277005	429097		Parabacteroides	Wt_D0_XE-31	fl/fl_D0	0.100186
						Porphyromonas macacae	90763.1	53030.1	84214.9	23002.7	68006.6	63681.1	229698	260131	137486	88281.5	10785.4	24940.7	111013	71197.9	94675.4	181388	12659.5	369961	271639	182557	232257	139609	280672		Porphyromonas	Wt_D0_XE-31	fl/fl_D0	0.10275
						Bacteroides ovatus	0	0	24140.6	0	37062.7	0	0	0	0	10401.5	5204.21	0	0	0	488770	193824	90570.3	22354.1	40324.3	49886.4	56013.2	26922.4	75953.1		Prevotella	Wt_D0_XE-31	fl/fl_D0	0.801173
						Alistipes putredinis	1.0811e+06	414416	837330	1.00899e+06	1.06647e+06	1.07619e+06	429201	692808	422901	1.11846e+06	738811	1.03188e+06	5744.28	44330.3	323259	2.13182e+06	81825.1	682972	364826	691029	1.43096e+06	492233	1.22664e+06		Solanum	Wt_D0_XE-31	fl/fl_D0	0.10224
						Odoribacter splanchnicus	1.42813e+06	1.6258e+06	1.16415e+06	2.63649e+06	1.69716e+06	1.21517e+06	904293	1.63146e+06	2.85307e+06	1.26306e+06	2.67057e+06	3.14432e+06	64063.9	63219	50702.9	637704	0	1.74371e+06	1.10785e+06	848063	2.12266e+06	747240	2.28138e+06		Sphaerochaeta	Wt_D0_XE-31	fl/fl_D0	0.107651
						Porphyromonas endodontalis	138455	15229.8	51850.9	80893.1	89264.5	43682.2	746171	272044	202168	281764	196324	464724	12383.2	357578	178261	298604	577231	437967	475855	731688	549776	468185	437358		Tannerella	Wt_D0_XE-31	fl/fl_D0	0.10792
						Prevotella bivia	0	0	0	14543.7	0	17874.7	9954.28	30423.3	31059.9	51166.8	31214.9	32956.6	0	0	0	33089.5	0	55948.1	26138.8	46406.3	49341	38234.2	21289.1		Alistipes	Wt_D0_XE-32	fl/fl_D0	0.138583
						Prevotella buccae	107299	28314.9	0	327218	48412	58174.9	290538	178598	374314	173155	162077	129177	0	123711	233048	148784	158756	166816	130265	208591	162996	134739	105395		Alloprevotella	Wt_D0_XE-32	fl/fl_D0	0.100184
						Prevotella disiens	49751.1	0	0	15321.5	0	0	34263.2	12575	0	30888.8	16947.3	45182.8	0	0	94063.2	49941.3	16220.3	37837.8	27580.2	40927.4	38777.9	42417.9	52563.4		Anaerotruncus	Wt_D0_XE-32	fl/fl_D0	0.147882
						Prevotella oralis	158388	0	0	29086.8	28643.8	62930.9	44132	63026.1	105818	109181	65945.1	323772	0	52681.7	63807.8	105148	0	136332	236072	141038	205281	241024	242070		Bacteroides	Wt_D0_XE-32	fl/fl_D0	0.45739
						Prevotella oris	29569.5	14599.6	83680.8	8383.94	37898.2	55360.6	48709.3	0	105893	145299	104465	57386.1	56419.6	0	74288	154742	41279.5	386456	293043	568480	251165	36667	10617.1		Bradyrhizobium	Wt_D0_XE-32	fl/fl_D0	0.137166
						Prevotella oulorum	59480.2	9757.81	61961.7	51630.1	22701.2	59848.9	46129.9	61493.4	13956.3	34320.6	35757.8	50743.4	42895.3	0	57548	114338	0	66254	42515.4	58837.5	62022.3	49032.8	71096.2		Desulfomicrobium	Wt_D0_XE-32	fl/fl_D0	0.153514
						Desulfovibrio fairfieldensis	813599	304006	769351	427783	825923	475862	364294	893730	173428	476856	232667	409194	16447.5	383333	10864.8	382944	23361.3	358491	1.0335e+06	1.13889e+06	969058	868986	653243		Desulfovibrio	Wt_D0_XE-32	fl/fl_D0	0.351725
						Veillonella seminalis	57821.3	0	0	57267.2	105929	82076.2	41009.9	121041	67246.6	22153.2	27660.3	0	0	0	0	10251.5	0	0	43963.7	14063.5	55861.2	32640.8	52678.5		Eubacterium	Wt_D0_XE-32	fl/fl_D0	0.133855
						Ilyobacter polytropus	149344	278213	0	37670.7	29256.7	0	198418	251164	98397.5	95467.1	0	67829.4	21321.8	115551	0	0	56516.5	194107	158724	533831	47187.2	138638	278338		Lactobacillus	Wt_D0_XE-32	fl/fl_D0	1.1
						Bacteroides coprosuis	194535	43212.4	10473.4	74306.1	176977	159392	327304	390718	386257	563268	158251	280040	63097.3	107498	253849	406448	74269.9	562736	528517	371692	438369	307088	226764		Marvinbryantia	Wt_D0_XE-32	fl/fl_D0	0.124586
						Holdemania filiformis	41631.5	0	35568.8	25771.7	10012.2	81110	9732.03	22151.6	18268.8	53773.4	33706.6	12628	30286.5	0	0	71309.1	15399.5	21556.2	34929.3	0	33447.5	21006.3	25703.6		Parabacteroides	Wt_D0_XE-32	fl/fl_D0	0.1
						Desulfallas gibsoniae	288520	69291.8	157336	234936	334175	257499	128664	385548	285430	478472	267039	187799	0	264775	0	340048	72489.3	668339	805626	307332	608092	368428	577243		Porphyromonas	Wt_D0_XE-32	fl/fl_D0	0.103796
						Solobacterium moorei	34004.8	34082	213642	83094.5	191200	143594	15234.5	45816.3	35892.4	51913.1	27505	12851.5	0	0	0	37722.3	0	121162	234460	76687.6	103642	140963	96167.2		Prevotella	Wt_D0_XE-32	fl/fl_D0	0.748834
						Anaerotignum propionicum	438342	173777	165971	172381	390330	444571	107558	213041	392842	416709	52347.8	240888	371072	798248	13858.3	992750	957406	672587	368057	884339	815317	637731	770786		Solanum	Wt_D0_XE-32	fl/fl_D0	0.100757
						Medicago truncatula	28764.1	0	24959.6	28934.3	50374.8	31938.6	83389.1	36019.7	33575.2	50045.1	0	20044.4	0	0	0	0	0	57170.6	62775.2	76870.5	174489	111874	32424		Sphaerochaeta	Wt_D0_XE-32	fl/fl_D0	0.105905
						Lunatimonas lonarensis	142494	119822	24907.8	20914.6	28592.8	84650.1	111113	108418	108460	191110	89188.7	128640	0	0	0	0	0	146353	80809.6	47764.5	51860	62040.9	243852		Tannerella	Wt_D0_XE-32	fl/fl_D0	0.105135
						Clostridium saccharoperbutylacetonicum	0	46378.4	114061	44418.4	78670.9	0	0	95809.5	73502.1	0	0	0	0	27635.9	0	49532.1	0	0	0	0	0	67692	0		Alistipes	Wt_D0_XE-47	fl/fl_D0	0.139658
						Lachnospiraceae bacterium 28-4	6.262e+06	11700000	8.21607e+06	6.86998e+06	9.51778e+06	6.9621e+06	2.92099e+06	7.06037e+06	5.85253e+06	13500000	5.1601e+06	7.47036e+06	10000000	4.9372e+06	322706	28100000	16400000	5.56603e+06	7.53553e+06	2.34218e+06	4.32122e+06	5.10931e+06	5.26847e+06		Alloprevotella	Wt_D0_XE-47	fl/fl_D0	0.1
						Lachnospiraceae bacterium A2	1.47047e+06	4.69629e+06	2.64522e+06	1.398e+06	6.25467e+06	2.00978e+06	705323	1.79853e+06	4.38796e+06	3.22981e+06	7.34449e+06	1.77358e+06	268388	1.03822e+06	0	1.29489e+06	24400000	2.86009e+06	3.64519e+06	458461	1.64493e+06	1.28231e+06	32000000		Anaerotruncus	Wt_D0_XE-47	fl/fl_D0	0.11011
						Lachnospiraceae bacterium A4	18700000	14300000	6.01363e+06	88600000	82000000	9.912e+06	9.13938e+06	21100000	22900000	79400000	43600000	6.16722e+06	712379	1.97992e+06	85036	7.6051e+06	11100000	12100000	10400000	13200000	33100000	27900000	201000000		Bacteroides	Wt_D0_XE-47	fl/fl_D0	0.479286
						Clostridium intestinale	103165	27504.7	0	72086.4	78410.2	19165.5	15926.1	12408.1	113248	41138.2	0	11604.2	2677.21	0	0	77274.4	67171.6	20221.4	70260	8690.08	0	26907.1	37572.7		Bradyrhizobium	Wt_D0_XE-47	fl/fl_D0	0.138979
						Lachnospiraceae bacterium 3-1	3.09863e+06	227684	1.12534e+06	2.21019e+06	3.00543e+06	2.18599e+06	624170	760244	2.84295e+06	764243	1.02257e+06	1.56892e+06	41427.3	631044	0	563155	700315	2.4501e+06	2.59767e+06	476616	835140	1.28898e+06	921283		Desulfomicrobium	Wt_D0_XE-47	fl/fl_D0	0.180409
						Anaerotignum neopropionicum	361660	238639	577049	354474	440153	642374	103015	241999	483308	990492	382063	270953	212812	119686	11701.6	1.06673e+06	338732	565085	274084	1.55451e+06	503128	445603	915565		Desulfovibrio	Wt_D0_XE-47	fl/fl_D0	0.310561
						Oxobacter pfennigii	216214	32379.9	41447.4	72169.6	195773	108486	146242	308734	101581	256316	52769.8	171504	0	101103	89647.1	225232	76231.5	353720	277611	141251	264953	242251	246131		Eubacterium	Wt_D0_XE-47	fl/fl_D0	0.120197
						Filifactor alocis	0	0	0	77131.1	41679.4	0	26088.3	84668.8	48959.1	57618	41087	0	0	36170.5	0	18723.8	0	0	85587.2	18531.7	19820	37432	0		Lactobacillus	Wt_D0_XE-47	fl/fl_D0	1.1
						Porphyromonas cangingivalis	428025	17609.1	154759	105995	116766	114732	478848	554145	157929	403307	154269	459940	28123.3	129845	725658	457671	259263	599036	859383	1040415	1.13347e+06	406357	475744		Marvinbryantia	Wt_D0_XE-47	fl/fl_D0	0.122196
						Solanum tuberosum	7049.33	0	42902.6	11789.1	4513.07	0	0	4179.26	4779.64	0	0	0	959524	2.66588e+06	1.6369e+06	1.44763e+06	4.28934e+06	1.47485e+06	1.46164e+06	2.5371e+06	1.92213e+06	1.18184e+06	2.02518e+06		Parabacteroides	Wt_D0_XE-47	fl/fl_D0	0.100926
						Thiocapsa sp. KS1	55755.6	61880.9	24330.2	15906.5	45684	129624	167669	136667	43955.3	84704	47349	83570	0	0	30408.9	29329.5	0	294052	219698	224600	74658.6	88934.3	73275.6		Porphyromonas	Wt_D0_XE-47	fl/fl_D0	0.104201
						Salpingoeca rosetta (strain ATCC 50818 / BSB-021)	101609	136906	169185	71052.9	135145	130860	37880.7	87288.8	19832.5	27563.5	30943	73242.3	208542	43815.4	0	52906.9	0	45644.6	86026.6	112987	66608.9	83903.3	129161		Prevotella	Wt_D0_XE-47	fl/fl_D0	0.780397
						Adlercreutzia equolifaciens	173496	438563	98796.4	73314.3	113042	132947	151237	154833	97095.4	598826	218100	129298	92476.2	135369	122759	166570	48109.2	244148	86891.4	232874	87055	59915.2	681215		Solanum	Wt_D0_XE-47	fl/fl_D0	0.100099
						Blautia hydrogenotrophica	337794	67570.2	347241	351491	418188	296922	107235	391303	422185	479712	484744	403564	59184.2	109053	0	487520	418620	414983	512936	142905	452634	292340	418197		Sphaerochaeta	Wt_D0_XE-47	fl/fl_D0	0.109639
						Salmonella enterica	1759860	688114	60448.8	63535.5	338499	4797590	668903	22189.2	1111751	76929.1	0	616696	198354	136851	0	184666	143180	314339	162413	0	204077	0	0		Tannerella	Wt_D0_XE-47	fl/fl_D0	0.107628
						Succinatimonas hippei	23165.6	41230.6	49188.3	27780.8	62037.9	42314.2	36100.1	764280	31897	89104.9	26355.2	50020.2	43688.8	77064.2	33186.2	98033.9	57298.9	209393	191907	93078.3	192313	58063.7	56583.6		Alistipes	Cre_D8_XE-39	Δ/ΔIEC_D8	0.110863
						Bacteroides clarus	97517.1	0	46673.9	113710	101625	114968	87134.3	73015.2	68331.9	61496.4	45112.8	56056	14029.4	0	5293.92	71526.5	0	51481	28356.8	14091.6	26346.4	87495.4	58613		Alloprevotella	Cre_D8_XE-39	Δ/ΔIEC_D8	0.1
						Bacteroides oleiciplenus	144322	41929.7	1.10199e+06	74086	1.5518e+06	83501.4	405011	243376	377994	203432	62984.8	176519	0	775494	121649	101665	969772	190248	180384	359916	130725	217091	187393		Anaerotruncus	Cre_D8_XE-39	Δ/ΔIEC_D8	1.1
						Bacteroides fluxus	2.06938e+06	32434.7	1.45408e+06	2.1082e+06	2.82123e+06	2.62166e+06	1.11278e+06	1.57721e+06	614113	2.36039e+06	581536	735380	87380.6	157188	56273.6	1.33016e+06	103305	661790	371291	179159	327930	758956	508912		Bacteroides	Cre_D8_XE-39	Δ/ΔIEC_D8	0.607849
						Odoribacter laneus	249409	48992.6	171759	372318	324238	141076	299672	393066	503352	341935	242537	570314	0	128535	228292	286387	111706	497296	239806	472234	518105	302948	548866		Bradyrhizobium	Cre_D8_XE-39	Δ/ΔIEC_D8	0.220957
						Alistipes indistinctus	110809	19005.6	34140.9	189353	136944	97964.5	251954	312025	177195	236717	114922	232506	27797.4	44319.6	251848	517541	121306	325969	247787	332782	387298	295308	401373		Desulfomicrobium	Cre_D8_XE-39	Δ/ΔIEC_D8	0.111918
						Bacteroidetes bacterium oral taxon 272	297284	12544.8	79454.2	107384	43388.9	133605	597589	423995	287900	379013	191761	410642	0	0	196372	267375	600868	661153	462553	860516	657054	511612	532390		Desulfovibrio	Cre_D8_XE-39	Δ/ΔIEC_D8	0.160812
						Pseudopedobacter saltans	50147	0	45761.5	68436.1	58309.1	46978.6	17594.5	37353.4	29503.9	54402.8	38149.1	18141.2	0	0	12738.2	88518.7	0	50822.3	25200.4	0	52878.1	28896.4	52443.7		Eubacterium	Cre_D8_XE-39	Δ/ΔIEC_D8	0.103292
						Flavobacteria bacterium (strain MS024-2A)	72386.4	0	29490	33769.5	29625.8	22649.8	317109	302270	157840	179990	6843.81	161227	0	0	94796.9	200907	0	310124	196322	328454	278370	186238	198393		Lactobacillus	Cre_D8_XE-39	Δ/ΔIEC_D8	0.336062
						Berkelbacteria bacterium GW2011_GWA2_38_9	0	70946	0	0	0	0	0	0	0	0	0	0	0	0	0	0	0	0	0	26543.2	40777.9	0	32099.7		Marvinbryantia	Cre_D8_XE-39	Δ/ΔIEC_D8	0.104695
						Oryza sativa	134004	0	138551	139512	306261	164032	123807	44584	192220	127076	44547.8	233526	0	0	0	58743.6	0	112283	333392	398371	79914.4	375534	0		Parabacteroides	Cre_D8_XE-39	Δ/ΔIEC_D8	0.109872
						Marvinbryantia formatexigens	1.13917e+06	451650	1.32387e+06	981586	1.39473e+06	864510	649524	1.69242e+06	1.50703e+06	1.1183e+06	723171	1.08691e+06	192785	509138	64194.8	1.21848e+06	1.05288e+06	1.06556e+06	1.13853e+06	518837	1.07561e+06	895393	1.16323e+06		Porphyromonas	Cre_D8_XE-39	Δ/ΔIEC_D8	0.102515
						Porphyromonas gingivicanis	320630	114690	65417.7	203190	152498	161844	301424	229033	451927	195717	369136	187594	224964	568407	1.96912e+06	367888	409290	201842	968490	1.79799e+06	732736	399512	504673		Prevotella	Cre_D8_XE-39	Δ/ΔIEC_D8	0.560294
						Barnesiella viscericola	208107	0	46791.9	42507.3	42617.5	70871.5	221701	289196	211533	249508	75638.1	319339	85955.6	222516	144044	293529	169823	365246	294516	595181	353937	333587	435820		Solanum	Cre_D8_XE-39	Δ/ΔIEC_D8	0.889264
						Eubacterium cellulosolvens	397462	372944	51349.6	276189	540368	529844	254753	523354	573186	579434	412484	74047.9	102278	196393	0	110154	93651.4	331619	411694	79671.6	325718	208103	497490		Sphaerochaeta	Cre_D8_XE-39	Δ/ΔIEC_D8	0.101932
						[Clostridium] cellulosi	78825.5	0	213492	59674	74631.6	60553.1	107996	342907	213652	95810.2	132098	97404	0	53486.3	0	65378.7	51304.3	232453	285278	146763	196593	184749	193359		Tannerella	Cre_D8_XE-39	Δ/ΔIEC_D8	0.104064
						[Clostridium] spiroforme	0	0	0	0	0	0	47185.8	49165.9	0	15036.2	0	0	233940	240309	48904.2	20980.5	0	0	0	0	0	52307.1	38701.5		Alistipes	Cre_D8_XE-40	Δ/ΔIEC_D8	0.135092
						Ruminiclostridium cellobioparum	12782.1	13831.9	65395.4	38653.9	30559.8	0	16263	89421.4	33262.6	59249.6	9849	0	0	20176.4	0	5761.03	0	65750.9	92871.3	31611.7	34499.1	75067	50805.7		Alloprevotella	Cre_D8_XE-40	Δ/ΔIEC_D8	0.1
						Cellulosilyticum lentocellum	214102	25902.2	161250	184255	189157	265152	126275	401013	406619	172904	201435	390234	60897.3	0	21619.7	90689.6	29312.8	220783	311733	102275	294247	340717	299494		Anaerotruncus	Cre_D8_XE-40	Δ/ΔIEC_D8	0.184898
						Butyrivibrio crossotus	916293	364532	290869	549037	1.30171e+06	528272	390417	1.15882e+06	1.35149e+06	1.35325e+06	606007	388024	31484.9	87859.8	0	524995	53076.8	756701	976299	186163	1.29427e+06	1363710	305514		Bacteroides	Cre_D8_XE-40	Δ/ΔIEC_D8	0.641658
						Pelosinus fermentans	274994	78004.2	72122.4	117828	120041	77472.9	181692	206229	634514	307893	203149	287917	43178.2	570290	41644.6	160945	40124.4	429102	391717	169071	175465	178377	255098		Bradyrhizobium	Cre_D8_XE-40	Δ/ΔIEC_D8	0.268966
						Bacteroides salyersiae	96784.3	0	0	34077.1	0	0	310436	236673	161594	88721.3	50039.9	49700.3	302627	629868	579009	472436	466850	185085	1.34628e+06	360655	224180	149870	280035		Desulfomicrobium	Cre_D8_XE-40	Δ/ΔIEC_D8	0.130811
						Terrisporobacter othiniensis	13990.7	17153.2	30090	22317.7	0	36397.3	21460.4	96401.7	138033	59570.9	33623.1	109742	31825.6	77416.6	0	30670.5	17888.5	6122.18	125793	18426.3	34556.6	103108	20930		Desulfovibrio	Cre_D8_XE-40	Δ/ΔIEC_D8	0.248348
						Lawsonia intracellularis	113454	41082.4	0	42878.5	51069.3	49304.8	86890.7	70236.9	0	61360.5	50909	79443.3	0	0	0	6910.79	18582.5	42108	35130.2	119032	47172.5	86528.1	100729		Eubacterium	Cre_D8_XE-40	Δ/ΔIEC_D8	0.12112
						Prevotella oryzae	95765.1	99308	134848	0	75933.3	70643.3	145596	218246	113846	51897	76080.2	169211	0	204066	24395.5	62145.6	0	310312	289110	432256	276047	169439	239528		Lactobacillus	Cre_D8_XE-40	Δ/ΔIEC_D8	1.1
						Paludibacter propionicigenes	104080	37094.6	32141.2	116334	23854.7	173834	119452	605247	32013.2	202937	116633	306276	41119.3	151242	711422	543038	67480	298963	312426	223522	427900	190660	599834		Marvinbryantia	Cre_D8_XE-40	Δ/ΔIEC_D8	0.10677
						Amborella trichopoda	40240.6	0	45004	32889.4	44486.2	0	385857	437035	52934.7	227383	59991.1	56426.6	0	0	200440	101731	0	312654	191200	380791	207381	192172	350810		Parabacteroides	Cre_D8_XE-40	Δ/ΔIEC_D8	0.123524
						Geofilum rubicundum	26684.4	0	10003.9	102814	27608.6	59406.4	110053	102230	0	112331	28744.4	55298	100052	0	190498	223013	126919	359610	247120	196298	166958	199036	236863		Porphyromonas	Cre_D8_XE-40	Δ/ΔIEC_D8	0.102963
						Prevotella bergensis	186991	92433.2	125544	150960	177414	113142	177115	247775	164252	206605	117964	159941	30977.1	0	160504	233751	198489	233011	151784	251284	298123	145837	172907		Prevotella	Cre_D8_XE-40	Δ/ΔIEC_D8	0.694229
						Candidatus Arthromitus sp. SFB-turkey	0	0	0	35249.2	0	0	0	0	2470.02	0	3836.3	0	0	0	0	41965.2	0	0	0	0	47793.8	23287.7	0		Solanum	Cre_D8_XE-40	Δ/ΔIEC_D8	1.07165
						[Ruminococcus] lactaris	92010	0	80863.2	87150.6	143318	47309.2	112688	221607	163170	118661	91750.1	60684.7	0	45768.7	0	16275.7	0	126694	121766	61314.7	74310.2	155084	148037		Sphaerochaeta	Cre_D8_XE-40	Δ/ΔIEC_D8	0.171498
						Salinivirga cyanobacteriivorans	0	0	22567.3	29015	13624.2	24271.5	67198.7	61545	46140.2	85540.2	30278.7	45452.1	0	0	20166.3	73869.4	27425.6	139532	140556	143260	180165	115484	256699		Tannerella	Cre_D8_XE-40	Δ/ΔIEC_D8	0.107109
						Robinsoniella sp. RHS	562242	242468	435691	722511	900270	657334	308930	821180	1.43421e+06	741609	333084	860686	49129.3	334324	0	857438	573202	893994	1.24832e+06	364044	759050	1.06574e+06	629397		Alistipes	Cre_D8_XE-57	Δ/ΔIEC_D8	0.141815
						Anaerobium acetethylicum	1.00464e+06	198298	951478	728414	208742	196548	65306.1	1166854	750163	321585	161979	166792	0	224025	0	113171	74665.9	248199	471150	34925.1	155009	96434.3	183366		Alloprevotella	Cre_D8_XE-57	Δ/ΔIEC_D8	0.100802
						Lachnospiraceae bacterium 2_1_46FAA	439541	127860	983424	659193	1.18114e+06	272264	372915	596622	609101	423193	226271	282602	33761.7	14393.1	0	78723.2	0	407482	292306	116344	223689	264694	242657		Anaerotruncus	Cre_D8_XE-57	Δ/ΔIEC_D8	0.116645
						Prevotella rara	755461	488740	607088	478818	680679	782705	1.28822e+06	1.31991e+06	1.13147e+06	1.17884e+06	737424	1.13033e+06	340062	761631	1.23872e+06	1.18221e+06	939227	1.3331e+06	1.11113e+06	1.65848e+06	1.11101e+06	834878	1.35854e+06		Bacteroides	Cre_D8_XE-57	Δ/ΔIEC_D8	0.96443
						Fusarium oxysporum	0	111336	82256.3	0	113132	0	72356.8	64649.5	43818	46830.7	17251.3	55128	0	114609	0	45485.3	0	143755	174056	391811	74885.7	109762	221646		Bradyrhizobium	Cre_D8_XE-57	Δ/ΔIEC_D8	0.172882
						Lygus hesperus	0	0	0	0	0	11021.3	23321.3	294059	0	242096	121564	0	0	0	15683.1	10774.3	0	34128.2	31200.3	20873.8	37901.6	33084.2	155001		Desulfomicrobium	Cre_D8_XE-57	Δ/ΔIEC_D8	0.1
						Prevotella maculosa	112930	29203.3	2450.55	46764.8	0	25576.4	106814	44411.7	76675	166165	99638.6	26900.1	0	0	46114.7	173696	0	94753.1	49688.1	105917	124775	96691.3	4169.01		Desulfovibrio	Cre_D8_XE-57	Δ/ΔIEC_D8	0.115813
						Prevotella sp. oral taxon 299	105415	42623.1	0	42232.9	0	19402	139595	55737.5	183537	179006	160174	46796	0	0	40372.9	168636	0	126036	55242	140583	116205	122878	8531.52		Eubacterium	Cre_D8_XE-57	Δ/ΔIEC_D8	0.101282
						Bacteroides stercoris	158204	212182	82193.9	194222	240233	68625.3	250820	423672	202135	394062	192811	171050	28917.8	69370.1	180559	123422	453252	318874	155639	302111	375972	160572	455962		Lactobacillus	Cre_D8_XE-57	Δ/ΔIEC_D8	0.297098
						Oribacterium sp. oral taxon 078	64831	0	109826	68260.2	117441	22860.6	65301.9	130080	139563	133130	119686	74049.6	18229.1	113676	0	147326	96315	119534	161001	60048.4	83224.1	88480.4	69582.4		Marvinbryantia	Cre_D8_XE-57	Δ/ΔIEC_D8	0.101936
						Bacteroidetes oral taxon 274	157172	0	163905	123096	152845	143852	110701	186094	60748.5	92841	48888.6	134229	44042.6	81267.2	251990	192442	45229.8	177988	162704	295129	158560	143654	194693		Parabacteroides	Cre_D8_XE-57	Δ/ΔIEC_D8	0.103592
						Anaerotruncus colihominis	200324	140828	178472	758790	331326	296595	217868	604524	339960	318722	364090	95532.6	1.74592e+06	424530	93305.6	1.98123e+06	956088	114304	914543	212671	178138	391374	117258		Porphyromonas	Cre_D8_XE-57	Δ/ΔIEC_D8	0.111507
						Saitoella complicata	49371.3	137778	50966.6	0	0	0	16185.6	176092	0	26556.1	0	54135.8	0	0	0	53815.7	0	148025	117237	348309	80132	181592	165237		Prevotella	Cre_D8_XE-57	Δ/ΔIEC_D8	1.1
						Porphyromonas sp. COT-108 OH1349	13885.5	7963.49	29782.4	14370.3	15300.8	23712.2	150805	108177	44819.9	61402.2	40480.7	77480	0	0	41553.6	41013.8	31065	70392.8	89248.6	113475	56872.2	286521	58205.6		Solanum	Cre_D8_XE-57	Δ/ΔIEC_D8	0.553521
						Ruminococcus bicirculans	0	77982.5	164594	204543	0	151609	41030	19713.1	332828	92845.5	159815	307921	0	147700	0	181096	0	376076	383664	14379	117242	253995	0		Sphaerochaeta	Cre_D8_XE-57	Δ/ΔIEC_D8	0.103099
						Enterocloster asparagiformis	544418	595844	867243	719047	686423	835664	287653	530882	532246	1.04904e+06	314936	809764	175395	363052	3665.6	552665	445879	1.00161e+06	842037	416780	1.34579e+06	654110	758197		Tannerella	Cre_D8_XE-57	Δ/ΔIEC_D8	0.102063
						Oscillibacter sp. KLE 1745	2.66303e+06	383388	1.2174e+06	1.97557e+06	2.2296e+06	1.91923e+06	965133	1.93676e+06	789067	1.36995e+06	554471	296773	13758.9	813482	173802	2.0315e+06	1.52418e+06	1.8035e+06	2.39087e+06	1.21728e+06	2.14028e+06	1.63676e+06	1.39907e+06		Alistipes	Cre_D8_XE-58	Δ/ΔIEC_D8	0.164836
						Clostridium sp. KLE 1755	1.18463e+06	279453	1.71467e+06	1.00698e+06	2.96484e+06	1.47794e+06	786187	1.71239e+06	1.2738e+06	2.33781e+06	2.44924e+06	956722	192715	496385	46765.6	840369	559377	1.72935e+06	1.20824e+06	604376	1.91032e+06	1.63248e+06	1.08882e+06		Alloprevotella	Cre_D8_XE-58	Δ/ΔIEC_D8	0.1
						Acanthamoeba castellanii	85446.5	52951.6	0	40172.3	90209.4	380749	731960	46704.7	89274.6	228561	83207.4	122570	41730	0	57563.5	63573.8	1585430	521852	295789	187082	78835.2	111368	87025.8		Anaerotruncus	Cre_D8_XE-58	Δ/ΔIEC_D8	0.230506
						Clostridiales bacterium CoAT_21-4c	50413.2	55304.3	113632	16769.5	139065	169022	23576.2	50555.3	12186.8	83171.7	7069.23	13185.5	171060	342478	58102.6	608473	586841	308779	116839	297701	279358	248014	211922		Bacteroides	Cre_D8_XE-58	Δ/ΔIEC_D8	0.932385
						Clostridia bacterium BRH_c25	79187.9	14812.4	58904.4	104834	85219.4	58481.8	42511.6	97624.4	84476	94263.5	182908	48273.4	0	76451.9	0	79007.1	114883	243578	318896	148808	103739	142268	82704.5		Bradyrhizobium	Cre_D8_XE-58	Δ/ΔIEC_D8	0.136471
						Paramecium tetraurelia	0	0	46826.8	33179.2	295081	108349	254082	299696	129466	58236.4	0	68413.5	0	20519.2	0	54523.2	104909	105163	155480	192558	109663	104304	128597		Desulfomicrobium	Cre_D8_XE-58	Δ/ΔIEC_D8	0.130963
						Tetrahymena thermophila	261833	298069	289307	53068.2	468432	669867	183307	98881.7	164559	129928	78103.3	85052.2	0	184346	2695.22	53546.3	0	408295	543131	117013	0	53290.2	552126		Desulfovibrio	Cre_D8_XE-58	Δ/ΔIEC_D8	0.496753
						Clostridium sp. W14A	46080.8	48028.2	60182.4	25048	90842.3	92783.7	17740.9	117769	128139	106262	69156	32283.8	0	0	0	39978.8	14140.2	78206.9	136931	31874.7	86978.6	63999.7	37635		Eubacterium	Cre_D8_XE-58	Δ/ΔIEC_D8	0.11673
						Flavonifractor plautii	679010	399992	250705	260298	533659	570666	239915	486488	378376	584136	292758	326830	52200.5	352147	7212.9	747521	466579	689611	869668	898736	909031	910881	536912		Lactobacillus	Cre_D8_XE-58	Δ/ΔIEC_D8	0.292194
						Treponema primitia	152185	68278.4	126224	147130	166978	109777	0	130278	89443	244633	95876.8	55730.2	0	0	0	61239.6	0	47804.6	119904	71560.7	137643	82817.3	91196.8		Marvinbryantia	Cre_D8_XE-58	Δ/ΔIEC_D8	0.110621
						Clonorchis sinensis	0	0	0	0	399036	487759	0	34643	373509	207562	47235.4	84266	0	0	0	0	0	0	33352.9	0	30457.5	0	71122.1		Parabacteroides	Cre_D8_XE-58	Δ/ΔIEC_D8	0.105057
						Macellibacteroides sp. HH-ZS	43584.6	156867	30255.9	65249.4	73900.7	50167.3	100355	166363	78930.5	200990	21615.7	46205.5	0	0	161826	122787	0	120395	40771.1	173247	234413	102688	168537		Porphyromonas	Cre_D8_XE-58	Δ/ΔIEC_D8	0.116499
						Caenorhabditis elegans	41978.1	0	53973.1	0	56606.7	9724.8	80036.7	56124.2	21236.6	25326.8	0	7031.65	0	50044.5	0	61041.3	0	230965	110174	24274.6	36581.1	173953	141257		Prevotella	Cre_D8_XE-58	Δ/ΔIEC_D8	1.1
						Roseburia hominis	588992	187574	1.20993e+06	463556	1.16561e+06	830733	261560	2.05381e+06	889449	1.38632e+06	573439	835377	0	95697.6	0	258805	259428	357206	621962	232617	522589	592322	865656		Solanum	Cre_D8_XE-58	Δ/ΔIEC_D8	0.590478
						Roseburia faecis	31797	13728.9	83632.2	44274.6	116032	97758.9	61409.2	123932	192914	117711	64199.8	47689.3	0	0	0	37260.9	23779	109426	144820	31328.7	147017	137107	66292.4		Sphaerochaeta	Cre_D8_XE-58	Δ/ΔIEC_D8	0.105625
						Fermentimonas caenicola	95555.2	16506.3	32333.1	27463	0	19362.7	242906	221552	139701	181535	79162.5	114079	7860.89	0	101923	170554	73662	168752	132872	367751	246887	201648	225615		Tannerella	Cre_D8_XE-58	Δ/ΔIEC_D8	0.109445
						Faecalibaculum rodentium	4.8748e+06	4.61359e+06	792286	249466	249267	1.60269e+06	1.03788e+06	411215	881039	7.92708e+06	5.6189e+06	11700000	1.30342e+06	10000000	6.98772e+06	3.6056e+06	4.48455e+06	7.1379e+06	4.21136e+06	13100000	2.41818e+06	2.36474e+06	7.0655e+06		Alistipes	Cre_D8_XE-68	Δ/ΔIEC_D8	0.16522
						Indibacter alkaliphilus	382450	329520	355436	307003	233765	26286.7	46856.9	102734	160169	146506	32649.4	437945	0	24397.7	0	13865.7	257472	74813.7	44094.8	72337.6	25023.4	32956.4	78278.3		Alloprevotella	Cre_D8_XE-68	Δ/ΔIEC_D8	0.1
						Candidatus [Bacteroides] periocalifornicus	523673	114219	91614	230558	144147	46685.5	792607	818751	586924	1.04863e+06	466987	864892	73988.4	107408	291189	328238	207142	881090	692277	1.27125e+06	1.38312e+06	829444	1047175		Anaerotruncus	Cre_D8_XE-68	Δ/ΔIEC_D8	0.327989
						Dorea longicatena	57248.2	412684	582860	240567	409863	433663	120384	284004	182012	489604	268799	236891	122283	65423.2	9252.26	187811	37822.9	689119	341307	389786	426591	601789	338141		Bacteroides	Cre_D8_XE-68	Δ/ΔIEC_D8	0.675029
						Clostridium sp. C105KSO15	50713.1	55357.1	97927.7	166688	92718.7	25466.9	25102.8	72387.4	23493.4	150613	55187.1	46109.3	46732.6	82613.5	0	80658.4	70728.9	106382	97660.8	43104.4	194370	77415.3	94205.2		Bradyrhizobium	Cre_D8_XE-68	Δ/ΔIEC_D8	0.194312
						Clostridium sp. C105KSO13	362786	20396.7	131531	250518	160844	278309	164963	245133	251238	254029	150955	180966	431275	370495	0	111682	42291.9	89757.7	227400	135366	114472	320574	30734.2		Desulfomicrobium	Cre_D8_XE-68	Δ/ΔIEC_D8	0.104942
						Hungatella hathewayi	2.40785e+06	896390	2.93922e+06	1.92283e+06	3.84166e+06	3.53386e+06	776335	2.55493e+06	5.32715e+06	2.21252e+06	2.8815e+06	1.90373e+06	661235	949246	5655.09	1.47717e+06	1.06123e+06	4.14832e+06	4.52229e+06	586960	2.70973e+06	1.82151e+06	2.49209e+06		Desulfovibrio	Cre_D8_XE-68	Δ/ΔIEC_D8	0.138999
						Faecalicatena contorta	167240	92679.1	71574.7	134811	239525	119485	183946	298826	350952	371592	164452	163245	54696.5	106692	8963.44	111784	0	355615	409672	124834	328535	445669	293672		Eubacterium	Cre_D8_XE-68	Δ/ΔIEC_D8	0.111515
						Lachnospira eligens	312395	69537.8	157004	45944.1	363477	265199	52635.6	678467	64483.9	384119	206097	0	15706.2	28890.4	0	43836.8	154614	96781.4	170280	112470	159827	249749	227540		Lactobacillus	Cre_D8_XE-68	Δ/ΔIEC_D8	0.269114
						Dorea formicigenerans	176660	68380	172176	166188	253933	162654	113006	120776	106835	420539	197440	121364	12363.9	43545.2	0	201582	29183.3	252721	176518	57755.5	178399	222651	54510.8		Marvinbryantia	Cre_D8_XE-68	Δ/ΔIEC_D8	0.103343
						Bacteroides caccae	129553	57877.9	75668.7	62557.6	100906	37075.7	23293.3	18752	22715.4	39658	37789.5	0	261914	648869	256874	278885	104439	55870.9	25591	39008	46153.5	29753.3	41964.5		Parabacteroides	Cre_D8_XE-68	Δ/ΔIEC_D8	0.101229
						[Eubacterium] rectale	307503	28050.7	387856	284266	325195	187015	103327	476577	377479	252640	99951.9	221522	86803.4	30505.2	0	145588	23947.8	87506	256598	51422.5	242308	49215.8	362288		Porphyromonas	Cre_D8_XE-68	Δ/ΔIEC_D8	0.101349
						[Eubacterium] siraeum	0	0	0	8895.85	0	0	0	0	0	0	0	0	0	28100.8	0	0	64758.9	295759	255378	67071.3	0	0	0		Prevotella	Cre_D8_XE-68	Δ/ΔIEC_D8	1.1
						Eubacterium ventriosum	350040	178642	417496	602956	1.02538e+06	232338	131377	493501	313398	284285	715070	608004	18368.9	240339	0	280360	200161	550152	741595	245459	647802	633397	290586		Solanum	Cre_D8_XE-68	Δ/ΔIEC_D8	0.291604
						bacterium F083	741070	391328	44631.9	140364	153562	101354	329085	376696	287819	278929	104270	213932	0	223728	234755	403753	173428	313474	209107	288374	303681	161836	343173		Sphaerochaeta	Cre_D8_XE-68	Δ/ΔIEC_D8	0.286318
						Clostridium sp. 7_2_43FAA	167304	0	0	0	42711.3	0	0	0	248393	15199.2	0	0	0	0	0	0	0	0	17674.2	0	0	189393	0		Tannerella	Cre_D8_XE-68	Δ/ΔIEC_D8	0.10551
						Turicibacter sanguinis	0	0	49610.8	9644.71	28026.1	10175.5	0	10945.2	13130.2	42638.8	32686.1	5968.67	0	0	48508.8	10094.7	56011.3	12282.9	21285	12215.1	18692.4	24573	12631.4		Alistipes	Wt_D8_XE-41	fl/fl_D8	0.152939
						Ruminococcus champanellensis	385246	37556.6	8227.31	265920	413809	10085.1	94340.8	123375	560972	485551	165669	165029	10247.2	92061.4	73184.7	121244	183232	575556	456158	503265	274295	498039	342895		Alloprevotella	Wt_D8_XE-41	fl/fl_D8	0.10082
						Clostridiales bacterium 1_7_47FAA	159914	0	96240.8	97800.2	185585	192642	54452.3	113660	104787	106186	283927	766726	76953.2	0	0	198164	32438.3	730716	862156	138798	59921	45344.1	58879.3		Anaerotruncus	Wt_D8_XE-41	fl/fl_D8	0.104324
						Lachnospiraceae bacterium M18-1	7.20656e+06	5.17284e+06	7.67087e+06	4.91288e+06	5.09453e+06	7.23631e+06	3.16873e+06	5.86901e+06	7.5929e+06	11800000	8.60422e+06	2.64367e+06	486516	4.34084e+06	73131.6	2.55691e+06	1.13e+06	6.41324e+06	8.62031e+06	3.30392e+06	4.38071e+06	5.45176e+06	1.622e+06		Bacteroides	Wt_D8_XE-41	fl/fl_D8	0.694769
						Lachnospiraceae bacterium MD335	10600000	3.22081e+06	9.85582e+06	9.09575e+06	17500000	11800000	6.99915e+06	11200000	10300000	15700000	7.78124e+06	7.36553e+06	1.33596e+06	3.09295e+06	370200	5.60213e+06	4.32145e+06	8.69033e+06	10200000	3.04698e+06	16200000	12800000	4.5646e+06		Bradyrhizobium	Wt_D8_XE-41	fl/fl_D8	0.138206
						Dorea sp. 5-2	16600000	4.32298e+06	6.25205e+06	5.86756e+06	7.37552e+06	9.77615e+06	7.57694e+06	4.97599e+06	9.95123e+06	14800000	7.8039e+06	6.29146e+06	1.75346e+06	3.99238e+06	1.02184e+06	15800000	2.49122e+06	21000000	14700000	12200000	18000000	14200000	9.56058e+06		Desulfomicrobium	Wt_D8_XE-41	fl/fl_D8	0.153001
						Lachnospiraceae bacterium MD308	1.18032e+06	1.71996e+06	2.10701e+06	1.03018e+06	3.59087e+06	1.59841e+06	2.41941e+06	1.37275e+06	1.03097e+06	4.25366e+06	1.9227e+06	609904	1.10444e+06	2.04277e+06	351198	3.29607e+06	5.86107e+06	3.33362e+06	3.82176e+06	4.02129e+06	2.656e+06	5.0921e+06	2.33126e+06		Desulfovibrio	Wt_D8_XE-41	fl/fl_D8	0.37226
						Firmicutes bacterium M10-2	78433.3	85995.1	13608.2	25228.1	0	28083.3	1.84481e+06	1.17174e+06	907325	154595	144935	272523	25794.4	127656	128436	81768.7	107492	148240	80843.3	427601	55464.5	65604.6	146016		Eubacterium	Wt_D8_XE-41	fl/fl_D8	0.133729
						Oscillibacter sp. 1-3	20100000	6.34455e+06	26400000	12500000	23600000	23900000	18100000	19900000	9.25648e+06	16200000	7.94641e+06	8.89337e+06	2.81827e+06	12600000	373281	19500000	17800000	18400000	22700000	14600000	20800000	37700000	16300000		Lactobacillus	Wt_D8_XE-41	fl/fl_D8	0.679318
						Eutypa lata	0	0	96897.7	65668.7	162718	0	105005	109973	124332	0	0	106943	8055.12	0	0	22689.8	0	0	10013.2	0	19714.5	0	0		Marvinbryantia	Wt_D8_XE-41	fl/fl_D8	0.116943
						Lachnospiraceae bacterium 10-1	4.64453e+06	842049	6.8917e+06	5.4939e+06	10300000	5.18652e+06	3.61364e+06	5.68398e+06	6.4809e+06	6.52992e+06	3.53774e+06	5.48183e+06	847565	2.28506e+06	109740	3.80282e+06	1.91772e+06	5.67203e+06	7.58042e+06	4.4743e+06	9.22309e+06	8.02786e+06	7.66738e+06		Parabacteroides	Wt_D8_XE-41	fl/fl_D8	0.1
						Eubacterium sp. 14-2	286022	219936	686664	524570	663899	666300	472050	1.86048e+06	1.53039e+06	1.56481e+06	929515	561914	62107.4	198535	0	144558	151096	802129	1.22221e+06	250118	737140	487226	570273		Porphyromonas	Wt_D8_XE-41	fl/fl_D8	0.105447
						Anaerotruncus sp. G3(2012)	11300000	796655	7.80813e+06	6.17141e+06	13600000	15200000	6.80671e+06	12000000	7.38216e+06	13600000	6.8489e+06	811373	141000000	31400000	5.27172e+06	99800000	97400000	4.1983e+06	17100000	1.07613e+06	1.21995e+06	1.02828e+06	4.42884e+06		Prevotella	Wt_D8_XE-41	fl/fl_D8	1.1
						Lactobacillus sp. ASF360	21739.8	94360	0	32483	100027	33142.3	75548.2	71363	0	40237.9	4958.18	6561.42	0	0	54564.4	10529.7	0	0	0	80872.4	0	49270.9	0		Solanum	Wt_D8_XE-41	fl/fl_D8	0.177778
						Clostridium sp. MD294	42800000	25500000	15400000	32500000	25800000	21700000	7.18066e+06	16500000	30600000	27300000	13200000	12800000	26300000	14400000	301761	44800000	8.27389e+06	12800000	52900000	3.23386e+06	4.46197e+06	25600000	16200000		Sphaerochaeta	Wt_D8_XE-41	fl/fl_D8	0.125457
						Bacteroidales bacterium KA00344	94456	0	0	54469.8	92399.7	0	131838	81215.2	118687	96968.5	63595.4	79502.6	0	0	89055.2	169862	43597.1	163839	131156	117105	115082	86154.9	198113		Tannerella	Wt_D8_XE-41	fl/fl_D8	0.117438
						Oscillibacter valericigenes	2.14691e+06	1.25056e+06	1.33482e+06	1.29699e+06	2.85933e+06	2.21938e+06	1.14384e+06	1.67879e+06	1.07885e+06	1.87533e+06	995603	902487	373651	1.1693e+06	5767.81	2.98072e+06	2.12998e+06	2.15899e+06	2.62836e+06	1.79252e+06	2.00971e+06	3.05525e+06	2.20351e+06		Alistipes	Wt_D8_XE-42	fl/fl_D8	0.159624
						Bacteroidales bacterium KA00251	305668	125003	93859.6	181230	110630	114054	585007	659658	250610	339772	178070	382521	108198	262020	522974	336111	122079	437589	527289	754906	651416	515750	624584		Alloprevotella	Wt_D8_XE-42	fl/fl_D8	0.101213
						Eubacterium plexicaudatum	45500000	6.48135e+06	29800000	34100000	60600000	36300000	19500000	87800000	70200000	33400000	12100000	41900000	350289	7.14217e+06	200824	7.9374e+06	632050	12700000	25100000	19900000	14700000	55700000	8.66677e+06		Anaerotruncus	Wt_D8_XE-42	fl/fl_D8	0.127982
						Bacteroides pyogenes	509853	407756	221850	236058	342253	137503	778047	1.16295e+06	666438	750998	378282	664965	7732.46	133984	220331	397830	61462	581993	474588	747725	730471	335301	691192		Bacteroides	Wt_D8_XE-42	fl/fl_D8	0.7872
						Phocaeicola plebeius	13522.7	0	8132.94	3243.63	7018.11	11074.7	50686.6	43236.1	21836.7	20549.8	6915.99	18616.9	0	0	197284	57663.8	0	26357.5	29752.6	52598.1	25494.3	23588.3	17603.9		Bradyrhizobium	Wt_D8_XE-42	fl/fl_D8	0.126742
						Phocaeicola coprocola	35513.9	25630	33727.5	33787.7	31413.6	36715.2	0	0	0	14719.1	6869.16	26201.7	8586.33	27059.2	87143.4	31645.4	12626.2	27913.4	62162.4	209365	38481	87465.4	80152.9		Desulfomicrobium	Wt_D8_XE-42	fl/fl_D8	0.149072
						Mahella australiensis	148073	16486.9	0	0	0	82695.2	33660.1	110029	290562	115744	14414.1	21861.2	0	0	0	0	20526.3	102683	26188.3	58565	32011.9	31558.5	147200		Desulfovibrio	Wt_D8_XE-42	fl/fl_D8	0.547625
						[Clostridium] hylemonae	724321	18521.1	346713	580366	1.46338e+06	480520	236775	678349	888321	448395	450217	454264	0	61070.3	11391.2	197060	0	514436	196752	47405.7	338458	203642	276066		Eubacterium	Wt_D8_XE-42	fl/fl_D8	0.169927
						Clostridium sp. MSTE9	106134	18893.7	75949.3	221320	106592	196852	112267	252429	115964	315610	120539	84452.3	0	157101	0	116820	18296.8	276894	649477	155591	272614	356451	262114		Lactobacillus	Wt_D8_XE-42	fl/fl_D8	0.36581
						Burkholderiales bacterium YL45	2.23928e+06	764265	110327	105362	8702.32	124705	1.92744e+06	1.79229e+06	502056	32563.3	115579	291986	14000000	29900000	48400000	12200000	15500000	2.34092e+06	2.24065e+06	12000000	1.46528e+06	2.06724e+06	3.0133e+06		Marvinbryantia	Wt_D8_XE-42	fl/fl_D8	0.128052
						Hungateiclostridiaceae bacterium KB18	5.33853e+06	4.0714e+06	4.82e+06	2.83505e+06	6.81239e+06	4.31343e+06	1.55286e+06	5.11497e+06	5.06977e+06	15100000	6.23436e+06	2.28046e+06	154775	1.60895e+06	36790.6	2.6997e+06	1.2804e+06	7.61689e+06	5.94818e+06	5.08575e+06	6.52062e+06	4.89029e+06	4.65391e+06		Parabacteroides	Wt_D8_XE-42	fl/fl_D8	0.1
						Lachnoclostridium sp. YL32	145167	12867.4	202516	175423	246714	271953	120818	460657	366982	581985	243775	157420	0	0	0	12100.9	0	30628.5	253793	71546.4	52908.5	246359	52627.8		Porphyromonas	Wt_D8_XE-42	fl/fl_D8	0.106968
						Bacteroidales bacterium CF	298056	126508	129181	396592	471493	178220	513837	719355	837276	714051	251135	470528	138918	153672	397553	1.02942e+06	220387	776340	450744	516442	917020	451891	729014		Prevotella	Wt_D8_XE-42	fl/fl_D8	1.1
						Eggerthia catenaformis	0	0	0	0	0	0	0	0	0	0	0	0	0	0	13384.4	108330	12570.8	92637.3	0	0	18715.6	0	29654.3		Solanum	Wt_D8_XE-42	fl/fl_D8	0.184012
						Bacteroides sp. D2	0	0	0	16426	25005.2	0	47478.7	58846.4	92239.9	0	0	0	0	0	99316.4	32755.8	0	195878	113955	135377	149156	242080	120000		Sphaerochaeta	Wt_D8_XE-42	fl/fl_D8	0.129639
						Clostridium sp. D5	158146	130370	343381	237138	332507	298022	155320	595079	571887	323246	151141	171780	122062	204988	8565.33	175424	134795	645346	639478	176112	471647	192004	296704		Tannerella	Wt_D8_XE-42	fl/fl_D8	0.120601
						Prevotella multisaccharivorax	0	0	14811.3	0	0	16310.9	140239	80532.3	19699.6	41642.8	29501.7	42989.6	75345.8	85040.8	113686	94119.5	197729	102004	71338.2	179881	67368	114421	80082.8		Alistipes	Wt_D8_XE-59	fl/fl_D8	0.150135
						butyrate-producing bacterium SS3/4	1.49362e+06	841584	2.46245e+06	1.9888e+06	2.31125e+06	2.86875e+06	2.98852e+06	5.82174e+06	3.2182e+06	6.13722e+06	4.53338e+06	2.20923e+06	1.10886e+06	903656	75741	2.9285e+06	1.25236e+06	3.08291e+06	2.34801e+06	1.13085e+06	2.20302e+06	2.9014e+06	5.13336e+06		Alloprevotella	Wt_D8_XE-59	fl/fl_D8	0.101456
						Ethanoligenens harbinense	23844.8	0	21960.6	39945.7	15002.6	21922.7	8173.67	27704.3	0	16699	10890.6	15513.7	0	0	0	0	39657.9	79204.5	142421	65415.9	138032	100295	32792.6		Anaerotruncus	Wt_D8_XE-59	fl/fl_D8	0.102425
						Sanguibacteroides justesenii	84343.5	34099.3	71735	91710.5	114205	83989.1	300845	337081	288553	211904	236523	140008	12319.8	0	47186.9	121366	0	199906	156218	224237	250232	141511	246587		Bacteroides	Wt_D8_XE-59	fl/fl_D8	0.822494
						Anaerostipes caccae	64884	0	63668.3	66190.5	183628	99176.9	70548.9	182061	157310	144430	186915	85608.7	7123.55	51690.3	25370.2	187208	0	140803	360563	76253.8	147703	241401	42290.7		Bradyrhizobium	Wt_D8_XE-59	fl/fl_D8	0.114025
						Lachnospiraceae bacterium TF01-11	216044	0	38829	155547	116444	81186.5	56305.2	70741.8	1.02697e+06	391242	272357	286324	0	143794	0	0	48347.2	535324	822298	60200.8	206008	224471	276066		Desulfomicrobium	Wt_D8_XE-59	fl/fl_D8	0.144075
						Lentimicrobium saccharophilum	33909.5	108671	97609.2	39106.5	197096	41967.4	84900	131166	62542.9	129085	59829.7	66900.6	0	513094	149020	358472	45644.1	572970	438178	117003	265175	82989	180886		Desulfovibrio	Wt_D8_XE-59	fl/fl_D8	0.470598
						Paenibacillus sp. 32O-W	0	0	51129.6	0	0	0	133978	495933	132061	28774.6	151832	0	0	0	0	119908	0	77550.9	104082	82371.6	56824.3	124282	254707		Eubacterium	Wt_D8_XE-59	fl/fl_D8	0.10989
						Alloprevotella rava	43328.7	31697.5	0	21190.4	5747.98	18200.4	225309	167924	822953	202879	196726	410141	94704.7	0	411265	252489	1.07004e+06	837976	598407	1.03741e+06	837896	156071	142402		Lactobacillus	Wt_D8_XE-59	fl/fl_D8	0.625364
						Fistulina hepatica	21047.8	19273.6	13446.4	15533.1	22518.8	18678.5	102446	26548	110183	80200.6	28708	19981	5364.13	43485.9	0	46581.6	188479	146882	109872	172698	81348.8	93356.8	209405		Marvinbryantia	Wt_D8_XE-59	fl/fl_D8	0.106711
						Enterorhabdus caecimuris	726943	1.14599e+06	549035	221003	549369	606528	588261	493844	835777	418197	292852	570935	700822	797621	485248	577053	322565	546460	391687	834599	306211	234973	548542		Parabacteroides	Wt_D8_XE-59	fl/fl_D8	0.1
						Mucinivorans hirudinis	47598	0	0	79773.9	47164.6	16765.4	9727.6	63703.4	63669.2	97489.4	75285.9	103295	0	0	13882.6	134961	0	64735.3	35900.8	31644.4	106684	30707	144262		Porphyromonas	Wt_D8_XE-59	fl/fl_D8	0.10476
						Ruminococcus callidus	67730.6	50790.5	21691.8	0	27301.8	40354.9	39615.8	56160.5	190519	180887	74924.2	14712.7	34445.9	49072.8	0	65276.2	10647.9	163143	214557	80044	87409.1	118416	172985		Prevotella	Wt_D8_XE-59	fl/fl_D8	1.1
						Blautia obeum	132409	12607.1	85514.7	77635.5	246207	56208.5	16278.7	80374.2	140688	67484.7	34224.7	122661	37781.6	0	0	95284.1	60641.1	69575.1	46271.6	2777.91	101356	53859	23340.7		Solanum	Wt_D8_XE-59	fl/fl_D8	0.163707
						Phocaeicola massiliensis	300522	12363.4	386330	311773	425223	335805	238261	304354	80036.4	112381	56207.2	100697	25763.1	98012.2	84709.3	96621.9	61074.5	157853	108726	114979	143552	123498	159146		Sphaerochaeta	Wt_D8_XE-59	fl/fl_D8	0.114626
						Prevotella sp. oral taxon 473	354093	144982	140340	119304	22002	148881	403721	551183	384070	744734	500915	335614	110702	231657	283726	636092	73858.9	421596	214931	505827	563185	565902	476098		Tannerella	Wt_D8_XE-59	fl/fl_D8	0.109981
						Fusibacter sp. 3D3	110368	0	18001.5	81569.3	66909.9	65146.6	23535.9	42734.7	68762	336380	229982	95913.2	0	73676.3	0	175772	206995	142464	104002	204001	378497	117998	76368.2		Alistipes	Wt_D8_XE-60	fl/fl_D8	0.17733
						Candidatus Scalindua brodae	38184.1	24567.7	33745	47241.7	33142	103719	25704.8	36695.9	20626.7	61289.9	40959.8	0	0	0	0	41505.1	0	55418.1	64604.8	136028	81460.2	149830	0		Alloprevotella	Wt_D8_XE-60	fl/fl_D8	0.10053
						Herbinix hemicellulosilytica	399384	0	156487	377253	228440	126816	54254.7	243322	759435	259537	170594	422131	15801.7	221723	0	106569	138115	542067	1.13254e+06	13814.4	316013	259522	400707		Anaerotruncus	Wt_D8_XE-60	fl/fl_D8	0.104374
						Dysgonomonas mossii	63290.4	24929.1	14708.7	86779.7	132446	91270	543485	313849	213301	432367	180586	410824	69076.9	123987	226305	221742	195466	354249	427925	534050	462325	391247	565984		Bacteroides	Wt_D8_XE-60	fl/fl_D8	0.721413
						Moniliophthora roreri	171626	11507.2	7732.38	113237	106132	88338.7	0	0	40366.1	0	0	0	0	0	0	0	16459.3	33533.1	90021.6	21272	24059.9	17056.4	0		Bradyrhizobium	Wt_D8_XE-60	fl/fl_D8	0.127702
						Mageeibacillus indolicus	27902.5	19626	0	63224.1	34994.9	8920.5	41739.6	37245.9	33306.9	8708.36	41691.7	8105.76	0	0	2047.38	14870.2	39632.6	38489	17107.6	30779.8	36905.8	32758.4	80748.2		Desulfomicrobium	Wt_D8_XE-60	fl/fl_D8	0.150635
						Candidatus Arthromitus sp. SFB-mouse	0	0	6.33528e+06	161385	0	0	0	2.03984e+06	583331	67610.9	11357.7	108631	1.61845e+06	474912	0	4.34765e+06	2.13828e+06	0	121069	95718.4	36975	31617.3	318711		Desulfovibrio	Wt_D8_XE-60	fl/fl_D8	0.475333
						Phocaeicola salanitronis	53565	55497.1	71346.3	37235.9	0	201747	68320.1	426227	28449.3	96933.1	101380	9401.49	0	0	11308.8	210722	229215	368501	204725	157185	139979	119884	122461		Eubacterium	Wt_D8_XE-60	fl/fl_D8	0.141467
						Condition	Cre_D0	Cre_D0	Cre_D0	Cre_D0	Cre_D0	Cre_D0	Wt_D0	Wt_D0	Wt_D0	Wt_D0	Wt_D0	Wt_D0	Cre_D8	Cre_D8	Cre_D8	Cre_D8	Cre_D8	Wt_D8	Wt_D8	Wt_D8	Wt_D8	Wt_D8	Wt_D8		Lactobacillus	Wt_D8_XE-60	fl/fl_D8	0.692335
						MDS1	-0.130013	-0.0197965	-0.068084	-0.344889	-0.266356	-0.0977527	0.00345372	-0.167579	-0.232576	-0.258844	-0.188715	-0.124624	0.711981	0.372257	1.22164	0.249744	0.417153	-0.072983	-0.0707468	0.0866352	-0.281708	-0.174427	-0.563769		Marvinbryantia	Wt_D8_XE-60	fl/fl_D8	0.119833
						MDS2	0.0343531	-0.473839	0.037482	-0.00326836	0.120549	0.0256117	-0.243179	0.138044	-0.00268654	0.091109	-0.163367	-0.156448	0.605133	0.0588879	-0.578041	0.410881	0.352807	-0.0658224	0.129057	-0.171081	-0.178697	0.0474399	-0.0149247		Parabacteroides	Wt_D8_XE-60	fl/fl_D8	0.1
																															Porphyromonas	Wt_D8_XE-60	fl/fl_D8	0.104898
																															Prevotella	Wt_D8_XE-60	fl/fl_D8	1.1
																															Solanum	Wt_D8_XE-60	fl/fl_D8	0.18569
																															Sphaerochaeta	Wt_D8_XE-60	fl/fl_D8	0.108742
																															Tannerella	Wt_D8_XE-60	fl/fl_D8	0.112604
																															Alistipes	Wt_D8_XE-61	fl/fl_D8	0.154146
																															Alloprevotella	Wt_D8_XE-61	fl/fl_D8	0.1
																															Anaerotruncus	Wt_D8_XE-61	fl/fl_D8	0.105722
																															Bacteroides	Wt_D8_XE-61	fl/fl_D8	0.738521
																															Bradyrhizobium	Wt_D8_XE-61	fl/fl_D8	0.129943
																															Desulfomicrobium	Wt_D8_XE-61	fl/fl_D8	0.12112
																															Desulfovibrio	Wt_D8_XE-61	fl/fl_D8	0.360356
																															Eubacterium	Wt_D8_XE-61	fl/fl_D8	0.145316
																															Lactobacillus	Wt_D8_XE-61	fl/fl_D8	0.429606
																															Marvinbryantia	Wt_D8_XE-61	fl/fl_D8	0.115795
																															Parabacteroides	Wt_D8_XE-61	fl/fl_D8	0.100516
																															Porphyromonas	Wt_D8_XE-61	fl/fl_D8	0.105996
																															Prevotella	Wt_D8_XE-61	fl/fl_D8	1.1
																															Solanum	Wt_D8_XE-61	fl/fl_D8	0.503931
																															Sphaerochaeta	Wt_D8_XE-61	fl/fl_D8	0.116182
																															Tannerella	Wt_D8_XE-61	fl/fl_D8	0.113389
																															Alistipes	Wt_D8_XE-69	fl/fl_D8	0.159361
																															Alloprevotella	Wt_D8_XE-69	fl/fl_D8	0.10048
																															Anaerotruncus	Wt_D8_XE-69	fl/fl_D8	0.107116
																															Bacteroides	Wt_D8_XE-69	fl/fl_D8	0.670465
																															Bradyrhizobium	Wt_D8_XE-69	fl/fl_D8	0.133443
																															Desulfomicrobium	Wt_D8_XE-69	fl/fl_D8	0.188323
																															Desulfovibrio	Wt_D8_XE-69	fl/fl_D8	0.34199
																															Eubacterium	Wt_D8_XE-69	fl/fl_D8	0.122618
																															Lactobacillus	Wt_D8_XE-69	fl/fl_D8	0.893125
																															Marvinbryantia	Wt_D8_XE-69	fl/fl_D8	0.124388
																															Parabacteroides	Wt_D8_XE-69	fl/fl_D8	0.1
																															Porphyromonas	Wt_D8_XE-69	fl/fl_D8	0.105204
																															Prevotella	Wt_D8_XE-69	fl/fl_D8	1.1
																															Solanum	Wt_D8_XE-69	fl/fl_D8	0.160198
																															Sphaerochaeta	Wt_D8_XE-69	fl/fl_D8	0.10929
																															Tannerella	Wt_D8_XE-69	fl/fl_D8	0.112105

## Sheet: Supplementary Fig.1
Supplementary Fig.1b				Supplementary Fig.1c					Supplementary Fig.1d					Supplementary Fig.1e
Peptide	Intensity	Group		Enzyme	Recall	Post_training	Pre_training		Species	Level	Post_training	Pre_training		Enzyme	Level	Post_training	Pre_training
AAAAAELSAATK	234169	uMetaP		Elastase	0.5761	0.5599	0.4318		Human	Aminoacid	53.1	47.5		Elastase	Aminoacid	57.6	44.8
AAAAAGDITSPLPGTILK	75666.7	uMetaP		Elastase	0.5758	0.5624	0.4321		Human	Peptide	19.5	15.3		Elastase	Peptide	28.9	18.9
AAAAAIEAMK	212992	uMetaP		Elastase	0.5716	0.6209	0.5027		Ecoli	Aminoacid	52.5	50.5		Chemotrypsin	Aminoacid	46.4	42.3
AAAADDGYECDIAAFPVATAK	93965	uMetaP		Elastase	0.5701	0.6285	0.5214		Ecoli	Peptide	14.3	14.7		Chemotrypsin	Peptide	16.1	11.7
AAAADEGYECDIAAFPVATAK	39473.1	uMetaP		Elastase	0.569	0.6344	0.5336		Yeast	Aminoacid	56.2	50.9		Pepsin	Aminoacid	42.3	32.6
AAAADMGDVDVEAVSK	12363	uMetaP		Elastase	0.5677	0.6402	0.5391		Yeast	Peptide	21.5	17.4		Pepsin	Peptide	13.9	9
AAAADVSVQLQPDK	51254	uMetaP		Elastase	0.5661	0.6449	0.5442							GluC	Aminoacid	52.7	46.4
AAAAGCPDAAAAIDK	261241	uMetaP		Elastase	0.565	0.6491	0.5495							GluC	Peptide	19.9	14.3
AAAAGCPDAAAAIDKK	448125	uMetaP		Elastase	0.5637	0.6536	0.5525
AAAAGCPDAK	152103	uMetaP		Elastase	0.5623	0.6577	0.5568
AAAAGCPDAQAALEK	50174.2	uMetaP		Elastase	0.5608	0.6615	0.5641
AAAAGCSGAQAALDK	19621.9	uMetaP		Elastase	0.5593	0.665	0.5677
AAAAGEKEEWDVLYR	0	uMetaP		Elastase	0.558	0.6684	0.5703
AAAAGVVVDYK	54514	uMetaP		Elastase	0.5564	0.6719	0.5739
AAAAHEGPVYLR	0	uMetaP		Elastase	0.555	0.6751	0.5761
AAAAIASGR	156064	uMetaP		Elastase	0.5537	0.6784	0.579
AAAAISIIGGADGPTSIFLAGK	209201	uMetaP		Elastase	0.5522	0.681	0.581
AAAAISSGR	43926.6	uMetaP		Elastase	0.5508	0.6838	0.5835
AAAALDPVEK	100392	uMetaP		Elastase	0.5495	0.6868	0.5852
AAAALFEENLR	106904	uMetaP		Elastase	0.548	0.69	0.5874
AAAALFTENLR	86420	uMetaP		Elastase	0.5462	0.6928	0.5893
AAAALNSACILQVSK	77876.1	uMetaP		Elastase	0.5445	0.6955	0.5925
AAAALSELFVYNIPLR	9849.18	uMetaP		Elastase	0.5429	0.6985	0.5934
AAAALSTDEIYEFYDK	44111.6	uMetaP		Elastase	0.5411	0.7015	0.5989
AAAANIIPSSTGAAK	107284	uMetaP		Elastase	0.5394	0.7037	0.6024
AAAANIVPNSTGAAK	56030.9	uMetaP		Elastase	0.5375	0.7062	0.6046
AAAANSTFLVGSDTK	79870.2	uMetaP		Elastase	0.5359	0.7091	0.6066
AAAANSTFLVGSDTQGGISLTEK	43793.2	uMetaP		Elastase	0.5339	0.712	0.6088
AAAASGEAAPAPAATEAPK	23740	uMetaP		Elastase	0.5318	0.7144	0.6104
AAAASGNENYK	109237	uMetaP		Elastase	0.5281	0.7196	0.6134
AAAASSFENSGR	28058.6	uMetaP		Elastase	0.5281	0.7196	0.6134
AAAATYSEDGQR	49116.6	uMetaP		Elastase	0.5261	0.7222	0.6155
AAAAVSIIGGADGPTSIFLAGK	94125.9	uMetaP		Elastase	0.5242	0.7246	0.6178
AAAAYEDFK	49797.8	uMetaP		Elastase	0.5221	0.7267	0.6214
AAACESFGYNEDPIVSSDVIGMK	35138.6	uMetaP		Elastase	0.5198	0.7295	0.6234
AAACESFGYNEDPIVSSDVIGMR	110612	uMetaP		Elastase	0.5177	0.7322	0.6246
AAACNIVPNSTGAAK	500.882	uMetaP		Elastase	0.5157	0.735	0.6271
AAACQSYFAAK	28575.4	uMetaP		Elastase	0.5133	0.7378	0.6293
AAACSIVPNSTGAAK	140624	uMetaP		Elastase	0.511	0.7408	0.6318
AAADADNDVEGLAVK	26846.4	uMetaP		Elastase	0.509	0.7429	0.6338
AAADALVAEAEALAAEAR	7680.51	uMetaP		Elastase	0.5069	0.7454	0.636
AAADAVAGIGDGSIQIQK	45927.3	uMetaP		Elastase	0.5043	0.7479	0.6372
AAADAVGCNILEFAHGTEAYLK	70283.5	uMetaP		Elastase	0.502	0.7504	0.6394
AAADEADGFDDAFVVNQPGK	55425.3	uMetaP		Elastase	0.4993	0.7528	0.6417
AAADEFVQLSDQSITNAQ	69410.7	uMetaP		Elastase	0.4968	0.7558	0.644
AAADEILAAYEAGGDLEK	42722.8	uMetaP		Elastase	0.4941	0.7583	0.6471
AAADEKPEIGTK	201504	uMetaP		Elastase	0.4916	0.7611	0.6491
AAADELVELLK	15213.9	uMetaP		Elastase	0.4884	0.7633	0.6515
AAADFEEDNALEAK	43194.6	uMetaP		Elastase	0.4856	0.766	0.6531
AAADFEEENDLAAK	38369.8	uMetaP		Elastase	0.4825	0.7681	0.6541
AAADFEEIIYNK	53311.7	uMetaP		Elastase	0.4797	0.7708	0.6562
AAADGDFDTTAGIATALAAEMNK	130914	uMetaP		Elastase	0.4766	0.7729	0.6582
AAADGLLPGEVLYR	20241.9	uMetaP		Elastase	0.4737	0.7753	0.6587
AAADGTVDTLDK	81180.4	uMetaP		Elastase	0.4709	0.7779	0.6594
AAADGYTLTITDADSNAK	53447.8	uMetaP		Elastase	0.4677	0.7807	0.6617
AAADKFVETK	31111.4	uMetaP		Elastase	0.464	0.7832	0.6645
AAADKFVETKDDTK	7251.59	uMetaP		Elastase	0.4607	0.7856	0.6667
AAADLFR	25641.7	uMetaP		Elastase	0.4538	0.7905	0.6708
AAADLGESVSDINSSSR	367099	uMetaP		Elastase	0.4498	0.7926	0.6742
AAADLGQCNIGLASGSEAR	90229.8	uMetaP		Elastase	0.4498	0.7926	0.6742
AAADLLPINWDTTSTGAPTR	54297.3	uMetaP		Elastase	0.4463	0.7947	0.6774
AAADNATGAAGTADYTEVTNIAFTK	90539.4	uMetaP		Elastase	0.4424	0.797	0.6803
AAADQETGLIPVDEALSK	32809.8	uMetaP		Elastase	0.4387	0.7997	0.683
AAADQFAADSDSR	49827.2	uMetaP		Elastase	0.4348	0.8021	0.6859
AAADQFAADSESK	55738.7	uMetaP		Elastase	0.4306	0.8046	0.6888
AAADQFAADSESR	111243	uMetaP		Elastase	0.4263	0.8068	0.6915
AAADQNSEQLGSVAK	40709.5	uMetaP		Elastase	0.4219	0.8087	0.6947
AAADTLTEIFHK	17398.3	uMetaP		Elastase	0.4172	0.8107	0.6983
AAADVLAQK	80552.9	uMetaP		Elastase	0.4125	0.8125	0.7008
AAADYFGMPLYR	424915	uMetaP		Elastase	0.4075	0.8145	0.7035
AAADYLDEPLYK	86710.6	uMetaP		Elastase	0.4028	0.8165	0.7073
AAADYLDLPLYK	1.13412e+06	uMetaP		Elastase	0.3979	0.8183	0.7115
AAADYLDMPLYK	99024.3	uMetaP		Elastase	0.3929	0.8203	0.7153
AAADYLDQPLYK	310738	uMetaP		Elastase	0.3876	0.8226	0.719
AAADYLEVPLYHYLGGFNTK	29269.5	uMetaP		Elastase	0.3827	0.8251	0.7228
AAADYLGLPLYK	209675	uMetaP		Elastase	0.3771	0.8265	0.7264
AAAEAAALDAGDFQQFLR	84319.9	uMetaP		Elastase	0.3719	0.8287	0.73
AAAEAAEFHTK	17787.7	uMetaP		Elastase	0.3655	0.8306	0.7335
AAAEALGMPLYNYIGGCNAK	226872	uMetaP		Elastase	0.3588	0.8319	0.737
AAAEALQDGEIILLENTR	68493.8	uMetaP		Elastase	0.3522	0.8336	0.741
AAAEALQPILDQVGGISQIR	21814.7	uMetaP		Elastase	0.3458	0.8352	0.7453
AAAEAMKDGDIVLLENTR	20010.3	uMetaP		Elastase	0.3392	0.8374	0.7491
AAAEANPDQK	69609.6	uMetaP		Elastase	0.3319	0.8387	0.7537
AAAEAPAEEAPAAETEAAAE	30420.9	uMetaP		Elastase	0.3243	0.84	0.7571
AAAEAVADGSCEK	26287.8	uMetaP		Elastase	0.3165	0.8418	0.7603
AAAEDAAMSAQ	79405.7	uMetaP		Elastase	0.3084	0.8433	0.7646
AAAEDKSPVILQVSK	40578.5	uMetaP		Elastase	0.3004	0.8456	0.7716
AAAEEAGISPDMDASAICDAMK	18482.2	uMetaP		Elastase	0.2919	0.847	0.7762
AAAEEGIIAGGGSAFVHAAEK	31215.5	uMetaP		Elastase	0.2828	0.8485	0.7807
AAAEEGIIAGGGSAYIHAAK	123160	uMetaP		Elastase	0.2735	0.8503	0.7855
AAAEEGIIAGGGSAYIHASK	148801	uMetaP		Elastase	0.2633	0.8517	0.7892
AAAEEGIISGGGSAYIHAAK	7013.14	uMetaP		Elastase	0.2527	0.853	0.794
AAAEEQLAAAK	68842.7	uMetaP		Elastase	0.2422	0.8542	0.7999
AAAEEWIAGK	29526.4	uMetaP		Elastase	0.2319	0.8555	0.8075
AAAEFPDTK	62762.4	uMetaP		Elastase	0.2205	0.8566	0.8133
AAAEGEEPMEFTTSSDMWTVK	28531.1	uMetaP		Elastase	0.2088	0.8589	0.8179
AAAEGNVLTPYR	69369.2	uMetaP		Elastase	0.1953	0.86	0.8268
AAAEGPMK	102656	uMetaP		Elastase	0.1826	0.8628	0.8378
AAAEGTTNAAVLTYTAETAEAK	68309.4	uMetaP		Elastase	0.1674	0.8644	0.8494
AAAEIACLNNATGSDSR	70427.7	uMetaP		Elastase	0.1504	0.8664	0.8611
AAAEIAGFTNATGSDVR	99907.9	uMetaP		Elastase	0	1	1
AAAEIAGLNNATGSDSR	334106	uMetaP		Chemotrypsin	0.4643	0.4637	0.4248
AAAEIAGLSAATGSDTR	98367.3	uMetaP		Chemotrypsin	0.4638	0.4667	0.4249
AAAEIAGYTSASGSDTR	925530	uMetaP		Chemotrypsin	0.4577	0.5451	0.4874
AAAEIEEFR	28181.1	uMetaP		Chemotrypsin	0.456	0.5557	0.5065
AAAEKEPQVATVR	53115.9	uMetaP		Chemotrypsin	0.4547	0.5637	0.5232
AAAELSELFVYNIPLR	15675.6	uMetaP		Chemotrypsin	0.4533	0.5709	0.532
AAAELSGAANGK	59238.2	uMetaP		Chemotrypsin	0.4518	0.5773	0.5423
AAAENIIPHTTGSAK	51353.1	uMetaP		Chemotrypsin	0.4504	0.5831	0.5487
AAAEPADTTDDK	53726.6	uMetaP		Chemotrypsin	0.4489	0.5891	0.5529
AAAEPATPVAEVPAAEEAK	19885.5	uMetaP		Chemotrypsin	0.4472	0.5953	0.5626
AAAEQCGAYYINNR	22993.8	uMetaP		Chemotrypsin	0.4456	0.6009	0.5671
AAAESCGLPLYR	102666	uMetaP		Chemotrypsin	0.444	0.6063	0.574
AAAESLGTSLYNYIGGVNAK	182570	uMetaP		Chemotrypsin	0.4424	0.6111	0.5786
AAAESLGVSLYNYIGGVNAK	6972.95	uMetaP		Chemotrypsin	0.4407	0.6161	0.582
AAAESMGTSLYNYIGGVNAK	355594	uMetaP		Chemotrypsin	0.4391	0.6206	0.5876
AAAESMIPTTTGAAK	682032	uMetaP		Chemotrypsin	0.4375	0.625	0.5901
AAAEVAGLVNASGSDLR	56068.7	uMetaP		Chemotrypsin	0.4359	0.6295	0.5931
AAAEYLDMPLYK	77075.6	uMetaP		Chemotrypsin	0.434	0.6344	0.5955
AAAEYLGQPLYK	121419	uMetaP		Chemotrypsin	0.432	0.6384	0.5984
AAAFGCSVSDPQATEGMVK	73394.3	uMetaP		Chemotrypsin	0.4301	0.6431	0.6023
AAAFGYR	44610	uMetaP		Chemotrypsin	0.4282	0.647	0.6054
AAAFIAEAEK	113647	uMetaP		Chemotrypsin	0.4263	0.6511	0.6078
AAAFLNLVR	39486.4	uMetaP		Chemotrypsin	0.4242	0.6553	0.6107
AAAFSASAK	65834.1	uMetaP		Chemotrypsin	0.4223	0.6592	0.6174
AAAGAALEFAASQLGITR	53337.3	uMetaP		Chemotrypsin	0.4205	0.6631	0.6213
AAAGAGSIQVK	105050	uMetaP		Chemotrypsin	0.4185	0.6667	0.627
AAAGAIAQAK	22403.8	uMetaP		Chemotrypsin	0.4165	0.6708	0.6319
AAAGASNADKNELDETELGKK	80045.2	uMetaP		Chemotrypsin	0.4146	0.6748	0.6363
AAAGDILVVDGLHLDAIK	19909.9	uMetaP		Chemotrypsin	0.4124	0.679	0.6398
AAAGDQLAEWAHR	47244.8	uMetaP		Chemotrypsin	0.408	0.6862	0.6493
AAAGDVATGER	0	uMetaP		Chemotrypsin	0.408	0.6862	0.6493
AAAGEIIVVDTVNFEAPK	93519.5	uMetaP		Chemotrypsin	0.406	0.6898	0.6562
AAAGEVDYTDEGLIAAADK	79694.5	uMetaP		Chemotrypsin	0.4038	0.6939	0.6617
AAAGGQLAEWANR	0	uMetaP		Chemotrypsin	0.4014	0.6978	0.6648
AAAGNIIPSSTGAAK	1.04036e+06	uMetaP		Chemotrypsin	0.399	0.7015	0.6711
AAAGNIIPSTTGAAK	26271.5	uMetaP		Chemotrypsin	0.3968	0.7051	0.6745
AAAGNVLVVDK	50826.7	uMetaP		Chemotrypsin	0.3943	0.7089	0.6778
AAAGQALEFAAEQLGLTR	69550.4	uMetaP		Chemotrypsin	0.3919	0.7127	0.6816
AAAGQIVVVEDVNFEAPK	46373.2	uMetaP		Chemotrypsin	0.3892	0.7162	0.6849
AAAGSGLSEEEESFK	18538.4	uMetaP		Chemotrypsin	0.3867	0.7193	0.6874
AAAGSVDEYLEQVDTMNK	48431.5	uMetaP		Chemotrypsin	0.3843	0.7229	0.6907
AAAGSVTAYDTIASSSGNYADTSNIK	58226.9	uMetaP		Chemotrypsin	0.3819	0.7266	0.694
AAAGTAGEAADVGAGEAHAVLDNAAYNK	1.15997e+06	uMetaP		Chemotrypsin	0.3793	0.7301	0.6964
AAAGTGIIAGGPAR	35955.4	uMetaP		Chemotrypsin	0.3769	0.7335	0.6991
AAAGTTPVYIK	54036.2	uMetaP		Chemotrypsin	0.3744	0.7368	0.7026
AAAGYAAQFPQER	46516.4	uMetaP		Chemotrypsin	0.3717	0.7399	0.7049
AAAGYSSYGNQIGLATTHVR	23499.5	uMetaP		Chemotrypsin	0.3691	0.7433	0.7073
AAAHGSHVETEIIGTK	34924.3	uMetaP		Chemotrypsin	0.3664	0.7466	0.7093
AAAHPAEVIGEEIR	37484.8	uMetaP		Chemotrypsin	0.3634	0.7497	0.7111
AAAHSVDAARPEFVR	102235	uMetaP		Chemotrypsin	0.3607	0.7531	0.7132
AAAHTWENDVCK	41688.5	uMetaP		Chemotrypsin	0.3577	0.7562	0.7155
AAAIATGFK	57201.9	uMetaP		Chemotrypsin	0.3548	0.7595	0.7175
AAAICGADMK	44903	uMetaP		Chemotrypsin	0.3519	0.763	0.7198
AAAIDEDYNAYGIYAGAVER	146157	uMetaP		Chemotrypsin	0.3488	0.7665	0.7226
AAAIEQLDIWGER	16486	uMetaP		Chemotrypsin	0.3458	0.7696	0.7241
AAAIEQLEEWGR	49331.5	uMetaP		Chemotrypsin	0.3427	0.7728	0.7264
AAAIEQLTEWANR	0	uMetaP		Chemotrypsin	0.3395	0.7763	0.7285
AAAIEYLESHGYK	143430	uMetaP		Chemotrypsin	0.3328	0.7825	0.7318
AAAIIAEIDAAYGATFATTEVK	12697.7	uMetaP		Chemotrypsin	0.3293	0.7856	0.7339
AAAIICDNAGADASIEAIQK	629134	uMetaP		Chemotrypsin	0.3293	0.7856	0.7339
AAAIICDNAGADATVEAVK	66519.8	uMetaP		Chemotrypsin	0.326	0.7884	0.7364
AAAIICDNAGADATVEAVQK	50942.4	uMetaP		Chemotrypsin	0.3224	0.7915	0.7381
AAAIIGGPWLVPGIR	35324.9	uMetaP		Chemotrypsin	0.3188	0.7946	0.7396
AAAILAQADNLEFYK	101026	uMetaP		Chemotrypsin	0.315	0.7974	0.7421
AAAILEAEAEK	46798.6	uMetaP		Chemotrypsin	0.3114	0.7998	0.7454
AAAINIIPHSTGAAK	751938	uMetaP		Chemotrypsin	0.3077	0.8028	0.7478
AAAINIVPNSTGAAK	250698	uMetaP		Chemotrypsin	0.3039	0.805	0.7498
AAAINMPYVIER	160386	uMetaP		Chemotrypsin	0.2998	0.8073	0.7518
AAAINTAITR	43509	uMetaP		Chemotrypsin	0.296	0.81	0.7544
AAAINTGAVGNLGQAAAK	16080.6	uMetaP		Chemotrypsin	0.2919	0.8127	0.7562
AAAINTTITQEGANQSTGNPFDLK	206080	uMetaP		Chemotrypsin	0.2877	0.8156	0.758
AAAIQPITGVSDYLEGDNK	26912.5	uMetaP		Chemotrypsin	0.2835	0.8181	0.7598
AAAISAGDEAVGELVADAMEK	157750	uMetaP		Chemotrypsin	0.2794	0.8209	0.7618
AAAIVPNSTGAAK	113107	uMetaP		Chemotrypsin	0.2752	0.8234	0.7629
AAALADEVIAGR	309988	uMetaP		Chemotrypsin	0.271	0.8259	0.7654
AAALAQNDTQLQMPIITPVSTETWNTK	60395.5	uMetaP		Chemotrypsin	0.2667	0.8281	0.7678
AAALDIQTICPLHGPILK	24141.4	uMetaP		Chemotrypsin	0.262	0.8308	0.7691
AAALDIQTICPLHGPVLR	0	uMetaP		Chemotrypsin	0.2573	0.8335	0.7712
AAALGQNDDMLQMPIITPISTETFGVK	86300.6	uMetaP		Chemotrypsin	0.2524	0.8359	0.7736
AAALHDIGK	28378.8	uMetaP		Chemotrypsin	0.2476	0.8386	0.7753
AAALHIYDK	101670	uMetaP		Chemotrypsin	0.2423	0.8409	0.7825
AAALISGAAK	103555	uMetaP		Chemotrypsin	0.2373	0.8438	0.7964
AAALKPGEILLLENTR	19624.8	uMetaP		Chemotrypsin	0.2317	0.8461	0.8035
AAALKPGEILLLQNTR	52715.3	uMetaP		Chemotrypsin	0.2261	0.8488	0.8078
AAALKPGEVLLLENLR	16865	uMetaP		Chemotrypsin	0.2204	0.8509	0.8144
AAALKPGQVLLLENLR	37903.8	uMetaP		Chemotrypsin	0.2149	0.8537	0.8183
AAALLDKPYESLK	33144.8	uMetaP		Chemotrypsin	0.2088	0.856	0.822
AAALLDTIQTEMYETAK	38080.8	uMetaP		Chemotrypsin	0.2022	0.8585	0.8255
AAALNADCFTTVSDVTAR	0	uMetaP		Chemotrypsin	0.1957	0.8604	0.8277
AAALNIIPTSTGAAQAVAK	228909	uMetaP		Chemotrypsin	0.1888	0.8622	0.8277
AAALNSFAK	93628.1	uMetaP		Chemotrypsin	0.1819	0.8642	0.8293
AAALQPGEVLLLENLR	207892	uMetaP		Chemotrypsin	0.1749	0.8673	0.8315
AAALQPGGIMLLQNTR	43568.8	uMetaP		Chemotrypsin	0.1676	0.8697	0.8331
AAALQPGQILLLENTR	72827.2	uMetaP		Chemotrypsin	0.1601	0.8719	0.8353
AAALQPGQIMLLQNTR	14660.9	uMetaP		Chemotrypsin	0.1523	0.8737	0.8342
AAALQPGQVLLLENTR	47878	uMetaP		Chemotrypsin	0.144	0.8762	0.8536
AAALRPGQILLLENTR	18741.6	uMetaP		Chemotrypsin	0.1348	0.8771	0.8633
AAALSAYTTESLQK	33200	uMetaP		Chemotrypsin	0.1255	0.8786	0.8721
AAALSEYTTACLTQLK	89644.4	uMetaP		Chemotrypsin	0.1152	0.8814	0.8811
AAALSQNDNTLQMPIITPVGVETWGVK	409698	uMetaP		Chemotrypsin	0.1043	0.884	0.8863
AAALTESQLGALGSSLIDAK	16335.7	uMetaP		Chemotrypsin	0	1	1
AAALTGTDIPEYSFVAPDDGK	62913.9	uMetaP		Pepsin	0.4225	0.424	0.3259
AAALYESYVHE	0	uMetaP		Pepsin	0.4219	0.427	0.3263
AAAMAANLQR	18225.7	uMetaP		Pepsin	0.4145	0.5134	0.4119
AAAMGEDLIFAIGNAPTALVR	14923.5	uMetaP		Pepsin	0.4123	0.525	0.4355
AAAMLSGLVLMEVDPADGTIK	153164	uMetaP		Pepsin	0.4108	0.534	0.4527
AAAMLSGLVLMEVDPSDGTIK	211332	uMetaP		Pepsin	0.4094	0.5427	0.4604
AAAMTFVK	104630	uMetaP		Pepsin	0.4077	0.55	0.4673
AAAMVFVK	156265	uMetaP		Pepsin	0.4059	0.556	0.473
AAANALGTSLYNYIGGVNAK	166036	uMetaP		Pepsin	0.4044	0.5626	0.4764
AAANESFGYNEDEIVSSDIIGMR	124502	uMetaP		Pepsin	0.4029	0.5694	0.4821
AAANESFGYNEDEIVSSDIVGMK	497430	uMetaP		Pepsin	0.4013	0.5755	0.4931
AAANESFGYNEDEIVSSDIVGMR	379868	uMetaP		Pepsin	0.3994	0.5817	0.4977
AAANESFGYNEDEIVSSDVIGMR	649241	uMetaP		Pepsin	0.3976	0.5875	0.5013
AAANESFGYNEEEIVSSDVIGMR	109196	uMetaP		Pepsin	0.3959	0.5932	0.5055
AAANESFGYNTDEIVSSDIVGMR	42785.5	uMetaP		Pepsin	0.394	0.5984	0.5088
AAANESFGYNTDEIVSSDVVGMR	42256.3	uMetaP		Pepsin	0.392	0.6032	0.5126
AAANESYGYNEDQIVSSDIIGMR	14367.6	uMetaP		Pepsin	0.3899	0.6079	0.5158
AAANPNIDTGAHAVTVVGGTGGGTYR	22698	uMetaP		Pepsin	0.388	0.6126	0.5201
AAANSLGVSLYNYIGGVNAK	43892.5	uMetaP		Pepsin	0.3863	0.6176	0.5227
AAANTLEGYNAAVASVMNNDLAAAK	92227.5	uMetaP		Pepsin	0.3842	0.6221	0.526
AAANYLDIPLYR	44506.2	uMetaP		Pepsin	0.3822	0.6267	0.5291
AAANYLDLPLYK	613839	uMetaP		Pepsin	0.38	0.6304	0.5337
AAANYLDMPLYR	350922	uMetaP		Pepsin	0.3778	0.6356	0.5358
AAAPAAGGAAGSVK	67534.3	uMetaP		Pepsin	0.3754	0.6402	0.5424
AAAPAEAAAEAPK	76685.9	uMetaP		Pepsin	0.3733	0.6442	0.5465
AAAPAPAAAAPK	63603.2	uMetaP		Pepsin	0.371	0.6488	0.55
AAAPAPAPAAAPAAGGAGSVK	53284.2	uMetaP		Pepsin	0.3688	0.6532	0.5529
AAAPAPATAAPK	26442.8	uMetaP		Pepsin	0.3665	0.6578	0.5556
AAAPAPGAVK	37787	uMetaP		Pepsin	0.3642	0.6622	0.5581
AAAPDAVENVK	0	uMetaP		Pepsin	0.3597	0.6695	0.5627
AAAPMIPFMTEDIYQNLVR	36945.9	uMetaP		Pepsin	0.3597	0.6695	0.5627
AAAPSGAAGAVK	54450.2	uMetaP		Pepsin	0.3578	0.674	0.5661
AAAPSLATIR	111542	uMetaP		Pepsin	0.3555	0.6788	0.5694
AAAPTEDTTAFSATAVANSNTEVR	610592	uMetaP		Pepsin	0.3528	0.6829	0.5745
AAAPVAAPAAAPAPAAGGAGSVK	43913.3	uMetaP		Pepsin	0.35	0.6869	0.577
AAAPVVYDAQATTTVELSSFAVTK	70170.7	uMetaP		Pepsin	0.3476	0.6911	0.5784
AAAQAALIAATTEIDK	118185	uMetaP		Pepsin	0.3451	0.6951	0.581
AAAQAALLAATSEIDK	71712.6	uMetaP		Pepsin	0.3424	0.6997	0.5835
AAAQAALNAASSEIGK	85983.8	uMetaP		Pepsin	0.3401	0.704	0.5872
AAAQAALPVAIGEISK	35630.2	uMetaP		Pepsin	0.3379	0.7079	0.5906
AAAQAALVAATSEIDK	25299.1	uMetaP		Pepsin	0.3355	0.7118	0.594
AAAQACLVNAISEIDK	77449.7	uMetaP		Pepsin	0.3328	0.7152	0.5966
AAAQANLVNAISEIEK	85369	uMetaP		Pepsin	0.3304	0.7197	0.5998
AAAQASLVNAISEIDK	154711	uMetaP		Pepsin	0.3276	0.7234	0.603
AAAQATYGR	53090.7	uMetaP		Pepsin	0.3252	0.7272	0.6065
AAAQEAGEVISTTGDPQLGDFILDR	9909.25	uMetaP		Pepsin	0.3225	0.7303	0.6128
AAAQEALPK	163274	uMetaP		Pepsin	0.3194	0.734	0.6151
AAAQEWLDGK	68146.2	uMetaP		Pepsin	0.3164	0.737	0.6183
AAAQEWLDGKDNADASK	67600.6	uMetaP		Pepsin	0.3137	0.7404	0.6209
AAAQEYLDTYNVGAENGTATDK	141608	uMetaP		Pepsin	0.3107	0.7443	0.6238
AAAQNTIPHSTGAAK	454527	uMetaP		Pepsin	0.3075	0.7477	0.6265
AAAQQELIAATSTIGK	0	uMetaP		Pepsin	0.3045	0.7512	0.6299
AAAQSALLAATSAIDK	215573	uMetaP		Pepsin	0.3015	0.7547	0.6316
AAAQTALK	175505	uMetaP		Pepsin	0.2982	0.7583	0.6339
AAAQTELQDANTLADK	25778.2	uMetaP		Pepsin	0.295	0.7617	0.6368
AAAQTGMNAQAEGVGGK	16141.8	uMetaP		Pepsin	0.2917	0.765	0.6411
AAASAAEAPAAEEAPK	16512.5	uMetaP		Pepsin	0.2883	0.7687	0.6455
AAASAALLAATSTIDK	85931.3	uMetaP		Pepsin	0.2818	0.7756	0.6528
AAASAQVDNLVNLLDGYATK	76626.1	uMetaP		Pepsin	0.2784	0.7786	0.6569
AAASASFGYNEDPIVSSDVIGMK	74754.2	uMetaP		Pepsin	0.2784	0.7786	0.6569
AAASASFGYNEEEIVSSDVIGMK	8299.18	uMetaP		Pepsin	0.2748	0.7819	0.6604
AAASASYGYNEDPIVSSDVIGMK	54116.7	uMetaP		Pepsin	0.2711	0.7849	0.6639
AAASASYGYNEDPIVSSDVVGMR	80754.4	uMetaP		Pepsin	0.2675	0.7881	0.6677
AAASDSFGYNEDPIVSSDVIGMR	65724.2	uMetaP		Pepsin	0.2639	0.791	0.6713
AAASESFGYNEDPIVSSDVIGMK	78973.7	uMetaP		Pepsin	0.2603	0.7935	0.676
AAASESFGYNEDPIVSSDVIGMR	119398	uMetaP		Pepsin	0.2566	0.796	0.6801
AAASESFGYNEDQIVSSDVIGMK	18633.9	uMetaP		Pepsin	0.2531	0.7991	0.6843
AAASESFGYNEDQIVSSDVIGMR	23491	uMetaP		Pepsin	0.2492	0.802	0.6872
AAASESYGYNEDAIVSSDVIGMK	101003	uMetaP		Pepsin	0.2454	0.8046	0.6915
AAASESYGYNEDPIVSSDVIGMK	71698.9	uMetaP		Pepsin	0.2411	0.8067	0.6952
AAASESYGYNEDPIVSSDVIGMR	20340.9	uMetaP		Pepsin	0.2371	0.8084	0.7003
AAASESYGYNEDQIVSSDVIGMK	40544.5	uMetaP		Pepsin	0.2337	0.8123	0.7055
AAASESYGYNEEQIVSSDVIGMR	36451.7	uMetaP		Pepsin	0.2292	0.8146	0.7103
AAASGSYSTGVK	17270.5	uMetaP		Pepsin	0.2246	0.8171	0.7153
AAASLIIPFEDLHSALGTVPK	17685.9	uMetaP		Pepsin	0.2199	0.8198	0.7201
AAASNDFGMVPEFVSFK	443134	uMetaP		Pepsin	0.2155	0.8217	0.7232
AAASNSDGNPNEER	14958.9	uMetaP		Pepsin	0.2114	0.8242	0.7266
AAASPECEFVAGGTYDDSK	73317.9	uMetaP		Pepsin	0.2067	0.8267	0.7305
AAASPFYTYTNESDALTVQNK	75144.7	uMetaP		Pepsin	0.202	0.8282	0.7366
AAASSALTSAISEISK	55043.8	uMetaP		Pepsin	0.1972	0.83	0.7375
AAASSIEHGSVDTLDR	26844.1	uMetaP		Pepsin	0.1925	0.8329	0.7439
AAASTALTAATSAIHK	13131.5	uMetaP		Pepsin	0.1874	0.8357	0.7473
AAASTALVNAVK	136821	uMetaP		Pepsin	0.1823	0.8381	0.7521
AAASTEASITITSSAIDSVK	29737.3	uMetaP		Pepsin	0.1767	0.8407	0.7574
AAASTEATFADTVK	98851.9	uMetaP		Pepsin	0.1713	0.8421	0.7633
AAASVVSNNNIVNYQGK	21947	uMetaP		Pepsin	0.1659	0.8453	0.7672
AAASYNGR	29184.1	uMetaP		Pepsin	0.16	0.8463	0.7742
AAATAELSAATK	100208	uMetaP		Pepsin	0.1541	0.8484	0.7797
AAATAMYPGITK	134497	uMetaP		Pepsin	0.1482	0.8504	0.7846
AAATEAANVGTSIK	268195	uMetaP		Pepsin	0.1421	0.8528	0.7907
AAATEAGWSEAVVNK	133019	uMetaP		Pepsin	0.1363	0.8546	0.7985
AAATESFGYNEDEIVSSDIVGIR	48805.4	uMetaP		Pepsin	0.1299	0.8554	0.8085
AAATESFGYNTDEIVSSDIIGMR	33106.2	uMetaP		Pepsin	0.1236	0.8578	0.815
AAATESFGYNTDEIVSSDIVGMR	237116	uMetaP		Pepsin	0.1172	0.86	0.8198
AAATESFGYNTDEIVSSDVIGMR	50892.6	uMetaP		Pepsin	0.1106	0.8611	0.8281
AAATESYGYTEDEIVSSDIIGMR	17253	uMetaP		Pepsin	0.1038	0.862	0.8378
AAATEYLTSHGYQLK	24695.8	uMetaP		Pepsin	0.0964	0.865	0.8455
AAATFDALLEK	75647.5	uMetaP		Pepsin	0.0887	0.8666	0.8577
AAATGQVLELALGYSHAIYIK	17305.1	uMetaP		Pepsin	0.0803	0.868	0.8695
AAATGQVLELSLGYSHAIYLK	18895.5	uMetaP		Pepsin	0.0713	0.87	0.8764
AAATIAVLEVPFEEASR	53123.2	uMetaP		Pepsin	0	1	1
AAATNLTGLEGALEVVDSK	18014.1	uMetaP		GluC	0.5274	0.5308	0.4716
AAATPATAYWTGNR	211827	uMetaP		GluC	0.527	0.5337	0.4719
AAATSSAVPVSYK	28645.1	uMetaP		GluC	0.5187	0.615	0.5493
AAATTEYTAK	30746.9	uMetaP		GluC	0.516	0.626	0.5737
AAATVGNAPDTTK	30256.3	uMetaP		GluC	0.5142	0.6339	0.5897
AAATYSDGTVVER	15839.6	uMetaP		GluC	0.5125	0.6414	0.602
AAAVADYTPETVSDEK	0	uMetaP		GluC	0.5103	0.6475	0.6123
AAAVAVDKDDTK	22083.3	uMetaP		GluC	0.5084	0.6533	0.6186
AAAVELLPK	83634.6	uMetaP		GluC	0.5063	0.6582	0.6214
AAAVESFLANSGIAPTR	91806.6	uMetaP		GluC	0.5046	0.6637	0.6234
AAAVGGAMLAVAK	325505	uMetaP		GluC	0.503	0.6687	0.6263
AAAVLTQAFAGATVPK	17038.8	uMetaP		GluC	0.5011	0.6734	0.6295
AAAVNIVPNSTGAAK	3671784	uMetaP		GluC	0.4987	0.6779	0.6312
AAAVNIVPNTTGAAK	69242.3	uMetaP		GluC	0.4968	0.6822	0.6324
AAAVNMPYVIER	52288.3	uMetaP		GluC	0.4945	0.6858	0.636
AAAVSMIPTSTGAAK	474122	uMetaP		GluC	0.4926	0.6895	0.6437
AAAVVAAPAAPK	92315.8	uMetaP		GluC	0.4905	0.6935	0.6465
AAAVVEPISCAMHGVDLLETHPYQK	0	uMetaP		GluC	0.4886	0.6968	0.6604
AAAVVEVNSETDFVAK	60869.3	uMetaP		GluC	0.4865	0.7004	0.6643
AAAWNTLNNICYK	88803.4	uMetaP		GluC	0.4842	0.7044	0.6685
AAAYDALQLSAVSAAR	37502.7	uMetaP		GluC	0.482	0.7079	0.6725
AAAYEAAQELQR	171030	uMetaP		GluC	0.4799	0.7112	0.6749
AAAYEALQGSVQAAAAR	82839	uMetaP		GluC	0.4776	0.7155	0.678
AAAYLDVDNDR	67035	uMetaP		GluC	0.4756	0.7195	0.6813
AAAYVADETGK	57287.7	uMetaP		GluC	0.4734	0.7226	0.6836
AACAGEVDGETVDLR	22712.5	uMetaP		GluC	0.4715	0.7265	0.686
AACAGEVDGEVVDLR	18733	uMetaP		GluC	0.4695	0.7298	0.6892
AACCSDYFSAK	12567.3	uMetaP		GluC	0.4666	0.7331	0.6951
AACDADVSVQTELLK	125575	uMetaP		GluC	0.464	0.7369	0.6964
AACGMQETGTEATAK	15206.2	uMetaP		GluC	0.4588	0.7434	0.701
AACLNVER	41409.5	uMetaP		GluC	0.4588	0.7434	0.701
AACPVINDKPDYR	0	uMetaP		GluC	0.4563	0.7465	0.7028
AACPVINDRPDYK	51017.1	uMetaP		GluC	0.4535	0.7501	0.7049
AACQCPEFLK	115267	uMetaP		GluC	0.4511	0.7534	0.708
AACTGITSCPNK	7967.72	uMetaP		GluC	0.4481	0.757	0.7102
AACTGTASCPNK	13320.3	uMetaP		GluC	0.4452	0.7597	0.713
AACTLDNTTDK	27853.2	uMetaP		GluC	0.4425	0.7626	0.7181
AADAAAAIGEGLQAFCIPGSVADHR	368814	uMetaP		GluC	0.4397	0.7653	0.7201
AADAAAAIGEGLQAFCIPGSVADHRK	466819	uMetaP		GluC	0.4368	0.7691	0.723
AADAAAAIGEGLQAFCIPGSVADNR	148967	uMetaP		GluC	0.4341	0.7717	0.7244
AADAAAAIGEGLQAFCIPGSVADNRK	645890	uMetaP		GluC	0.4312	0.7752	0.7259
AADAAAAIGEGLQAFCIPGSVADQR	133855	uMetaP		GluC	0.4288	0.7783	0.7275
AADAAAAIGEGLQAFCIPGSVADQRK	64788.3	uMetaP		GluC	0.4261	0.781	0.7295
AADAAAAIGEGLQAFCIPGSVADTR	458650	uMetaP		GluC	0.4234	0.7838	0.7313
AADAAAAIGEGLQAFCIPGSVADTRK	574428	uMetaP		GluC	0.4202	0.7869	0.7351
AADAAAAIGEGLQAFCVPGSVADNR	41712.9	uMetaP		GluC	0.4172	0.7896	0.7369
AADAAAAIGEGLQAFCVPGSVADNRK	103790	uMetaP		GluC	0.4139	0.7921	0.7389
AADAAAAIGEGLQSFCIPGSVADNRK	103714	uMetaP		GluC	0.4105	0.795	0.7416
AADAAAAIGEGLQSFCIPGSVADQR	88848.1	uMetaP		GluC	0.4069	0.7979	0.7435
AADAAAAIGEGLQSFCIPGSVADQRK	57812.5	uMetaP		GluC	0.4035	0.8001	0.7459
AADAAAAIGEGLQSFCIPGSVADTR	143188	uMetaP		GluC	0.4	0.8025	0.7471
AADAAAAIGEGLQSFCIPGSVADTRK	115409	uMetaP		GluC	0.3969	0.8057	0.7489
AADAAEVIGQGLQAFCIPGSVAEQR	25313.7	uMetaP		GluC	0.3931	0.8086	0.7501
AADAAIIVCSAK	61790.1	uMetaP		GluC	0.3893	0.8119	0.7528
AADAAVQEAGK	58944.7	uMetaP		GluC	0.3856	0.8143	0.7546
AADAGEAVADK	72438.5	uMetaP		GluC	0.3814	0.8169	0.7569
AADAINPCDYSIDK	107969	uMetaP		GluC	0.3773	0.8193	0.7576
AADAMEAGKFDDEIVPVMIK	35480.7	uMetaP		GluC	0.3693	0.823	0.7651
AADANQAALAAAK	73637.2	uMetaP		GluC	0.3651	0.8253	0.7663
AADAPAAPNLTDPTVK	66289.2	uMetaP		GluC	0.3651	0.8253	0.7663
AADAPMVIPVADRETILK	60578.5	uMetaP		GluC	0.361	0.8274	0.7674
AADASEAIGIGLQAFCVPGSVAEQR	43384.9	uMetaP		GluC	0.3568	0.8303	0.77
AADASQAIMNTGK	0	uMetaP		GluC	0.3527	0.833	0.7737
AADASSDYYYTLGGGTAK	0	uMetaP		GluC	0.3483	0.8355	0.7762
AADASSNYYYTLSSSAAK	68280.9	uMetaP		GluC	0.3441	0.8373	0.7777
AADAVLMGSIGGNTSTSPWYK	209811	uMetaP		GluC	0.3398	0.839	0.7791
AADAVTETVTVDPTK	181027	uMetaP		GluC	0.3352	0.8409	0.7808
AADAYTVDLYCNDIK	102702	uMetaP		GluC	0.3302	0.8427	0.783
AADCEGAFIDMLR	41543.6	uMetaP		GluC	0.3254	0.8448	0.7854
AADCILATGGPGMVK	60051.5	uMetaP		GluC	0.3205	0.8469	0.7871
AADDAAAGTAIPETFK	116160	uMetaP		GluC	0.3158	0.8489	0.7891
AADDAAGLAISEK	7198725	uMetaP		GluC	0.3113	0.8509	0.7912
AADDAAGLAMSEK	945651	uMetaP		GluC	0.3061	0.8526	0.7919
AADDAAGLGISEK	370974	uMetaP		GluC	0.3008	0.855	0.7933
AADDAAGLK	875356	uMetaP		GluC	0.2957	0.8567	0.7955
AADDAAGLSISEK	6910029	uMetaP		GluC	0.2905	0.8579	0.7976
AADDAAGLSISESMR	0	uMetaP		GluC	0.285	0.8595	0.7997
AADDAAGLSVSEK	1.02179e+06	uMetaP		GluC	0.2797	0.8622	0.801
AADDAAGLTISEK	473333	uMetaP		GluC	0.2743	0.864	0.8026
AADDASGMAIADSLR	48340.5	uMetaP		GluC	0.2686	0.8651	0.8081
AADDAVPDLK	61116.5	uMetaP		GluC	0.263	0.8655	0.8117
AADDDHVAAYIGSK	57839.7	uMetaP		GluC	0.2568	0.8668	0.8137
AADDSAGLSISEK	425219	uMetaP		GluC	0.2501	0.8688	0.8158
AADDSKPELK	63474.6	uMetaP		GluC	0.244	0.8706	0.8169
AADDSTVSATDAETGEK	24614.6	uMetaP		GluC	0.2375	0.8723	0.8183
AADDTSTFEDQVR	34432.9	uMetaP		GluC	0.2307	0.8743	0.8215
AADDYGYEFLK	20930.8	uMetaP		GluC	0.2241	0.8763	0.8237
AADEAIEDAGLEGEGVDK	31586.8	uMetaP		GluC	0.2173	0.8775	0.8263
AADEAIEDAGLEGEGVDKNR	25018.8	uMetaP		GluC	0.2102	0.8789	0.8293
AADECCGLAIQDAEDLK	123328	uMetaP		GluC	0.2021	0.8788	0.8291
AADEGDTGEMVILTR	124676	uMetaP		GluC	0.1947	0.8808	0.8287
AADEGNHLAEVALDAFK	0	uMetaP		GluC	0.1865	0.8828	0.8386
AADEINDVIR	46020.4	uMetaP		GluC	0.179	0.8851	0.8457
AADELGIQVQYLESK	63514.1	uMetaP		GluC	0.1703	0.887	0.8522
AADEPTMVFEVVNNDLVKPVSK	516121	uMetaP		GluC	0.1619	0.8885	0.8561
AADETKPPVEAAFSATVAPISSTQVR	268369	uMetaP		GluC	0.1527	0.8899	0.8617
AADEVTALK	102088	uMetaP		GluC	0.1436	0.8926	0.8843
AADEYVVSNK	110387	uMetaP		GluC	0.1337	0.8937	0.8932
AADFADEATTK	132102	uMetaP		GluC	0.123	0.897	0.9016
AADFAEIVK	114075	uMetaP		GluC	0.1109	0.8974	0.906
AADFDDLYPFIR	12493.8	uMetaP		GluC	0	1	1
AADFDLGTATLEK	135243	uMetaP
AADFLTSLPEWDGR	12501.2	uMetaP
AADFNDAAYTAGQEK	484606	uMetaP
AADFVAAFEADER	20461.6	uMetaP
AADFVSAEELK	18194.3	uMetaP
AADFVVENAVEK	75932.9	uMetaP
AADGADLSYQQAQK	34405.8	uMetaP
AADGATPLSGGLILAESDGNIPAPEK	260128	uMetaP
AADGCTYYMAEALLDK	46508.8	uMetaP
AADGDWR	101650	uMetaP
AADGGHPGAWCDVGR	23869.8	uMetaP
AADGLVVGAPVYYAGPNATLCAFLDR	15620.8	uMetaP
AADGNIVELVTPEILDESTVTK	19137.9	uMetaP
AADGNTVCDYDPEETKR	19968.3	uMetaP
AADGNTVIGQSEIGGDVSSTK	46991.4	uMetaP
AADGSDGVQIVSYNYK	91687.5	uMetaP
AADGSFEEVDVANDK	24827	uMetaP
AADGSIVTAGSIIYR	81140.2	uMetaP
AADGSPLEFHLK	0	uMetaP
AADGSSTAFSGK	28665.1	uMetaP
AADGSVTTPPTTSGAVALK	91528.7	uMetaP
AADGSYYFTASVPAYDR	122032	uMetaP
AADGTEYIVNK	0	uMetaP
AADGTFTDTPFISVLGALNSK	21671.6	uMetaP
AADGTGIIAGGPAR	161976	uMetaP
AADGTITTQTVTYDPQNK	288797	uMetaP
AADGTNILQYTYK	50192.9	uMetaP
AADGTSMAEYSTSTK	30791.7	uMetaP
AADGVVIITTK	120742	uMetaP
AADGWYVSK	40433.3	uMetaP
AADHGLDYVPFR	24080.6	uMetaP
AADHGLDYVPYR	19605.1	uMetaP
AADIDTFADLVSYSR	50491	uMetaP
AADIEDELLTIK	21277.4	uMetaP
AADIHDISDR	34580.7	uMetaP
AADILEK	98415.6	uMetaP
AADILNPDAVDEFIR	16691.2	uMetaP
AADKDEWADIATYPTEVGTYR	73447.5	uMetaP
AADKDTCFSTEGPNLVTR	266898	uMetaP
AADLDAIHDTVHEMAK	284073	uMetaP
AADLDAIHDTVHEMAR	76035.8	uMetaP
AADLDALADSIIESMK	22658.3	uMetaP
AADLDALADSIIESMKK	19645.2	uMetaP
AADLDINHTQEGTIGAAGR	67059.3	uMetaP
AADLGVGNEAALDK	129405	uMetaP
AADLKEDIEQGAEK	43268.8	uMetaP
AADLLAEGK	107768	uMetaP
AADLLASLPEWDGR	29038.5	uMetaP
AADLLGEALAITESTGR	62140.6	uMetaP
AADLLPIDWDK	106063	uMetaP
AADLLQSFALK	118960	uMetaP
AADLNTYAVMNNK	23729.2	uMetaP
AADLPWGK	70627.8	uMetaP
AADLQAAADTAK	162162	uMetaP
AADLSEALAGGGDGAAVSGSAK	120489	uMetaP
AADLTPLQR	32502.4	uMetaP
AADMCNYGSQLMAIK	69322.1	uMetaP
AADMITGPYR	0	uMetaP
AADMITGSYR	44078.3	uMetaP
AADMNILEESVFVNTK	516718	uMetaP
AADNAAGLAISEK	4102535	uMetaP
AADNAAGLSISEK	1.53808e+06	uMetaP
AADNFLIPR	124431	uMetaP
AADNNVEITTNNK	40725.1	uMetaP
AADNPTTPDVNAFSATVTPVSLTQVR	258161	uMetaP
AADNPTVMLTVENNAQYNK	96917.3	uMetaP
AADPSVEDVAFSATAAANSNTEVR	115467	uMetaP
AADQVLLANESR	95185.9	uMetaP
AADRWEMTEQLR	21155.5	uMetaP
AADTFGELLDLVER	65306.2	uMetaP
AADTQQVQVSGK	33413.3	uMetaP
AADTSVVMEGFEVGK	384654	uMetaP
AADTVNQLLLACVCQSGR	107635	uMetaP
AADVAGTPASAEIK	117072	uMetaP
AADVDTVGDLVK	177186	uMetaP
AADVETLGDLVQFNK	129154	uMetaP
AADVGADLVGK	259669	uMetaP
AADVINEMAGK	0	uMetaP
AADVIVCDGQGYPVPLTENPR	356480	uMetaP
AADVVLPASK	88668.3	uMetaP
AADYADK	105892	uMetaP
AADYFTGSK	103607	uMetaP
AADYQGWDLVK	58423.1	uMetaP
AADYVDEATR	94203.9	uMetaP
AADYVIYIPR	61522.3	uMetaP
AAEAAAAIGEGLQAFCIPGSVADTR	40582.9	uMetaP
AAEAAAALKPGEVLLLENLR	26150	uMetaP
AAEAAEETFDCTGSDGK	122907	uMetaP
AAEAAGADALSLINTLTGMK	14799.9	uMetaP
AAEAAGAEYVGGEEYMQK	54211	uMetaP
AAEAAGIDLEGCER	18522.1	uMetaP
AAEAAGSDALSLINTLTGMK	64590.6	uMetaP
AAEAAYLGPQDCVEEMR	74641.6	uMetaP
AAEAAYNGPQDCIAEMNK	131450	uMetaP
AAEAAYNGSLECVETMR	69861.8	uMetaP
AAEAAYTGSQECVAEMNK	25285.5	uMetaP
AAEAAYTGSQQCVAEMNK	21858.3	uMetaP
AAEADDTITDDMTEEE	117459	uMetaP
AAEADIAILDVAPR	47707.2	uMetaP
AAEADSEYIVK	77281.5	uMetaP
AAEADYQENVNK	330978	uMetaP
AAEADYQENVNKDFK	61125.8	uMetaP
AAEAEAAGADYVGGMELIEK	108488	uMetaP
AAEAEAVNAAEPAAEPVK	22762.8	uMetaP
AAEAEVQAEAKPAPK	40778.5	uMetaP
AAEAFGEEEK	46638.2	uMetaP
AAEAFGPHDPDQVAR	61244.5	uMetaP
AAEAGLFDR	584245	uMetaP
AAEAIAGGVILANADNAAMHAAENR	20129.3	uMetaP
AAEAISNYTSAER	104140	uMetaP
AAEALSDAQDAIIK	82740	uMetaP
AAEALYADADEETK	37597.6	uMetaP
AAEATAEAYTAAQK	57848.9	uMetaP
AAEAVDDGVNQVVNATR	70076.7	uMetaP
AAEAVIK	264078	uMetaP
AAEAYFR	32098.6	uMetaP
AAEAYGSTHVK	13553.7	uMetaP
AAEDAQDAAELAYQNAK	93213.5	uMetaP
AAEDDGEGIQTLDISK	26749.1	uMetaP
AAEDGAVAIEVQDFDK	60332.3	uMetaP
AAEDIVNGCTFDNNLPCIAEK	83024.6	uMetaP
AAEDLGFDNDICGYAR	84130.6	uMetaP
AAEDLMK	146555	uMetaP
AAEDMVLK	44307.5	uMetaP
AAEEACAVVDECVGR	13597.8	uMetaP
AAEEAGADVVGDADLVTK	20304.4	uMetaP
AAEEAPALQQPSIEK	66834.5	uMetaP
AAEEAVAALPETATAEEVKDELGK	46344.3	uMetaP
AAEEDHVAAYIGSK	148218	uMetaP
AAEEEPFVEE	17310.2	uMetaP
AAEEGGCVIVGR	60640	uMetaP
AAEEGNCVIVGR	39311.1	uMetaP
AAEEHAAELAQMAVEETGFGK	122522	uMetaP
AAEEIVFDTVTTGAANDIEK	33943.8	uMetaP
AAEEIVFK	21128.8	uMetaP
AAEELTLGQVSTGALNDLEK	19952.6	uMetaP
AAEELVFDTVTTGASNDIEK	128350	uMetaP
AAEEQTITELK	62881.3	uMetaP
AAEESAEEVSSALK	22783.8	uMetaP
AAEESEEDISAALK	62959.7	uMetaP
AAEESEEEVAAALK	31624.7	uMetaP
AAEESFVLLK	55028.2	uMetaP
AAEESGLEIVSRPDIDVVELEK	29073.3	uMetaP
AAEESIEELK	71192.8	uMetaP
AAEESIVLLK	41452.6	uMetaP
AAEESQQTIEDSLK	25837	uMetaP
AAEESSEDIKEALK	27765.6	uMetaP
AAEESSEEISQAIR	49880.4	uMetaP
AAEESSEELAQALK	34417.5	uMetaP
AAEETPVLTTPLEK	46785	uMetaP
AAEEVVFDTVTTGAANDIEK	21721.1	uMetaP
AAEFAAQSSTEAAAAR	90455.8	uMetaP
AAEFASQSNTQAAAAR	25867.7	uMetaP
AAEFEILQR	19721.4	uMetaP
AAEFGAEGIGLCR	0	uMetaP
AAEFHAPLAVETDETR	29430.3	uMetaP
AAEFVAENAVEE	22402.7	uMetaP
AAEGAATQSVADQEEIKK	27211.2	uMetaP
AAEGANASAGIEYYK	65583.7	uMetaP
AAEGATMTFSTVK	138785	uMetaP
AAEGCLVVIDAIK	39601.9	uMetaP
AAEGDSVTIK	125855	uMetaP
AAEGEGNPTLELK	88698.1	uMetaP
AAEGGMDALIEAAK	50750.5	uMetaP
AAEGILTVR	118954	uMetaP
AAEGNVVVIDSIK	29596.1	uMetaP
AAEGQADAVEEALNAYR	63334.3	uMetaP
AAEGQLEEVQK	69862.1	uMetaP
AAEGSNPAGAPAYSTDGK	41673.3	uMetaP
AAEGSTQNDNFR	42026.5	uMetaP
AAEGSVHSDNFR	21667.5	uMetaP
AAEGTAFAALDADLEGPTALAVSK	17822.2	uMetaP
AAEGTDFAALDPHLEGPTAIAVSK	54139.8	uMetaP
AAEGTGLEGK	76629.3	uMetaP
AAEGVDLSADK	108092	uMetaP
AAEGVDLSNDK	191961	uMetaP
AAEGVLEGR	55665.8	uMetaP
AAEHDNYNNATWATIEK	137582	uMetaP
AAEHFSEEVGK	126964	uMetaP
AAEHNNYNNATWATIEK	63119.3	uMetaP
AAEHPAESIGK	78204.6	uMetaP
AAEIAGAASIIAEVDDSR	39471.3	uMetaP
AAEIAGAASIIAEVDDSRIETR	0	uMetaP
AAEIEAYLK	44037.7	uMetaP
AAEIFAEGAK	75511.5	uMetaP
AAEILDKPLEELK	43192.7	uMetaP
AAEILPGR	124631	uMetaP
AAEILVVPDEEVKEEIK	31303.4	uMetaP
AAEIPDAIR	73563	uMetaP
AAEIPDAIRK	68029.3	uMetaP
AAEIPEAIR	730371	uMetaP
AAEIPEAIRK	972608	uMetaP
AAEIYADNAK	118337	uMetaP
AAEIYAEGAK	229926	uMetaP
AAEIYAEGANVVGEVNSDGSVK	74513.6	uMetaP
AAEIYAEGAR	409641	uMetaP
AAEIYAESAK	53959.2	uMetaP
AAEIYAQDHEGFK	24016.1	uMetaP
AAELAEQFGDAAR	86880.1	uMetaP
AAELAETDIDMK	32614.8	uMetaP
AAELAQLHTAYR	24307.1	uMetaP
AAELAVCK	347247	uMetaP
AAELFDK	104102	uMetaP
AAELFDKAEAASAAR	21085.5	uMetaP
AAELGFDAFTSCDMDGSSSWR	26248.9	uMetaP
AAELGLVHR	50253.2	uMetaP
AAELGYIDEIIEPSVTRPK	48953.3	uMetaP
AAELIAVPDDR	54572.3	uMetaP
AAELIAVPDER	71338	uMetaP
AAELLAPFTANGGWTSTDYGR	113288	uMetaP
AAELLETIQK	104907	uMetaP
AAELLGVDEDK	79843.8	uMetaP
AAELLPIDWDNTATGNR	61219.6	uMetaP
AAELLVASGK	50027.9	uMetaP
AAELPEADFVCIR	75329.3	uMetaP
AAELPEVSELEVVR	33295	uMetaP
AAELQYGR	52979.8	uMetaP
AAELSENQDYIR	19647.9	uMetaP
AAELSGDFAELMDLADK	9408.79	uMetaP
AAELSGDFK	170339	uMetaP
AAELTEIALK	97260.8	uMetaP
AAELVYQDLEQDVDR	0	uMetaP
AAELYPK	84441.1	uMetaP
AAEMAAHAQELK	125032	uMetaP
AAEMALTEAEAAAMQPGGETR	27472.6	uMetaP
AAEMIAQAQER	0	uMetaP
AAEMNVGDVVK	442928	uMetaP
AAENLASSTLFAQNSK	237019	uMetaP
AAENLLETAEK	40484.7	uMetaP
AAENVADFPDEITGDTFVDK	37363.5	uMetaP
AAENVIFSALLK	58341.4	uMetaP
AAENVLFSALVK	18945.7	uMetaP
AAENVLFSHLVK	72277	uMetaP
AAENVLYSTIINEGDVLPGNSHFDTTK	31283	uMetaP
AAENYALLDSK	139862	uMetaP
AAEPEAKPEETQAPVEEITGK	15418	uMetaP
AAEPFFK	616246	uMetaP
AAEPGTAFVDQAK	188631	uMetaP
AAESAMTGDELGVGVK	41037.5	uMetaP
AAESAVCK	211767	uMetaP
AAESFEGR	0	uMetaP
AAESVLFEIVK	70633	uMetaP
AAESVLFEIVKK	33101.3	uMetaP
AAESVLMEIVK	220226	uMetaP
AAESVLMEIVKK	68220.7	uMetaP
AAETAAAPAIEK	60320.9	uMetaP
AAETANTSMSVGK	23317.5	uMetaP
AAETAVENSK	213172	uMetaP
AAETLEPLEK	0	uMetaP
AAETLEPLEKK	33119.9	uMetaP
AAETLEVK	149809	uMetaP
AAETQMQELK	55178.9	uMetaP
AAETTATTTTTEDK	13433.5	uMetaP
AAEVAEAIR	163483	uMetaP
AAEVAEAIRK	35698.1	uMetaP
AAEVAGKPYEDLK	52302.6	uMetaP
AAEVAVPALVVK	42077.4	uMetaP
AAEVFGDQLPQFQAHAK	121682	uMetaP
AAEVGVLVCASK	24051.3	uMetaP
AAEVHLVER	24912.4	uMetaP
AAEVPDAIR	170786	uMetaP
AAEVPDAIRK	221645	uMetaP
AAEVPDVVMAALR	0	uMetaP
AAEVPEAIR	452749	uMetaP
AAEVPEAIRK	976622	uMetaP
AAEVQDPATGR	66939.3	uMetaP
AAEVTADEAVSAK	66048.7	uMetaP
AAEVTFIDGTSADDSK	13994.7	uMetaP
AAEVTLVGTEK	108434	uMetaP
AAEVVLGVTGADINDLYDTTAAIEK	11439.6	uMetaP
AAEVWENIEAEKR	15650.4	uMetaP
AAEVWENIEDGK	12885.5	uMetaP
AAEYAALQTSAAGAAK	80923.9	uMetaP
AAEYAALQTSAEGAAK	43734.8	uMetaP
AAEYAALQTSAMGAAK	32868.1	uMetaP
AAEYAALQTSATGAAR	306283	uMetaP
AAEYAAQQTSAQGAAR	86158.2	uMetaP
AAEYAGDVIDNSGR	75731.5	uMetaP
AAEYAGLQSNVTSAAK	36245.9	uMetaP
AAEYAVSPLDFEGVTPK	17691.4	uMetaP
AAEYDALQLGALSAAR	55435.2	uMetaP
AAEYDALQLSAGSAAR	62145.5	uMetaP
AAEYEALQGSVK	292747	uMetaP
AAEYEALQGSVNAAAAR	28145.8	uMetaP
AAEYLEAAK	104318	uMetaP
AAEYPIHYDWGK	62519.4	uMetaP
AAEYPVDK	77323.1	uMetaP
AAFAADPIITEDIVAR	45497.9	uMetaP
AAFAALAEK	0	uMetaP
AAFAQAEASYVSAK	55271.3	uMetaP
AAFDDVAEK	0	uMetaP
AAFDGIITATANDGWK	74413.3	uMetaP
AAFDGSGSFDAECFK	58247	uMetaP
AAFDHNYAK	121274	uMetaP
AAFDKDYAK	88121.8	uMetaP
AAFDKYPEYR	32734.6	uMetaP
AAFDLGIPEVGYK	79185.6	uMetaP
AAFDSFATNYEK	45438	uMetaP
AAFEAANPGVTVELTVDK	64136.5	uMetaP
AAFEAGVR	52890.9	uMetaP
AAFEAIDQNAVR	0	uMetaP
AAFEEAEHAAK	4239097	uMetaP
AAFEEQTGAK	99150.7	uMetaP
AAFEGDTGK	0	uMetaP
AAFEGNLHK	28694.3	uMetaP
AAFENLGDESNDFVR	164668	uMetaP
AAFEQSFQQIEK	141890	uMetaP
AAFETNILGTDDSK	74149.7	uMetaP
AAFEVQTSETK	59537	uMetaP
AAFGEDYAAIAQHYIDYGR	36593.3	uMetaP
AAFGGSGGR	423253	uMetaP
AAFGNDANAAYNHYLTYGIK	50121.3	uMetaP
AAFGVILITTK	35008.5	uMetaP
AAFIEPTYEDGNK	0	uMetaP
AAFITIDEK	48655.5	uMetaP
AAFLAEK	44503.5	uMetaP
AAFNEALGELLR	29702.4	uMetaP
AAFNPGYHYNFK	34790.7	uMetaP
AAFPDLQVIAGNIATADATR	116177	uMetaP
AAFPDLQVIAGNIATGEATR	117679	uMetaP
AAFPDLQVIAGNIATGSATK	43527.8	uMetaP
AAFQEAR	112882	uMetaP
AAFQVFK	1.33161e+06	uMetaP
AAFQVIK	46672.8	uMetaP
AAFSALAEK	48681.2	uMetaP
AAFSFEVFPPK	60235.9	uMetaP
AAFSLDSK	390348	uMetaP
AAFSLDSKEPTGDYK	404056	uMetaP
AAFSPTVTLGWNLAK	15785.9	uMetaP
AAFTECCQAADK	68521.7	uMetaP
AAFTEENGYSASFAYGNPAVGNANEDQVK	46579.8	uMetaP
AAFTGAASVLDGEVIDK	143065	uMetaP
AAFTGAASVLDGEVIDKK	106509	uMetaP
AAFTGAASVVDGDVVDR	175899	uMetaP
AAFTGAASVVDGDVVDRK	96812.5	uMetaP
AAFTQLTDTAK	113400	uMetaP
AAFTQLTEIAK	111303	uMetaP
AAFVASGHR	61015.4	uMetaP
AAFVDNWAAEK	152860	uMetaP
AAFWNAYQDGK	47644.7	uMetaP
AAGAACTISVLEVPWDEAPR	59217.5	uMetaP
AAGAAIGSSRPVAETLK	119398	uMetaP
AAGAAVGSSRPVAETLK	35069.4	uMetaP
AAGAAYDNVVK	82342.7	uMetaP
AAGADFVGDMDMVEK	211079	uMetaP
AAGADFVGEMDMVEK	57714.3	uMetaP
AAGADFVGGADLVEK	53948.8	uMetaP
AAGADFVGLDEYVEK	181013	uMetaP
AAGADIVGDDDLVEQIK	139819	uMetaP
AAGADQYLDLDTHTWTTENFIK	31971	uMetaP
AAGADQYLDLENHTWTTEGFIK	27349.1	uMetaP
AAGADSVGAEDLVAQVK	54219.4	uMetaP
AAGADYVADNDTVAK	93260.5	uMetaP
AAGADYVGEMDLVEK	264208	uMetaP
AAGADYVGEMDMVEK	0	uMetaP
AAGADYVGGDELIPK	391645	uMetaP
AAGADYVGLDEYIDK	352476	uMetaP
AAGADYVGLDEYIDKIK	120665	uMetaP
AAGADYVGLDEYIEK	692350	uMetaP
AAGADYVGLDEYVDK	95949.4	uMetaP
AAGADYVGLDEYVDKIK	18569.5	uMetaP
AAGAGLGGVLTPTGVGTIIADGK	70525.9	uMetaP
AAGAPVTSIAGSEDFTK	188493	uMetaP
AAGASALGVNYLDFSDTR	129006	uMetaP
AAGATDGDITVK	65674.1	uMetaP
AAGATPLANENADK	51422.4	uMetaP
AAGATSILALGGGSPMDVAK	255851	uMetaP
AAGAVSADITADK	78098.5	uMetaP
AAGAYNLVSTK	47712.1	uMetaP
AAGDAINAENDTAVADATAAEYTTTEAGK	0	uMetaP
AAGDDGYLYMLDNTNAK	95421.6	uMetaP
AAGDDLVDTDKGESK	20204.1	uMetaP
AAGDNPDDIGYMPFPITVGGK	26173.8	uMetaP
AAGDTELAPGVNQSVR	115625	uMetaP
AAGDYEGLQLLPK	502848	uMetaP
AAGDYESLQALQLLPK	64232.5	uMetaP
AAGEAFEELAPEKR	32070.8	uMetaP
AAGEDTTTNPSVILATK	55963.8	uMetaP
AAGEGGNVDYK	108076	uMetaP
AAGEGGNVNYK	25045	uMetaP
AAGELEDMTFDEYR	42377.6	uMetaP
AAGENADAPR	118481	uMetaP
AAGENVTMVVEK	79268.8	uMetaP
AAGETVTFDQVLAVNDGEMK	22327.1	uMetaP
AAGEVWEIDEIEK	60663.2	uMetaP
AAGEVWTEEEIEK	36895	uMetaP
AAGEVWTEEEIK	30417.1	uMetaP
AAGFAVAPIFMPQSSENNNR	2.6932e+06	uMetaP
AAGFAVAPIFMTQSLEDSNR	122991	uMetaP
AAGFDNLK	123918	uMetaP
AAGFDPYEIVK	164569	uMetaP
AAGFEDELK	42449.8	uMetaP
AAGFETILTYSDDK	70955.1	uMetaP
AAGFETVLTYSDNDSGK	114040	uMetaP
AAGFGTTQGAIEAGK	70968.3	uMetaP
AAGFISAEEVK	66220.2	uMetaP
AAGFISEEETGYMSR	190416	uMetaP
AAGFISEEEVGYMGK	109464	uMetaP
AAGFISEEEVSYMTK	226578	uMetaP
AAGFLSR	41589.4	uMetaP
AAGFLTR	100703	uMetaP
AAGFNAVR	29234.4	uMetaP
AAGFTLEAGTNPNEAK	94651.8	uMetaP
AAGFTLYQGNAYTSDR	184880	uMetaP
AAGFTPTVTWTSSSASATITGTGNK	132195	uMetaP
AAGFTVGK	49003.6	uMetaP
AAGFVSEEEVGYMSK	221364	uMetaP
AAGGDAAGGGGAAGGGDAAGGDAAGGVEK	55799.3	uMetaP
AAGGDAGELASMLHVDK	438453	uMetaP
AAGGDNFVDLAGGAGGYVK	102634	uMetaP
AAGGEALAVPCDISDK	121613	uMetaP
AAGGIADLK	52625.2	uMetaP
AAGGIADLKDAEDFINLGASR	29721.8	uMetaP
AAGGIASLADAEEMIR	42192.1	uMetaP
AAGGIASLDDAQEFIK	126580	uMetaP
AAGGIASMDDAEK	110975	uMetaP
AAGGIHSLQEAYDMIEAGANR	46620.8	uMetaP
AAGGIIHLINSGATTLDATGR	33433.8	uMetaP
AAGGIIHLINSGATTLDGTGR	14819.1	uMetaP
AAGGIPVELDQVVSNVVGYDAEGK	10002.7	uMetaP
AAGGISSLDDAEK	32639.7	uMetaP
AAGGISSLQDAEDFIALGASR	10218.9	uMetaP
AAGGISSMEDAEK	44314.6	uMetaP
AAGGISTTEDALK	246864	uMetaP
AAGGLAIIGTER	78223.4	uMetaP
AAGGLMIIGTER	182866	uMetaP
AAGGLNAAESQPQAK	24817.7	uMetaP
AAGGNIIPSSTGAAK	73039.2	uMetaP
AAGGNVVEINDK	44456.8	uMetaP
AAGGQLVVIDAIK	26127.3	uMetaP
AAGGSELIGVTCGNGVEASAK	14277.9	uMetaP
AAGGSFDETNGPK	77823.6	uMetaP
AAGGTNVLAEGQFHER	29650.4	uMetaP
AAGGTVFTAQEAK	53195.2	uMetaP
AAGGTVYTAEEAK	52853.5	uMetaP
AAGGVATTEDAVK	23266.7	uMetaP
AAGGVILITTR	56955.9	uMetaP
AAGGVLDADTK	103102	uMetaP
AAGGVSTAEDAVK	53129.6	uMetaP
AAGGVSTTEDALK	188816	uMetaP
AAGGVSTTEDAVK	55442.2	uMetaP
AAGGYVLGTDTVSDNDYER	222877	uMetaP
AAGHIAAGAK	26515.9	uMetaP
AAGHSFQEILTR	18169	uMetaP
AAGIAHEFDGADK	281716	uMetaP
AAGIALTDTFVK	398650	uMetaP
AAGIDEIIAAR	45340.6	uMetaP
AAGIDEVTAELQR	297608	uMetaP
AAGIDGFYINR	50458.3	uMetaP
AAGIDQVFVQDNQSASK	143110	uMetaP
AAGIDQVFVQDNQSASR	113993	uMetaP
AAGIDQVFVQDNQSASVK	56017.3	uMetaP
AAGIDQVFVQDNQSSSR	69539.2	uMetaP
AAGIDTNSAQYK	77034.1	uMetaP
AAGIDVEFVQDNQSASK	65966.4	uMetaP
AAGIEGTNAK	92427.6	uMetaP
AAGIEIK	30490.3	uMetaP
AAGIELDLVDVGSNSDK	174486	uMetaP
AAGIENFIHVR	15338.7	uMetaP
AAGIENFVHVK	19491.3	uMetaP
AAGIENFVHVR	17524.1	uMetaP
AAGIENVLALR	41429.6	uMetaP
AAGIESGSGVPNK	28709.1	uMetaP
AAGIESVVFDR	33152.9	uMetaP
AAGIETVVFDR	83353.9	uMetaP
AAGIFTGDEK	136362	uMetaP
AAGILLPITSLPSK	52943	uMetaP
AAGINDFIHVR	27355.1	uMetaP
AAGINDFVHVR	79254.3	uMetaP
AAGIPIIAYDR	41999.6	uMetaP
AAGIPTVLINR	52308.1	uMetaP
AAGIPVIAYDR	102786	uMetaP
AAGIPVMIVFEGMGAAGK	53217.1	uMetaP
AAGIPVVHVFR	91100.9	uMetaP
AAGIQLTPTFVK	181200	uMetaP
AAGITALR	19786.3	uMetaP
AAGITPFAFQFK	29025.6	uMetaP
AAGIVGLGGAGFPTHVK	74834.1	uMetaP
AAGIYDEYGSLTPGK	145297	uMetaP
AAGLADGQYDLGGQNVTVK	109772	uMetaP
AAGLADGVK	194550	uMetaP
AAGLDANPAWQYAAAR	137780	uMetaP
AAGLDIAMICPLHGPILK	70756.9	uMetaP
AAGLDIQMICPLHGPILK	46776.5	uMetaP
AAGLDIQTICPLHGPILK	26842.8	uMetaP
AAGLDIQTICPLHGPVLR	66871.7	uMetaP
AAGLDIQYLCPLHGPIWR	14988.5	uMetaP
AAGLDTIIEEAQK	50822.8	uMetaP
AAGLDVYADEPASNK	0	uMetaP
AAGLDVYADEPATNK	176353	uMetaP
AAGLEEEVCVIR	93148.6	uMetaP
AAGLIPWK	30680.7	uMetaP
AAGLLEGSPIYTGEAK	72522.8	uMetaP
AAGLNDLNPALGLLYLK	0	uMetaP
AAGLNELSPALGLLYLK	33491.5	uMetaP
AAGLQPTGCVGADPLAALLTDGK	21243.5	uMetaP
AAGLTITPNNSGAGGGASK	24957.8	uMetaP
AAGLYDVIGAEIDSK	53336.2	uMetaP
AAGLYQTIGADIDDPYIEELK	60626.8	uMetaP
AAGMANPTIGIVNLDAAPQVLR	38511.3	uMetaP
AAGMDATHDTVHEMAK	162701	uMetaP
AAGMDAVHDTVHEMAK	45998.6	uMetaP
AAGMGANVIVTEIDPFK	76666.2	uMetaP
AAGMKPEDDRLPK	35084.8	uMetaP
AAGNAAQLMAK	125526	uMetaP
AAGNEVTAEQTK	37558.6	uMetaP
AAGNGFLQGTPQPGDLIFTDR	47382	uMetaP
AAGNGNGLYR	0	uMetaP
AAGNNFLNGTVVILNK	0	uMetaP
AAGNSAQLMAK	38767	uMetaP
AAGNTTDNEDCLITAVNK	79679.3	uMetaP
AAGNVSTTLNVK	26252	uMetaP
AAGPDPSMNPR	37021.7	uMetaP
AAGPSALGIILTGMGGDGAK	130013	uMetaP
AAGQEWLDTFSSGILNGPATDK	25719.3	uMetaP
AAGSAGDITGGLPR	182328	uMetaP
AAGSDCVIIGFDGNPEAK	112819	uMetaP
AAGSDEMAHIK	34881.9	uMetaP
AAGSEMTVGELLTEK	0	uMetaP
AAGSPAVSSSVR	41572	uMetaP
AAGSPEPTATTTAFTDIDANEYYYK	67916.3	uMetaP
AAGSPTVSSSVR	20835.7	uMetaP
AAGSQTGSIVFTDVDGNTVR	79210	uMetaP
AAGSTDPAAVNEALWK	100502	uMetaP
AAGSTNGAVIHLTGR	0	uMetaP
AAGTAAQLMGK	0	uMetaP
AAGTAHLEEK	32573.3	uMetaP
AAGTAIGAHPGFPDLVGFGR	116524	uMetaP
AAGTDNPSTTFSASATAADTTNVK	17928.5	uMetaP
AAGTEVGQDYENK	19582.4	uMetaP
AAGTFTTNVVK	25137.9	uMetaP
AAGTNHIWGDWVQEEGRK	21871.3	uMetaP
AAGTTTITTTAIYDGDEATAK	49709.4	uMetaP
AAGTTVNTAWAK	60151.3	uMetaP
AAGTVAEAYK	180588	uMetaP
AAGTVGENITSFAVK	88047.5	uMetaP
AAGTVTLEDGTVLER	78683.8	uMetaP
AAGVAAQLMAK	195077	uMetaP
AAGVAEADFVCIR	111233	uMetaP
AAGVATITVK	16061.3	uMetaP
AAGVAVGAHPGFPDLMGFGR	161061	uMetaP
AAGVDATPVVQVTAVSSK	53298	uMetaP
AAGVDITSNQRPGEIGDIR	402700	uMetaP
AAGVDVGMVQVGNETNNAVCGEK	22279.3	uMetaP
AAGVEHGSGEPNTNK	43229.6	uMetaP
AAGVEINR	116475	uMetaP
AAGVEINRK	20245.8	uMetaP
AAGVENLVGGYEGFYDQIYENDPMK	52539.5	uMetaP
AAGVESGSIGIISVNNATASTVSR	9746.22	uMetaP
AAGVEVPTTWDELK	89854.6	uMetaP
AAGVGIPAYGYYYLK	37038.2	uMetaP
AAGVHTAADLEEK	23627.3	uMetaP
AAGVPTVLINR	24963.4	uMetaP
AAGVQAVTTSGAPGSSSSIR	36459.7	uMetaP
AAGVQILNTSGAPGAGASIR	20873.9	uMetaP
AAGVSALLGPQVDIASPVMSR	180809	uMetaP
AAGVSAQLMAK	58194.3	uMetaP
AAGVSCVIAETFAR	193671	uMetaP
AAGVSVQNVSGTFGTAPK	135841	uMetaP
AAGVTAVSTSGAPGSSSSIR	41833.9	uMetaP
AAGVTVSELTPEAAEEFR	78892.5	uMetaP
AAGVVGLGGAGFPTGIK	65131.7	uMetaP
AAGVVLGVSGADINELYDTTAAIEK	25736.1	uMetaP
AAGVYLLK	379041	uMetaP
AAGYATAPDYAQR	32592.6	uMetaP
AAGYDNLK	312966	uMetaP
AAGYEALWGDYK	139595	uMetaP
AAGYEGPVLGGDGWDGVLNIISADK	7654.87	uMetaP
AAGYETVVTYSNNK	37554.9	uMetaP
AAGYLTR	71152.1	uMetaP
AAGYNTIVTYSDNK	174553	uMetaP
AAGYSIPAGNDLVEEIIFQK	22476.4	uMetaP
AAGYTGEYITDKDR	98564.4	uMetaP
AAGYVPGTDVMIGMDCASSEFYK	57510.3	uMetaP
AAHAIVGVHSSR	33941.7	uMetaP
AAHAVFGIDTSR	33191.8	uMetaP
AAHAVFGVDTAR	16610.7	uMetaP
AAHAVVGVHTSK	0	uMetaP
AAHDGIYEYQLK	30234	uMetaP
AAHDQYFNVTYHDGEK	0	uMetaP
AAHFGNAVSHSHR	16419.1	uMetaP
AAHGFDSLR	15746.9	uMetaP
AAHGNIVYLDK	90170.6	uMetaP
AAHMTAAPAEGESTPNS	49994.9	uMetaP
AAHNDVINLR	79696.6	uMetaP
AAHSAAQDAVFNDVDAGFVEK	31755.8	uMetaP
AAHYAPGFNGSVAYTNSNYMLR	33948.3	uMetaP
AAIAAEANDK	90140	uMetaP
AAIADPPALILDEATSSIDTR	42649.9	uMetaP
AAIADPPVLILDEATSSIDTR	67804.8	uMetaP
AAIAEGIVPGGGIAYIR	68286.4	uMetaP
AAIAEGIVPGGGVAYIR	794563	uMetaP
AAIAEMYLLDNNNER	7988.76	uMetaP
AAIAFYENTLGLK	29838	uMetaP
AAIAHVENLTGK	42989.7	uMetaP
AAIALGSGGSAEGLEGISEDGK	36032	uMetaP
AAIANDPDSVVAFFTGLSK	65241.9	uMetaP
AAIANGTIQGVEADK	180226	uMetaP
AAIANIDDADVEK	244724	uMetaP
AAIANPEIR	19290.3	uMetaP
AAIAQIEKPGAE	50742.5	uMetaP
AAIAYFIMGR	29191.2	uMetaP
AAIDAAAASQGGEVGPMINLEFGK	422126	uMetaP
AAIDAVKK	36570.8	uMetaP
AAIDAYYEQYGAK	96427.4	uMetaP
AAIDEFLATK	108689	uMetaP
AAIDEFLATKEDGK	0	uMetaP
AAIDFIK	18815.4	uMetaP
AAIDFITSEEVLK	59491.2	uMetaP
AAIDICK	46770.2	uMetaP
AAIDIFR	0	uMetaP
AAIDQAAASQGAEVGPMLNIELGK	183290	uMetaP
AAIDSVSEHR	161386	uMetaP
AAIDTVNTAIDSISSMR	74240.5	uMetaP
AAIDTVSEFR	127642	uMetaP
AAIDVNEDEEANLPR	15318.1	uMetaP
AAIEAAGGTANKI	89076	uMetaP
AAIEAAGGTCK	258935	uMetaP
AAIEAGDITK	164847	uMetaP
AAIEAGISVYNR	276840	uMetaP
AAIEAQIAELEASKPEDIGANAGK	101762	uMetaP
AAIEDFMR	171222	uMetaP
AAIEECNDLAPLHNPANLIGINACEK	31293.5	uMetaP
AAIEEGGVTPDMSPSDVCDAMK	30485.2	uMetaP
AAIEEGIVPGGGVAYIR	104702	uMetaP
AAIEEGVVAGGGTTYIR	119938	uMetaP
AAIEEIISQPHDPK	29318.6	uMetaP
AAIEEIR	54416.9	uMetaP
AAIEEMLEETK	73967.5	uMetaP
AAIEEMLEETKK	20947	uMetaP
AAIEFEGPVYLR	99196.1	uMetaP
AAIEFLDQLYQYGK	44804.6	uMetaP
AAIEFLGHNFFNSVSK	23413.8	uMetaP
AAIEFLGHSFANIVSK	46702.6	uMetaP
AAIEFLGHSFANVVSK	279425	uMetaP
AAIEFLK	57930.9	uMetaP
AAIEFLR	1.25086e+06	uMetaP
AAIEFLSHSFYNSLSK	27293.3	uMetaP
AAIEFLTHSFYNVLGK	11900.5	uMetaP
AAIEGAGGEAVEVK	30632.3	uMetaP
AAIEGNSTEGESDNK	15120.9	uMetaP
AAIEMEGPVYLR	93618.2	uMetaP
AAIENDLNR	56569.3	uMetaP
AAIENFPNR	242863	uMetaP
AAIENFPNRK	86010.2	uMetaP
AAIENLTLQELNK	0	uMetaP
AAIENMTGLDVADVNIR	71158.1	uMetaP
AAIENMTGLEVADVNIR	66003.6	uMetaP
AAIEQVEKPDGE	25301.8	uMetaP
AAIESFFNTLENTYQETTVTTPENK	63637.5	uMetaP
AAIESIAIYGK	162270	uMetaP
AAIETAVNK	27830.6	uMetaP
AAIEVDTTDK	115767	uMetaP
AAIEVDTTDKK	35874.4	uMetaP
AAIEYDGPVYIR	95029.2	uMetaP
AAIEYLTGK	60814	uMetaP
AAIEYQGPVYLR	77425.2	uMetaP
AAIEYYDVILKPVITEK	22614.4	uMetaP
AAIFAGFK	34271.9	uMetaP
AAIFGGLK	43532	uMetaP
AAIFGHDANWGR	35976.7	uMetaP
AAIFPGLYLLQSEAK	83858.1	uMetaP
AAIFPGLYLLQSEAR	78394.3	uMetaP
AAIGDETDEYK	115756	uMetaP
AAIGDETDGYK	65976.3	uMetaP
AAIGEELDQLQQEITR	64384.1	uMetaP
AAIGEYYDTFEDGDANSIATDK	32342.5	uMetaP
AAIGIPEEWLR	88128	uMetaP
AAIGQELIR	40473.4	uMetaP
AAIGYDDADAIATVVAQHAEHK	31326.1	uMetaP
AAIGYDDADAIDTVVR	65569.2	uMetaP
AAIGYDDADTIAK	114564	uMetaP
AAIGYDNQDAITTVTK	38704.6	uMetaP
AAIGYDNQEAIDAVVSQHDELK	0	uMetaP
AAIGYDQEDAIK	0	uMetaP
AAIGYYDTSVK	42834.7	uMetaP
AAIIAEYGR	196736	uMetaP
AAIIEQYGR	132967	uMetaP
AAIINFADTNPEGWANDR	89299.7	uMetaP
AAIIPYLDVVDEHSR	23282.4	uMetaP
AAIITTPWDEIDGK	19815.4	uMetaP
AAIITTPWDELDGKK	14052.8	uMetaP
AAIITTPWEAIDGEAILK	22786.9	uMetaP
AAILAHGGWGSFTTEPLK	64308.7	uMetaP
AAILYDAIDSSK	50362.6	uMetaP
AAILYDFLDQSK	166077	uMetaP
AAILYNYLDSSR	47610	uMetaP
AAIMEAACEEFGMK	49647.4	uMetaP
AAINAAGNK	81434.6	uMetaP
AAINEGDITKK	35667.4	uMetaP
AAINFTISEVK	420647	uMetaP
AAINNGYDMDIK	570849	uMetaP
AAINNGYDMDIR	112179	uMetaP
AAINQVSAQR	295374	uMetaP
AAINQVSDIR	427380	uMetaP
AAINQVSDVR	742582	uMetaP
AAINQVSSIR	31921.4	uMetaP
AAINQVSSQR	0	uMetaP
AAINQVSSTR	28955.2	uMetaP
AAINSVSSTR	157096	uMetaP
AAINTVSDIR	36653.8	uMetaP
AAINTVSDVR	1.02532e+06	uMetaP
AAINTVSSQR	42785.1	uMetaP
AAINTVSSVR	30013	uMetaP
AAINVLK	38158.5	uMetaP
AAINVPSGDK	55617.5	uMetaP
AAINVVSDVR	0	uMetaP
AAINYVSTTR	156608	uMetaP
AAIPFSGTPAQQAQLEK	33579.6	uMetaP
AAIPQAEFTYNTMADPTLVGQ	129356	uMetaP
AAIPTIEK	172539	uMetaP
AAIPTIK	54810	uMetaP
AAIQSEVDQLVTEIDR	94636.6	uMetaP
AAIQYYDVILKPVITEK	184574	uMetaP
AAIQYYDVILKPVVTEK	41409.9	uMetaP
AAISAVEKPDAE	28801	uMetaP
AAISELDSATR	80227.9	uMetaP
AAITAANAAIDFISSMR	154928	uMetaP
AAITDATNVK	304803	uMetaP
AAITGAADAPTTAGAEIK	73528.9	uMetaP
AAITGVGQYLPDYILTNDELSR	104909	uMetaP
AAITHPVLSGPAYER	49111.8	uMetaP
AAITQLDDDTYR	81232.6	uMetaP
AAITSVK	59450.8	uMetaP
AAIVAYEPIWAIGTGR	54544.8	uMetaP
AAIVDPGMINTEEEEALSR	20445.5	uMetaP
AAIVEEVVEK	79597.3	uMetaP
AAIVEGNFYDADGVK	0	uMetaP
AAIVEGNFYDAEGVK	179008	uMetaP
AAIVEISK	233043	uMetaP
AAIVEVNSETDFVAK	137855	uMetaP
AAIVGYGNIGR	47764.5	uMetaP
AAIVPVLEPSDSQEAK	40114.1	uMetaP
AAIYGHDANFGR	44665.7	uMetaP
AAIYGHDANWGR	53884.9	uMetaP
AAIYGYTVEK	59986	uMetaP
AAKPSYIMAVDMLGNK	24770.2	uMetaP
AALAAAEGNYQAAANGLTGYNK	19012.5	uMetaP
AALAAANK	16899	uMetaP
AALAAAQGDYK	20012.8	uMetaP
AALAAPCEQTR	65653.8	uMetaP
AALADAEGNIDYDALAK	153902	uMetaP
AALADAEGNIDYEALAK	288612	uMetaP
AALADAEGNIDYEALTK	109867	uMetaP
AALADDKYR	208603	uMetaP
AALADDKYRK	33473.3	uMetaP
AALADSGLDNK	127096	uMetaP
AALAELEPYIK	68870.4	uMetaP
AALAEQQAILEAK	31938.9	uMetaP
AALAESGLDNK	48353.6	uMetaP
AALAGFADVK	114663	uMetaP
AALAGFADVPGTR	137625	uMetaP
AALAGFAGVEGTK	85354.4	uMetaP
AALAGFSQGNLDVPVQFR	90152.1	uMetaP
AALAIFDLK	34230.8	uMetaP
AALALEK	237053	uMetaP
AALALVSQQR	307131	uMetaP
AALAQANPVLLEPIGELK	15620.9	uMetaP
AALASNPSLQFTGSQIYVVEIK	44327.8	uMetaP
AALATDSFLSAASFQETTK	128319	uMetaP
AALATESFLSAASFQETTK	87765.2	uMetaP
AALATNSFLSAASFQETTK	164132	uMetaP
AALATSSFLSAASFQETTK	146849	uMetaP
AALATVTTDELTAAEAK	62958.7	uMetaP
AALAVALMR	41258.9	uMetaP
AALAVCK	73704.1	uMetaP
AALAVQAR	79929.9	uMetaP
AALAVVDGEK	172494	uMetaP
AALCHDTFSAQATR	34068.3	uMetaP
AALDACLESIAQALANDDK	31575.8	uMetaP
AALDADYGSAAK	72053.7	uMetaP
AALDAFEEVLGK	14388.3	uMetaP
AALDAIYEAGK	236040	uMetaP
AALDATLNTISEALLK	23908.6	uMetaP
AALDATLNTISEALLKEDK	34359.8	uMetaP
AALDAVYAAGK	106321	uMetaP
AALDDLFVR	26761.4	uMetaP
AALDEAYK	127281	uMetaP
AALDEDLKR	30968.1	uMetaP
AALDEIR	148703	uMetaP
AALDFLIANSGSR	50564	uMetaP
AALDGLTAEQVSK	211575	uMetaP
AALDGTVFR	136054	uMetaP
AALDHEGPVYIR	251969	uMetaP
AALDIATAEVDDLSK	109695	uMetaP
AALDIATAEVDDLSKR	42219.9	uMetaP
AALDIATDPWGIK	91382.4	uMetaP
AALDIPPIFR	23629.8	uMetaP
AALDNDQYR	290394	uMetaP
AALDNDQYRR	124155	uMetaP
AALDSALDAAGIK	594038	uMetaP
AALDVCK	177135	uMetaP
AALDVLK	184082	uMetaP
AALDYEGPVYLR	85266.6	uMetaP
AALEAALPCESVR	0	uMetaP
AALEAAQDNLK	76097.1	uMetaP
AALEAEAAAQEGAEAEAAPAE	17691.3	uMetaP
AALEAEAAEAQEETPAAE	20925.2	uMetaP
AALEAENAAK	42579.2	uMetaP
AALEAEVENAENQAAE	31055.2	uMetaP
AALEAFNASVPEEEQK	147502	uMetaP
AALEAFYYSVAK	0	uMetaP
AALEAGVDK	1.02298e+06	uMetaP
AALEAGVDLLANTVR	45627.3	uMetaP
AALEAGVNK	293395	uMetaP
AALEAGVNQLADTVR	85313.2	uMetaP
AALEAGVNQVADTVK	47877.6	uMetaP
AALEAHKESTFNTK	21868.4	uMetaP
AALEAITECVR	57276.1	uMetaP
AALEAPFEENDAVK	172871	uMetaP
AALECCHK	43910.5	uMetaP
AALEDGDNNK	81582.8	uMetaP
AALEDGDNNKDTK	14055.7	uMetaP
AALEDGKEHSFINK	33245.7	uMetaP
AALEDGQNIVVACAGDQK	179931	uMetaP
AALEEAEHAAK	80589.4	uMetaP
AALEEAEINDLPDFIR	19901.5	uMetaP
AALEEAGAEVEIK	21511.2	uMetaP
AALEETNIPIALHLDHGGDFEICK	53902.5	uMetaP
AALEFGVAASALK	105300	uMetaP
AALEGAGYTADNWPLITGQDAELMATK	41304.2	uMetaP
AALEGAGYTADNWPLITGQDAEVMAVK	38171.1	uMetaP
AALEGAGYTDENWPMITGQDAELMATK	39413.9	uMetaP
AALEGAGYTSENWPLVTGQDAELMATK	131972	uMetaP
AALEHAK	164919	uMetaP
AALEHLYAIK	27217	uMetaP
AALEILK	72439.4	uMetaP
AALEISK	0	uMetaP
AALELTR	350567	uMetaP
AALENAGSEIDVNAVTYTDSSEAFR	30825	uMetaP
AALENDFAENDAMQYAAVR	301882	uMetaP
AALENDFEENDALK	35247.2	uMetaP
AALENDKYR	351875	uMetaP
AALENDKYRK	23317.8	uMetaP
AALENGVNQLADTVR	87106.5	uMetaP
AALEQVKPTYEAGK	65319	uMetaP
AALESDPESVEK	43494.8	uMetaP
AALESGVDQLADTVR	48119.7	uMetaP
AALESGVNQLADTVR	1.15267e+06	uMetaP
AALESGVNQLANTVR	330145	uMetaP
AALESGVNQLANTVSVTLGPK	151179	uMetaP
AALESGVNQLSDTVR	231186	uMetaP
AALESGVNQLTDTVR	276874	uMetaP
AALESGVNQLTNTVR	156144	uMetaP
AALETAGIR	133844	uMetaP
AALETAVAAASK	57630.3	uMetaP
AALETLR	355913	uMetaP
AALEVGVNK	0	uMetaP
AALEVLNDSEK	14292.5	uMetaP
AALEYAVAASALK	114588	uMetaP
AALEYEGPVFIR	33565.8	uMetaP
AALEYEGPVYIR	54133	uMetaP
AALEYGVAASALK	241119	uMetaP
AALFMQTNNFYNR	106404	uMetaP
AALGAAIEEEANPGDATTLK	57676.7	uMetaP
AALGAAQNR	24159.5	uMetaP
AALGAEGVGK	113303	uMetaP
AALGAVQNR	147039	uMetaP
AALGEEFGLPIGTNVEGK	119434	uMetaP
AALGEEFGYPMGTDVEGK	292701	uMetaP
AALGEEFGYPMGTNVEGK	76143.7	uMetaP
AALGESFEFPVGVDTEGR	61756.2	uMetaP
AALGLNADQRPSIVVYDAEDK	159041	uMetaP
AALIEPYGCSFHCVDR	41038.1	uMetaP
AALIFGNIKPGDAANLMK	155963	uMetaP
AALIFGNIQPGDAAGLMK	297222	uMetaP
AALIFGNIQPGDAANLMK	986646	uMetaP
AALIFGNITPGDAANLMK	160328	uMetaP
AALIFGNITPGDLPNLMK	76380.5	uMetaP
AALIFGNVQPGDLAGLLK	48815.3	uMetaP
AALIFGNVTPGDAANLMK	648660	uMetaP
AALIHGLK	270818	uMetaP
AALLAATSTIDK	38939.7	uMetaP
AALLDKF	26120.1	uMetaP
AALLITDIEMPEMDGHR	63626.9	uMetaP
AALLMSETNYSSQYINR	30603.9	uMetaP
AALLNMAYPK	58397.7	uMetaP
AALLSALTSR	42008.9	uMetaP
AALLYAEIDRNPLFR	22661.2	uMetaP
AALLYDWDNR	60096.8	uMetaP
AALLYEAIDSSR	80639.4	uMetaP
AALMLRPTDADGK	76520.8	uMetaP
AALMTDDLR	0	uMetaP
AALNEFVQGWITGNELTK	56353.4	uMetaP
AALNLQANPGNLGK	18299.5	uMetaP
AALNVQAK	79499.4	uMetaP
AALNVQAR	39261.3	uMetaP
AALPAIFNPEDLNALEQALR	47815.4	uMetaP
AALPEANPVLLEPVGELK	43363.3	uMetaP
AALPEASPVLLEPIGELK	385122	uMetaP
AALPEASPVLLEPVGELK	133875	uMetaP
AALPEASPVLLEPVVELK	34494.7	uMetaP
AALPHGLSSVDVMVK	73860.4	uMetaP
AALPSTTYTGVSGSIAFGEQGDAVR	13721.1	uMetaP
AALPTIQK	64255.4	uMetaP
AALPYQK	73669.1	uMetaP
AALQAIIDAYNQTAPAHK	45986.7	uMetaP
AALQALGEQIK	41838.6	uMetaP
AALQDEVSALQTEIER	51233.1	uMetaP
AALQELIDSYNK	0	uMetaP
AALQIAVEMASAVTAEDLDK	310568	uMetaP
AALQNEVNELIDEINR	3972.74	uMetaP
AALQQEVDQLNSEIDR	563077	uMetaP
AALQSAATAAGK	143683	uMetaP
AALQTNIDK	54159.8	uMetaP
AALQTNIDKK	0	uMetaP
AALQTSSFISAASFQETTK	40217.9	uMetaP
AALQTSSFMSAASFQETTK	72299.3	uMetaP
AALQYASTEGDPALRK	15717.1	uMetaP
AALSMTIPTGTGIHR	49394.7	uMetaP
AALSNSFGFGGHNATVIVK	80940.3	uMetaP
AALTAAQDGLK	0	uMetaP
AALTADDIAK	186829	uMetaP
AALTADEIAK	2.63912e+06	uMetaP
AALTADKK	130783	uMetaP
AALTADQIAK	83362.2	uMetaP
AALTAEEIAK	447070	uMetaP
AALTAGFQTFEK	80692.4	uMetaP
AALTDAEGLYFPDNDER	65924.8	uMetaP
AALTDILSGFR	17998.1	uMetaP
AALTEANGSATAESDTVK	16767.5	uMetaP
AALTGISGEYFQSAR	46684	uMetaP
AALTHGIGNK	37090.8	uMetaP
AALTNALNELWSTK	49042.5	uMetaP
AALTSQFQNFATVFK	44979.8	uMetaP
AALTVDNALK	54368.2	uMetaP
AALTVSK	61768.1	uMetaP
AALVAALNQYNADQSDANWEQVR	90361.8	uMetaP
AALVGATSALDK	50342	uMetaP
AALVGFSEGK	100845	uMetaP
AALVGFSQGNLGVPVEFSGK	109349	uMetaP
AALVGFSQGNLGVPVSFNGR	35859	uMetaP
AALVGNYEGTASR	68032.2	uMetaP
AALVGNYHGTASR	13987.3	uMetaP
AALVHGLK	280257	uMetaP
AALVPAGLEFAR	100759	uMetaP
AALVSALNAYNADQSDANWASVR	151028	uMetaP
AALVSALNAYNADQSDANWEGVR	90012.1	uMetaP
AALVYGQMNEPPGAR	42016.1	uMetaP
AALWMAGPGETGFASLGR	194821	uMetaP
AALYADMSTCVK	23728.5	uMetaP
AALYETANQAVTAK	38254.2	uMetaP
AALYGHYDDGER	25329	uMetaP
AALYMQTNNFYNR	64233.8	uMetaP
AALYMQTNNYYNR	145815	uMetaP
AALYWASPLFNPSNDQSR	316959	uMetaP
AALYYGNWQTAADASK	205945	uMetaP
AAMAAAQGDYK	90545.9	uMetaP
AAMAAATGDYK	119333	uMetaP
AAMAGFADVPGTR	136061	uMetaP
AAMATISNPDDMNALEAALQIK	40267.4	uMetaP
AAMDELATADATR	40176	uMetaP
AAMDTDDKNVR	69429.5	uMetaP
AAMDTITNHDDLAAVEAALR	118094	uMetaP
AAMDTWLAQGGQK	136501	uMetaP
AAMDWFQR	72045.4	uMetaP
AAMEADKLGR	171229	uMetaP
AAMEELVLAER	104224	uMetaP
AAMEGGSTEGTEEK	6547.19	uMetaP
AAMEHGLK	304304	uMetaP
AAMELPPDAIVNLGTGAPEK	121286	uMetaP
AAMELPQDAIVNLGTGAPEK	163834	uMetaP
AAMEQFMGGTDNDAYR	201830	uMetaP
AAMEQIASELLA	20294.1	uMetaP
AAMETASFK	203978	uMetaP
AAMETATFDK	57366.5	uMetaP
AAMEYGLK	99029.7	uMetaP
AAMFETGAK	76277.2	uMetaP
AAMGNFAAYDGQVVSVTNR	169607	uMetaP
AAMHGTDWASTR	48110.6	uMetaP
AAMIAHDFMEITTPILTCSSPEGAR	18862.1	uMetaP
AAMLAIMNPDDK	598584	uMetaP
AAMLAIMNPDDKAGLEAALR	109766	uMetaP
AAMLTIMNPDDK	863429	uMetaP
AAMLTIMNPDDKAGLEAALR	40987.5	uMetaP
AAMLYDEIDR	60818.7	uMetaP
AAMMTIMNPDDK	119923	uMetaP
AAMNLMGWDVGSLR	128283	uMetaP
AAMNLMPTVSR	74677.9	uMetaP
AAMPEANPVLLEPIGELK	198843	uMetaP
AAMPEANPVLLEPVGELK	210630	uMetaP
AAMSAGIDK	408113	uMetaP
AAMSTISNPDDMNALEAALQIK	11090.5	uMetaP
AAMVLDLIK	28850.9	uMetaP
AAMVPVLEPSDSQEAK	195382	uMetaP
AAMYVDGGWGIVQFANDMAK	32413.9	uMetaP
AANAEELEALR	21883.8	uMetaP
AANAEIPIIFLTAK	117811	uMetaP
AANAGEAQDAVIK	28761.7	uMetaP
AANAGGVACSCIEMGQNAGK	22408.7	uMetaP
AANAGGVATSALEMCQNSAR	86193	uMetaP
AANAGGVATSALEMSQNSER	1.44084e+06	uMetaP
AANAGGVATSALEMSQNSQR	256257	uMetaP
AANAGGVATSALEMTQNSER	542770	uMetaP
AANAGGVATSGLEMSQNSER	151382	uMetaP
AANAGGVATSGLEMSQNSMR	263908	uMetaP
AANAGGVATSGLEMSQNSQR	227180	uMetaP
AANAGGVATSGLEQSQNSLR	13631.9	uMetaP
AANAGGVAVSALEMAQNSER	8816.96	uMetaP
AANAGGVAVSALEMSQNSER	0	uMetaP
AANAGGVAVSGLEMAQNSQK	91786.8	uMetaP
AANAGGVAVSGLEMSQNSER	0	uMetaP
AANAGGVAVSGLEMSQNSMR	10104	uMetaP
AANAGGVAVSGLEMSQNSQR	0	uMetaP
AANAGGVSVSGLEMAQNSQK	125026	uMetaP
AANAGGVSVSGLEMSQNSER	0	uMetaP
AANAGGVSVSGLEMTQNSIK	6690.58	uMetaP
AANANDAAPSILGK	72451.3	uMetaP
AANAPDYVAASGASAAK	59533.1	uMetaP
AANAQVDNLVSLLDGYATK	60198.3	uMetaP
AANASASSALDIQGR	32288	uMetaP
AANATDNTDDIK	17237	uMetaP
AANATSFEQYK	52965.7	uMetaP
AANCYGTGR	17177	uMetaP
AANDAAGLAISEK	59299.4	uMetaP
AANDANVAAFGELWQGGGK	34409.6	uMetaP
AANDFATALYSGVR	337310	uMetaP
AANDPWWVWPIPK	23214.1	uMetaP
AANEANPIPESDEPFFNYISGER	27048.9	uMetaP
AANEANPIPESDLGLFENNSGER	18326.2	uMetaP
AANEDVQNVIFK	69812.2	uMetaP
AANEMIDDINGVR	323888	uMetaP
AANFEEVCLGYNK	82482	uMetaP
AANFEEVCLGYSK	0	uMetaP
AANFEEVCYGYNK	60620.8	uMetaP
AANFPVLNK	64228.9	uMetaP
AANGDLLVVDK	23574.7	uMetaP
AANGEVSYTDPGLVAAADK	75409.2	uMetaP
AANGPMSASDR	57341.6	uMetaP
AANGQDANYDVGIVDK	111780	uMetaP
AANGTLSETDR	0	uMetaP
AANGTLSVSDR	61527.4	uMetaP
AANGTMSESDR	63015.5	uMetaP
AANGTMSESDRDAIQSEVDQLVTEIDR	8206.16	uMetaP
AANGTNSLSDR	307407	uMetaP
AANGTNSMSDR	63677.1	uMetaP
AANGTNSTSDRDAIQQEIDQLTTEIDR	0	uMetaP
AANGTNSVSDR	100289	uMetaP
AANGVIIVTTK	71972.5	uMetaP
AANGVIVITSK	54609.9	uMetaP
AANGVIVITTK	70563.2	uMetaP
AANGVYTDAQR	0	uMetaP
AANGVYTDSQR	15208.1	uMetaP
AANGVYTESQR	22748	uMetaP
AANIDEIAK	200871	uMetaP
AANIDYVK	126818	uMetaP
AANIGEFLK	61539.2	uMetaP
AANIPVVAYDR	85002.8	uMetaP
AANITTANLSEFK	75410.9	uMetaP
AANIVEAVK	145892	uMetaP
AANIVEAVKK	34914.7	uMetaP
AANLAADFVADTEAGGSK	83488.9	uMetaP
AANLCSSLSK	47507.7	uMetaP
AANLDAIHDTVHEMAK	491870	uMetaP
AANLDAIHDTVHEMAKDEAR	33588.6	uMetaP
AANLDAIHDTVHEMAR	9839518	uMetaP
AANLDAIHDTVHEMARDEAR	370818	uMetaP
AANLDAIHDTVHEMCK	30088.4	uMetaP
AANLEGIDFLQAEAGR	76261.2	uMetaP
AANLGGMLIEANTAATR	383258	uMetaP
AANLLPSEVNQVGVETR	16496.7	uMetaP
AANLPAQMIENIAK	324177	uMetaP
AANLPEAMIQNIANGR	284343	uMetaP
AANLPEQMIQNIAK	181450	uMetaP
AANLPEQMIQNIANGR	63728.2	uMetaP
AANLPEQMIQNIAQGR	294815	uMetaP
AANLPEQMVNNIAQGR	135240	uMetaP
AANLPQQMIDNIVNGR	180154	uMetaP
AANLSGIDTK	109367	uMetaP
AANMPNDNIK	78926.1	uMetaP
AANNDPAFINEIVRPINAQDGDLLK	114671	uMetaP
AANNTAGSEAPAGTEVK	305109	uMetaP
AANNYLAADPNWK	34626.7	uMetaP
AANPDIIFAPSSITTAPLIIK	63488.7	uMetaP
AANPEQAALLDSYIAGK	225637	uMetaP
AANPFEGLNLSDSQK	144990	uMetaP
AANPLDAIVAGK	67261.6	uMetaP
AANQVDGAMSILTGVAANK	20592.7	uMetaP
AANSSTTFTVGAGSSDK	28863.9	uMetaP
AANSTEGTAIR	36274.1	uMetaP
AANTDDELVAADSATAR	42156.7	uMetaP
AANTNLYNVQNATILNLNK	16998.4	uMetaP
AANTVSLGSYNVK	44136.3	uMetaP
AANVNLIGK	11880.2	uMetaP
AANVPWTFSPTMDLGR	90315.3	uMetaP
AANVTDCSDASQR	62628.7	uMetaP
AANVTLIGTEK	58092.9	uMetaP
AANVTLVGTEK	73079.3	uMetaP
AANVVLVGTEK	111082	uMetaP
AANVYLIGR	87849	uMetaP
AANWAGLVQTGK	164384	uMetaP
AANYDSFSYK	27093.5	uMetaP
AANYLAAAQLYMLDNPLLR	63626.7	uMetaP
AANYLAATQLYLLDNPMLR	70544.4	uMetaP
AANYLSAGQLYLLDNPLLK	95044.4	uMetaP
AANYLSAGQLYLLDNPLLKEPLTMDHVK	25406.5	uMetaP
AANYLSAGQLYLLDNPLLR	38362.3	uMetaP
AANYLSAGQLYLLDNPLMR	185897	uMetaP
AANYLSVGTLYLMGDPLLR	64394.8	uMetaP
AANYVTGNK	322297	uMetaP
AAPAAGAAAPAAEEK	26147.1	uMetaP
AAPAAGAGSIEVK	90787.9	uMetaP
AAPADISNITPSAFSVK	45864.8	uMetaP
AAPAFEEQSTETELLETGIK	109379	uMetaP
AAPAGAGAAVK	62454.3	uMetaP
AAPAGGAGSIK	141266	uMetaP
AAPAGVEVK	71310.4	uMetaP
AAPALLEPIMK	73379.2	uMetaP
AAPAPAAAPAAGAAGSIK	33335.9	uMetaP
AAPAPAAAPAAGAAGSVK	37611.2	uMetaP
AAPAPAAAPAAGAEGSVK	67357.5	uMetaP
AAPAPAAAPAAGGAAGSVK	133653	uMetaP
AAPAPAAAPAASGAAGSVK	19682.4	uMetaP
AAPAPAADDAAAK	41964.3	uMetaP
AAPAPAATPAAGAAGSVK	24867.8	uMetaP
AAPAVVLNQGANGDAGTTVNGLNER	35181.2	uMetaP
AAPAYVIAK	82401.5	uMetaP
AAPDFEEQSTETELLETGIK	85395.9	uMetaP
AAPECAQIVDVK	88512.6	uMetaP
AAPEETGVPSEGIIR	75732.7	uMetaP
AAPEFLEELR	42295.3	uMetaP
AAPEFSEQSTQQELLETGIK	32979.3	uMetaP
AAPEGFTAVAPK	31008.6	uMetaP
AAPELSQNKPLEVVDYDVK	109208	uMetaP
AAPFGEAGSIPALGPAFK	0	uMetaP
AAPFIGADEVK	47889.9	uMetaP
AAPFIGDNEVESMK	26757.3	uMetaP
AAPGEIMLVENIR	59858.7	uMetaP
AAPGLTGFTK	116285	uMetaP
AAPGVYDAWEHR	40401.6	uMetaP
AAPGYAVAK	49779.7	uMetaP
AAPHFPDQVTGMYILAR	0	uMetaP
AAPHGTGHIK	22727	uMetaP
AAPHGTGNIK	101307	uMetaP
AAPIASTGTLNATK	87369.9	uMetaP
AAPIVSTVEHSR	305873	uMetaP
AAPLAPKPGTPLQVGVGLK	530086	uMetaP
AAPNTAAEGTIEVK	199137	uMetaP
AAPSNNAQPQGAIPEGTVIGDGHIK	43528.7	uMetaP
AAPTALDTTIVSAGANSVGAAASGK	523557	uMetaP
AAPTEEVLAAYEYR	269651	uMetaP
AAPTEEVLAGYEYR	592522	uMetaP
AAPVFVQLFEAGYR	44811.8	uMetaP
AAPVLAVR	61428.1	uMetaP
AAPVLLEPIMK	390833	uMetaP
AAPVLWDK	32651.5	uMetaP
AAPVQEAAVTETK	38614.1	uMetaP
AAPVQEAAVTETKK	36609.4	uMetaP
AAPVVGHALGASPGAASGK	29948.6	uMetaP
AAPVVQEQDLLFDK	38726.7	uMetaP
AAQAAGSDADTIK	30686.6	uMetaP
AAQAAIDAANDPAK	220156	uMetaP
AAQAAQEAEEAAR	30886.2	uMetaP
AAQAEIIAK	443128	uMetaP
AAQAEPTFTFTPTEVAPADK	61918.1	uMetaP
AAQAEVLPTIDGVTTGTTTFGDLK	89122.9	uMetaP
AAQAGCPDAAAALEK	104815	uMetaP
AAQAMEAFDYR	46850.1	uMetaP
AAQAVATMR	55883.6	uMetaP
AAQCNEMQFDNR	76026.6	uMetaP
AAQDDMASAR	46062.4	uMetaP
AAQDIIDFVK	145807	uMetaP
AAQDIIDLR	235477	uMetaP
AAQDIVNGCTFDNNLPCIAEK	39469.5	uMetaP
AAQDLEFSK	93845.7	uMetaP
AAQDNIVLER	62630.2	uMetaP
AAQDYVDSLATK	77123.9	uMetaP
AAQEAGADFVGDDDLVEK	65538.6	uMetaP
AAQEALGANYNK	0	uMetaP
AAQEEIWANIEEGK	42167.9	uMetaP
AAQEQVEFTMQE	45902	uMetaP
AAQEQVQASTQK	18938.8	uMetaP
AAQEVQAQMEEQLK	73667.3	uMetaP
AAQFINDHEVEYMK	75813.5	uMetaP
AAQFISDHEVEYMK	209296	uMetaP
AAQFISEHEVENMK	112441	uMetaP
AAQFISEHEVENMKK	50158.4	uMetaP
AAQFISEHEVEYMK	24426	uMetaP
AAQGASLGTDGTVIEVR	184434	uMetaP
AAQGILTVR	956103	uMetaP
AAQGNVIVVDGLNLDAIK	26406.6	uMetaP
AAQGSSYSAGVK	30155.9	uMetaP
AAQGVAIAFDSR	0	uMetaP
AAQGVWNAYAESLR	145950	uMetaP
AAQIAIR	0	uMetaP
AAQILDNLIAQGK	61073.2	uMetaP
AAQIYDDMDAR	35585.4	uMetaP
AAQLAVDGMEEHSK	77763.3	uMetaP
AAQLLVYR	51968.8	uMetaP
AAQLNSINYDGR	186903	uMetaP
AAQLNSIQYEDK	384933	uMetaP
AAQLPVLEPSDSAEAK	74440.2	uMetaP
AAQMAEELSR	0	uMetaP
AAQMMYNALNAK	0	uMetaP
AAQNAIPADGEVVK	91724.4	uMetaP
AAQNEGITK	31909.8	uMetaP
AAQPQAQPVENKED	33954.7	uMetaP
AAQQGYNPK	77846.6	uMetaP
AAQQLGYCQK	20690.4	uMetaP
AAQSELLADLHDVYDQYASK	22830	uMetaP
AAQTAYNVNGDTGAK	21660.4	uMetaP
AAQTDVYTEQTIAK	37036.4	uMetaP
AAQTGGPSGGCIPAEK	19841.3	uMetaP
AAQTGGPSGGCIPAK	17713	uMetaP
AAQTYYLGK	38027.3	uMetaP
AAQVPVLEPSDSQEAK	80153	uMetaP
AAQYDTAEAISLVK	47847.9	uMetaP
AAQYDVNEAMELVIK	59391.3	uMetaP
AAQYLINK	91485.7	uMetaP
AARPGDEVIVAPGIYR	16889.6	uMetaP
AASALYTGQDAQPVATVDFGK	144622	uMetaP
AASANCYQNEER	14028.6	uMetaP
AASANIIPSSTGAAK	423232	uMetaP
AASANTNNTNWAGAATGR	44114.3	uMetaP
AASAYGDYINNPNHFTEDEVR	46089.2	uMetaP
AASCQPPQAIENGK	60546.2	uMetaP
AASCTVTVR	44239	uMetaP
AASDALVEALTK	66099.2	uMetaP
AASDAVIEALTNYSGSDTEAK	67075.4	uMetaP
AASDFEALR	287708	uMetaP
AASDFETLR	101117	uMetaP
AASDIGADPGSESVVK	92574.1	uMetaP
AASDITDETDR	94367.6	uMetaP
AASDLEFAK	208464	uMetaP
AASDQVLDELNR	959102	uMetaP
AASDQVLDELNRK	56377.1	uMetaP
AASEEGIVPGGGVAYIR	111609	uMetaP
AASEGELK	327109	uMetaP
AASELPEIVNR	34673.3	uMetaP
AASEPVLK	164302	uMetaP
AASESTGVEVGAVGR	25417.1	uMetaP
AASEVQGPK	27268.6	uMetaP
AASEYPDVK	323552	uMetaP
AASFEGVDFLCFR	50388.1	uMetaP
AASFFYCGLR	44307.2	uMetaP
AASFIGENEVESMK	269554	uMetaP
AASFIGENEVESMKK	73326.8	uMetaP
AASFISEHEVESMK	39209.3	uMetaP
AASFIYCGLR	140642	uMetaP
AASFTYCGLR	15785.1	uMetaP
AASGAAIYSNR	159181	uMetaP
AASGDVLVVDGLK	44435.2	uMetaP
AASGLEIIQCLEGR	31625.2	uMetaP
AASGNAFTAAAPAVAATVK	108769	uMetaP
AASGNIIPSSTGAAK	3836608	uMetaP
AASGNIIPSTTGAAK	65462.5	uMetaP
AASGQAFTFAYGLLNK	102405	uMetaP
AASHTATSGDPTSDIATTETFTVK	22964	uMetaP
AASIEDFK	79953.2	uMetaP
AASIISALK	38968.8	uMetaP
AASINQLFEDWGEFTTAGAK	113317	uMetaP
AASLGELVATHVIPRPHSDVEK	22323.2	uMetaP
AASLIADGVYALADSADALK	15550.5	uMetaP
AASLLPVDWDK	87791.9	uMetaP
AASLNELPDGATVAVPNDTSNEAR	10149.4	uMetaP
AASLPDVDAFMLYR	60064.9	uMetaP
AASLPDVDFETLK	156415	uMetaP
AASLTDNYYYTLGSNTTTK	101200	uMetaP
AASLVEPVGDFDGK	187971	uMetaP
AASMDEINNFAK	84200.8	uMetaP
AASNCAVTYENVR	277147	uMetaP
AASNCEVIYENVK	172504	uMetaP
AASNESFGYNTDEIVSSDIVGMR	734451	uMetaP
AASNESFGYNVDEIVSSDIVGMR	160974	uMetaP
AASNQLTAFLDQYTK	42187.3	uMetaP
AASNTPAYTASDLVTDSVTGYK	55932.3	uMetaP
AASNYFDEAR	67181	uMetaP
AASQDTDTAVYVLSR	135014	uMetaP
AASQIASILR	91795.9	uMetaP
AASQITEYHLYAVLPITTVASNGK	36379	uMetaP
AASQPTFVDVK	36191	uMetaP
AASQPVFVTVPATTK	27502.4	uMetaP
AASQWTFVTLK	52251.3	uMetaP
AASSASFGYNEDPIVSSDVIGMR	354749	uMetaP
AASSGVLVDYK	75786.9	uMetaP
AASSLVMDLSQGK	383588	uMetaP
AASSNIIPSSTGAAK	113686	uMetaP
AASSSTNSTTTTQGTSGSTSTAPGK	9788.63	uMetaP
AASTATATGEDGK	78484.8	uMetaP
AASTAWVNVSK	95037.1	uMetaP
AASTELVVDPTK	0	uMetaP
AASTESFGYNEDEIVSSDIVGMR	8232.09	uMetaP
AASTESFGYNTDPIVSSDIVGMR	63663.4	uMetaP
AASTFSGR	70604.7	uMetaP
AASTQTYDTIDK	52704.9	uMetaP
AASTQVFVSR	41401	uMetaP
AASVASTK	645189	uMetaP
AASVDEINSFAK	236744	uMetaP
AASVDEINTFAK	98550.9	uMetaP
AASVDIQMICPLHGPILK	20943	uMetaP
AASVEAMNK	92157.5	uMetaP
AASVEEPTTGR	26474.5	uMetaP
AASVEEPTTGRK	35170.6	uMetaP
AASVGMPYVIER	57791	uMetaP
AASVLAMYSGADFIK	90894.2	uMetaP
AASVLLSNEGPIDR	82294.8	uMetaP
AASVNMPYVIER	80963.3	uMetaP
AASVQPDGTSFGWQYGDQPDLVALIK	17688.1	uMetaP
AASVTPVPPTPSVK	63326.9	uMetaP
AASVVGLDNIK	55653.8	uMetaP
AASWLPFR	163577	uMetaP
AASYAGVEESDILGK	78741.2	uMetaP
AASYVTLK	113912	uMetaP
AATAAAAPVMQEQDYLFDK	85639.5	uMetaP
AATAAALNK	157099	uMetaP
AATAAGAIVENTPGQNSR	29862.6	uMetaP
AATAFIK	54260.2	uMetaP
AATAPAAPTK	52189.8	uMetaP
AATAQQVFNYR	129143	uMetaP
AATASGDVEVQGSVR	17453.9	uMetaP
AATATLQVDNLLK	89665.4	uMetaP
AATCAAAGEETR	43671	uMetaP
AATCNAAGYQYEK	32111.4	uMetaP
AATCSQDGMQVK	25429.4	uMetaP
AATCTEQGNLAHYR	30568.8	uMetaP
AATCTTTGTGTQTCSVCK	21002.4	uMetaP
AATDAGAAAAER	199693	uMetaP
AATDAGAAAAQR	306499	uMetaP
AATDAGVAVATWDSDAQPSDR	125307	uMetaP
AATDDSIVLGPVDTTEEGWFGK	33136.1	uMetaP
AATDELQQAFFAVSEK	73888.4	uMetaP
AATDFEELR	26464.9	uMetaP
AATDFNGNK	104765	uMetaP
AATDFYYQLSQDSDYIR	51736	uMetaP
AATDLEFAK	87014.8	uMetaP
AATDNGGTTEEFK	478856	uMetaP
AATDQALKDNEALK	44825.9	uMetaP
AATDSTDGVVTLTGLSK	68975.8	uMetaP
AATDTASPQK	42240.9	uMetaP
AATDTDLIK	148566	uMetaP
AATDWYYTFSQNTDYIR	55912	uMetaP
AATDYFYK	0	uMetaP
AATEAFDTILENAR	496001	uMetaP
AATEASPAWIHFGAGNIFR	23346.1	uMetaP
AATEDAASAQPLTK	102895	uMetaP
AATEEDVQAVVDGINGR	146025	uMetaP
AATEGAEETITR	33020.7	uMetaP
AATELIELHANK	54775	uMetaP
AATEYIHNFTESGK	44045.7	uMetaP
AATFATGAQSGYAAGSILAVR	39351.4	uMetaP
AATFGMSAVDAVNK	57514.8	uMetaP
AATFLEYYQDK	83958.1	uMetaP
AATFTVATDLNNVSK	65326.5	uMetaP
AATGAVANNHFYGVK	94832.3	uMetaP
AATGEDWIWYR	44224.4	uMetaP
AATGIANIQNLNAGAAIPLAR	25700.4	uMetaP
AATGISEGDQASVSDVVDFLNAYGEANK	29952.6	uMetaP
AATGITDGDQASVSDVVDFLNAYGEANK	29466.6	uMetaP
AATGITDGDQASVSEVVDFLNAYGEENK	17397	uMetaP
AATGNIIPSSTGAAK	795567	uMetaP
AATGNPNLR	47768.2	uMetaP
AATGQLENPSSIK	45024.5	uMetaP
AATHIASLQDINEAFSVGYLAGQAAEEGK	40977.9	uMetaP
AATHLASLTDINEAFQVGHDAVLAAEDGK	0	uMetaP
AATHLASLTDINEAFQVGHDAVMAAEEGK	63314.7	uMetaP
AATHYLYNPEAATDAGK	42739.8	uMetaP
AATIAEIAGFTVPADTK	128429	uMetaP
AATIAELAGFTVPAETK	64430.4	uMetaP
AATIDGQVVADLITDESGK	21070.7	uMetaP
AATIFAK	56467.1	uMetaP
AATLIESFIDPDISDR	30359.8	uMetaP
AATLIESFIDPDITDR	27029.1	uMetaP
AATMDTNGAFTAFAK	111635	uMetaP
AATMEVEQGAGTPDDK	100358	uMetaP
AATMEVEQGAGTPDDKK	0	uMetaP
AATMEVEQGAGTPDDKKDSTK	20431.6	uMetaP
AATNAEALK	81356.8	uMetaP
AATNAQDAISMLQTAEGAMGSMTSMVQR	101971	uMetaP
AATNQPVLGGEMEGYGLFK	56543.2	uMetaP
AATNSQDAISMLQTAEGAMGSMTSMVQR	80722.1	uMetaP
AATNTSDNVEANLK	23481	uMetaP
AATPIAK	56852.2	uMetaP
AATPIGK	33469.7	uMetaP
AATPNFQYDASTR	184926	uMetaP
AATPVAK	107276	uMetaP
AATPVASALAASPGAACGK	86825.8	uMetaP
AATPVVVR	43603	uMetaP
AATQVNPTR	67820.9	uMetaP
AATSLGGGQIEVK	110622	uMetaP
AATSSSANADGTFDNPAIYADVPDIDIIR	0	uMetaP
AATSSVAVTDVQIPTK	122575	uMetaP
AATSTVAPGTK	31211.4	uMetaP
AATSTYFQNLTMK	88310.2	uMetaP
AATTANIFEGNGDTFDPAR	79643.7	uMetaP
AATTASVPAASK	730577	uMetaP
AATTATATGEDGK	38365.4	uMetaP
AATTDAQVR	108753	uMetaP
AATTESYGYTEDEIVSSDIVGMR	53143.4	uMetaP
AATTTGDWTDTTTGTDEVK	356653	uMetaP
AATVAADGTVK	176912	uMetaP
AATVNQSGIEK	31199.7	uMetaP
AATVTVK	103753	uMetaP
AATVVTGSEEK	86888.2	uMetaP
AATYHAVPGCVFTNPEIATVGK	115216	uMetaP
AATYIGELGR	104792	uMetaP
AAVAAAIADQK	74171.2	uMetaP
AAVAAAQGDYK	113237	uMetaP
AAVAAASMR	263081	uMetaP
AAVAAATMR	268208	uMetaP
AAVAAIGGESLGGAVTDTGVSVLTK	17239.6	uMetaP
AAVAALAAAETAFAYEEQK	16787.4	uMetaP
AAVAAMNDGDVILLENTR	26873.5	uMetaP
AAVAAMNDGDVVLLENTR	194407	uMetaP
AAVAANPGGQGPDANAAGK	686827	uMetaP
AAVAASTMR	97487.1	uMetaP
AAVADPPVLILDEATSSIDTR	29489.4	uMetaP
AAVAEAYPALTVE	256098	uMetaP
AAVAEAYPSLTIE	206370	uMetaP
AAVAEMKDGDVILLENTR	32069.4	uMetaP
AAVAENVALGMDAEYEDGR	52259.3	uMetaP
AAVAENVALGMDAEYEDGRK	79349.1	uMetaP
AAVAFAPNKPLEIVEVDVAPPQK	0	uMetaP
AAVANIEEVYA	222773	uMetaP
AAVAQPEK	100986	uMetaP
AAVASIEEVYA	62306.6	uMetaP
AAVATANWATDAAQSR	56655.9	uMetaP
AAVATIEEVYA	59166.3	uMetaP
AAVATVATDGTVTAVAK	76349.8	uMetaP
AAVAVATMR	56711.1	uMetaP
AAVAYEGPVYIR	63966.1	uMetaP
AAVCGFEK	41058.2	uMetaP
AAVCSDCFSAEATR	62419.3	uMetaP
AAVCSESCTAR	25963.8	uMetaP
AAVCSETTTAR	44321.1	uMetaP
AAVDAAASSVPVGDLLKPQGK	26954.1	uMetaP
AAVDAGFAEHAR	22040.8	uMetaP
AAVDAGFAEHDR	43557.2	uMetaP
AAVDAGFIEHER	55522.1	uMetaP
AAVDAGFTEHAR	143594	uMetaP
AAVDAGFVPNDMQVGQTGK	217038	uMetaP
AAVDAGLTEHAR	100292	uMetaP
AAVDAGWADHDR	57820.9	uMetaP
AAVDAGWIAHAHQVGQTGK	31040.2	uMetaP
AAVDAGWIDHDR	20067.8	uMetaP
AAVDAGWIDHSHQVGQTGTTVKPK	12611.8	uMetaP
AAVDAGWIPHSHQVGQTGK	90244.2	uMetaP
AAVDAGWVDHDR	63038.8	uMetaP
AAVDAGYIEHER	57438.1	uMetaP
AAVDALHK	35249.5	uMetaP
AAVDAMADGDVILLENTR	17570.4	uMetaP
AAVDAMAEGDVVLLENTR	81676.1	uMetaP
AAVDAMNEGDVILLENTR	244734	uMetaP
AAVDAVKK	34953.8	uMetaP
AAVDEFAVGDTVK	232996	uMetaP
AAVDEGYVAGGGTALVDVEK	81350.8	uMetaP
AAVDELHK	52383.4	uMetaP
AAVDFNANLK	121437	uMetaP
AAVDQCPVGGASVGEK	28302.4	uMetaP
AAVDSGVCVVAK	157032	uMetaP
AAVDTNPYLVEIYK	85664.9	uMetaP
AAVDYFGK	88568.4	uMetaP
AAVEAAYEMEGPVYLR	250123	uMetaP
AAVEAAYQMDGPVYLR	93027.1	uMetaP
AAVEADCQALK	221487	uMetaP
AAVEADLAVLK	30498.4	uMetaP
AAVEADLNALK	290031	uMetaP
AAVEADLSALK	75820.6	uMetaP
AAVEADLSSLK	37823.7	uMetaP
AAVEAGGQAASR	29221	uMetaP
AAVEAGQTAAMR	45302.2	uMetaP
AAVEAGYWHLFR	49253.3	uMetaP
AAVEALK	227815	uMetaP
AAVEALR	105371	uMetaP
AAVEAMK	363459	uMetaP
AAVEAMKDGDVILLENTR	52369.7	uMetaP
AAVEAMNDGDVVLLENTR	94601.4	uMetaP
AAVEAMNEGDVILLENTR	38922.4	uMetaP
AAVEAMQDGEVILLENTR	69021.1	uMetaP
AAVEAMQDGEVVLLENTR	158414	uMetaP
AAVECGYWHLWR	58755.2	uMetaP
AAVEDDTYVR	385087	uMetaP
AAVEDMIADIR	16237.6	uMetaP
AAVEEAIEK	190176	uMetaP
AAVEEGIIAGGGSAYIHAAK	540887	uMetaP
AAVEEGIIAGGGSAYIHASK	961948	uMetaP
AAVEEGIIAGGGSAYIHASKK	38217.9	uMetaP
AAVEEGIIAGGGSAYIHASR	75158.2	uMetaP
AAVEEGIIAGGGSAYVHAAK	133150	uMetaP
AAVEEGIIAGGGSAYVHACK	35654.2	uMetaP
AAVEEGIIAGGGSAYVHASR	103079	uMetaP
AAVEEGIIAGGGSAYVHTAEK	16643.3	uMetaP
AAVEEGIIAGGGSSYIHAAK	25510.2	uMetaP
AAVEEGIICGGGAAYIHASK	46167.7	uMetaP
AAVEEGIICGGGSAYIHAAK	256677	uMetaP
AAVEEGIISGGGSAYIHAAK	255029	uMetaP
AAVEEGIISGGGSAYIHASK	233441	uMetaP
AAVEEGIISGGGSAYVHASK	8181.13	uMetaP
AAVEEGIVAGGGAAYVDAIPAVEK	29583.2	uMetaP
AAVEEGIVAGGGIAPLNATAAVEK	32278.4	uMetaP
AAVEEGIVAGGGSAYIHAAK	96592.1	uMetaP
AAVEEGIVAGGGSAYIHASK	8949.6	uMetaP
AAVEEGIVAGGGTALIDAIPAVK	125459	uMetaP
AAVEEGIVAGGGTAYLNAIPAVEK	141664	uMetaP
AAVEEGIVAGGGTAYLNVISDVAK	52102.6	uMetaP
AAVEEGIVAGGGTVYVNAIPAVEK	143683	uMetaP
AAVEEGIVAGGGVALIDAMPAVEK	66871	uMetaP
AAVEEGIVAGGGVALINVMPAVEK	56531.8	uMetaP
AAVEEGIVPGGGTAFIR	241919	uMetaP
AAVEEGIVPGGGTAYLR	57416.3	uMetaP
AAVEEGIVPGGGVALVR	95002.5	uMetaP
AAVEEGIVPGGGVAYIR	271644	uMetaP
AAVEEGIVSGGGSAYIHASK	114149	uMetaP
AAVEEGIVSGGGTAYVHVLR	249824	uMetaP
AAVEEGIVSGGGTVFVNAIPAVEK	249376	uMetaP
AAVEEGVIAGGGSAYIHASK	36484.2	uMetaP
AAVEEGVIPGGGTAFVR	105105	uMetaP
AAVEEGYVAGGGTALVDVMK	203271	uMetaP
AAVEEGYVAGGGTVLIK	32333.6	uMetaP
AAVEFLR	60111.8	uMetaP
AAVEGMQDGDVVLLENTR	106170	uMetaP
AAVEHDGPVYLR	92955.9	uMetaP
AAVEHEGPVFIR	52639.8	uMetaP
AAVEHEGPVYLR	258463	uMetaP
AAVEHPDVK	79443	uMetaP
AAVEIGYWPLYR	45534.7	uMetaP
AAVENAGAEIITLAVR	16695.3	uMetaP
AAVENAVAGK	115072	uMetaP
AAVENAVAGLTDK	235753	uMetaP
AAVETGADAAAR	172177	uMetaP
AAVETIQEVYA	120323	uMetaP
AAVETLK	79167.3	uMetaP
AAVETLNLYYDEEAK	77180.5	uMetaP
AAVEVGDITK	0	uMetaP
AAVEVYCQPER	60847.6	uMetaP
AAVEYEGPVYLR	408647	uMetaP
AAVFAGGDAVTGAATVILAMGAGK	41039.9	uMetaP
AAVFGQTQTQAQSGR	18823.4	uMetaP
AAVFSIGAFGDR	67665.4	uMetaP
AAVGAAVSR	77659.2	uMetaP
AAVGDILQISYIGFTPQEVK	18954.3	uMetaP
AAVGEVITIDGVTYTK	140392	uMetaP
AAVGEVVTIDGVTYTK	60069.5	uMetaP
AAVGGLVQQDGGDNSGGK	86063.9	uMetaP
AAVGGTGFAK	80120.8	uMetaP
AAVGITDPAAQER	47285.7	uMetaP
AAVGQTLLVSYVGYSPK	37339.8	uMetaP
AAVGSYDVSAVAGLTVPIAR	71085.2	uMetaP
AAVGVAVSK	64616.1	uMetaP
AAVGVTPDRPILIDR	109148	uMetaP
AAVHAAVEYEGPVYIR	75534.3	uMetaP
AAVHISNVSVVK	41215.7	uMetaP
AAVHSGFAEILGDK	25483.9	uMetaP
AAVIAYEPIWAIGTGK	103649	uMetaP
AAVIAYEPIWAIGTGR	55683	uMetaP
AAVIDAGMNAFGEVVSNVIK	54847.9	uMetaP
AAVIEALGLK	66207.9	uMetaP
AAVIFAGLPDAFESEGFDR	52446.4	uMetaP
AAVIGMTK	142327	uMetaP
AAVIGTSGAEIK	66891.2	uMetaP
AAVIGVDTLDYFGASNVK	231867	uMetaP
AAVILVTDGASNR	65681.9	uMetaP
AAVIMDYGSTYGSAPYSGGFYR	352703	uMetaP
AAVINDPVDGFVTVK	61031.5	uMetaP
AAVITTPWDDIR	83884.7	uMetaP
AAVLATIER	42234.7	uMetaP
AAVLENYVLK	18388.4	uMetaP
AAVLGFSK	37208.4	uMetaP
AAVLPLSK	55555.6	uMetaP
AAVLPNADASGLADK	51381	uMetaP
AAVNAAAEEAGVTNASQFAANTVEVK	59457.5	uMetaP
AAVNADYINPFLLASTK	28158.2	uMetaP
AAVNCYGADDVR	76586.9	uMetaP
AAVNLIDFEK	57383.2	uMetaP
AAVNLVDNPGVLGK	0	uMetaP
AAVNNAQTAVNTAK	56244	uMetaP
AAVNQGLAFDK	32369.8	uMetaP
AAVNSATAQLNTAK	22181.4	uMetaP
AAVNYAAGNVVEGR	101480	uMetaP
AAVPDCIMGTGR	42217.2	uMetaP
AAVPDVFGGFANHGMAGR	55967.2	uMetaP
AAVPFTDANGTHYR	71928.6	uMetaP
AAVPPTIANTPIILANGTLPLLCEAK	39749.8	uMetaP
AAVPSGASTGAFEAVELR	165235	uMetaP
AAVPSGASTGAFEAVEMR	897327	uMetaP
AAVPSGASTGEHEALELR	129293	uMetaP
AAVPSGASTGEHEAVELR	217439	uMetaP
AAVPSGASTGENEALELR	1.63266e+06	uMetaP
AAVPSGASTGENEALELRDGDK	72236.4	uMetaP
AAVPSGASTGEYEAVELR	513832	uMetaP
AAVPSGASTGEYEAVELRDGDK	0	uMetaP
AAVPSGASTGIFEACELR	436207	uMetaP
AAVPSGASTGIHEACELR	131710	uMetaP
AAVPSGASTGIYEACELR	821640	uMetaP
AAVPSGASTGIYEACELRDGDK	43358.2	uMetaP
AAVPSGASTGIYEAVELR	193698	uMetaP
AAVPSGASTGK	99309.6	uMetaP
AAVPSGASTGSR	110256	uMetaP
AAVPSGASTGVHEACELR	352044	uMetaP
AAVPSGASTGVNEALELR	806226	uMetaP
AAVPTVSGLTVTSPK	47016.9	uMetaP
AAVPVDMTEDEAK	93108.9	uMetaP
AAVPVGPVLSTK	140604	uMetaP
AAVPVINDKPDYK	257414	uMetaP
AAVPVINDRPDYK	614176	uMetaP
[truncated: 159,473 more rows]

## Sheet: Supplementary Fig.2
Supplementary Fig.2a							Supplementary Fig.2b
PeptideRank	StrippedSequence	Log10Intensity	Mean	STD	CV		StrippedSequence	novoMP-DB	10ng-30min	25ng-30min	25ng-60min	50ng-30min
1	TYQVVLGEHER	7.06983	1.17443e+07	221960	0.0188993		AAAAAAIWDNIEVGKR	FALSE	NA	NA	0.0167755	0.0953073
2	YYIVGLQVR	6.98359	9629300	#DIV/0!	#DIV/0!		AAAAAELSAATK	FALSE	NA	NA	NA	NA
3	SAEDCMR	6.97925	9533455	82229.4	0.00862536		AAAAAEVWANIEAGK	FALSE	0.0380524	NA	0.219424	NA
4	ADFLMNK	6.97724	9.48936e+06	#DIV/0!	#DIV/0!		AAAAAEVWANIEAGKR	FALSE	NA	NA	0.0717697	NA
5	HPNFNSR	6.94387	8787530	#DIV/0!	#DIV/0!		AAAAAEVWANIEVGKR	FALSE	NA	NA	NA	NA
6	LSTNGPLPDK	6.91074	8142250	#DIV/0!	#DIV/0!		AAAAAGDITSPLPGTILK	FALSE	0.145433	0.184859	0.0769135	0.0679765
7	DAVAFAGYMLRR	6.89473	7847500	#DIV/0!	#DIV/0!		AAAAAIEAMK	FALSE	NA	NA	NA	NA
8	AQDGLYFLR	6.87453	7.49092e+06	228883	0.0305548		AAAAARTLEESVIMPGSAGAGSAEVHGPVK	TRUE	NA	NA	NA	NA
9	TASYYSPSGQR	6.86887	7393770	268229	0.0362777		AAAADDGYECDIAAFPVATAK	FALSE	0.0362703	0.132239	0.0312894	NA
10	ALPWSPAQINTR	6.85776	7.20705e+06	166958	0.0231659		AAAADTDGFTQAQADAINTAMGQGVK	FALSE	NA	NA	NA	0.000793772
11	AASGNIIPSSTGAAK	6.85652	7186470	192367	0.0267679		AAAADVSVQLQPDK	FALSE	0.0664985	0.045494	0.123278	NA
12	AASALCAGVR	6.85494	7.16051e+06	234718	0.0327795		AAAAGCPDAAAAIDK	FALSE	0.067135	0.0749921	0.0327564	0.00704525
13	GHGAGGSSILTFWDAR	6.85331	7.13365e+06	219161	0.0307221		AAAAGCPDAAAAIDKK	FALSE	0.0339672	0.0318507	0.0520484	0.0732646
14	DLICLCR	6.84651	7022790	270751	0.0385532		AAAAGCPDAK	TRUE	0.0518863	0.15663	0.091129	0.0819896
15	SDIGAIQNR	6.83645	6861910	#DIV/0!	#DIV/0!		AAAAGCPDAQAALEK	FALSE	NA	NA	NA	0.109011
16	SVGVVTTTR	6.82809	6731160	250302	0.0371855		AAAAGCSGAQAALDK	FALSE	0.231081	0.307143	NA	0.130395
17	VDGNCTGLR	6.82174	6633395	117118	0.0176558		AAAAGEKEEWDVLYR	FALSE	NA	0.162165	0.184257	NA
18	HETQEVQIK	6.80022	6312740	135901	0.0215281		AAAAGVVVDYK	FALSE	NA	NA	0.124689	NA
19	LFLEQIHVLEK	6.79399	6.2228e+06	649890	0.104437		AAAAHEGPVYLR	FALSE	NA	NA	NA	NA
20	DLVCYCR	6.79095	6179415	365808	0.0591978		AAAALDPVEK	FALSE	0.100676	NA	0.148643	NA
21	NWGEGWGLVPSDR	6.78103	6.03997e+06	25712.4	0.00425705		AAAALFEENLR	FALSE	0.00604048	NA	0.00777174	NA
22	GLTCEGDR	6.77907	6012740	#DIV/0!	#DIV/0!		AAAALNSACILQVSK	FALSE	0.348977	0.110165	0.102255	0.061667
23	SIVDFVTSHGNIK	6.76805	5.86205e+06	220969	0.0376949		AAAAMLDR	TRUE	NA	NA	NA	NA
24	LQPIQTSAK	6.76487	5819245	268990	0.0462243		AAAANIDGIFTINVPEGK	FALSE	NA	NA	NA	NA
25	TLCEEKPQK	6.75957	5.74865e+06	430055	0.0748099		AAAANIIPSSTGAAK	TRUE	0.0501418	0.0614633	0.217364	0.105495
26	DLICYCR	6.75604	5702230	1.08786e+06	0.190777		AAAANIVPNSTGAAK	FALSE	0.0710629	0.0648283	NA	0.0926131
27	EPDLSSDIK	6.7455	5565440	441700	0.0793647		AAAANSTFLVGSDTK	FALSE	NA	NA	0.0834245	NA
28	TTYTQATQNVR	6.74513	5560710	30136.9	0.00541961		AAAANVSFDMDVTK	FALSE	NA	NA	NA	NA
29	AADNAAGLAISEK	6.73797	5469720	69049.1	0.0126239		AAAAQESGAFDAEIVPVMVK	TRUE	NA	NA	NA	NA
30	LHNLNTK	6.7373	5461290	#DIV/0!	#DIV/0!		AAAASGEAAPAPAATEAPK	FALSE	NA	0.188483	NA	NA
31	GELFYGTCAGPFLR	6.72791	5.34453e+06	198997	0.0372338		AAAASGNENYK	FALSE	NA	NA	NA	NA
32	DDTYQSYSSPSPR	6.72329	5.28793e+06	175668	0.0332205		AAAATPEEIAALSSLIATYEK	FALSE	NA	NA	NA	NA
33	FAELLGEVVTDSTK	6.71842	5229050	132758	0.0253885		AAAATYSEDGQR	FALSE	0.190199	0.196998	0.0606388	0.0729072
34	NLVQEWLSK	6.71309	5.16523e+06	111385	0.0215645		AAAAVSIIGGADGPTSIFLAGK	FALSE	NA	NA	NA	0.0788795
35	AGDDAAGLK	6.7118	5149960	#DIV/0!	#DIV/0!		AAAAYEGPVYMR	FALSE	NA	NA	NA	NA
36	AAAVNIVPNSTGAAK	6.70849	5.11076e+06	200328	0.0391973		AAACESFGYNEDPIVSSDVIGMK	FALSE	NA	0.0896382	NA	0.237999
37	CLWNIEVPNNYR	6.70694	5.09263e+06	81344.7	0.015973		AAACESFGYNEDPIVSSDVIGMR	FALSE	NA	NA	NA	NA
38	FNETYLLK	6.70563	5077255	192906	0.0379941		AAACQSYFAAK	FALSE	0.179465	0.107339	0.0785503	0.111829
39	TDYDNFLMAHLINEK	6.69877	4.99774e+06	303019	0.0606311		AAACSIVPNSTGAAK	FALSE	0.0944979	0.0621829	0.0493164	0.0571193
40	LQGTPECSLR	6.69724	4.98009e+06	374404	0.0751802		AAADADNDVEGLAVK	FALSE	NA	NA	NA	NA
41	YFSVASGGGTGR	6.6953	4957930	155397	0.031343		AAADALFEALR	FALSE	NA	NA	NA	NA
42	EYGTYENAK	6.69076	4.90632e+06	263883	0.0537844		AAADAVAGIGDGSIQIQK	FALSE	0.221609	0.105351	0.0872153	0.113607
43	SGSLPDDVLLHFAGAGK	6.68747	4.86939e+06	538751	0.11064		AAADAVGCNILEFAHGTEAYLK	FALSE	0.0839158	0.0562215	NA	0.0590899
44	TAIVHLFEWR	6.68398	4.83037e+06	351654	0.0728006		AAADEKPEIGTK	FALSE	NA	0.136796	0.0387208	0.10143
45	QLGCGLAVSAPGSAR	6.67995	4.78577e+06	351446	0.0734355		AAADELVELLK	FALSE	NA	NA	NA	0.0766656
46	LQQAALPIVSEAK	6.67301	4709875	1.11552e+06	0.236848		AAADESFGYTEDELVSSDIVGIR	FALSE	0.0384119	0.0157295	0.14839	NA
47	HNSYTCEATHK	6.67156	4694150	26191.2	0.00557955		AAADFEEENDLAAK	FALSE	NA	NA	0.112168	NA
48	SLLGAVQNR	6.6661	4.63555e+06	1.39178e+06	0.30024		AAADFEEIIYNK	FALSE	NA	NA	NA	NA
49	SWATGSPNSSNR	6.66082	4.57949e+06	256293	0.0559654		AAADGDFDTTAGIATALAAEMNK	FALSE	0.0402169	0.157995	0.0530834	0.174347
50	WSSQQGNR	6.65819	4551840	857961	0.188487		AAADGLLPGEVLYR	FALSE	NA	0.20681	NA	0.222306
51	DLNIHVSCK	6.64989	4465660	582161	0.130364		AAADGTVDTLDK	FALSE	0.0473061	0.0888158	0.0536562	0.140393
52	EFTAGYVQFR	6.64985	4465320	563635	0.126225		AAADGYTLTITDADSNAK	FALSE	NA	NA	NA	NA
53	FAQLCEEHGILR	6.64736	4.43976e+06	846609	0.190688		AAADKFVETK	FALSE	NA	0.053079	NA	0.358599
54	SAVTALTSLHGTK	6.63421	4.30738e+06	809639	0.187965		AAADLGESVSDINDSSK	FALSE	NA	NA	NA	NA
55	GTLGALQNR	6.63274	4292790	1.77665e+06	0.413868		AAADLGESVSDINSSSR	FALSE	0.839368	0.264912	0.443945	0.681557
56	SIMEAHFVHFNK	6.63121	4.27766e+06	243601	0.0569473		AAADLGQCNIGLASGSEAR	FALSE	0.148454	0.130719	0.173558	0.182613
57	WNSGASFK	6.63082	4273900	#DIV/0!	#DIV/0!		AAADLLVLAYHR	FALSE	0.024044	NA	NA	0.113738
58	APTNLPDPVR	6.62707	4.23715e+06	581692	0.137284		AAADNATGAAGTADYTEVTNIAFTK	FALSE	0.0767407	0.0899103	0.0989252	0.059083
59	LLDEAQAGDNIGALLR	6.6257	4.22377e+06	123001	0.029121		AAADQFAADSDSR	FALSE	0.298069	0.0177522	0.177659	0.0773482
60	GTLGATQNR	6.6235	4202395	37200.9	0.00885231		AAADQFAADSESK	FALSE	NA	NA	NA	0.161199
61	TTLTAAITK	6.62037	4172250	690023	0.165384		AAADQFAADSESR	FALSE	0.0731351	0.106436	0.0300095	0.026385
62	LLVVYPWTQR	6.61262	4098420	253405	0.06183		AAADQNSEQLGSVAK	FALSE	0.0839845	0.214476	0.161211	0.210378
63	VVATTQMQAADAR	6.60997	4.07349e+06	147328	0.0361674		AAADTLTEIFHK	FALSE	NA	0.107371	0.0945056	0.0259833
64	DQNDWIGPPNNNGVTK	6.60749	4.05037e+06	1.22512e+06	0.302471		AAADYFGMPLYR	FALSE	0.024156	0.0710165	0.0177632	0.0369366
65	CSWEILVPNMNR	6.60688	4.04466e+06	2.43849e+06	0.602891		AAADYLDEPLYK	FALSE	0.104301	0.165815	0.05094	0.015491
66	GSEYFGNGR	6.59354	3922260	197127	0.0502586		AAADYLDLPLYK	FALSE	NA	0.0128295	NA	0.0967656
67	FPISAAGAASLR	6.59294	3.91686e+06	77693.2	0.0198356		AAADYLDMPLYK	FALSE	0.0923159	0.0462093	0.264472	0.0131865
68	FITDHSITAR	6.58864	3.87829e+06	78823.2	0.0203242		AAADYLDQPLYK	FALSE	0.221819	0.0716334	NA	0.0541908
69	SALGALQNR	6.58794	3872050	1.46528e+06	0.378425		AAADYLGLPLYK	FALSE	0.0667093	0.0267979	0.0335672	0.0661417
70	DSTYSMSSTLTLTK	6.58568	3.85198e+06	260912	0.0677345		AAAEAAALDAGDFQQFLR	FALSE	NA	0.0820414	NA	0.168019
71	AQITGLNAAQK	6.58334	3.83126e+06	195776	0.0510996		AAAEAAEFHTK	FALSE	NA	0.080135	0.206676	NA
72	AQITGLETAQK	6.58019	3.80359e+06	295797	0.0777679		AAAEALGMPLYNYIGGCNAK	FALSE	0.138019	0.352966	0.243009	0.312721
73	ENYCNLELPYVCK	6.574	3749720	923816	0.246369		AAAEALQDGEIILLENTR	FALSE	0.0667667	0.04469	0.0647972	0.0678829
74	ASLGAVQNR	6.57061	3720580	2.87684e+06	0.773222		AAAEALQPILDQVGGISQIR	FALSE	NA	0.169939	NA	0.0414531
75	YTIGTTDASK	6.56985	3714070	142860	0.0384647		AAAEANPDQK	FALSE	0.0531422	0.158887	0.0267333	0.0909765
76	YVVMSAPSK	6.56938	3.71004e+06	388349	0.104675		AAAEANPDVK	FALSE	0.0468997	0.197467	0.0234036	0.127536
77	GMGYCTGR	6.55602	3597680	#DIV/0!	#DIV/0!		AAAEATGQSLYNYIGGVNAK	FALSE	NA	NA	NA	NA
78	WNWWGLSVK	6.55305	3573140	191924	0.053713		AAAEAVADGSCEK	FALSE	NA	NA	0.287258	0.165276
79	EWVTQASGVWFAK	6.54855	3.53628e+06	704028	0.199087		AAAEAVADGTCDK	FALSE	0.252651	0.0755521	NA	NA
80	NIQTACLPPAGTILPR	6.54548	3.51144e+06	345449	0.0983783		AAAEDKSPVILQVSK	FALSE	0.101788	NA	0.258938	NA
81	ILICDNNDQTSR	6.54471	3505170	183757	0.0524245		AAAEEGIIAGGGSAFVHAAEK	FALSE	0.282051	0.0535234	0.159679	0.0198867
82	AIGIVIPELNGK	6.54351	3495520	#DIV/0!	#DIV/0!		AAAEEGIIAGGGSAYIHAAK	FALSE	NA	NA	0.0285696	NA
83	EGYPEIGLYWEK	6.5369	3.44272e+06	71069.9	0.0206435		AAAEEGIIAGGGSAYIHASK	FALSE	NA	NA	0.281055	NA
84	IIPSTEDPNEDIVER	6.53653	3439745	54157.3	0.0157446		AAAEEGIISGGGSAYIHAAK	FALSE	0.236495	NA	0.0593156	NA
85	WRENYCNLELPYVCK	6.53292	3.41132e+06	486552	0.142629		AAAEEQLAAAK	FALSE	0.0451097	0.10376	0.0292978	0.0656419
86	YYTYNTVR	6.53263	3409060	1.23949e+06	0.363587		AAAEEWLAGK	FALSE	NA	0.135061	0.151277	NA
87	AAEALDAAK	6.53086	3395120	912790	0.268854		AAAEEWLAGKDDADASK	FALSE	NA	0.196744	0.042497	0.130651
88	FPSVYLQCK	6.52999	3.38837e+06	79534.7	0.0234728		AAAEFINEHYTK	FALSE	NA	NA	0.0635172	NA
89	ITEIYEGTSEVQR	6.52934	3.38333e+06	49162.3	0.0145307		AAAEGEEPMEFTTSSDMWTVK	FALSE	0.218996	NA	0.180137	NA
90	NIEKPGETTTLK	6.52611	3.3582e+06	183433	0.0546223		AAAEIACLNNATGSDSR	FALSE	0.0450027	0.280831	0.145821	0.163674
91	SYLQSMGYSAR	6.52447	3.34555e+06	719534	0.215072		AAAEIAGFTNATGSDVR	FALSE	0.00265476	0.141456	0.0802422	0.0553914
92	GLGTDDNTLIR	6.5235	3338070	59418.8	0.0178003		AAAEIAGLNNATGSDSR	FALSE	0.0352608	0.0492853	0.0559952	0.0350495
93	VTATIESNSGK	6.52343	3337580	167344	0.0501392		AAAEIAGLSAATGSDTR	FALSE	NA	NA	0.0257111	NA
94	AGAVNIVPNSTGAAK	6.51702	3.28865e+06	135061	0.0410688		AAAEIAGYTSASGSDTR	FALSE	0.504156	0.304384	0.397227	0.170248
95	VSAGEDSITVDGK	6.51565	3.27829e+06	113998	0.0347735		AAAEKEPQVATVR	FALSE	NA	NA	NA	NA
96	GDLGAVQNR	6.51342	3261510	80016.2	0.0245335		AAAELISSTLK	FALSE	NA	NA	NA	NA
97	ACSEELGEYHVYK	6.51329	3.26056e+06	104259	0.0319757		AAAELSELFVYNIPLR	FALSE	NA	NA	NA	0.164681
98	GTLDTAGVANR	6.50804	3221400	61688	0.0191494		AAAELSGAANGK	FALSE	0.0411894	0.168995	0.0744114	0.0864441
99	DAVSVSDQNNLAK	6.50721	3215210	106104	0.0330006		AAAENIENADMK	FALSE	NA	NA	NA	0.00694343
100	SWATGAPSTANR	6.50554	3.20284e+06	46163.8	0.0144134		AAAENIIPHTTGSAK	TRUE	0.126302	NA	0.116608	NA
101	EAFEQEAIESNRPR	6.50375	3.18973e+06	857585	0.268858		AAAENMAGIDTVYEKPYPFK	FALSE	NA	NA	NA	NA
102	DTLLLELK	6.49531	3.12829e+06	155658	0.0497582		AAAENTIPHSTGAAK	TRUE	NA	NA	NA	NA
103	TVVTGIEMFR	6.49508	3126660	72757.5	0.02327		AAAEPADTTDDK	FALSE	NA	0.0662203	0.0999206	NA
104	NWYDADMACQK	6.49405	3.11923e+06	622016	0.199413		AAAEQCGAYYINNR	FALSE	NA	0.227554	NA	0.0660541
105	AERPTCLLGFEVK	6.49177	3.10291e+06	157702	0.0508238		AAAESCGLPLYR	FALSE	0.113604	0.0851912	0.0979555	0.14785
106	RDTLLLELK	6.49016	3091440	#DIV/0!	#DIV/0!		AAAESLGTSLYNYIGGVNAK	TRUE	0.227338	0.158198	0.0879872	0.214011
107	LTQYGPQDR	6.4884	3078955	158781	0.0515697		AAAESLGVSLYNYIGGVNAK	FALSE	NA	NA	0.0168073	NA
108	DWELSGSEHTIDGIR	6.4872	3.07041e+06	1.484e+06	0.483322		AAAESMGTSLYNYIGGVNAK	FALSE	0.150727	0.0725367	0.0211206	0.0938199
109	VTSENITAAESR	6.48091	3.02627e+06	46464.6	0.0153538		AAAESMIPTTTGAAK	FALSE	NA	NA	0.0134715	NA
110	AGLQFPVGR	6.48059	3024070	100593	0.0332641		AAAETDAYTSGVK	FALSE	NA	NA	NA	0.160438
111	SSHIITGLPDAYGR	6.48031	3.02213e+06	523383	0.173183		AAAEVAGLVNASGSDLR	FALSE	NA	NA	0.0520239	NA
112	FSHSGNQLDGPITAFR	6.4756	2.9895e+06	184059	0.0615684		AAAEVCAANGIHVR	FALSE	NA	0.384784	NA	NA
113	LASPVTLSK	6.47356	2975485	515799	0.17335		AAAEYIMEVCR	FALSE	0.0162143	0.0566936	0.15157	NA
114	LQQALLPVVDYEHCSR	6.47306	2.97208e+06	294946	0.099239		AAAEYLAMPLYQYLGGFNGK	FALSE	NA	0.199778	NA	0.0547058
115	ISGLIYEETR	6.47278	2970160	37377.9	0.0125845		AAAEYLDMPLYK	FALSE	0.180704	0.0540014	0.059195	0.119374
116	LGCFSDDAPWSGTLDRPLK	6.47151	2.96147e+06	79138.6	0.0267227		AAAEYLGQPLYK	FALSE	0.0578748	0.0963222	0.0108109	0.147174
117	VCNYVDWIQNTIADN	6.46902	2.94455e+06	216623	0.0735675		AAAEYVGPVYLR	FALSE	NA	NA	NA	NA
118	ASVPSGASTGVNEALELR	6.46558	2.92132e+06	123550	0.0422926		AAAFGCSVSDPQATEGMVK	FALSE	NA	NA	NA	NA
119	QTFITSVIK	6.46002	2.88417e+06	267255	0.0926626		AAAFIAEAEK	FALSE	NA	NA	0.059137	NA
120	AEACVFWR	6.45887	2.87656e+06	262269	0.0911748		AAAFLNLVR	FALSE	0.157706	0.0517913	0.0859897	0.0283119
121	AEVAALIYR	6.4572	2865530	#DIV/0!	#DIV/0!		AAAFMMDVVADVK	FALSE	NA	NA	NA	NA
122	GDLGAIQNR	6.45704	2864430	#DIV/0!	#DIV/0!		AAAFSNLNNDSAK	FALSE	NA	NA	NA	NA
123	VLLFNDGAVTGR	6.45658	2861420	215281	0.0752356		AAAGAGSIQVK	FALSE	NA	NA	0.0665407	0.0371411
124	YCTDPSTAPK	6.45524	2852565	215858	0.0756717		AAAGANATVDVK	FALSE	NA	NA	NA	NA
125	MIPPLHMRGENNMAR	6.45254	2834920	#DIV/0!	#DIV/0!		AAAGASNADKNELDETELGK	FALSE	0.0181011	0.0858126	0.0320333	0.101393
126	DAVTYTEHAK	6.4511	2.82555e+06	161727	0.0572373		AAAGDILVVDGLHLDAIK	FALSE	0.162938	0.0892267	NA	0.127592
127	LMIEILSHVVEFR	6.45092	2824330	#DIV/0!	#DIV/0!		AAAGDQLAEWAHR	FALSE	0.191415	0.496582	0.221621	NA
128	STELLIR	6.44927	2813630	#DIV/0!	#DIV/0!		AAAGDVATGER	FALSE	0.0490556	0.00364429	0.103609	NA
129	AEYIHFTPDFVLGR	6.44648	2.79562e+06	237416	0.0849244		AAAGEIIVVDTVNFEAPK	FALSE	NA	0.102686	0.122906	0.0455746
130	ADNSATGFGTGTR	6.44565	2.79032e+06	68766.7	0.0246447		AAAGETTATNR	FALSE	NA	NA	NA	NA
131	VDVVLECSGFYTSK	6.44365	2.77747e+06	57878	0.0208384		AAAGEVDYTDEGLIAAADK	FALSE	NA	NA	NA	0.0347163
132	TFDGDVYR	6.44243	2769690	473292	0.170883		AAAGFLMEK	FALSE	NA	NA	NA	NA
133	SYLGALQNR	6.44166	2.76476e+06	439136	0.158833		AAAGGQLAEWANR	FALSE	NA	NA	0.00653537	NA
134	SGNEDEFRDMVTR	6.44046	2757120	#DIV/0!	#DIV/0!		AAAGITTEVGTPR	FALSE	NA	NA	NA	NA
135	WGNSFFSSLPR	6.43681	2.7341e+06	97429.3	0.0356349		AAAGNIIPSSTGAAK	TRUE	0.0488671	0.0784587	0.0439691	0.025974
136	IVGGFNCEK	6.43549	2.72578e+06	87006.4	0.0319199		AAAGNLNYLLGK	FALSE	0.191392	0.408592	NA	0.0851026
137	AGAANIVPNSTGAAK	6.43028	2693290	57954.5	0.0215181		AAAGNTPIVFINNAPK	FALSE	NA	NA	0.0224708	0.0906135
138	VTAGEDSITVDGK	6.42792	2.6787e+06	38524.6	0.0143818		AAAGNVLVVDK	FALSE	0.112966	0.137668	0.0668664	0.240331
139	QMIFVTDK	6.42665	2.67085e+06	611426	0.228925		AAAGQIVVVEDVNFEAPK	FALSE	0.00235393	0.0489765	0.202327	0.0547552
140	AYGSYCYALFSVSK	6.42573	2.6652e+06	25936.5	0.00973156		AAAGSVTAYDTIASSSGNYADTSNIK	FALSE	NA	NA	0.322281	NA
141	LLTSAAFEDCQTR	6.42234	2.64449e+06	54705.6	0.0206867		AAAGTAGEAADVGAGEAHAVLDNAAYNK	FALSE	0.402939	NA	0.199888	NA
142	QLGVTTSAQAK	6.42143	2.63894e+06	191500	0.072567		AAAGTGIIAGGPAR	FALSE	0.126503	0.0526924	0.0587935	0.444378
143	DTLLLELKR	6.42118	2637430	54084.8	0.0205066		AAAGTTPVYIK	FALSE	0.175832	0.14619	0.357947	NA
144	MNELAVK	6.4197	2628465	1.16774e+06	0.444266		AAAGVIIITTK	TRUE	NA	NA	0.0132602	NA
145	GQLEGHLGPETPLAMDR	6.41888	2623500	96273.8	0.0366967		AAAGVILITTK	TRUE	NA	NA	NA	NA
146	DDTIYLTHK	6.41768	2.61628e+06	118467	0.0452808		AAAGYAAQFPQER	FALSE	NA	NA	NA	NA
147	AGTFEIQDLDGNK	6.41762	2615890	59770.5	0.022849		AAAGYSSYGNQIGLATTHVR	FALSE	0.321627	0.205226	0.0783155	0.0465413
148	IVQMSKK	6.41681	2611000	#DIV/0!	#DIV/0!		AAAGYYNAK	TRUE	NA	NA	NA	NA
149	GENEVSPLK	6.41612	2606870	#DIV/0!	#DIV/0!		AAAHGSHVETEIIGTK	FALSE	NA	NA	NA	NA
150	GGLYGGPSYCGAPTSQR	6.41611	2.60681e+06	336225	0.128979		AAAHIIGIGNYSGTVSK	FALSE	0.0986562	0.183708	0.112151	NA
151	GKFPNSEVEVK	6.41604	2.60638e+06	341461	0.13101		AAAHLMNQPVEDLDASGGIIR	FALSE	NA	NA	NA	NA
152	GTFNVVAVK	6.41574	2.60458e+06	51013.9	0.0195862		AAAHMVEEVRR	FALSE	NA	0.11144	0.0568363	NA
153	NICPNDMAVVPITANR	6.41546	2.60294e+06	259558	0.0997175		AAAHPAEVIGEEIR	FALSE	NA	NA	0.140975	NA
154	VEAENGATAGK	6.41482	2599055	105210	0.0404803		AAAHSVDAARPEFVR	FALSE	0.0572559	0.0775974	0.140859	0.00795744
155	NSLTGLPLGGGK	6.41075	2.57483e+06	136491	0.0530096		AAAHTWENDVCK	FALSE	0.0277893	0.0848695	0.0751695	0.111284
156	SQVGTMYGTLK	6.41043	2572960	#DIV/0!	#DIV/0!		AAAHYYTYMDNEIR	FALSE	NA	NA	0.221941	NA
157	LYQTFYLNTGDK	6.4077	2.55682e+06	138028	0.0539842		AAAIADEVIAGR	FALSE	0.0250608	0.012359	0.0380817	0.263573
158	TLDGTPAPNIDK	6.40689	2552039	2.09634e+06	0.821439		AAAIATGFK	FALSE	NA	0.329981	0.0532438	NA
159	SKPSYFAER	6.4046	2.53866e+06	874289	0.34439		AAAICGADMK	TRUE	0.0270624	NA	0.0288708	0.0337132
160	AIGIVIPDLEGK	6.40379	2533920	#DIV/0!	#DIV/0!		AAAICGADMKHYNVDSGSDEFNSIR	TRUE	NA	NA	NA	0.117473
161	TEFYSEGTIPLQTLR	6.40165	2.52146e+06	74887.8	0.0297002		AAAIDEDYNAYGIYAGAVER	FALSE	0.200874	0.0460697	NA	NA
162	SGTTTEPAIAFR	6.39944	2.50864e+06	117175	0.0467088		AAAIEQLEEWGR	FALSE	0.0540264	0.0620885	NA	0.135744
163	VFDGSSTSGPLLGK	6.39925	2507580	25356	0.0101117		AAAIEQLTEWANR	FALSE	NA	NA	0.181685	NA
164	ESSLVFDSQSSSISNK	6.39847	2503070	101607	0.0405928		AAAIEYLESHGYK	FALSE	0.215328	0.0509533	0.0971596	0.468456
165	ENIIDLSNANR	6.39788	2499640	#DIV/0!	#DIV/0!		AAAIIAEIDAAYGATFATTEVK	FALSE	NA	NA	NA	NA
166	TCGCVGPDNVPR	6.39586	2488040	69847.4	0.0280732		AAAIICDNAGADATVEAVK	FALSE	NA	NA	NA	0.257815
167	GGGYTGQAGAIR	6.39331	2.47351e+06	43544.3	0.0176042		AAAIICDNAGADATVEAVKK	FALSE	NA	NA	NA	NA
168	RDPDFEGR	6.39273	2.47021e+06	260302	0.105376		AAAIICDNAGADATVEAVQK	FALSE	NA	0.30825	NA	0.205201
169	AGIQLTPTFVK	6.39148	2.4631e+06	98273	0.0398981		AAAIIGGPWLVPGIK	FALSE	NA	0.159014	NA	0.042907
170	MIAGLEDISSGELK	6.39068	2458540	192020	0.0781033		AAAIIGGPWLVPGIR	FALSE	0.360459	0.0955228	0.172154	0.0518626
171	TTLSTDPK	6.38865	2447090	67542.8	0.0276013		AAAILAQADNLEFYK	FALSE	0.252014	0.093462	0.124475	0.232881
172	MPETCVSVFR	6.38778	2442220	198511	0.0812832		AAAINIIPHSTGAAK	FALSE	0.397147	0.608201	0.0999791	0.335199
173	SHTEGSLCVGVDPNR	6.38777	2442135	853443	0.349466		AAAINIVPNSTGAAK	TRUE	NA	0.0310404	0.0246926	0.00896894
174	NEDQEIGGIIPMR	6.38334	2.41737e+06	47800.6	0.0197738		AAAINMPYVIER	FALSE	NA	0.102011	0.266145	0.0350808
175	DTVASGTVMAK	6.3831	2.41602e+06	356175	0.147423		AAAINTAITR	FALSE	0.0840534	0.181454	0.0714394	0.542474
176	QNGVLNSWTDQDSK	6.38228	2411460	75628	0.0313619		AAAINTGAVGNLGQAAAK	FALSE	NA	NA	NA	0.0930618
177	DGETFQLMGLYGR	6.38194	2.40959e+06	3.35668e+06	1.39305		AAAINTTITQEGANQSTGNPFDLK	FALSE	NA	NA	NA	NA
178	VVFNTMQSGQWGK	6.37919	2.39434e+06	46497.2	0.0194196		AAAIQPITGVSDYLEGDNK	FALSE	NA	NA	NA	0.134903
179	LLTQLFGDR	6.37725	2383705	74550.3	0.031275		AAAISAGDEAVGELVADAMEK	FALSE	0.073572	0.042777	0.0593331	0.0520555
180	NYNTNTSALSK	6.3772	2383430	68708.8	0.0288277		AAAISVEGASTPDYPLQK	FALSE	NA	NA	NA	NA
181	SSVTFECDLGR	6.37572	2.37531e+06	56534.8	0.023801		AAAIVPNSTGAAK	FALSE	NA	0.636438	0.0101734	0.579381
182	MLGITNSTLAK	6.37411	2366500	#DIV/0!	#DIV/0!		AAAIYAQSIYELIK	FALSE	NA	NA	NA	0.353195
183	NTMVCAGGDGVR	6.37363	2363880	653240	0.276342		AAAKALSMPLYR	TRUE	NA	NA	0.0478022	NA
184	GLEVGNSLVDNEK	6.37177	2353810	#DIV/0!	#DIV/0!		AAALDIQTICPLHGPILK	FALSE	NA	NA	NA	NA
185	YIQAYFQYDSK	6.37062	2347585	109849	0.0467924		AAALDIQTICPLHGPVLR	FALSE	NA	NA	NA	NA
186	GTVCGLCGNFDDQTK	6.3704	2.34641e+06	106297	0.0453022		AAALFEGNTTAVIPAVDGDK	FALSE	NA	NA	NA	0.0866467
187	GALQIVSSQR	6.36959	2341990	538770	0.230048		AAALHIYDK	FALSE	NA	NA	NA	0.104321
188	LLDQGEAGDNVGLLLR	6.36921	2339960	51988.9	0.0222179		AAALISGAAK	FALSE	NA	NA	0.0482405	NA
189	AGDNIGALLR	6.36732	2.3298e+06	27991.4	0.0120145		AAALKPGEILLLENTR	FALSE	0.0300442	0.0354515	0.0310704	0.0374632
190	DATEVNVDK	6.36617	2323660	132464	0.0570068		AAALKPGEILLLQNTR	FALSE	0.078175	0.12696	0.0409847	0.0297633
191	LVLDPENYTITGK	6.36314	2307490	59526.1	0.0257969		AAALKPGEVLLLENLR	FALSE	0.10783	0.0849024	0.132486	0.144437
192	SLYSFIK	6.36304	2306950	256185	0.111049		AAALLDKPYESLK	FALSE	0.417538	NA	0.106797	NA
193	HDTVDVPSSK	6.3622	2.30248e+06	241428	0.104856		AAALLDTIQTEMYETAK	FALSE	0.157067	0.109408	NA	0.173044
194	EQLIFPEIEYDK	6.35796	2.28011e+06	49036.8	0.0215063		AAALLGEDYPALAAAEK	FALSE	NA	NA	NA	NA
195	ACFVLDAIR	6.35699	2.27506e+06	49704.7	0.0218477		AAALLNIPENAVLVGSTGVIGK	FALSE	NA	0.0062646	NA	NA
196	MLGITNSSLAK	6.35654	2272670	#DIV/0!	#DIV/0!		AAALNDGDVMIIENIR	FALSE	NA	NA	NA	0.0222264
197	DMVTQASPYLFEATGK	6.35556	2.26759e+06	330429	0.145718		AAALNIIPTSTGAAQAVAK	FALSE	0.00842362	0.140507	0.0767569	0.0181782
198	ISETTQFNK	6.35455	2.26232e+06	59819.3	0.0264416		AAALNIVPNSTGAAK	TRUE	0.0193171	NA	NA	NA
199	IDSVTGEIFSAAPLDR	6.35432	2.26108e+06	176826	0.078204		AAALNIVPTSTGAAK	TRUE	NA	NA	NA	NA
200	AGFAGDDAPR	6.35172	2247600	173876	0.0773609		AAALNSFAK	FALSE	NA	0.142891	0.0878296	0.170628
201	AAFQVFK	6.35153	2.24664e+06	190681	0.0848738		AAALQPGEALMLENLR	TRUE	NA	NA	NA	NA
202	HVPVYVTEDMVGHK	6.35142	2.24605e+06	115730	0.0515257		AAALQPGEVLLLENLR	TRUE	0.0701263	0.15184	0.0712118	0.0867997
203	VGIINNDPNESGYR	6.35094	2243570	68167.2	0.0303834		AAALQPGQILLLENTR	TRUE	NA	NA	NA	NA
204	SFGAPLITNDGVTIAK	6.34859	2.23145e+06	62684.8	0.0280915		AAALQPGQIMLLENTR	FALSE	NA	NA	NA	NA
205	GVILNAFER	6.34842	2230580	18144.4	0.00813437		AAALQPGQVLLLENTR	FALSE	0.339095	0.18935	NA	0.185135
206	ALNDLAGIK	6.34537	2214980	#DIV/0!	#DIV/0!		AAALRDMIAVEALDR	FALSE	NA	NA	NA	NA
207	FQFNAFK	6.3444	2210015	338499	0.153166		AAALSAYTTESLQK	FALSE	NA	NA	NA	NA
208	ALEDPSSEWGDK	6.34316	2.20374e+06	46410.4	0.0210598		AAALSEVQWTLPQNK	FALSE	NA	NA	NA	NA
209	MLINGVVK	6.34042	2189870	#DIV/0!	#DIV/0!		AAALSEYTTACLTQLK	FALSE	0.107815	NA	0.0434185	NA
210	IEDHAISYTNR	6.33794	2.17741e+06	139037	0.0638542		AAALSQDDK	FALSE	0.0123102	0.00347452	0.0750243	0.0440186
211	VDGYVSAAGSK	6.33754	2.1754e+06	341445	0.156957		AAALTDSQLGSLGEGLINAK	FALSE	NA	NA	NA	NA
212	VPTPTGSTTILVATVEK	6.3367	2.17119e+06	86007.2	0.0396129		AAALTESQLGALGSSLIDAK	FALSE	NA	NA	NA	NA
213	YFLSQIIENR	6.33274	2.15149e+06	73766.5	0.0342862		AAAMAVATGECDR	FALSE	0.0533403	0.09359	0.0275294	0.0507237
214	LMLLAGQK	6.33251	2150370	#DIV/0!	#DIV/0!		AAAMAVCK	FALSE	NA	NA	0.212444	NA
215	LLSDNTDEAK	6.33196	2.14761e+06	117347	0.0546405		AAAMCYIK	FALSE	NA	NA	NA	NA
216	QLVAEETTK	6.32991	2137525	272908	0.127675		AAAMEGADFVVLR	FALSE	0.170069	0.0339346	0.144632	0.0353389
217	QLGCGLAVSAPGNAR	6.32957	2.13585e+06	109635	0.051331		AAAMEVKENNLSIWLAPAMNIHR	FALSE	NA	NA	NA	NA
218	CGLGTSNR	6.32818	2129010	63003.2	0.0295927		AAAMLGKPIEELK	FALSE	0.0902441	NA	NA	NA
219	FPLTSTLNK	6.32695	2123020	130518	0.0614774		AAAMLGKPIEEVK	FALSE	NA	NA	NA	NA
220	CEDFICNCDR	6.32632	2.11995e+06	7197.36	0.00339507		AAAMLGKPLEELK	FALSE	NA	NA	NA	NA
221	SGDFELIK	6.32631	2.11989e+06	1.30831e+06	0.617158		AAAMLSGLVLMEVDPADGTIK	FALSE	0.0808241	0.307304	NA	0.166349
222	YQPISYK	6.32549	2115890	#DIV/0!	#DIV/0!		AAAMLSGLVLMEVDPSDGTIK	FALSE	0.0876249	0.201471	NA	0.237184
223	SLQPYGGIR	6.32528	2114835	103485	0.0489329		AAAMPGADFVCLK	FALSE	0.109539	NA	0.0418225	0.187948
224	DQGATVSAK	6.3231	2.10425e+06	111447	0.0529629		AAAMSMLPTTTGAAK	TRUE	NA	NA	NA	NA
225	AGIALTDTFVK	6.32206	2.09924e+06	68487.9	0.032625		AAAMTFVK	FALSE	NA	NA	NA	NA
226	AADNAAGLSISEK	6.32086	2093420	19516.1	0.00932261		AAAMTGDLAQIK	FALSE	NA	NA	NA	NA
227	VQHASPSGTYVHTVNR	6.32025	2.09051e+06	121337	0.0580419		AAAMVFVK	FALSE	NA	NA	0.0629717	NA
228	IFENDPFAK	6.31723	2075990	250797	0.120808		AAANAEIILEGNGASR	FALSE	NA	NA	NA	NA
229	VSVTLSGAK	6.31528	2.06672e+06	278805	0.134902		AAANALGTSLYNYIGGVNAK	FALSE	0.0596084	0.320261	0.0517573	0.322666
230	IQHNIMAMNAYR	6.31526	2066610	278234	0.134633		AAANESFGYNDEEIVSSDIVGMR	FALSE	0.100032	0.129728	0.0191013	0.133153
231	LQLVTEDIR	6.31472	2064030	1.34273e+06	0.650536		AAANESFGYNEDEIVSSDIIGMK	FALSE	NA	NA	NA	NA
232	MLDEAQAGDNIGALLR	6.31431	2.0621e+06	48187.9	0.0233683		AAANESFGYNEDEIVSSDIIGMR	FALSE	0.0667801	0.142556	0.045263	0.214345
233	VAYLQVPGTAK	6.31287	2.05529e+06	65303.2	0.0317732		AAANESFGYNEDEIVSSDIVGMK	FALSE	0.0476407	0.0961115	0.0469228	0.143506
234	ASTYLFEATEK	6.31185	2.05045e+06	291912	0.142365		AAANESFGYNEDEIVSSDIVGMR	FALSE	NA	0.0604679	NA	0.0647144
235	NWYGDADMPASALR	6.30745	2.02976e+06	37807.9	0.0186268		AAANESFGYNEDEIVSSDVIGMR	FALSE	0.13071	0.119569	0.0479418	0.0463015
236	LETSPEDITGMK	6.30685	2026980	117017	0.0577295		AAANESFGYNEEEIVSSDVIGMR	FALSE	0.0867852	0.014514	0.0312068	0.0636788
237	VFLMDEPLSNLDAK	6.30565	2.02139e+06	227140	0.112368		AAANESFGYNTDEIVSSDIVGMR	FALSE	NA	NA	NA	NA
238	FLDPGFSSHQAVAR	6.30518	2.01922e+06	740548	0.36675		AAANESFGYNTDEIVSSDVVGMR	FALSE	NA	NA	NA	NA
239	IGLDYVSCSPFR	6.30242	2.00641e+06	69685.3	0.0347314		AAANESSQLAQAK	FALSE	0.103261	0.188379	0.0868457	0.138169
240	MLGITQGTLNK	6.30128	2.00114e+06	54416.7	0.0271929		AAANESYGYNEDEIVSSDVIGMR	FALSE	NA	NA	NA	NA
241	FQHPVAGTYK	6.30068	1998400	175468	0.0878042		AAANESYGYNEDQIVSSDIIGMR	FALSE	NA	NA	NA	NA
242	ILDLTALLDR	6.30013	1.99587e+06	86146.2	0.0431621		AAANGEGDQPSAK	FALSE	0.143084	NA	NA	NA
243	DTSGAAGTYAIDAIADAVAK	6.29995	1.99504e+06	46061.1	0.0230879		AAANNIVPNSTGAAK	TRUE	NA	NA	NA	NA
244	AASGFNATEDAQTLR	6.29838	1.98782e+06	41207.8	0.0207302		AAANNSWFK	FALSE	NA	NA	NA	NA
245	VALVTGGDSGIGR	6.29789	1.9856e+06	198178	0.0998072		AAANSLGMCLYR	FALSE	NA	NA	NA	NA
246	DLYSSGESIK	6.29634	1.9785e+06	982439	0.496557		AAANSLGVSLYNYIGGVNAK	FALSE	NA	0.072716	NA	0.0769166
247	AYYPISEIGAGK	6.29584	1976250	63808	0.0322874		AAANTLEGYNAAVASVMNNDLAAAK	FALSE	NA	NA	NA	NA
248	YEYPDELQCVNLK	6.2955	1974700	10891.5	0.0055155		AAANYLDIPLYR	TRUE	0.0726436	0.090916	0.0586972	0.0997084
249	VEANVGAPQVAYK	6.29384	1967180	131673	0.0669351		AAANYLDLPLYK	FALSE	0.0350215	0.0157037	0.0142606	0.0336504
250	AEVAAIIYR	6.29315	1964060	179336	0.091309		AAANYLDMPLYR	FALSE	NA	NA	0.153194	0.182661
251	LSWEELGQK	6.29296	1.96318e+06	72302.9	0.0368294		AAAPAAGAGSIQVK	TRUE	NA	NA	NA	0.10095
252	CSWEILVPSMNR	6.29166	1.95733e+06	73115.3	0.0373546		AAAPAAGGAAGSVK	FALSE	0.130282	0.0402902	0.191314	0.055094
253	IFIGGTELK	6.29156	1956855	131642	0.0672723		AAAPAEAAAEAPK	FALSE	NA	NA	0.149423	NA
254	MLGLTTSSQAK	6.29141	1.9562e+06	209596	0.107144		AAAPAGAQGAVAVSAPMPGK	FALSE	0.0294218	0.249549	0.108596	NA
255	AVMHSNIPLDQLGQIVVCNK	6.29124	1.95542e+06	477497	0.244191		AAAPAGGAGAVK	FALSE	NA	NA	NA	NA
256	VIPSTANSNNLFR	6.29022	1950820	171688	0.0880084		AAAPAPAAAAPK	FALSE	0.0219455	0.134864	NA	0.296673
257	CTASLGGANLGETHK	6.28964	1.94823e+06	142253	0.0730167		AAAPAPAPAAAPAAGGAGSVK	FALSE	0.074986	0.307146	NA	0.0655729
258	IWALGGVTSDR	6.28752	1.93873e+06	47844.9	0.0246785		AAAPAPATAAPK	FALSE	NA	0.132394	0.0111128	0.0961007
259	DLTDYLMK	6.28712	1.93695e+06	94205.8	0.0486362		AAAPAPGAVK	FALSE	0.131772	0.197088	0.0762052	NA
260	NLVASTQNVTAALK	6.28579	1.93104e+06	222216	0.115076		AAAPATAVPAQTAVSEDFEK	FALSE	NA	NA	NA	NA
261	EQDGAAMSLGR	6.28096	1909680	147197	0.0770792		AAAPDAVENVK	FALSE	NA	NA	NA	NA
262	INQTYQQQYGR	6.28089	1.90938e+06	44355.2	0.0232301		AAAPELVIK	FALSE	NA	NA	NA	NA
263	SGCVRDDTYQSYSSPSPR	6.27789	1.89625e+06	271001	0.142914		AAAPMIPFMAEDIYR	FALSE	NA	0.0750182	NA	0.019266
264	AANLDAIHDTVHEMAR	6.27718	1.89315e+06	180489	0.0953382		AAAPMIPFMTEDIYR	FALSE	0.033534	0.0141094	0.0524729	0.0369976
265	AAAGNIIPSSTGAAK	6.27673	1.89119e+06	148380	0.0784587		AAAPMVPFMTEDIYR	FALSE	NA	NA	NA	0.0799206
266	NYTNNVSAMK	6.27542	1885460	94731.4	0.0502431		AAAPPMVIDTAR	TRUE	NA	NA	NA	NA
267	GEQVYGTCSGR	6.27312	1875500	#DIV/0!	#DIV/0!		AAAPSGAAGAVK	FALSE	NA	NA	0.165835	NA
268	GYSFTTTAER	6.27245	1872625	14106.8	0.00753316		AAAPSLATIR	FALSE	NA	NA	0.132903	NA
269	KEVVTILR	6.27152	1868630	141009	0.0754611		AAAPSVTAEITAK	FALSE	NA	NA	NA	NA
270	LLLTNCYATPSEDRHDPVK	6.26909	1.85819e+06	151493	0.0815275		AAAPTEDTTAFSATAVANSNTEVR	FALSE	0.0400338	0.0414634	0.0723124	0.131845
271	DCQFFPDK	6.26899	1857780	28704.4	0.0154509		AAAPVAAPAAAPAPAAGGAGSVK	FALSE	NA	0.14107	NA	0.0182753
272	IAGVDLPR	6.26885	1857170	#DIV/0!	#DIV/0!		AAAPVVYDAQATTTVELSSFAVTK	FALSE	0.16344	0.0771815	NA	0.012364
273	DCIDEVK	6.26871	1856580	#DIV/0!	#DIV/0!		AAAQAALIAATTEIDK	FALSE	0.15432	0.210777	0.0324439	0.117655
274	GFAVVADEVR	6.26824	1854550	266646	0.14378		AAAQAALLAATSEIDK	FALSE	0.266771	0.0112604	NA	0.173441
275	VIVVDDPELK	6.26634	1846460	47368.6	0.0256537		AAAQAALPVAIGEISK	FALSE	0.238042	0.082517	0.0981019	0.153658
276	MSIPCQHISSGIRDNHR	6.26594	1844760	#DIV/0!	#DIV/0!		AAAQAALVAATSEIDK	FALSE	NA	NA	NA	NA
277	VFNFCSQETVR	6.26449	1838610	52594	0.0286053		AAAQACLVNAISEIDK	FALSE	0.0368704	0.23949	0.25892	0.0638643
278	MKLTNLSASTLPELNGK	6.26089	1.82343e+06	28885.8	0.0158414		AAAQANLVNAISEIEK	FALSE	NA	0.16078	NA	0.0178243
279	SLLGAIQNR	6.25893	1815220	140191	0.0772309		AAAQAQLQAAISTIAK	FALSE	0.0864721	0.132877	0.163609	0.116916
280	TYNVMTDNVDATK	6.25859	1.81381e+06	101049	0.0557106		AAAQASLVNAISEIDK	FALSE	0.155754	0.0718634	0.109164	0.109209
281	EAAICFSK	6.2581	1.81177e+06	180955	0.0998772		AAAQATYGR	FALSE	0.0594707	0.0449011	0.0340989	0.0412765
282	FAFDVEK	6.2579	1810940	#DIV/0!	#DIV/0!		AAAQEALPK	FALSE	NA	NA	NA	NA
283	VITAFNDGLNHLDSLK	6.25764	1809840	32773.1	0.0181083		AAAQEWLDGK	FALSE	NA	NA	NA	NA
284	EHILLAR	6.25763	1.80981e+06	1.46919e+06	0.811792		AAAQEWLDGKDNADASK	FALSE	0.176114	0.0760204	0.0746155	0.0725142
285	SDLGAVQNR	6.25602	1.80312e+06	100534	0.0557555		AAAQEYLDTYNVGAENGTATDK	FALSE	0.166623	0.106939	0.228101	0.290527
286	GTPGFSFGTK	6.25565	1801550	90341.9	0.0501467		AAAQGASQQQVTQPVK	FALSE	NA	NA	NA	0.297056
287	NSQPWQVAVYR	6.25314	1791170	#DIV/0!	#DIV/0!		AAAQLGYPVILR	FALSE	NA	NA	0.0646242	0.098754
288	ISTTTQFNK	6.25281	1789840	86933.8	0.0485707		AAAQNTIPHSTGAAK	TRUE	0.105716	0.0634356	0.0310104	0.185827
289	MLSSFLTEDLFK	6.25241	1.78819e+06	131293	0.073422		AAAQQELIAATSTIGK	FALSE	0.0990418	0.0266186	0.137441	0.0255496
290	AGDDAAGLSISEK	6.25072	1781235	655750	0.368143		AAAQSAELEIDDFDITR	FALSE	NA	0.0328463	0.137596	0.0401964
291	NHVCSTWGDFHYK	6.25059	1780700	175976	0.0988243		AAAQSALLAATSAIDK	FALSE	0.119604	0.0363732	0.0929313	0.162208
292	ADIDYGFAEADTTYGK	6.25042	1780010	41506.6	0.0233182		AAAQSILNELVELGLANR	FALSE	NA	0.0775121	NA	0.170292
293	IQIGSTFEGRPINVLK	6.25024	1779270	31084.4	0.0174703		AAAQSLGTSLYNYIGGVNAK	TRUE	NA	0.0177126	NA	NA
294	FLSILCSR	6.24938	1.77574e+06	35589.8	0.0200422		AAAQSMVGDMNK	FALSE	NA	NA	NA	NA
295	DEHNLPECAK	6.24901	1774240	#DIV/0!	#DIV/0!		AAAQTGMNAQAEGVGGK	FALSE	NA	NA	NA	NA
296	AAYEEAEHAAK	6.24871	1773000	127831	0.0720986		AAAQVEVSFTDAR	FALSE	NA	NA	0.141	NA
297	HMWPGDLK	6.24762	1768560	#DIV/0!	#DIV/0!		AAASAAEAPAAEEAPK	FALSE	NA	NA	0.176253	NA
298	ESGTTASNVWTGLHDPK	6.24701	1.7661e+06	74515.2	0.042192		AAASAALLAATSTIDK	FALSE	0.154766	NA	0.188712	NA
299	AQITGLETASK	6.24471	1.75675e+06	108396	0.0617025		AAASAISQAK	FALSE	NA	NA	NA	NA
300	LGEFAPTR	6.24325	1750870	#DIV/0!	#DIV/0!		AAASASFGYNEDPIVSSDVIGMK	FALSE	NA	NA	NA	0.426225
301	VLEDNSALDR	6.24276	1748870	98373.4	0.0562497		AAASASFGYNEDPIVSSDVIGMR	FALSE	NA	NA	NA	0.0441121
302	VLSAMTSVR	6.23952	1735900	94370.5	0.054364		AAASASFGYNEEEIVSSDVIGMK	FALSE	NA	NA	NA	NA
303	EYTTGQQGGVLTLQR	6.23894	1733570	45510.6	0.0262525		AAASASYGYNEDPIVSSDVIGMK	FALSE	NA	NA	NA	NA
304	FPGLCDYNFASDCR	6.23794	1.72959e+06	264918	0.153168		AAASASYGYNEDPIVSSDVVGMR	FALSE	0.00503008	NA	0.0484748	0.0564671
305	TSSYSGEYGGK	6.23695	1.72564e+06	2.0776e+06	1.20396		AAASAVCAMGLAGELAWSR	FALSE	NA	NA	NA	NA
306	ENIIDLTNANR	6.23513	1718435	98436.3	0.0572825		AAASESFGYNEDAIVSSDVIGMR	FALSE	NA	NA	NA	NA
307	EEIIAYLNDR	6.23464	1.71649e+06	121100	0.0705513		AAASESFGYNEDPIVSSDVIGMK	FALSE	0.274363	0.0652765	NA	0.0489266
308	AALTADEIAK	6.23395	1713745	250224	0.14601		AAASESFGYNEDPIVSSDVIGMR	FALSE	NA	NA	NA	NA
309	STPYAAQMAAETATK	6.2326	1708430	42567.8	0.0249163		AAASESFGYNEDQIVSSDVIGMK	FALSE	NA	0.178284	0.085818	0.00789364
310	VIAQDVDTAALLR	6.23155	1704300	105835	0.0620989		AAASESFGYNEDQIVSSDVIGMR	TRUE	NA	0.0159585	0.169995	0.0401557
311	YLEMAEGYIK	6.23133	1703450	#DIV/0!	#DIV/0!		AAASESFGYNEEPIVSSDVIGMR	FALSE	NA	NA	NA	NA
312	EGINAAMK	6.22864	1692930	#DIV/0!	#DIV/0!		AAASESFGYTEDEIVSSDVIGMK	FALSE	0.0692477	0.251408	0.260877	0.0721633
313	ITLACTECK	6.22756	1688745	66107.4	0.0391459		AAASESYGYNEDAIVSSDVIGMK	FALSE	0.0932631	0.139608	0.0143985	0.177919
314	LTFEMKTK	6.22737	1687980	#DIV/0!	#DIV/0!		AAASESYGYNEDPIVSSDVIGMK	FALSE	NA	NA	NA	0.0990661
315	AVVSNGIIK	6.22685	1685960	#DIV/0!	#DIV/0!		AAASESYGYNEDQIVSSDVIGMK	FALSE	0.143316	0.0957713	0.0882708	0.274695
316	GVPCLVAVEQDATGK	6.22617	1683350	77544.9	0.0460658		AAASESYGYNEEQIVSSDVIGMR	FALSE	0.429757	0.0994851	0.0452371	0.189028
317	IVPYANPFR	6.2261	1.68306e+06	44388.6	0.0263738		AAASGLSAAMGLR	FALSE	NA	NA	NA	NA
318	GDNLVQGR	6.22581	1681950	#DIV/0!	#DIV/0!		AAASGSYSTGVK	FALSE	NA	NA	NA	NA
319	ALEQALEK	6.2257	1681530	218645	0.130027		AAASMPFNDPFLPK	FALSE	NA	NA	NA	NA
320	EGGSGIVCQPK	6.22234	1668540	196336	0.117669		AAASNDFGMVPEFVSFK	FALSE	0.125338	0.118362	0.144321	0.0686697
321	SPVILGVSEGAGK	6.22194	1.66703e+06	105314	0.0631748		AAASNIIPSSTGAAK	FALSE	NA	NA	NA	NA
322	QFTQCEEK	6.22052	1661560	143232	0.0862031		AAASNSDGNPNEER	FALSE	0.181783	0.0335906	NA	0.0987758
323	MSASSLLEQRPK	6.22029	1.66068e+06	100342	0.0604225		AAASPFYTYTNESDALTVQNK	FALSE	0.131897	0.227173	0.161131	0.336414
324	AASATLPPITVTPVVNK	6.21859	1654200	48350.8	0.0292291		AAASQSYGYNEDPIVSSDVIGMK	FALSE	0.302147	NA	0.0844602	NA
325	DSYVGDEAQSK	6.21793	1.6517e+06	85580.7	0.0518138		AAASTALTAATSAIHK	FALSE	NA	NA	NA	NA
326	PGTPLQVGVGLK	6.21789	1651550	204833	0.124025		AAASTALVNAVK	FALSE	0.12445	0.119928	0.143671	0.376903
327	VESVNCICVDWK	6.2174	1649700	60903.6	0.036918		AAASTEATFADTVK	FALSE	NA	0.158963	0.0420991	NA
328	GAVMNPNDHPHGGGEGK	6.21699	1.64813e+06	56420.5	0.0342331		AAASVVSNNNIVNYQGK	FALSE	NA	0.19815	0.163648	NA
329	AVNQQTAVQPPATVR	6.21541	1.64214e+06	96498	0.0587635		AAATAELSAATK	FALSE	NA	NA	NA	NA
330	AQITGLEAAQK	6.21481	1639880	252251	0.153823		AAATAEQAGADMPR	TRUE	NA	NA	NA	NA
331	LDQTGVGK	6.21374	1635840	#DIV/0!	#DIV/0!		AAATAMYPGITK	FALSE	0.0803985	0.156897	0.118902	0.153732
332	VGQFAAEIR	6.21322	1633870	226830	0.13883		AAATEAANVGTSIK	FALSE	0.0783843	0.0587977	0.0328114	0.038904
333	MELFGSVGK	6.21207	1.62956e+06	21955.9	0.0134735		AAATEAGWSEAVVNK	FALSE	0.0862224	0.028257	0.038419	0.0561569
334	QLGITTSAQAK	6.21187	1628820	#DIV/0!	#DIV/0!		AAATESFGYNEDEIVSSDIVGIR	FALSE	NA	NA	NA	0.328986
335	INGEWHTIILASDK	6.21003	1621920	#DIV/0!	#DIV/0!		AAATESFGYNEEEIVSSDIVGMR	FALSE	0.0553558	NA	0.060309	NA
336	DWIETSLEAR	6.20943	1619680	#DIV/0!	#DIV/0!		AAATESFGYNTDEIVSSDIIGMR	FALSE	NA	NA	NA	0.313758
337	MLGLTTSAQAK	6.20756	1612720	172791	0.107142		AAATESFGYNTDEIVSSDIVGMR	FALSE	NA	NA	0.147503	0.207505
338	GLGASPGAACGK	6.20716	1.61124e+06	20434.7	0.0126825		AAATESFGYNTDEIVSSDVIGMR	FALSE	NA	NA	NA	NA
339	AVLDVAETGTEAAAATGVIGGIR	6.20711	1611070	#DIV/0!	#DIV/0!		AAATESFGYTEEQLVSSDVIGMR	FALSE	NA	0.132342	0.0142556	0.0477303
340	VPVPTGSTTILTAVVK	6.2061	1.60731e+06	9530.13	0.00592926		AAATESYGYTEDEIVSSDIIGMR	FALSE	NA	0.061405	NA	0.0227316
341	NLAAGANPIILR	6.20592	1.60664e+06	45241	0.0281589		AAATESYGYTEDEIVSSDIVGMR	FALSE	NA	0.145041	NA	NA
342	LAEEDPTFR	6.20415	1.60012e+06	40594.3	0.0253696		AAATEYLTSHGYQLK	FALSE	NA	NA	0.0836896	NA
343	AQITGLDAAQK	6.20408	1599860	71072.2	0.044424		AAATFDALLEK	FALSE	0.0335344	NA	0.0102003	0.022984
344	FGDEKNPLLVSVR	6.2024	1593660	28596.6	0.017944		AAATPATAYWTGNR	FALSE	0.113347	0.114978	0.0192511	0.0211848
345	LGDTITIGGTK	6.20153	1.59048e+06	706421	0.444157		AAATSSAVPVSYK	FALSE	0.150843	0.0443845	0.100666	0.1724
346	YQVTVTLSGQK	6.20019	1.5856e+06	151709	0.0956791		AAATTEYTAK	FALSE	0.0161959	0.0236837	0.0883104	0.095175
347	FLGFEQIFK	6.20002	1584980	94888.2	0.0598671		AAATVGNAPDTTK	FALSE	0.185946	0.216569	0.141882	0.0978043
348	LETTNISATVTNNTTK	6.19902	1.58132e+06	52400.5	0.0331373		AAATYSDGTVVER	FALSE	NA	NA	NA	NA
349	TPPAGVFYQGWSATPIANGSLGHDIHHPR	6.19901	1.5813e+06	1.36117e+06	0.86079		AAAVATGFK	FALSE	NA	NA	NA	NA
350	AWDADQTAANNR	6.19619	1.57103e+06	11684	0.00743713		AAAVAVDKDDTK	FALSE	0.0138512	NA	NA	0.115138
351	VDEVGGEALGR	6.19559	1.56889e+06	11820.5	0.00753432		AAAVEMMDK	FALSE	NA	NA	NA	NA
352	EAIDPALEGR	6.19438	1564520	71539.8	0.0457264		AAAVGGAMLAVAK	FALSE	0.101304	NA	0.00467204	NA
353	LEVVTDPTTNAGYVK	6.19436	1.56444e+06	65217.5	0.0416874		AAAVNIVPNSTGAAK	TRUE	0.0894882	0.0391973	0.0179972	NA
354	ALTEADGDFDK	6.19431	1.56425e+06	1.14912e+06	0.734618		AAAVNMPYVIER	FALSE	NA	NA	NA	NA
355	VTSGSTAIYNGK	6.19289	1559150	27879.5	0.0178812		AAAVQDALK	FALSE	NA	NA	NA	NA
356	SYELPDGQVITLGNER	6.19095	1.5522e+06	57191.7	0.0368455		AAAVSMIPTSTGAAK	FALSE	NA	NA	0.393017	NA
357	TVVLLTDDKK	6.19052	1.55069e+06	89416.2	0.0576624		AAAVSMVPSSTGAAK	FALSE	NA	NA	0.0213152	NA
358	HEPAPIPEEGK	6.1898	1548090	#DIV/0!	#DIV/0!		AAAVVEPISCAMHGVDLLETHPYQK	FALSE	NA	0.229613	0.105406	0.0566531
359	TPPAAVLLK	6.18955	1.54722e+06	55487.4	0.0358626		AAAWNTLNNICYK	FALSE	NA	NA	NA	NA
360	IYAFPDANNCPWGDLK	6.18924	1.5461e+06	94124.9	0.0608788		AAAYAEQMGLEGVEGLEQQYGEK	FALSE	NA	NA	NA	NA
361	APFEGSLDDK	6.18617	1535220	82512.1	0.0537461		AAAYDALQLSAVSAAR	FALSE	NA	NA	NA	0.0208757
362	LAVTYPEIAK	6.18587	1534150	385381	0.251202		AAAYEAAQELQR	FALSE	0.0953421	0.0724767	0.166986	0.122092
363	AGDDAAGLALSEK	6.18526	1.53199e+06	1.92234e+06	1.2548		AAAYEALQGSVQAAAAR	FALSE	0.186571	NA	0.0944566	0.1348
364	LVVSSISDDYGR	6.18455	1529485	34740.2	0.0227136		AAAYLDVDNDR	FALSE	0.0588696	0.184217	0.0377889	NA
365	TNADTPADAK	6.18444	1.5291e+06	140225	0.091704		AAAYVADETGK	FALSE	NA	NA	0.127933	NA
366	SVSSAIETAIK	6.18432	1.5287e+06	129472	0.0846944		AACAGEVDGETVDLR	FALSE	NA	NA	NA	NA
367	ISMINEESQVKLQETMQK	6.18188	1520110	#DIV/0!	#DIV/0!		AACAGEVDGEVVDLR	FALSE	NA	NA	NA	NA
368	CNQGCVPR	6.18124	1.51789e+06	39942.9	0.0263148		AACAGEVDGK	FALSE	NA	0.24267	NA	0.0657896
369	DMGVYTLDMTDENYRR	6.18114	1.51756e+06	41116.9	0.0270941		AACAGEVDGQVVDLR	FALSE	NA	NA	NA	NA
370	VSNDGVITIEESK	6.18101	1.51707e+06	74450.3	0.0490749		AACDADVSAQTGLLK	FALSE	NA	NA	NA	NA
371	ELGAEGLGLCR	6.18037	1.51484e+06	29372.7	0.01939		AACDADVSVQTELLK	FALSE	NA	0.121072	0.0796401	0.0497241
372	IADSANFNGIK	6.18005	1513750	172047	0.113656		AACDNVLAK	FALSE	NA	0.0977071	0.245933	0.327547
373	NLDNIVENTTSAESAIR	6.17906	1510280	148820	0.0985378		AACEPLEK	FALSE	NA	NA	0.0891477	NA
374	QDAQELYEAGEK	6.17904	1510210	138145	0.0914741		AACEYLEK	FALSE	NA	NA	NA	NA
375	ILPYQQGDFEK	6.17869	1509015	122478	0.0811642		AACGMQETGTEATAK	FALSE	NA	NA	NA	0.0399213
376	GGVEPQSENVWR	6.17713	1.50358e+06	64939.7	0.0431899		AACNCLK	TRUE	NA	0.139369	NA	0.112292
377	VSGDGVITIEESK	6.17621	1.50041e+06	128670	0.0857563		AACPVINDKPDYR	FALSE	NA	NA	0.19136	NA
378	SESTFETTIR	6.17517	1.49682e+06	101583	0.0678661		AACPVINDRPDYK	FALSE	NA	0.157693	0.101151	0.0975593
379	FSGSGSGTDFTLK	6.17467	1.49509e+06	28004.7	0.0187311		AACPVINDRPDYQFEIGK	FALSE	0.174236	NA	NA	NA
380	ISVLNNSK	6.17372	1491820	#DIV/0!	#DIV/0!		AACPYDAISK	FALSE	NA	NA	0.0716775	NA
381	RGDAVVVR	6.17352	1491140	161810	0.108514		AACQCPEFLK	FALSE	0.165502	0.147885	0.0573117	0.391176
382	VSVSDQNNLAK	6.1711	1482870	35140.8	0.0236978		AACTGTASCPNK	FALSE	0.306044	0.208127	0.189288	0.140274
383	GYCVSLTSNTGYK	6.17105	1.4827e+06	721039	0.486303		AACTLDNTTDK	FALSE	NA	NA	NA	0.199555
384	AATGNIIPSSTGAAK	6.17033	1480240	92266.4	0.0623321		AACTQILPVGK	FALSE	NA	NA	NA	NA
385	MEDALNATR	6.17033	1480230	42193	0.0285044		AADAAAAIGEGLQAFCIPGSVADHR	FALSE	0.0364681	0.203798	0.202442	0.118944
386	ALYEALEGNPVTIR	6.16987	1.47865e+06	79078.4	0.05348		AADAAAAIGEGLQAFCIPGSVADHRK	FALSE	0.00806006	0.21611	0.109456	0.0556672
387	IFPWSPEDIDTR	6.16941	1477085	35263.4	0.0238737		AADAAAAIGEGLQAFCIPGSVADNR	FALSE	0.0471505	0.0948025	NA	0.0783842
388	IGLFGGAGVGK	6.16914	1.47617e+06	63952.3	0.043323		AADAAAAIGEGLQAFCIPGSVADNRK	FALSE	0.145817	0.220479	0.0774839	0.112122
389	VGQYAAEIR	6.16878	1474975	187376	0.127037		AADAAAAIGEGLQAFCIPGSVADQR	TRUE	0.0252138	NA	NA	NA
390	ETCDVIINTLGK	6.16699	1468900	45633.9	0.0310667		AADAAAAIGEGLQAFCIPGSVADTR	TRUE	0.175116	0.159207	0.0850239	NA
391	FWGLGGDGTVGANK	6.16572	1.46459e+06	84866.2	0.0579452		AADAAAAIGEGLQAFCIPGSVADTRK	TRUE	NA	NA	NA	NA
392	RADGQFVK	6.16527	1.4631e+06	159650	0.109118		AADAAAAIGEGLQAFCVPGSVADNR	FALSE	0.116493	0.182964	0.0100795	0.0919883
393	IVQGDTEGR	6.16527	1.46307e+06	50199	0.0343107		AADAAAAIGEGLQAFCVPGSVADNRK	FALSE	0.0676631	0.0716221	0.0241773	0.244411
394	MTYIGEIFTK	6.16509	1462480	168698	0.11535		AADAAAAIGEGLQSFCIPGSVADNRK	FALSE	0.0409788	0.150676	0.10063	0.295909
395	MFEFLDR	6.16499	1462150	9899.49	0.00677051		AADAAAAIGEGLQSFCIPGSVADQR	FALSE	0.064876	0.0669695	0.12239	0.0849954
396	FDGTVDYDLEK	6.16449	1.46045e+06	77710.1	0.0532098		AADAAAAIGEGLQSFCIPGSVADTR	TRUE	NA	0.0411236	0.0984923	0.0110623
397	SFPCFDEPAMK	6.16396	1.45867e+06	23635	0.0162032		AADAAAAIGIGLQSFCIPGSVAENR	FALSE	NA	NA	NA	NA
398	SGAPRPGFEGGQMPLYR	6.16256	1453970	92456.9	0.0635893		AADAAAALGIGLQSFCIPGSVADQR	FALSE	NA	NA	0.152566	0.189769
399	NNFLEDEPSAQHR	6.16219	1452760	103393	0.0711702		AADAAIIVCSAK	TRUE	0.183798	0.320036	0.0903784	NA
400	ILDLTPLLDR	6.16171	1.45113e+06	74064.8	0.0510395		AADAAVEAIAEMSEPITSK	FALSE	NA	NA	NA	NA
401	VGLGHGNLGK	6.16095	1448610	223940	0.154589		AADAAVEAIAEMSEPITSKEQMAR	FALSE	NA	NA	NA	NA
402	LTTAEFIEAIK	6.16055	1.44728e+06	75880.4	0.0524295		AADAAVIVCSAK	TRUE	0.0755574	0.0273926	0.0422445	NA
403	SPSSYLLNPQSER	6.15995	1.44526e+06	43338.4	0.0299865		AADAAVQEAGK	TRUE	0.215121	0.0333915	0.0868144	0.0295527
404	EVQLQQSGPELVKPGASVK	6.15991	1445150	92113.6	0.0637398		AADAEAMANR	FALSE	NA	0.0675087	NA	0.177996
405	RWGTDEVK	6.15941	1443470	287029	0.198846		AADAFGLAFAQK	FALSE	NA	0.242391	NA	0.0698806
406	YLSYTLNPDYIR	6.15921	1.44283e+06	132108	0.0915617		AADAGEAVADK	FALSE	0.124483	0.107562	0.124449	0.662907
407	ISQTTQFNK	6.15801	1.43884e+06	18117.3	0.0125916		AADAGNNVTWMNITEANWGADSK	FALSE	NA	NA	NA	NA
408	MVVTEYGSK	6.15795	1438620	152438	0.105961		AADAINPCDYSIDK	FALSE	NA	NA	0.0943383	0.0597619
409	CSTGITGTNR	6.15773	1.4379e+06	62160	0.0432298		AADALKWTGSFTMGTAWEGK	FALSE	NA	NA	NA	NA
410	SGSMLNDDR	6.15674	1434630	28308.7	0.0197324		AADAMAAGK	TRUE	NA	NA	0.212323	NA
411	STTTGHLIYK	6.15653	1.43394e+06	42104.3	0.0293628		AADAMEAGKFDDEIVPVMIK	FALSE	NA	NA	0.0767755	NA
412	RFSHSGNQLDGPITAFR	6.15055	1.41434e+06	437898	0.309613		AADANQAALAAAK	FALSE	0.130647	0.0958636	0.107808	0.0486331
413	ESGTTDANVWTGLHDPKR	6.15055	1.41433e+06	151779	0.107315		AADAPAAPNLTDPTVK	FALSE	0.137082	0.0558658	0.0693193	0.0224721
414	TYYGSGITNDK	6.14942	1.41065e+06	98949.9	0.0701447		AADAPMVIPVADR	FALSE	NA	NA	0.0916319	0.027987
415	AGACNIVPNSTGAAK	6.14931	1.4103e+06	68176.9	0.048342		AADAPMVIPVADRETILK	FALSE	0.0492304	0.0511183	0.0415227	0.0606911
416	STQSGIVDSTGGK	6.14778	1.40533e+06	62106.9	0.0441937		AADAQFMVGEGHMAAALK	TRUE	NA	NA	NA	NA
417	YQVWLGK	6.14746	1404290	#DIV/0!	#DIV/0!		AADASSDYYYTLGGGTAK	FALSE	NA	NA	NA	NA
418	EGVDVSITGNSTNPTR	6.14657	1.40141e+06	26614	0.0189908		AADASSNYYYTLSSSAAK	FALSE	NA	0.00638901	NA	0.205614
419	EKPQQAEVLAVGPGGVVDGK	6.14579	1.3989e+06	70403.3	0.0503275		AADAVQQGADK	FALSE	0.0588205	0.170824	0.040134	NA
420	MTVALPR	6.14549	1397950	85996.2	0.0615159		AADAVTETVTVDPTK	FALSE	0.079143	0.092697	0.0493911	0.244369
421	AGAVNPTVK	6.14517	1396930	66001.3	0.0472474		AADAVTETVTVDPTKENALTFESGK	FALSE	NA	NA	NA	0.08947
422	PWNANMYSDDDNLALDGR	6.14478	1395670	#DIV/0!	#DIV/0!		AADAYGHYYLGK	FALSE	NA	0.15946	NA	0.241873
423	KDLVAIDNR	6.14457	1395000	86431.8	0.0619583		AADAYTVDLYCNDIK	FALSE	0.136863	0.244899	0.0412995	0.0972535
424	VEVEASNTVTK	6.14455	1.39492e+06	88162.9	0.063203		AADCEGAFIDMLR	FALSE	0.0452588	0.0655256	0.0751998	0.0676888
425	AGSTIEGLAK	6.14425	1.39396e+06	127320	0.0913368		AADDAAAGASVPETFK	FALSE	0.0270425	NA	0.313531	NA
426	EPTPEEIAEDMDLTPEK	6.14399	1393130	#DIV/0!	#DIV/0!		AADDAAAGTAIPETFK	FALSE	0.228588	0.179342	0.139499	0.174446
427	QLGLTTSAQAK	6.14348	1391505	93684.6	0.0673261		AADDAAGLAISEK	TRUE	NA	NA	0.0208705	0.033912
428	GYCVSLTSNTAYK	6.143	1.38994e+06	61940	0.0445632		AADDAAGLAISEKMR	TRUE	NA	NA	NA	NA
429	AHASVEGVTK	6.14297	1389850	109242	0.0786001		AADDAAGLALSEK	TRUE	NA	NA	NA	NA
430	EISYNGCTK	6.14204	1386890	29532.1	0.0212938		AADDAAGLAMSEK	FALSE	0.0453801	0.039759	0.152582	0.0198878
431	ELTVLELNDLVK	6.14192	1.38649e+06	108584	0.0783155		AADDAAGLGISEK	FALSE	NA	NA	0.0195017	NA
432	EGVCIDWR	6.14016	1.3809e+06	148736	0.107709		AADDAAGLK	TRUE	0.00754945	0.0259911	0.0256953	0.305104
433	TYPLVNDYEK	6.13956	1.37899e+06	146083	0.105935		AADDAAGLSISEK	TRUE	NA	NA	0.0467652	NA
434	ASVGGTGWK	6.13847	1375540	#DIV/0!	#DIV/0!		AADDAAGLSISEKMR	TRUE	NA	NA	NA	NA
435	STWEVIQESEDFK	6.138	1.37406e+06	81661.8	0.0594312		AADDAAGLSISESMR	FALSE	NA	NA	NA	NA
436	YLAVNSDGDVIGR	6.13708	1.37114e+06	193545	0.141156		AADDAAGLSISQK	TRUE	NA	NA	0.121946	NA
437	MAPYIFTER	6.13645	1.36914e+06	45247.5	0.0330481		AADDAAGLSMSEKLR	TRUE	NA	NA	NA	NA
438	VFLENVIR	6.13609	1368010	#DIV/0!	#DIV/0!		AADDAAGLSVSEK	FALSE	0.00517115	0.0496418	0.0640942	0.0302985
439	SIVDFIK	6.13367	1360420	#DIV/0!	#DIV/0!		AADDAAGLTISEK	TRUE	0.0324095	0.0218802	0.0220347	0.102226
440	GLGIQGLNVK	6.13276	1.35755e+06	959014	0.706429		AADDAASGAAVPETFK	FALSE	NA	NA	NA	NA
441	LPWGELK	6.13235	1356280	#DIV/0!	#DIV/0!		AADDALFVIENTR	FALSE	NA	NA	0.210189	NA
442	VQFNSALGPYK	6.13231	1356150	4695.19	0.00346215		AADDASGMAIADSLR	FALSE	NA	NA	0.063471	NA
443	VQFNSAIGPYK	6.13194	1354990	#DIV/0!	#DIV/0!		AADDASTTAPESIVGMR	FALSE	NA	NA	NA	0.2498
444	EAYPGDVFYLHSR	6.13146	1.3535e+06	80619.2	0.0595634		AADDAVPDLK	FALSE	0.230813	0.0727118	0.0573349	NA
445	ANIGALQNR	6.13143	1353410	#DIV/0!	#DIV/0!		AADDDHVAAYIGSK	FALSE	NA	NA	NA	NA
446	ESGTTDANVWTGLHDPK	6.13034	1.35002e+06	248047	0.183735		AADDEVLDVSQLR	FALSE	NA	NA	NA	NA
447	LLDLEQLLDR	6.12641	1337850	#DIV/0!	#DIV/0!		AADDFPDGQLFLGMRGFDPGQR	TRUE	NA	NA	NA	NA
448	EYTIGTTDK	6.12606	1.33678e+06	24949.4	0.0186638		AADDGQPIIGILK	FALSE	0.0761215	0.244029	NA	0.16417
449	ASNGTNSLSDR	6.12462	1332340	45138.4	0.033879		AADDSKPELK	FALSE	NA	0.14228	0.044145	NA
450	ALTSSYAGR	6.12304	1327520	240699	0.181315		AADDSTVSATDAETGEK	FALSE	NA	0.0792595	0.362083	0.095134
451	VTSENITSAESR	6.12046	1319650	239477	0.18147		AADDTSTFEDQVR	FALSE	NA	NA	NA	0.228497
452	DTDMANEMVK	6.12043	1.31958e+06	68572.3	0.0519654		AADDVWEIVAK	FALSE	NA	NA	0.0787233	0.00205771
453	VEFYADSDTDK	6.12026	1.31904e+06	53730.4	0.0407346		AADEADASYTK	FALSE	NA	NA	NA	NA
454	FVFAADSEK	6.11965	1317190	#DIV/0!	#DIV/0!		AADEAIEDAGLEGEGVDK	FALSE	0.118611	0.10054	0.0968789	0.113843
455	EASTCPDVSHNPDPCSLNPHR	6.11941	1316460	61434.2	0.0466662		AADEAIEDAGLEGEGVDKNR	FALSE	0.0912185	0.142607	0.155899	0.279926
456	ILDLEQLLDR	6.11903	1315330	38961.6	0.0296211		AADECCGLAIQDAEDLK	FALSE	0.0948044	0.199019	0.26159	0.0911505
457	QIVALMLK	6.11893	1315000	#DIV/0!	#DIV/0!		AADEGDTGEMVILTR	FALSE	NA	NA	0.0941551	NA
458	NPEGAVFTWEPSTGK	6.11514	1.3036e+06	1.18102e+06	0.905965		AADEGETGKMPVIER	FALSE	NA	0.0760313	0.112311	0.0253327
459	FNPDGTLDR	6.11449	1.30164e+06	208510	0.160191		AADEHHIGYEER	FALSE	NA	NA	NA	NA
460	VLGIEYDPNR	6.1142	1.30076e+06	34773.3	0.0267332		AADEINDVIR	FALSE	NA	NA	0.0527621	NA
461	IYKEPDANNCPWGELK	6.11343	1.29847e+06	60279.2	0.0464231		AADEINDVIRK	FALSE	NA	0.00640594	NA	NA
462	LGEFVATR	6.11321	1.29781e+06	1.0287e+06	0.79264		AADELEWGNNEADMK	FALSE	NA	NA	NA	NA
463	GGGVVFAPVPR	6.11248	1295635	34810.9	0.0268678		AADELGIQVQYLESK	FALSE	0.0785142	0.0209181	0.0396542	0.0252175
464	ALFEVFK	6.1121	1294480	116984	0.0903713		AADEMLEYGDSGQSVMEMSHR	FALSE	NA	0.207419	0.000949763	0.206076
465	VAPDEHPILLTEAPLNPK	6.11132	1.29217e+06	129681	0.100359		AADEPTMVFEVVNNDLVK	TRUE	0.136072	0.0606276	0.0223749	0.026742
466	ENVDVSITGNSTNPTR	6.11127	1.29201e+06	347653	0.269079		AADEPTMVFEVVNNDLVKPVSK	TRUE	0.332088	0.11245	0.12026	0.0815682
467	GVEEGQEQVIPINAGDLFVHPK	6.11124	1291945	372624	0.288421		AADESGLEIVSRPEIGVEQIEK	FALSE	NA	NA	NA	NA
468	FTQAGSEVSALLGR	6.11124	1291920	41121.9	0.0318301		AADEVTALK	FALSE	0.0653782	NA	0.174265	NA
469	TMEEILEGLK	6.10763	1.28123e+06	118573	0.0925462		AADEYVVSNK	FALSE	NA	NA	0.215964	NA
470	EFAVHLK	6.10734	1280380	#DIV/0!	#DIV/0!		AADFADEATTK	FALSE	0.0495634	0.0301003	0.0133246	0.041261
471	VDDYDTANATLK	6.10715	1.27984e+06	51533.3	0.0402655		AADFAEIVK	FALSE	NA	NA	0.039515	NA
472	GISYGGSLAR	6.10696	1279260	#DIV/0!	#DIV/0!		AADFATEATEK	FALSE	0.0543035	0.0393779	0.0377716	0.138267
473	ISYNGLSFSIR	6.10692	1.27914e+06	36278.9	0.028362		AADFDDLYPFIR	FALSE	NA	NA	NA	NA
474	VSEGDIVK	6.1066	1278210	#DIV/0!	#DIV/0!		AADFDLGTATLEK	FALSE	0.284201	0.0521525	0.00807261	0.111467
475	SSSTAYMELR	6.10604	1.27657e+06	136059	0.106582		AADFIETYEANER	FALSE	NA	NA	NA	NA
476	AGAQNIVPNSTGAAK	6.1059	1.27614e+06	53979.6	0.0422993		AADFLDGIK	FALSE	NA	NA	NA	0.0766875
477	LLDEGEAGDNVGLLLR	6.10483	1.27299e+06	75695	0.0594622		AADFNDAAYTAGQEK	FALSE	0.029262	0.0422949	0.0893888	0.10155
478	CQLVGDDLFVTNVK	6.10466	1272500	48066	0.0377729		AADFVSIHVPLTPETK	FALSE	NA	NA	NA	NA
479	MNPPRPETSYVQDK	6.1037	1269710	57949.6	0.04564		AADGADLSYQQAQK	FALSE	0.231638	0.0251671	0.264094	0.0588312
480	GFGGVQVSPPNENVVVHNPSRPWWER	6.10322	1268295	104588	0.0824636		AADGAFYEYFAVAK	FALSE	NA	NA	0.0615854	NA
481	TEYTQASYNTR	6.10256	1266360	38389	0.0303144		AADGASNADKNELDAADLEK	FALSE	NA	NA	0.0863413	NA
482	ENIIDLTNVNR	6.10204	1264840	20329.8	0.016073		AADGATPLSGGLILAESDGNIPAPEK	FALSE	0.116304	0.205479	0.127227	0.251735
483	IGINGFGR	6.10188	1264390	#DIV/0!	#DIV/0!		AADGEYRDIAHPINSQTR	FALSE	NA	NA	NA	NA
484	FDENAAVIIK	6.10153	1263360	59965.7	0.0474652		AADGGAAVCEFR	FALSE	NA	NA	NA	NA
485	YVIIGHSER	6.10067	1.26087e+06	754098	0.598076		AADGGHPGAWCDVGR	FALSE	0.0806043	0.210298	NA	0.0323913
486	YNFYSEK	6.10031	1.25984e+06	56822.7	0.0451032		AADGGTAFCEFR	FALSE	NA	0.08773	NA	0.148889
487	MNELAVQAANGTNASDDR	6.09821	1253750	210177	0.167638		AADGLPINMGFLSKGNSSVR	FALSE	NA	NA	NA	NA
488	WESEINVR	6.09645	1248680	#DIV/0!	#DIV/0!		AADGNTVCDYDPEEIKR	FALSE	NA	NA	NA	NA
489	SIIEAAFYGNNVVK	6.09628	1.24818e+06	85798.2	0.0687387		AADGNTVCDYDPEETKR	FALSE	0.168627	0.183427	NA	0.0520205
490	DFTPAAQAAFQK	6.09602	1.24744e+06	25321.8	0.0202991		AADGNTVCDYDPEEVKR	FALSE	0.073373	0.13794	0.143165	0.217043
491	ETIVGFQTDKPFK	6.09555	1246080	252578	0.202698		AADGNVAFVR	FALSE	NA	NA	NA	NA
492	LIEDDFHNLR	6.09545	1.24582e+06	70852.9	0.0568727		AADGSDGVQIVSYNYK	FALSE	0.292162	0.398299	0.404518	0.10691
493	FDDEIVPVPVK	6.09536	1245550	81715.1	0.0656056		AADGSFEEVDVANDK	FALSE	NA	NA	NA	NA
494	ADNPTTSSVR	6.09529	1.24534e+06	75314.7	0.0604774		AADGSIVTAGSIIYR	FALSE	0.276674	NA	0.0530278	0.10442
495	VLVSLSAAGR	6.0947	1243650	58265.6	0.0468505		AADGSSTAFSGK	FALSE	NA	NA	NA	0.0969335
496	ELSKEPHVATSPR	6.09462	1.24343e+06	134586	0.108238		AADGSVTTPPTTSGAVALK	FALSE	0.157707	0.18274	NA	0.180605
497	YDNATAALGK	6.09448	1.24302e+06	150903	0.1214		AADGSVTTPPTTSGAVALKK	FALSE	0.220741	0.0686553	0.157791	0.304672
498	MIQQESR	6.09443	1242890	#DIV/0!	#DIV/0!		AADGSYYFTASVPAYDR	FALSE	NA	0.121029	0.342156	0.0961528
499	DEINAAMK	6.09406	1241835	111405	0.0897097		AADGTELNPSLVK	FALSE	NA	NA	NA	NA
500	AQPVSQILQLK	6.09362	1.24055e+06	83142.4	0.0670204		AADGTEYIVNK	FALSE	NA	NA	NA	NA
501	VLFMDEPLSNLDAK	6.09329	1239635	47114.5	0.0380068		AADGTFTDTPFISVLGALNSK	FALSE	NA	NA	NA	NA
502	GSAQNPDIFFQAR	6.0927	1.23795e+06	21338.3	0.0172369		AADGTGIIAGGPAR	FALSE	0.0437566	0.0867888	0.0249911	0.240459
503	LYEALEGNPVTIR	6.09249	1.23735e+06	35481.6	0.0286755		AADGTHDTTAANNDAIR	FALSE	NA	0.158833	0.200218	0.251289
504	DAVTYTEHAR	6.09234	1.23693e+06	146809	0.118688		AADGTHIVNWAAGYIK	FALSE	NA	NA	NA	0.146967
505	GAGTDEGCLIEILASR	6.09177	1235290	22552.4	0.0182568		AADGTITTQTVTYDPQNK	FALSE	0.304816	0.17272	0.109421	0.043167
506	GGENAVGYLMQK	6.0914	1.23424e+06	62023.7	0.0502527		AADGTNILQYTYK	FALSE	NA	NA	0.0447064	NA
507	QLGVTTGQQAK	6.09127	1233860	40257.4	0.0326272		AADGTSMAEYSTSTK	FALSE	0.439028	0.223095	0.0333431	0.147354
508	HVGDLGNVTAGK	6.09119	1.23365e+06	57786	0.0468414		AADGTTIHMADGTTHVVGDK	FALSE	NA	NA	NA	NA
509	LTEYAAAR	6.09109	1233350	#DIV/0!	#DIV/0!		AADGTVVDEK	FALSE	NA	0.158325	0.198184	0.180759
510	SYGAPLLTNDGVTIAK	6.09096	1232990	28261.2	0.0229209		AADGVILVTTK	TRUE	NA	NA	NA	NA
511	IASATVQAIGAGESAVMTAK	6.0907	1.23225e+06	39777.7	0.0322804		AADGVTDLYGVMWK	FALSE	NA	NA	NA	NA
512	EQGVLSFWR	6.08994	1230110	23842.3	0.0193823		AADGWYVSK	FALSE	NA	NA	NA	NA
513	AAAASLGEHILTLQK	6.08958	1.22907e+06	93260.1	0.0758783		AADGYEYTVYGNNGK	FALSE	NA	0.079471	0.187978	0.108958
514	DTSGAAATYAIDAIADAVAK	6.08851	1.22607e+06	22208.1	0.0181133		AADIDTFADLVSYSR	FALSE	NA	0.109287	0.0141435	0.24941
515	TGTQYLLR	6.08799	1.22459e+06	71412.3	0.0583151		AADIEDELLTIK	FALSE	NA	NA	NA	NA
516	VAINGFGR	6.08756	1223390	#DIV/0!	#DIV/0!		AADIINAAERPMIISGHGVMISGAER	FALSE	NA	NA	NA	NA
517	VVISAPAGNDLPTIVYNVNHETLK	6.08731	1222680	50380.3	0.0412048		AADILAEGK	FALSE	NA	NA	0.154184	NA
518	QLDTMQIPDGK	6.08578	1218370	#DIV/0!	#DIV/0!		AADILINQNVTSIK	FALSE	NA	NA	0.13022	0.211645
519	ISLQWLR	6.0854	1.21729e+06	42900.1	0.0352422		AADIPIIVAINK	FALSE	0.209449	0.0701615	0.132006	0.0640757
520	TVTWASENSK	6.08467	1215270	28271.2	0.0232633		AADKLPLEILLEIFAFAAMPPSPASPK	FALSE	NA	NA	NA	NA
521	AAANYLDLPLYK	6.08466	1.21523e+06	19083.6	0.0157037		AADLDAIHDTVHEMAK	FALSE	0.0197499	0.154681	0.0125435	0.0496046
522	TVAIAADRVDK	6.08386	1213000	53022.6	0.0437119		AADLDAIHDTVHEMAR	FALSE	NA	NA	NA	NA
523	INVINNLLEK	6.0837	1212550	33772.8	0.0278527		AADLDALADSIIESMK	FALSE	0.164764	0.0350328	NA	0.0670317
524	VAPPGLTQIPQIQK	6.08343	1.21179e+06	34033.9	0.0280856		AADLDALADSIIESMKK	FALSE	NA	NA	NA	NA
525	ENGVSSESR	6.0833	1211430	#DIV/0!	#DIV/0!		AADLDINHTQEGTIGAAGR	FALSE	NA	NA	NA	NA
526	PFAPGANPMHGR	6.08276	1.20994e+06	164661	0.136091		AADLEVYSK	FALSE	0.082632	NA	0.0552788	NA
527	MAPYIYTER	6.08259	1.20946e+06	297775	0.246206		AADLGMNFR	FALSE	NA	NA	0.0393492	NA
528	IGSLLGSR	6.08242	1208990	#DIV/0!	#DIV/0!		AADLGVGNEAALDK	FALSE	NA	NA	0.15428	NA
529	ILSDIQDGSFAK	6.0824	1208920	26412.2	0.0218478		AADLKEDIEQGAEK	FALSE	NA	NA	0.0419745	NA
530	AQITGLNAASK	6.08177	1.20717e+06	56149.7	0.0465134		AADLLAEGK	FALSE	NA	NA	NA	NA
531	GFAVVAEEVR	6.0788	1.19893e+06	35024.8	0.0292133		AADLLGEALAITESTGR	FALSE	0.0473536	0.127909	NA	0.13339
532	DGLVLDEPANFR	6.07872	1198730	58656.3	0.048932		AADLLPIDWDK	FALSE	0.0749137	0.0445119	0.0611571	0.0220996
533	AVEIPEAIR	6.07845	1197970	218340	0.182259		AADLLQSFALK	FALSE	0.0172351	0.0567188	0.0180013	0.0341583
534	DTDVAEEMMSYVK	6.07819	1.19727e+06	132909	0.111011		AADLMMEK	FALSE	NA	NA	NA	NA
535	GGAEIEVTK	6.07771	1195945	63759.8	0.0533133		AADLNTYAVMNNK	FALSE	NA	NA	NA	NA
536	SCFSQTQEFK	6.07726	1.1947e+06	11877.4	0.00994172		AADLPIILYNVPSR	FALSE	NA	NA	0.237558	0.00206526
537	GGAANPSPPVGPALGSK	6.07605	1191390	62028.2	0.0520637		AADLPSGAVK	TRUE	0.102788	NA	0.0119229	NA
538	VVNALGQPIDGK	6.07589	1.19094e+06	36947.9	0.0310242		AADLPWGK	FALSE	0.0586256	0.133739	0.00317209	NA
539	VGPANPSLQK	6.07536	1.18949e+06	47988.8	0.0403439		AADLQAAADTAK	FALSE	0.202805	0.134692	0.167524	0.121752
540	IVYQELTR	6.07509	1188750	128622	0.1082		AADLSEALAGGGDGAAVSGSAK	FALSE	NA	NA	0.00383235	NA
541	AQITGLNAATK	6.07406	1.18593e+06	99186.2	0.0836356		AADLSGDFAK	FALSE	NA	NA	0.120039	NA
542	ENTIDYETR	6.07367	1.18487e+06	1.22871e+06	1.037		AADLSGDFAQLMELAAK	FALSE	NA	0.248074	NA	0.16485
543	NVGVPLNMTVQAR	6.07354	1.18452e+06	96417	0.0813977		AADLSGDFGK	FALSE	NA	NA	0.0947412	NA
544	YVDESTDK	6.07295	1.18292e+06	401709	0.339592		AADLTPLQR	FALSE	NA	NA	0.0612593	NA
545	VYVQPNQK	6.07224	1.18098e+06	45325	0.038379		AADMADQLK	TRUE	NA	NA	NA	NA
546	IHVFDKETEK	6.07202	1180380	#DIV/0!	#DIV/0!		AADMCNYGSQLMAIK	FALSE	0.222491	0.0752886	0.0295948	0.17375
547	NAQGEDVVAGVR	6.07032	1175770	58549.4	0.0497966		AADMITGPYR	FALSE	NA	NA	0.115956	NA
548	LANEIMDAANNTGASVK	6.06908	1.17242e+06	74785.2	0.0637872		AADMITGPYRK	FALSE	NA	NA	NA	NA
549	SSVKPICEK	6.06889	1.17191e+06	117248	0.100049		AADMITGSYR	TRUE	NA	NA	0.146219	NA
550	DNCVFVPDPHQNEK	6.0675	1.16814e+06	27106.3	0.0232046		AADMNILEESVFVNTK	FALSE	NA	0.0699924	NA	0.0123158
551	PTDKPFLMPVEDVFSITGR	6.06707	1.16701e+06	32823	0.0281258		AADNAAGLAISEK	FALSE	0.0349705	0.0126239	0.0369636	0.0658869
552	MDFSDYDLLK	6.06697	1.16673e+06	56771.6	0.0486589		AADNAAGLSISEK	FALSE	0.0237097	0.00932261	0.0220256	0.0224092
553	ILEQMDVIHR	6.06696	1166710	53938.1	0.0462309		AADNAAGLTISEGMR	FALSE	NA	NA	NA	NA
554	LEENYNMNDALYK	6.06621	1164700	90539.3	0.0777362		AADNNLTAPMYLR	FALSE	0.101738	0.0908603	0.0894102	0.213611
555	NLIASLIPNIADR	6.06472	1.1607e+06	15120.9	0.0130274		AADNNVEITTNNK	FALSE	0.207062	0.152736	0.104143	0.190821
556	VVPIRPDLSDAEYEELFR	6.06446	1.16002e+06	104093	0.0897344		AADNPTVMLTVENNAQYNK	FALSE	0.0163945	0.110873	0.0681107	NA
557	LLSMVDK	6.06358	1157670	#DIV/0!	#DIV/0!		AADNTCMTSHGK	FALSE	NA	NA	NA	NA
558	VSEYGLQLR	6.06355	1157570	36280.5	0.031342		AADPEIPGLVLK	FALSE	0.17296	0.13185	0.127485	0.118864
559	IAVTTLAVTGK	6.06292	1.15589e+06	119221	0.103142		AADPSVEDVAFSATAAANSNTEVR	FALSE	0.104959	0.100774	0.0883501	0.117995
560	FGVVEGLMTTVHSTTATQK	6.06263	1155130	#DIV/0!	#DIV/0!		AADQAMARLAYEGAADLYDR	FALSE	NA	NA	NA	NA
561	VAAGTDLNALR	6.06259	1155030	154073	0.133393		AADQLPLYGMSR	TRUE	NA	NA	NA	NA
562	HFLLDSK	6.06256	1154940	#DIV/0!	#DIV/0!		AADQMEAIILER	FALSE	NA	NA	0.0469902	NA
563	GVNPNAFDGR	6.06112	1.15113e+06	40679.1	0.0353385		AADQVLLANESR	FALSE	NA	NA	0.032297	NA
564	SCTVEAVRWCQSMQDPSASLLER	6.06083	1150340	#DIV/0!	#DIV/0!		AADRWEMTEQLR	FALSE	NA	NA	0.169549	NA
565	LLSPEQLQYLNR	6.06022	1148740	53399.5	0.0464853		AADSAEDAYK	FALSE	NA	NA	NA	NA
566	TLIPDSYR	6.05995	1.14803e+06	504671	0.439596		AADSEIVTDVK	FALSE	0.0725379	0.170516	0.0465757	0.0615933
567	FSTGGTNRPAIWIDTGIHSR	6.05908	1.14574e+06	259468	0.226464		AADSELGTNLALNAK	FALSE	NA	NA	0.249546	NA
568	NNTVSWK	6.05727	1140950	#DIV/0!	#DIV/0!		AADSTETIPAVLLNR	FALSE	NA	NA	NA	0.106662
569	AAWEEAEHAAK	6.05676	1.13962e+06	109187	0.0958093		AADTFGELLDLVER	FALSE	0.0353195	0.0422664	NA	0.0951755
570	YMCENQATISSK	6.05615	1.13802e+06	28668.5	0.0251916		AADTLDGVEEDTEIK	FALSE	NA	NA	NA	0.131626
571	EELDEFALK	6.05601	1137660	31678.4	0.0278452		AADTQQVQVSGK	FALSE	0.205594	0.112682	0.135896	0.0819809
572	SYSDPEGPR	6.05584	1.1372e+06	40120.7	0.0352802		AADTSVVMEGFEVGK	FALSE	0.0810798	0.0540828	0.0139985	0.0463352
573	EAGIPIIAYDR	6.05507	1.13519e+06	49980	0.0440277		AADVAGTPASAEIK	FALSE	0.0790976	0.0371311	0.0882056	0.0766966
574	SFDQIDNAPEEK	6.05505	1.13513e+06	46728.9	0.041166		AADVDTLGDLVQYNK	FALSE	0.206224	0.316246	0.43432	0.159203
575	LGTTIIYVTHDQTEAMTLGTR	6.05467	1134149	231797	0.20438		AADVDTVGDLVK	FALSE	0.0780286	0.0347246	0.0594721	0.346822
576	VAVNPDGTLNR	6.0546	1.13397e+06	32293.9	0.0284787		AADVETLGDLVQFNK	FALSE	0.0770546	0.0382452	0.367333	0.0279001
577	EAMAMGADK	6.05444	1.13356e+06	43884.2	0.0387137		AADVETLGDLVQYNK	FALSE	NA	NA	NA	NA
578	TNQELQEINR	6.05376	1.13178e+06	30949.9	0.0273463		AADVGADLVGK	TRUE	0.088332	0.0873869	0.0124211	0.0894711
579	AGLSLMWNR	6.05351	1.13113e+06	41599.4	0.0367767		AADVGTAGKEWENIIK	FALSE	0.200002	0.0850011	NA	0.205866
580	AGAINIVPNSTGAAK	6.05311	1.13007e+06	33336.3	0.0294993		AADVIMVLIPDEKQK	FALSE	NA	NA	NA	NA
581	NLDTLLHPQFDAAAIK	6.05306	1129950	#DIV/0!	#DIV/0!		AADVIVCDGQGYPVPLTENPR	FALSE	0.0670954	NA	0.137058	NA
582	FSSFHFLNR	6.05265	1.12888e+06	63698.8	0.0564264		AADVPCDWDPSK	FALSE	0.32476	0.0690703	0.0361457	0.188927
583	AGDDAAGLAISESMR	6.05207	1.12737e+06	148921	0.132096		AADVQAIVTPLIYR	FALSE	0.166663	0.109002	0.175928	0.0873444
584	KVINDFVEK	6.05185	1.12681e+06	230078	0.204186		AADVVLPASK	FALSE	0.115914	NA	0.131558	NA
585	SLTSEDSAVYYCAR	6.05092	1.12441e+06	238759	0.212341		AADVWEFLPSLPDNAK	FALSE	0.162005	0.0826226	NA	0.0444264
586	WGVFNEYNNDEK	6.05004	1.12211e+06	143325	0.127728		AADYEATANAGLIAACR	FALSE	NA	NA	NA	NA
587	AGDNAAGLAVSEK	6.04998	1.12196e+06	81724.5	0.0728411		AADYEFSWK	FALSE	0.124962	NA	0.134114	NA
588	ILYYTGVNYK	6.0494	1120460	48407.8	0.0432035		AADYFTGSK	FALSE	0.0546527	0.00731921	0.0657258	0.136163
589	GPSVAVDYVK	6.04821	1.11739e+06	19763.9	0.0176875		AADYRPETASGDLVNWTSK	FALSE	0.482575	0.534907	0.0341702	0.489293
590	ALPSECSSR	6.04732	1115110	#DIV/0!	#DIV/0!		AADYVDEATR	FALSE	0.104491	0.142617	0.101616	0.0417532
591	LDAANISVDITNNTTK	6.04647	1112925	161469	0.145086		AADYVIYIPQTNR	FALSE	NA	NA	NA	NA
592	TPTLDADKK	6.04469	1.10838e+06	32251.7	0.0290979		AADYVIYIPR	FALSE	0.14618	0.154005	0.2069	0.00762892
593	NGPNEGESLAPVAK	6.04437	1107570	40710.1	0.0367563		AADYWIK	FALSE	NA	NA	NA	NA
594	LVNLALPR	6.0437	1.10587e+06	18442.4	0.0166769		AAEAAAALKPGEVLLLENLR	FALSE	NA	0.0584277	NA	0.0970254
595	IQEELGDAAQYGYGK	6.04306	1.10423e+06	52832.7	0.0478456		AAEAAEETFDCTGSDGK	FALSE	NA	NA	NA	0.263857
596	GAISLVSQQR	6.04275	1.10344e+06	141956	0.128649		AAEAAGADALSMINTITGMK	FALSE	NA	0.205212	NA	0.473021
597	TSTFLDCYAQR	6.04081	1.09853e+06	36029.7	0.032798		AAEAAGSDALSLINTLTGMK	FALSE	0.135925	NA	NA	0.181536
598	STAPALQK	6.03996	1096380	#DIV/0!	#DIV/0!		AAEAAYAGTQAPVEK	FALSE	0.272904	0.0584926	NA	0.333905
599	INVVGEGSAK	6.03982	1096020	57406.7	0.0523774		AAEAAYTGSQECVAEMNK	FALSE	NA	0.11873	NA	NA
600	AISIPTASK	6.03977	1.09589e+06	471781	0.4305		AAEAAYTGSQECVEEMRK	FALSE	NA	NA	NA	0.117308
601	AAFEEAEHAAK	6.03945	1095083	120401	0.109947		AAEAAYTGSQQCVAEMNK	FALSE	NA	NA	NA	NA
602	FPYMALSK	6.03865	1.09308e+06	8935.13	0.00817425		AAEADIAILDVAPR	FALSE	NA	NA	0.231277	NA
603	QELSIGTNCDR	6.03798	1.09139e+06	61567.3	0.0564116		AAEADSEYIVK	FALSE	NA	NA	0.0616082	NA
604	THNAGCFDAYNQEMR	6.03737	1089860	54314.7	0.0498364		AAEADYQENVNK	FALSE	0.047264	0.0674391	0.0875002	0.0837097
605	LVQEVTDFAK	6.03734	1.08978e+06	54720.8	0.0502125		AAEADYQENVNKDFK	FALSE	0.0250825	0.0728051	0.0190116	0.013638
606	DGVANVSIEDR	6.03684	1088530	55401	0.0508952		AAEAEAVNAAEPAAEPVK	FALSE	0.0304799	0.248899	NA	0.161224
607	FEIQDLDGNK	6.03674	1.08827e+06	13178	0.0121092		AAEAEVQAEAK	FALSE	0.153324	NA	0.0969851	0.00730529
608	LVEVIAGANTPADLVEK	6.03668	1.08813e+06	69114.8	0.0635172		AAEAEVQAEAKPAPK	FALSE	0.353596	0.105963	0.0780826	NA
609	FTAQVYVLTK	6.03597	1.08635e+06	85147.3	0.0783792		AAEAFGEEEK	FALSE	NA	NA	0.156828	NA
610	ILTDLIGDR	6.03581	1.08594e+06	202588	0.186555		AAEAFGELLTLVEK	FALSE	0.575583	NA	NA	0.0404816
611	QFVDAEDR	6.03513	1084245	66291.3	0.0611405		AAEAFGPHDPDQVAR	FALSE	0.0803269	0.192981	0.219798	0.327365
612	QILPTAEETWLGLK	6.03451	1082710	11563.8	0.0106804		AAEAGCDEAVLHR	FALSE	NA	0.0745911	0.214618	0.00547608
613	ATTITLPATITK	6.03443	1.08251e+06	29767.5	0.0274985		AAEAGLFDR	FALSE	NA	NA	NA	NA
614	VPGAWVGTVK	6.03424	1.08204e+06	42792.2	0.0395476		AAEAGVTPK	TRUE	0.235046	NA	0.174889	NA
615	VSQFALLPQGQVER	6.03412	1.08174e+06	31224.3	0.0288649		AAEAIAGGVILANADNAAMHAAENR	FALSE	0.00756822	0.106827	0.123926	0.0136014
616	FNVIYAENDDMAK	6.03332	1.07974e+06	52096	0.0482485		AAEAISNYTSAER	FALSE	0.0391946	0.0837018	0.102276	0.0743453
617	SLEAGEEIAEK	6.03315	1079330	21201.4	0.0196431		AAEAKPADTVK	FALSE	NA	NA	NA	NA
618	GITEVVFDR	6.03258	1077910	40667.6	0.0377282		AAEALDGR	FALSE	NA	NA	NA	NA
619	YEDELNKR	6.03242	1077510	182862	0.169708		AAEALSDAQDAIIK	FALSE	0.112284	NA	0.0162767	0.00428727
620	SIAQQQNTQFK	6.03159	1.07546e+06	58218.4	0.0541336		AAEALYADADEETK	FALSE	0.13286	0.0776901	0.0568414	0.066173
621	GLLADNLIR	6.03066	1.07314e+06	168952	0.157437		AAEATAEAYTAAQK	FALSE	0.142332	0.0639202	0.301595	0.132702
622	VAGNVATDFENIDKAPEER	6.03015	1.07189e+06	15400.6	0.0143677		AAEAVEEQIK	FALSE	NA	NA	0.0333007	NA
623	NSIIGDHK	6.02934	1.06988e+06	61704.1	0.0576737		AAEAYGSTHVK	FALSE	0.179657	0.117348	0.268032	0.316657
624	NFAACNHLR	6.02933	1.06987e+06	633453	0.592085		AAEDAGYNIR	FALSE	NA	NA	NA	NA
625	TPAQYDASELK	6.02886	1068707	98036.1	0.0917334		AAEDAQDAAELAYQNAK	FALSE	NA	NA	NA	NA
626	VNQIGSLTETLR	6.02845	1.06771e+06	239735	0.224532		AAEDDGEGIQTLDISK	FALSE	NA	NA	0.201617	0.391278
627	DYQELMQSK	6.02752	1.06542e+06	174372	0.163665		AAEDGSGTVFR	FALSE	NA	NA	NA	NA
628	WLGGMLTNFK	6.02668	1.06336e+06	47601.6	0.0447652		AAEDLGFDNDICGYAR	FALSE	0.183706	0.314559	0.134593	0.0382447
629	ITDAVITVPAYFNDAQR	6.02594	1061560	29298.5	0.0275994		AAEDMVLK	FALSE	NA	NA	NA	NA
630	QLPGLAIQR	6.02479	1058730	#DIV/0!	#DIV/0!		AAEDTIPATCTHPEQMHK	FALSE	NA	NA	NA	0.23379
631	DIQVGQTGK	6.02442	1057839	160797	0.152006		AAEDVIVK	FALSE	0.150786	NA	0.0621798	NA
632	IYPTYHTAFDTFDYVEK	6.02437	1057720	166398	0.157317		AAEEAGADVVGDADLVTK	FALSE	NA	NA	0.0885214	0.070716
633	AALNLLECGVSR	6.02429	1057520	11798	0.0111563		AAEEAPALQQPSIEK	FALSE	0.252533	0.175359	0.101456	0.0937164
634	QADTYNVPR	6.02169	1.05121e+06	51049.9	0.0485628		AAEEAVAALPETATAEEVKDELGK	FALSE	NA	0.239454	0.0761835	NA
635	TIQVDNTDAEGR	6.02149	1050724	93699	0.0891756		AAEEDHVAAYIGSK	FALSE	0.00272455	0.0780214	0.116993	0.230533
636	NGYTAVISHR	6.02118	1.04999e+06	11562.6	0.0110121		AAEEDIPLFAIGDIDELASVEK	FALSE	NA	0.276136	NA	NA
637	KGNDVFR	6.02099	1049520	50897.5	0.048496		AAEEDRHDFVR	FALSE	NA	NA	NA	0.131521
638	NLGINQSGLNK	6.02072	1.04886e+06	21463.1	0.0204633		AAEEGGCVIVGR	FALSE	NA	0.0444306	0.0967272	NA
639	YLEEILTK	6.02059	1.04855e+06	583860	0.556827		AAEEGNCVIVGR	FALSE	NA	NA	0.170239	NA
640	DENCEAQYSFVCK	6.01788	1.04204e+06	37489.1	0.0359768		AAEEHAAELAQMAVEETGFGK	FALSE	NA	0.0772153	NA	0.11517
641	ALEDPSGEWGDK	6.01737	1.04081e+06	61092.2	0.0586966		AAEEIVFDTVTTGASNDIEK	FALSE	0.0171928	NA	0.0665369	0.0727246
642	AQFTVDK	6.01664	1039070	#DIV/0!	#DIV/0!		AAEELFLTQPTISMQIK	TRUE	NA	NA	NA	NA
643	EQNGAAMSLGR	6.01614	1.03785e+06	68099.2	0.0656154		AAEELGLGAQFGGK	FALSE	NA	NA	NA	NA
644	SDFGAIQNR	6.01598	1037471	41307	0.0398151		AAEEMLDYKGSGQSVMEMSHR	TRUE	NA	0.0875016	0.132066	0.161412
645	ATVTATSTSGK	6.01563	1.03665e+06	60400.5	0.0582653		AAEENVEELTAEIK	FALSE	NA	NA	0.105785	NA
646	SALSTVSAQR	6.0147	1.03443e+06	30915	0.0298861		AAEEQTITELK	FALSE	NA	NA	0.0692935	NA
647	DATGAAATYAIDSIADAVSK	6.01459	1.03416e+06	37403	0.0361677		AAEESAEEVSSALK	FALSE	NA	NA	0.0590795	NA
648	AVVEEFNPGFTPDNK	6.01436	1033628	74430.3	0.0720088		AAEESERTAGMVADVAER	FALSE	NA	NA	NA	NA
649	ELGLDAIHDTVHEMAR	6.01378	1032246	34725.5	0.0336408		AAEESFVLLK	FALSE	NA	0.145108	0.141058	0.0228454
650	DGTSNPVQVFR	6.01359	1.03178e+06	25193	0.024417		AAEESLVLLK	TRUE	NA	NA	0.0541619	NA
651	GDAYCGMLNASYNLK	6.01302	1.03044e+06	58472.9	0.0567454		AAEESSEEIAQAIK	TRUE	NA	NA	NA	NA
652	WISIMTER	6.01199	1027985	10783.4	0.0104898		AAEESSEEISQAIR	FALSE	NA	NA	0.025427	NA
653	GGACECSTLAEFSR	6.01174	1027398	34040.4	0.0331327		AAEESSEELAQALK	FALSE	NA	NA	NA	NA
654	VSNYIDWINSVMAR	6.01042	1.02427e+06	41797.7	0.0408072		AAEESSEEVAQALK	FALSE	NA	0.520293	NA	0.495818
655	EISAFIVEK	6.00773	1.01796e+06	57811.6	0.0567917		AAEETPVLTTPLEK	FALSE	0.156539	NA	0.153613	0.0924453
656	VYAEPQAQNIPWVK	6.00734	1.01705e+06	11728.1	0.0115314		AAEEYPMNLGFYGK	FALSE	0.285451	0.0827088	0.167937	0.0680233
657	AADDAAGLK	6.00705	1.01636e+06	26416.3	0.0259911		AAEFAAQSGTEAAAAR	FALSE	NA	NA	NA	NA
658	DAGLDVYEQVKK	6.00663	1.01538e+06	59515.5	0.0586138		AAEFAAQSSTEAAAAR	FALSE	0.154403	0.0884549	0.392679	0.0756927
659	DAGLDVYDQVK	6.00482	1.01116e+06	38900.1	0.0384709		AAEFASQSNTQAAAAR	FALSE	NA	NA	NA	NA
660	SQSGMLLR	6.00462	1010700	#DIV/0!	#DIV/0!		AAEFHAPLAVETDETR	FALSE	NA	NA	0.144625	NA
661	NGIYILDLQK	6.00461	1.01068e+06	34593.9	0.0342283		AAEFIAENAK	FALSE	NA	NA	NA	NA
662	VVAPSEDNDNVFK	6.00438	1.01013e+06	126578	0.125308		AAEFVAENAK	FALSE	NA	NA	NA	NA
663	GYSFQYGK	6.00433	1010020	#DIV/0!	#DIV/0!		AAEGAATQSVADQEEIKK	FALSE	0.154524	0.153837	0.101211	0.0458969
664	TINVAPETTLSPGEWR	6.00382	1.00884e+06	82745.5	0.0820208		AAEGANASAGIEYYK	FALSE	NA	NA	NA	NA
665	FLGFEQTFK	6.00382	1.00883e+06	19493.6	0.019323		AAEGATMTFSTVK	FALSE	0.0639687	0.0739042	NA	0.10994
666	DAVEFTFK	6.00372	1008595	117938	0.116933		AAEGCLVVIDAIK	FALSE	0.109453	0.0246407	0.0470773	0.0860429
667	AQDPSVTYLMGLFEPVDTK	6.00365	1.00843e+06	147861	0.146625		AAEGDSVTIK	FALSE	NA	0.0652057	0.0712399	NA
668	NLNFLVSK	6.00326	1007531	108065	0.107257		AAEGEGNPTLELK	FALSE	0.0567385	0.0924969	0.158242	0.151546
669	IADSSNFNGIK	6.00306	1.00706e+06	35990.8	0.0357385		AAEGGMDALIEAAK	FALSE	0.0901388	NA	NA	0.0606564
670	AQITGLQTAQK	6.00303	1.00701e+06	26346.4	0.026163		AAEGIFELAAQMAGEGHK	FALSE	NA	0.0650902	NA	0.117046
671	QLGVTTGGQAK	6.00137	1.00316e+06	42502.1	0.0423683		AAEGILTVR	TRUE	NA	NA	0.0446979	NA
672	DTGVISVLTSGLDR	6.00126	1002913	62554.7	0.062373		AAEGNVVVIDSIK	FALSE	NA	NA	NA	NA
673	DAGLDVYEQVK	6.00101	1002319	81376.9	0.0811886		AAEGQIFHR	FALSE	0.238935	0.0261439	NA	NA
674	EYVFELNGSDAK	6.00087	1.00201e+06	106391	0.106177		AAEGQLEEVQK	FALSE	0.0933535	0.105536	0.0170288	0.0362441
675	YNPNVLPVQCTGK	5.99975	999426	34541.8	0.0345616		AAEGSNPAGAPAYSTDGK	FALSE	NA	0.147095	NA	0.064153
676	VAAEDNWK	5.99882	997294	9922.12	0.00994904		AAEGSTQNDNFR	FALSE	0.0947092	0.0669193	0.151406	0.0331973
677	AAVEEGIIAGGGSAYIHASK	5.99794	995259	58477.2	0.0587558		AAEGSVHSDNFR	FALSE	0.225397	0.0445253	0.115449	0.243771
678	SAFYQLELK	5.9979	995174	152976	0.153718		AAEGTDFAALDPHLEGPTAIAVSK	FALSE	NA	NA	NA	0.0516147
679	TLMSPLGITR	5.99727	993743	21798	0.0219353		AAEGVDLSADK	FALSE	NA	0.136521	0.0295449	NA
680	SGIVLPGQNK	5.99691	992906	42573.5	0.0428777		AAEHDNYNNATWATIEK	FALSE	0.184034	0.255237	0.30532	0.0860059
681	ETLSFYEFPGDDIPIIK	5.99641	991757	16901.5	0.017042		AAEHFSEEVGK	FALSE	0.114732	0.0976802	0.0451024	0.0858001
682	LQEIGCYR	5.99609	991043	102484	0.10341		AAEHNNYNNATWATIEK	FALSE	NA	0.175646	0.722502	NA
683	MEYFSAK	5.99526	989152	188852	0.190923		AAEHPAEK	FALSE	0.0205353	NA	NA	0.0389203
684	ELSVLELNELVK	5.9952	989002	33266.5	0.0336364		AAEHPAESIGK	FALSE	0.134762	0.0859356	NA	NA
685	AVQNSCGCYSVSSVLPGCAER	5.99467	987806	300923	0.304638		AAEHPSEEVGK	FALSE	0.296281	0.360788	NA	0.211137
686	DMTCEVK	5.99445	987305	460588	0.46651		AAEHPSEK	TRUE	NA	0.0673652	0.0655735	0.0133585
687	DPEGLTVSYSLK	5.99213	982043	68578.6	0.0698326		AAEIAGAASIIAEVDDSR	TRUE	0.0849452	0.16024	0.132834	0.0665379
688	NLNIYGQEAK	5.99209	981952	92524.4	0.094225		AAEIAGAASIIAEVDDSRIETR	TRUE	NA	0.222872	0.0376818	0.214027
689	RIYATTDK	5.99136	980310	31565	0.032199		AAEIEANRYDLTK	FALSE	NA	NA	0.0379335	NA
690	DLWAQVLDLQK	5.99129	980135	77125.9	0.0786891		AAEIEAYLK	FALSE	NA	NA	NA	NA
691	IVGVDLPQNK	5.98987	976948	43717.6	0.0447492		AAEIFAEGAK	FALSE	NA	NA	0.0334267	NA
692	SGGVTMSHLR	5.98922	975487	292455	0.299804		AAEIGLVHR	FALSE	NA	NA	0.0831314	NA
693	YDLFYGVPVSGTGSPK	5.98859	974061	24933.6	0.0255976		AAEILDKPLEELK	FALSE	NA	NA	NA	0.214262
694	TTIELQVAEATR	5.98773	972139	174649	0.179654		AAEILEASDEIWGCAETAFTEEKSMK	FALSE	NA	NA	NA	NA
695	VVVNGNSFYEYGHR	5.98771	972087	57917.7	0.0595807		AAEILGNR	FALSE	NA	NA	NA	NA
696	KPFDPENTK	5.98755	971742	52592	0.0541213		AAEILLEAAVK	FALSE	NA	NA	NA	0.191486
697	YEDELNK	5.98709	970718	#DIV/0!	#DIV/0!		AAEILVVPDEEVKEEIK	FALSE	NA	0.133455	0.0918024	NA
698	GVGSPENFK	5.98686	970193	29783.3	0.0306984		AAEIMDIWQR	FALSE	NA	0.182166	0.0400745	0.0291146
699	ITDANGTPVTDK	5.9865	969398	52170.4	0.0538173		AAEIPDAIR	TRUE	NA	NA	0.0332438	NA
700	AYLVSNEPMEGAFNYVQTR	5.98624	968824	94987.8	0.0980445		AAEIPDAIRK	TRUE	NA	0.185673	NA	NA
701	DSFIDPSVLK	5.98572	967657	14623.1	0.0151119		AAEIPEAIR	TRUE	0.0329625	0.0992558	0.0332553	NA
702	SSPDPLQVR	5.98538	966902	60158.5	0.0622178		AAEIPEAIRK	TRUE	0.0731652	NA	0.0492744	NA
703	GHLLYTLCCR	5.98514	966358	#DIV/0!	#DIV/0!		AAEIYADNAK	FALSE	NA	0.320757	0.139892	NA
704	LSISGEYNLK	5.98512	966315	18778.6	0.0194332		AAEIYAEGAK	FALSE	0.0440565	0.0483904	0.026342	0.160946
705	TGGVTISHLR	5.98454	965029	757683	0.78514		AAEIYAEGAR	FALSE	0.0536886	0.0228183	0.0967022	0.159414
706	GDAAYSGLTAATK	5.98433	964570	41734.7	0.0432677		AAEIYAESAK	FALSE	NA	0.25276	0.0680442	NA
707	IGEVNQEATSESITSR	5.98345	962608	30564.3	0.0317515		AAEIYAQDHEGFK	TRUE	NA	NA	NA	0.130131
708	GLEWIGR	5.98343	962561	#DIV/0!	#DIV/0!		AAELAEQFGDAAR	FALSE	NA	NA	NA	NA
709	EQIIFPEIEYDK	5.98155	958401	20756.7	0.0216576		AAELAGKPYDAMK	FALSE	NA	NA	NA	0.03179
710	AGNVLDSWNVTLSEPVK	5.98128	957817	39591.1	0.0413348		AAELAGKPYDQVK	FALSE	NA	NA	NA	NA
711	APQVSTPTLVEAAR	5.98076	956662	71186	0.0744108		AAELALGYSHTR	FALSE	0.270112	NA	0.0156296	NA
712	AVQEAINR	5.97995	954875	22405.4	0.0234642		AAELAQLHTAYR	FALSE	NA	NA	NA	0.339255
713	GQMGAVQNR	5.97945	953778	15499.1	0.0162502		AAELAVCK	FALSE	0.065614	0.0662028	0.086853	NA
714	ALNDLATIK	5.97903	952870	8747.91	0.00918059		AAELFDKAEAASAAR	FALSE	NA	NA	0.101976	NA
715	VGIGPGSICTTR	5.97831	951276	56560.5	0.0594576		AAELGLVHR	FALSE	0.266894	0.238126	NA	NA
716	FIEETAVEK	5.97777	950100	#DIV/0!	#DIV/0!		AAELGYIDEIIEPSVTRPK	FALSE	0.115399	0.147605	0.0518338	0.0134109
717	GNQLAFGSFGLK	5.97768	949912	36288.7	0.0382022		AAELIAVPDDR	FALSE	0.114774	0.0676998	0.143259	NA
718	ITNAVASNDK	5.97689	948168	74446.6	0.0785162		AAELIAVPDER	FALSE	0.0186529	0.0109655	0.023732	NA
719	LSSGYAINR	5.97655	947438	76125.8	0.0803491		AAELIDMR	FALSE	NA	NA	0.157955	NA
720	VAETSTAAASSAVK	5.97642	947146	127814	0.134946		AAELIGRPIEELR	FALSE	NA	NA	NA	NA
721	WGTDEVK	5.97517	944427	#DIV/0!	#DIV/0!		AAELLEKPYDQVK	FALSE	NA	NA	NA	NA
722	GGGFTGQAGAIR	5.97511	944306	51030.5	0.0540402		AAELLETIQK	FALSE	NA	NA	NA	NA
723	ISVMKDILPMLEK	5.97453	943029	#DIV/0!	#DIV/0!		AAELLGVDEDK	FALSE	NA	NA	0.0665144	NA
724	IGVVSSNK	5.9744	942760	#DIV/0!	#DIV/0!		AAELLPIDWDNTATGNR	FALSE	0.322476	0.154403	0.105973	0.526704
725	IIDSAPDSEYMAK	5.97392	941722	1.28546e+06	1.36501		AAELLVASGK	FALSE	NA	NA	NA	NA
726	AAVPSGASTGENEALELR	5.97335	940488	61337.6	0.065219		AAELPEADFVCIR	FALSE	0.0566009	0.0942019	0.0811387	0.0759823
727	VQFNNAIGPYK	5.97284	939386	47285.1	0.0503362		AAELQYGR	FALSE	0.121641	0.0760965	0.0198633	0.120888
728	DAVMAQLDEIIR	5.97243	938496	311443	0.331853		AAELSGDFADLMK	FALSE	NA	NA	NA	NA
729	YALADTVSAGEDTITVDGK	5.97232	938248	135984	0.144934		AAELSGDFAELMDLADKYTK	FALSE	NA	NA	NA	0.0676071
730	FTAGGAATHSDHGR	5.97151	936494	54214.1	0.0578905		AAELSGDFAELMTLADK	FALSE	NA	0.0654306	NA	0.146179
731	EPSLGPVFGVK	5.97131	936076	23981	0.0256186		AAELSGDFK	TRUE	NA	NA	NA	NA
732	AQITGLATAEK	5.9709	935196	51179.7	0.0547262		AAELSYGK	FALSE	NA	0.13875	NA	NA
733	AQITGLATAQK	5.97008	933428	24071.6	0.0257884		AAELTAMNK	FALSE	NA	NA	NA	NA
734	IINEPTAAALAYGLDNEKEQK	5.96952	932234	36917.4	0.039601		AAELTEIALK	FALSE	NA	NA	NA	NA
735	YFEELIDK	5.96875	930578	46099.3	0.0495384		AAELVGKPYGELK	FALSE	NA	0.321574	NA	0.410073
736	HYAHVDCPGHADYVK	5.9683	929616	#DIV/0!	#DIV/0!		AAEMAAHAQELK	FALSE	0.122939	0.211438	0.334303	0.216256
737	FAELAEEK	5.96689	926588	27353.7	0.0295209		AAEMDTAANGGGFK	FALSE	0.0910262	0.0803391	0.331832	0.0158695
738	SAGNSAQLMAK	5.96658	925924	170208	0.183825		AAEMGVCK	FALSE	NA	NA	NA	NA
739	VSGSDVTLNFDK	5.96629	925318	38204.2	0.0412876		AAEMIAAMK	FALSE	NA	NA	NA	NA
740	GNQLAFGSFGIK	5.96618	925092	#DIV/0!	#DIV/0!		AAEMIAQAQER	FALSE	0.0846911	0.120545	0.0881891	0.192586
741	DFPSDPVEQLK	5.96518	922956	53456.9	0.0579192		AAEMILADNR	TRUE	NA	NA	NA	NA
742	VPVPDGSVTELVSILSK	5.96503	922630	46168.6	0.0500402		AAEMIVNNCAPALDKAADAGTK	FALSE	NA	NA	NA	NA
743	ATSENLVFYDENVDR	5.96499	922557	12735.9	0.013805		AAEMLDMGKNEGGK	FALSE	NA	NA	NA	NA
744	AYDHQLVDASAK	5.96387	920172	43204.9	0.046953		AAEMNVGDVVK	FALSE	NA	NA	0.0592622	NA
745	SATLTLAGAEYGK	5.96156	915301	26854.7	0.0293398		AAEMPGADFVCLK	FALSE	NA	NA	NA	0.00216924
746	NDEQIAAAQK	5.96126	914651	37426	0.0409183		AAEMSVGDVVK	FALSE	NA	NA	0.0453581	NA
747	AVQIHGGYGYTR	5.96105	914212	97041.7	0.106148		AAEMYLAYAEAK	FALSE	0.0431597	0.104453	0.139972	0.0524293
748	ATLGAVQNR	5.96099	914090	#DIV/0!	#DIV/0!		AAEMYLIAAEASYQK	FALSE	0.0810578	0.0716493	0.137368	0.157329
749	NALQEILEGK	5.96057	913201	59103.3	0.0647211		AAENAILVVDGLELAEVK	FALSE	NA	NA	NA	NA
750	ENYGELADCCTK	5.96028	912600	61245	0.0671105		AAENAVLTCR	FALSE	NA	NA	0.0617347	NA
751	PLPEEMLSYAR	5.95992	911841	#DIV/0!	#DIV/0!		AAENLASSTLFAQNSK	FALSE	0.102853	0.0682389	0.0667847	0.073898
752	VSATTTFNEK	5.95834	908539	74006.4	0.0814565		AAENLDGISSGFSGSFGK	FALSE	NA	NA	NA	NA
753	VLNDFVEK	5.95832	908486	205028	0.225681		AAENLLETAEK	FALSE	NA	NA	NA	NA
754	LEGLTDEINFLR	5.9582	908241	78319.7	0.0862323		AAENLSINDQDYPR	FALSE	NA	NA	NA	NA
755	LNVISNLLEK	5.95805	907934	#DIV/0!	#DIV/0!		AAENVIFSALLK	FALSE	NA	NA	0.126755	NA
756	GNYALGIK	5.95791	907631	#DIV/0!	#DIV/0!		AAENVLFSALIK	TRUE	0.0233715	0.143571	NA	0.0772474
757	TVNSDWVSATK	5.95737	906515	12824.7	0.0141473		AAENVLFSALVK	FALSE	0.129399	0.0811561	0.210917	0.0482747
758	INYIGGTNDTK	5.95735	906470	55697.2	0.061444		AAENVLFSHLVK	FALSE	0.170216	0.0152573	0.00162945	0.0333457
759	ASNYIIR	5.95688	905474	274054	0.302664		AAENVLFSHLVKPGDIVPGNSHFDTTK	FALSE	NA	NA	NA	NA
760	ENTIIVDGEGDK	5.95581	903264	28735.2	0.0318127		AAENVLYSTIIK	FALSE	NA	NA	NA	NA
761	STLGAIQNR	5.955	901572	75384.8	0.0836149		AAENYALLDSK	FALSE	NA	NA	0.0131805	NA
762	EGGTFLLNSPWNTAEAMEEHLPATMR	5.95461	900760	#DIV/0!	#DIV/0!		AAEPGTAFVDQAK	FALSE	NA	NA	0.0799961	NA
763	VDVVLECTGFYTSK	5.95446	900444	15873.7	0.0176288		AAEPMAALQKAFPDQVAYK	TRUE	NA	NA	0.0216423	NA
764	TDYGQTVIIK	5.95387	899220	382805	0.425708		AAEQADLVINGR	FALSE	0.190266	0.172866	NA	0.282182
765	LDQTLDYFK	5.95381	899097	9685.48	0.0107724		AAEQDVTTASEAATNAQK	FALSE	NA	NA	NA	NA
766	NNSNVPVQVDVAYTK	5.95361	898692	50376.5	0.0560553		AAEQFAEEDK	FALSE	NA	NA	NA	NA
767	AQAHIEAGAK	5.95341	898268	96336.2	0.107247		AAEQLATVEAPPVFTKEMAEK	TRUE	NA	NA	NA	NA
768	VYACQGGSCAMR	5.95226	895899	53376.2	0.0595783		AAEQMLQR	FALSE	NA	NA	NA	NA
769	QLYGESEGK	5.95165	894646	28000.7	0.0312981		AAEQTATLK	FALSE	NA	0.152284	NA	NA
770	IVNVANNK	5.95161	894559	36816.6	0.0411562		AAESFEGR	FALSE	NA	NA	0.0584054	NA
771	IRDTDMADEITAFTK	5.95057	892417	34467.2	0.0386223		AAESGLGTNLALTAK	FALSE	NA	NA	0.0564289	NA
772	AQKLMDEYK	5.95048	892238	#DIV/0!	#DIV/0!		AAESPVVDTGAK	FALSE	NA	NA	NA	0.214918
773	LIEGGYSGK	5.95029	891846	76252.3	0.0854993		AAESSLPLKEQLQR	FALSE	0.0733691	0.0543835	0.17358	NA
774	ETVSAYAAAK	5.95023	891721	45782.1	0.0513413		AAESVLFEIVK	FALSE	NA	0.057185	0.0286266	0.048913
775	QGASPILR	5.9501	891456	269936	0.302803		AAESVLFEIVKK	FALSE	0.104014	0.0524667	NA	0.0456824
776	VDDEGNVTLFK	5.94983	890904	301208	0.338092		AAESVLFELVK	TRUE	0.0413762	NA	NA	NA
777	VTVQNLEIVR	5.94951	890252	70543	0.0792394		AAESVLMEIVK	TRUE	0.0937005	0.0788365	0.0215946	0.043909
778	IYVVDVGSEPR	5.94945	890115	37839.8	0.0425111		AAESVLMEIVKK	TRUE	0.0227977	0.0763158	0.073252	0.0711772
779	IQIGSTFEGR	5.94842	888021	#DIV/0!	#DIV/0!		AAESVLMELVK	FALSE	NA	NA	NA	NA
780	TCDLLASFK	5.9481	887358	43898.3	0.0494708		AAETAAAPAIEK	FALSE	0.0114566	0.180191	0.0632198	0.111607
781	TNTILQSAFFR	5.94712	885359	27465.9	0.0310224		AAETANTSMSVGK	FALSE	NA	NA	NA	0.0884579
782	NVPDDVLQLVK	5.94692	884958	53376.6	0.0603154		AAETAVENSK	FALSE	0.0683779	0.0577545	0.00532512	0.0581583
783	QLEEGHHVPYITR	5.94633	883752	58358.6	0.066035		AAETEIEIPAAGYK	FALSE	NA	0.0934117	0.134033	NA
784	YGEVNAIFDATQIK	5.946	883079	103538	0.117246		AAETLEPLEK	FALSE	0.0766546	NA	0.159052	NA
785	ATGANVATYEAANK	5.94598	883040	126690	0.14347		AAETLEPLEKK	FALSE	NA	0.303572	NA	NA
786	LTDAHQPSVLNASGEGYR	5.94577	882610	29478.2	0.0333989		AAETQMQELK	FALSE	NA	NA	NA	NA
787	LTELATQK	5.94574	882543	41637.3	0.0471788		AAETSFTGAK	FALSE	0.0413849	0.0114931	0.00909286	0.0208033
788	TIAVIGYGSQGHAHALNAK	5.94538	881828	59492.3	0.0674647		AAETTATTTTTEDK	FALSE	0.396037	0.240337	0.101564	0.34706
789	VVVGGQYIDTNK	5.94535	881761	37730	0.0427894		AAETTFTMPAANVELKATYTK	TRUE	NA	NA	NA	NA
790	AATTASVPAASK	5.94504	881132	169419	0.192274		AAETTIENLGDFDVIAK	FALSE	NA	NA	NA	NA
791	AQGTPPVQSVIFSATK	5.94478	880610	176036	0.199902		AAEVAAWFENK	FALSE	0.0187993	NA	0.217938	0.0616968
792	GISAFIVEK	5.94475	880549	70036.8	0.0795376		AAEVAEAIR	FALSE	NA	NA	0.0813046	NA
793	VVIAGACR	5.94434	879708	#DIV/0!	#DIV/0!		AAEVAEAIRK	FALSE	NA	0.0618786	0.124098	0.140598
794	EDEGWYWCGVK	5.94425	879519	39380.2	0.0447747		AAEVAEALVAYVK	FALSE	0.0653791	0.16529	0.0900037	NA
795	LINNIMLDGK	5.94391	878833	37311	0.0424552		AAEVAGKPYEDLK	FALSE	NA	0.254569	NA	0.252129
796	ILSDIQDGTFAK	5.94382	878660	57559.7	0.0655085		AAEVAVPALVVK	FALSE	NA	0.575625	0.471663	0.32558
797	QLGVTTGAQAK	5.94374	878488	61482.1	0.0699862		AAEVFGDQLPQFQAHAK	FALSE	0.0156762	0.0322477	0.0440644	0.0472826
798	TSSSEGQVTIVGGSK	5.94357	878153	20624.6	0.0234863		AAEVGVLVCASK	FALSE	NA	NA	0.229631	NA
799	DNIQGITKPAIR	5.94346	877931	28839.3	0.0328492		AAEVHLVER	FALSE	NA	NA	0.0361313	0.209597
800	IGYPDDIISNENK	5.94331	877633	17814.1	0.0202979		AAEVIDMTK	FALSE	NA	NA	0.0968956	NA
801	DEECSELSMVADK	5.94306	877124	31178.6	0.0355465		AAEVIQANLK	FALSE	NA	NA	NA	NA
802	AIADLGVDMLAAGIGNIHGK	5.94235	875697	45766.2	0.0522626		AAEVLGVPYESLK	FALSE	0.00929162	0.0580118	0.0705331	0.0608931
803	IAGEGLPGVFNVSAR	5.94228	875539	3436.26	0.00392474		AAEVNADVLLVSQTVTQK	TRUE	0.309156	0.105098	0.0681199	0.0777138
804	VTDDDAPNTPAWK	5.94223	875447	41491.9	0.0473951		AAEVPAEVK	FALSE	0.0323035	NA	NA	NA
805	SAINYVSDVR	5.94171	874393	28738.9	0.0328672		AAEVPDAIR	FALSE	NA	NA	0.0107773	NA
806	NAYFECIHEMK	5.94155	874070	94487.8	0.108101		AAEVPDAIRK	FALSE	0.0649912	0.00970242	0.0227113	0.0318268
807	ALEDPNSEWGDK	5.94094	872841	34978.6	0.0400744		AAEVPDVVMAALR	FALSE	0.30851	0.163476	0.278914	0.0283292
808	CTFFSCMK	5.9406	872160	12913	0.0148058		AAEVPEAIR	FALSE	0.234697	0.451992	0.00349497	NA
809	TQDVFTVIR	5.94052	872006	10830.4	0.0124201		AAEVPEAIRK	FALSE	0.0729454	0.0886824	0.0285581	0.0942542
810	IGDVVGQR	5.94038	871733	#DIV/0!	#DIV/0!		AAEVQAIVTPLIYR	FALSE	0.106726	0.149536	0.0566417	NA
811	AQEINSGSEAWAEVQR	5.94005	871070	84508.4	0.0970168		AAEVQDPATGR	FALSE	NA	NA	0.208576	NA
812	LVVFLNK	5.93989	870733	#DIV/0!	#DIV/0!		AAEVQDPATGRK	FALSE	0.0505034	0.123428	0.0711741	NA
813	ANIDWVK	5.93956	870084	150648	0.173142		AAEVTAAEEVKPAEEPK	FALSE	NA	NA	NA	NA
814	SPVILQVSK	5.93935	869655	13227.2	0.0152097		AAEVTADEAVSAK	FALSE	0.00891004	0.0313088	0.129019	0.0976907
815	SVTLPCTYNTYVSDR	5.93856	868078	51211.2	0.0589937		AAEVTLIGTEK	FALSE	NA	NA	0.319524	NA
816	IQELTEHLK	5.93844	867835	183644	0.211612		AAEVTLVGTEK	FALSE	0.0817316	0.066109	0.0302914	NA
817	GVLDCPDLPLNVSR	5.93776	866481	37547.2	0.0433329		AAEVTVEIPSLEVKPGTAPDK	FALSE	NA	0.12153	NA	0.0667595
818	ATAAANSNTEVR	5.93736	865684	35915	0.0414874		AAEVVAFLNK	FALSE	NA	NA	0.0804175	0.0424354
819	SEEDFLPWER	5.9372	865365	17670.8	0.0204201		AAEVVLGVTGADINDLYDTTAAIEK	FALSE	NA	0.0767084	NA	0.115364
820	AYGENIGYSEK	5.93667	864307	16775.5	0.0194092		AAEVVLIGTEK	FALSE	NA	NA	0.139001	NA
821	EMEKNTFIIEDLK	5.93589	862764	157358	0.182388		AAEVWENIEAEKR	FALSE	NA	0.0409255	NA	NA
822	FFNILTTNTDGK	5.93543	861847	56918.6	0.0660425		AAEVWENIEDGK	FALSE	NA	0.0225071	0.0955215	NA
823	YRPVTGDVLDYDDVYSK	5.93532	861628	80600.9	0.0935449		AAEYAALQTSAAGAAK	FALSE	0.193237	0.101883	0.112044	0.0461735
824	IGEEIRK	5.93509	861165	#DIV/0!	#DIV/0!		AAEYAALQTSAMGAAK	FALSE	0.230171	0.188625	0.0719267	0.148707
825	SADLATGNLYIR	5.93388	858784	71249.1	0.0829651		AAEYAALQTSATGAAR	FALSE	0.0150481	0.0913747	0.178747	0.154544
826	KEMVEFK	5.93368	858390	#DIV/0!	#DIV/0!		AAEYAAQQTSAQGAAR	FALSE	0.0788804	0.0155918	0.101087	0.100146
827	DALLENVTVDAEGK	5.93344	857905	68965.8	0.0803887		AAEYAGDVIDNSGR	FALSE	0.26496	0.0562638	0.190413	0.0767366
828	SLYYYIQQDTK	5.93327	857562	43082.6	0.0502385		AAEYAGLQSNVTSAAK	FALSE	NA	NA	0.333921	0.452297
829	NITFGYTIPAQLTTK	5.93251	856063	44831.5	0.0523694		AAEYDALNASAGSAAR	FALSE	NA	NA	0.447265	0.00275415
830	QIADLGVDMLAAGIGNIHGK	5.9324	855864	18574.3	0.0217024		AAEYDALNCSAGSAAR	FALSE	0.0126365	0.0934959	0.10497	0.0520027
831	CLLGGMGFK	5.9321	855257	4456.15	0.0052103		AAEYDALQLGALSAAR	FALSE	NA	0.0211074	NA	0.125312
832	NLTNNNSSVGK	5.9314	853890	45630.8	0.0534388		AAEYDALQLSAGSAAR	FALSE	0.498324	NA	0.051596	0.132747
833	CCPVYSCVPK	5.93117	853427	13394	0.0156944		AAEYDAQNCSAGSAAR	FALSE	NA	NA	NA	0.00536103
834	ADVTVEGINAAMK	5.93051	852140	48083.9	0.0564272		AAEYEALQGSVK	FALSE	0.0582377	0.120823	0.105543	0.115745
835	ASQDISNYLNWYQQKPDGTVK	5.93016	851445	52183.7	0.0612883		AAEYGELQSSAQAAAR	FALSE	NA	NA	0.391756	NA
836	LLLTNCYATPSEDR	5.92946	850090	14940.4	0.0175751		AAEYIYQELDK	FALSE	NA	NA	NA	NA
837	NLDTLLHPQFDAAALK	5.92943	850028	436911	0.513996		AAEYLEAAK	FALSE	NA	NA	NA	NA
838	TPVSEHVTK	5.92932	849806	88470.4	0.104107		AAEYPIHYDWGK	TRUE	NA	0.121125	NA	0.208779
839	DASSTAIYGSR	5.92926	849688	29781.2	0.0350496		AAEYPVEK	FALSE	NA	NA	0.0522392	NA
840	AQAHINAGAR	5.92839	847995	#DIV/0!	#DIV/0!		AAEYSLMQAYYATSEAR	FALSE	NA	NA	NA	NA
841	VGVINNDPNESGYR	5.92835	847905	76555.6	0.0902879		AAFAADPIITEDIVAR	FALSE	0.278012	0.177081	0.100718	0.0227824
842	GVPATNYLSDDQLAK	5.92827	847754	48498.1	0.0572078		AAFAALAEK	FALSE	NA	NA	0.0134253	NA
843	YLAVNSTGK	5.92809	847410	34238.7	0.0404039		AAFAGIDLASVPVQVAAGASAK	FALSE	NA	0.15643	NA	0.513945
844	ADLGAAQNR	5.92741	846079	225796	0.266873		AAFALHHAFSEK	FALSE	NA	NA	0.0605905	0.0309462
845	AFIFPQESSTAYVSLIPK	5.92595	843246	230222	0.273018		AAFANMNAGR	TRUE	NA	NA	NA	NA
846	GGMTSHAAVVAR	5.92559	842540	115579	0.137179		AAFAQAEASYVSAK	FALSE	NA	NA	0.122585	NA
847	TATTEQAQEVCK	5.92557	842501	25938	0.0307869		AAFDGSGSFDAECFK	FALSE	0.0563167	0.157942	0.0160735	0.0331705
848	GTITATTPEK	5.92429	840012	46039.4	0.054808		AAFDHNYAK	FALSE	0.0550545	0.160983	0.102423	0.140068
849	SNLMKAFDEESNTPIMR	5.92381	839084	#DIV/0!	#DIV/0!		AAFDKDYAK	FALSE	NA	NA	0.0269367	NA
850	NAINYVSGVR	5.92379	839056	61080.5	0.0727967		AAFDKYPEYR	FALSE	0.130346	0.18743	0.045081	NA
851	LPYHATLGIQR	5.92334	838180	106863	0.127494		AAFDLGIPEVGYK	FALSE	0.0222057	0.159598	0.05375	0.0560368
852	GVAENTFTSQALNSTR	5.92326	838035	31726.6	0.0378583		AAFDSFATNYEK	FALSE	0.133254	NA	0.202345	NA
853	DAQDGISNTFTIIPNALGK	5.92284	837214	37410.2	0.0446842		AAFEAANPGVTVELTVDK	FALSE	0.180361	0.0655736	0.148995	0.0189705
854	WLLSCNR	5.92264	836839	#DIV/0!	#DIV/0!		AAFEAGADHATHLYNAMPPLAHR	FALSE	NA	NA	0.0234099	0.194888
855	EMTTAQASAVNVEK	5.92264	836832	38967	0.0465649		AAFEAGVR	FALSE	NA	NA	0.00356301	NA
856	LVVQQTGDWNADNAK	5.92185	835306	71002.5	0.0850018		AAFEAGWR	FALSE	0.051464	0.519458	0.0675831	NA
857	EGSLYTDAEGK	5.92153	834705	29650.8	0.0355225		AAFEDESGK	FALSE	NA	NA	NA	NA
858	VGAATETEMK	5.92119	834052	61895.1	0.07421		AAFEDLLAR	FALSE	NA	NA	NA	NA
859	LNVISNLIEK	5.9211	833870	61965.2	0.0743104		AAFEEAEHAAK	TRUE	0.115982	0.109947	0.0751892	0.139557
860	NGESLSEGDR	5.92074	833180	10932.6	0.0131215		AAFEEQTGAK	FALSE	0.092787	0.117119	0.0744983	0.36677
861	QEYDESGPSLVHR	5.9206	832914	24895.9	0.0298901		AAFEFHNAFNETGDMR	FALSE	NA	NA	NA	NA
862	LDNVVFR	5.91977	831329	#DIV/0!	#DIV/0!		AAFEGDTGK	FALSE	NA	NA	0.155494	NA
863	MSEYGLQLR	5.91962	831034	321894	0.387341		AAFEGETAK	FALSE	NA	NA	NA	NA
864	MFEELFR	5.91815	828223	#DIV/0!	#DIV/0!		AAFEGETGK	FALSE	0.0881926	NA	NA	0.100928
865	GLIDLFEMK	5.918	827946	24071.5	0.0290737		AAFEGLDQNTVR	FALSE	NA	NA	0.0970614	0.0632846
866	AGHYAVGQFNINNLEWTK	5.91697	825980	56412.9	0.0682981		AAFEGNLHK	FALSE	0.159326	NA	0.116591	0.179711
867	SIDIAHTNLKPGK	5.91654	825166	85664.6	0.103815		AAFEINGEK	FALSE	NA	NA	0.24093	NA
868	DTNNYIVEVTK	5.91623	824575	54774.2	0.0664272		AAFENLGDESNDFVR	FALSE	0.0992137	0.10806	0.143838	0.0842713
869	IVCLVLDK	5.91509	822407	22266.8	0.0270751		AAFEQSFQQIEK	FALSE	NA	NA	0.0664487	NA
870	VEEGTVATINVSAK	5.91461	821514	65799.9	0.080096		AAFESGQTTK	FALSE	NA	NA	0.090098	NA
871	LPTIDPIEIDK	5.91349	819382	28489.8	0.0347699		AAFETNILGTDDSK	FALSE	NA	0.340069	0.197902	0.360737
872	GDDDVASVVK	5.9131	818654	76861.4	0.0938875		AAFEVQADGSVK	FALSE	NA	NA	0.0894057	NA
873	AHLMVDR	5.91204	816658	178981	0.219163		AAFEVQTSETK	FALSE	NA	NA	NA	NA
874	DADIPVIFFNR	5.91188	816352	15161	0.0185717		AAFFNLK	FALSE	NA	NA	NA	NA
875	VSQVDDTR	5.91145	815542	1791.81	0.00219708		AAFGEDYAAIAQHYIDYGRK	FALSE	NA	0.315523	0.238888	0.120998
876	TATPEIDLATLEWIDTPDGR	5.91084	814398	148031	0.181767		AAFGNDANAAYNHYLTYGIK	FALSE	0.0441403	0.16378	NA	0.0540729
877	NLPWGELK	5.91079	814304	149865	0.184041		AAFGVILITTK	TRUE	NA	NA	0.0935859	NA
878	GNWGYLDQAAALR	5.91045	813678	56939.9	0.0699785		AAFGVILVTTK	FALSE	NA	NA	0.0778457	NA
879	VGEEVYAK	5.91002	812874	80255.2	0.0987302		AAFGVLLITTK	FALSE	0.094533	0.0958392	NA	0.0421914
880	AAINFTISEVK	5.90832	809687	46593.1	0.0575445		AAFGVVLITTK	TRUE	NA	NA	NA	NA
881	LSVSNVGDWAAK	5.90825	809558	7815.65	0.00965423		AAFIEPTYEDGNK	FALSE	0.0257884	0.0615665	0.331676	NA
882	LTLMSESLR	5.90799	809080	#DIV/0!	#DIV/0!		AAFIGQVMTGKYTGR	TRUE	NA	NA	NA	NA
883	TYNPYTPSR	5.90755	808256	29357.4	0.0363219		AAFIQQYLIIK	FALSE	NA	0.279086	NA	0.00621556
884	DGTDSGLLGR	5.90744	808048	18369.9	0.0227337		AAFKVSTQEAMASTEITFK	FALSE	NA	NA	NA	NA
885	IAQEIGLGNR	5.90712	807464	53855.2	0.0666967		AAFLEQIKPQAQK	FALSE	NA	0.0460708	0.0676536	0.204901
886	LHVDPENFR	5.90689	807034	93057.2	0.115308		AAFMVDYVK	FALSE	0.114905	0.202961	0.000792427	0.334677
887	ENTATLTVDAGR	5.90686	806972	23636.7	0.0292906		AAFNEALGELLR	FALSE	NA	0.0285305	0.135546	0.0407811
888	VDNTQTINGVITSR	5.9051	803703	98935.7	0.1231		AAFNPGYHYNFK	FALSE	0.390165	0.0492374	0.150658	NA
889	SSFIDDAFALAR	5.90498	803484	28599.3	0.0355941		AAFPSITSVSNTLPGAGQK	FALSE	NA	0.0754188	0.0690867	0.0208122
890	HTTDLDASK	5.90461	802804	28153	0.0350683		AAFQVQGSWEYEGLK	FALSE	0.763221	NA	0.116136	NA
891	TEFDVELTEVGPNK	5.90452	802643	35758.5	0.044551		AAFSALAEK	FALSE	NA	NA	NA	NA
892	YIGADTDVPAGDIGTGAR	5.90449	802581	36680.8	0.0457036		AAFSLDSK	FALSE	NA	NA	0.0144866	NA
893	EELIGVNAGIVK	5.90417	801999	32761.7	0.04085		AAFSLDSKEPTGDYK	FALSE	0.0229606	0.290515	0.196929	NA
894	DWTQVYNTASTR	5.90413	801924	89899.6	0.112105		AAFSNIIPSSTGAAK	TRUE	0.00389696	NA	NA	NA
895	TSSNVLGIIQGAVEPDR	5.90356	800860	89031.5	0.11117		AAFSPNLEMGYALAEVIR	TRUE	NA	NA	NA	NA
896	EVFSVELPTLPADATK	5.90312	800050	29234.7	0.0365411		AAFSPTVTLGWNLAK	FALSE	NA	NA	NA	NA
897	MEDALAATR	5.90255	799009	14580.8	0.0182486		AAFSVRDMR	FALSE	NA	NA	NA	NA
898	AEISLTGK	5.90217	798304	#DIV/0!	#DIV/0!		AAFTDTGTWAHNAIK	FALSE	NA	NA	0.149249	NA
899	NLAAGANPIVLR	5.90189	797794	48489.9	0.0607799		AAFTGAASVLDGEVIDK	TRUE	0.0417257	0.0978529	0.104996	0.106844
900	AADDAAGLSVSEK	5.90175	797527	39590.7	0.0496418		AAFTGAASVLDGEVIDKK	TRUE	0.0801258	0.0513052	0.0151059	0.300267
901	INTGAVVENSMLTDGCR	5.90119	796507	304426	0.382201		AAFTGAASVVDGDVVDR	FALSE	0.0632132	0.119382	0.0384432	0.155915
902	CLLYALNGGVDEVTK	5.90099	796145	17090.3	0.0214663		AAFTQLTDTAK	FALSE	0.122696	0.423435	0.0409199	NA
903	ADAESYLGEK	5.90093	796022	110490	0.138802		AAFTQLTDTAKK	FALSE	0.150233	0.130159	0.130366	NA
904	GIYMSALMSSVMGMSAK	5.90079	795776	#DIV/0!	#DIV/0!		AAFTQLTEIAK	FALSE	NA	0.114304	NA	0.237185
905	FSALSEENAK	5.90008	794476	#DIV/0!	#DIV/0!		AAFTQLTELAK	TRUE	0.0615459	NA	0.128249	NA
906	VLDELTLAR	5.89988	794112	19859.6	0.0250085		AAFTQLTQTAK	TRUE	0.254166	0.259966	0.0479427	0.0911389
907	VAVTTLAK	5.89987	794091	#DIV/0!	#DIV/0!		AAFVASGHR	FALSE	0.134399	0.11361	0.0443242	0.176835
908	VNYPVSGGTTK	5.89987	794082	31182.7	0.0392688		AAFVDNWAAEK	FALSE	0.0828523	0.145751	0.0472262	0.115237
909	DAGIPVIIVDR	5.89972	793812	62400.5	0.0786086		AAFWNAYQDGK	FALSE	0.0617472	0.168674	0.0629567	0.312179
910	AAQGILTVR	5.89971	793800	164709	0.207494		AAFYLAEACR	FALSE	NA	NA	0.0813904	NA
911	AAEALDAAKK	5.8988	792136	159230	0.201013		AAGAADFTEDQAK	FALSE	NA	0.0844022	0.00503425	0.0418813
912	VSEFTADSADVLK	5.89865	791856	51113.2	0.0645486		AAGAAIGSSR	TRUE	NA	0.398996	0.122362	NA
913	VPTPTGSTTILVAVVK	5.89854	791659	28418.1	0.0358969		AAGAAIGSSRPVAETLK	TRUE	NA	0.23894	NA	0.09401
914	FLNAYYDTK	5.8983	791229	10659.1	0.0134716		AAGAALGSSR	FALSE	NA	NA	NA	NA
915	EAIQATAR	5.89805	790774	#DIV/0!	#DIV/0!		AAGAAVGSSRPVAETHK	FALSE	0.317982	0.159035	0.353588	0.027278
916	MVVQHNMSALNTNR	5.8972	789228	#DIV/0!	#DIV/0!		AAGAAVGSSRPVAETLK	FALSE	NA	NA	NA	0.25788
917	HFDMNLTR	5.89677	788444	66420.6	0.0842427		AAGAAVNVAGSSVK	FALSE	NA	0.0483867	0.0566891	0.123036
918	ISEFEDVIGQR	5.89673	788370	132456	0.168013		AAGADFVGDMDMVEK	FALSE	0.0279907	0.0222267	0.120559	0.0391491
919	IIAYFNQK	5.89637	787717	335721	0.426195		AAGADFVGEMDLVEK	TRUE	0.0187305	0.0703417	0.0654158	0.0259561
920	LILTTAINPTPAGEGK	5.89581	786709	55888	0.0710402		AAGADFVGEMDMVEK	FALSE	0.0769835	0.0293524	0.0596583	0.112618
921	MLSITQGTLNK	5.89503	785288	83042.9	0.105748		AAGADFVGLDEYVEK	FALSE	0.164251	0.114241	0.0847649	0.0700929
922	NLLHVTDTGVGMTR	5.89487	784994	#DIV/0!	#DIV/0!		AAGADIVGDDDLVEQIK	FALSE	NA	0.0150338	0.013597	0.0302324
923	QGFEVYTAAEAAK	5.89453	784389	24506.3	0.0312425		AAGADQAVLTLK	FALSE	NA	NA	0.0981801	0.0808577
924	LYNNQVFIADNIK	5.89407	783551	12590.8	0.0160689		AAGADQYIDLTTR	FALSE	NA	NA	NA	NA
925	VLLFNDGAITGR	5.8939	783247	39131.3	0.0499603		AAGADSVGAEDLVAQVK	FALSE	NA	NA	NA	NA
926	INTVLQSAFFK	5.89389	783239	38061.6	0.0485951		AAGADYLIAIGGGSSMDTAK	FALSE	NA	NA	0.48788	NA
927	EPDLSSDIKER	5.893	781624	67585.3	0.0864678		AAGADYVADNDTVAK	FALSE	0.107462	0.189332	NA	0.0175094
928	VNDGEGQVLLTYK	5.8924	780546	25412.2	0.0325569		AAGADYVGEMDLVEK	TRUE	0.175257	0.163195	0.0496857	0.106289
929	VTLTPEEEAR	5.89205	779912	42313.3	0.054254		AAGADYVGEMDMVEK	FALSE	NA	NA	0.0466147	0.0597161
930	GFFELFPSVSR	5.892	779821	4189.2	0.005372		AAGADYVGGDELIPK	FALSE	0.0591052	0.0772334	0.0221884	0.0565336
931	GTTWQACPGVLVYR	5.89199	779819	27468	0.0352236		AAGADYVGLDEYIDK	FALSE	0.0656707	0.0851098	0.0509842	NA
932	APEPVEIR	5.89174	779372	32124.2	0.041218		AAGADYVGLDEYIDKIK	FALSE	0.0379184	0.056945	NA	NA
933	DPNGAAATYAIDAIADAVAK	5.89167	779244	14522	0.018636		AAGADYVGLDEYIEK	FALSE	0.0125173	0.0518471	0.00642326	0.0648595
934	GSALGALNGEPQWEEK	5.89138	778715	26927.8	0.0345798		AAGADYVGLDEYVDK	FALSE	NA	NA	0.0894494	0.287724
935	EVETLAGGDASGR	5.89108	778174	23254.1	0.029883		AAGADYVGLDEYVDKIK	FALSE	NA	NA	NA	NA
936	ADGLNTENLSLADQK	5.89071	777523	41800	0.0537605		AAGADYVGLDEYVEKIK	FALSE	NA	NA	0.0604553	0.0403289
937	VTVYDEVEK	5.89002	776280	#DIV/0!	#DIV/0!		AAGAEMKYEVGTMIEVPR	FALSE	NA	0.0916656	NA	NA
938	IRDTDMASEMVEYSK	5.88981	775903	525314	0.677035		AAGAENDFR	FALSE	NA	NA	0.0261107	NA
939	EYTLADGSK	5.88948	775316	34564.7	0.0445814		AAGAGLGGVLTPTGVGTIIADGK	FALSE	NA	NA	NA	0.0429671
940	QLDSLLHPQFDAAALK	5.88919	774807	9485.59	0.0122425		AAGAMPFNDPYLPK	FALSE	NA	0.0425672	NA	0.0677692
941	LTYSIASTK	5.88913	774687	45474.8	0.0587009		AAGAPVTSIAGSEDFTK	FALSE	NA	NA	0.142719	NA
942	SNLMKAFNEESNTPIMR	5.88907	774590	#DIV/0!	#DIV/0!		AAGASALGVNYLDFSDTR	FALSE	0.000685871	0.111898	0.0327272	0.169316
943	IHLTPDFLAGK	5.88871	773944	110516	0.142795		AAGATDGDITVK	FALSE	NA	NA	0.0912139	NA
944	VDAENGATAGK	5.88832	773247	60249.5	0.0779175		AAGATPLANENADK	FALSE	0.149774	0.00541914	0.0955305	0.0176861
945	LNSVTTEDTATYYCAR	5.88807	772811	57923.7	0.074952		AAGATSILALGGGSPMDVAK	FALSE	0.0827969	0.0501413	0.0942271	0.0296792
946	MDFTLSK	5.88793	772564	32555.9	0.0421401		AAGAVLMNMETK	FALSE	NA	NA	0.18208	NA
947	MYVPNKGYMR	5.88762	771997	#DIV/0!	#DIV/0!		AAGAVSADITADK	FALSE	NA	NA	0.101893	NA
948	VLGGADTWATSQTIAGAIR	5.88747	771744	12126.6	0.0157132		AAGAYNLVSTK	FALSE	NA	NA	0.0764044	NA
949	FWGLGADGTVGANK	5.88705	770992	53341.3	0.0691854		AAGAYSLVSSK	FALSE	NA	NA	0.0332366	NA
950	LTDGYQPSALK	5.88694	770803	44384.1	0.0575816		AAGCAENLER	FALSE	NA	NA	0.077145	NA
951	LTPEQQADVISR	5.88641	769861	13452.6	0.017474		AAGDADVVDFGMR	FALSE	NA	NA	NA	NA
952	AADDAAGLSISQK	5.8862	769488	#DIV/0!	#DIV/0!		AAGDDGYLYMLDNTNAK	FALSE	0.192168	0.132682	0.0896332	0.0512117
953	VVISGGGVSNSK	5.88593	769004	18109.1	0.0235488		AAGDDLVDTDKGESK	FALSE	NA	0.150445	0.123487	0.0415141
954	VTALMPWVQEILEAN	5.88526	767824	51170.5	0.0666435		AAGDGVLSAK	FALSE	NA	NA	NA	NA
955	FDYDFDLVSGR	5.88474	766904	17534.8	0.0228644		AAGDTELAPGVNQSVR	FALSE	0.0495913	0.166949	0.0634276	0.0936467
956	TVSYSVDNPAIAEVVK	5.88472	766873	66280	0.0864289		AAGDVGNVNYK	FALSE	NA	NA	0.271168	NA
957	GITTVVFDR	5.88472	766863	#DIV/0!	#DIV/0!		AAGDYEALQLLPK	TRUE	0.0833482	0.0479042	0.706154	0.0759564
958	YVIYGNHR	5.88425	766040	82643.8	0.107884		AAGDYEALQSLPK	TRUE	0.244368	0.214007	0.0149015	0.645269
959	QVVQSVIDSGEK	5.88384	765312	40072.8	0.0523615		AAGDYEGLQLLPK	FALSE	0.0820662	0.0669257	0.0496345	0.0742157
960	LGGDDFDQK	5.88375	765148	48806.4	0.0637869		AAGEADITVASAVRPAVMAK	FALSE	NA	0.155572	NA	0.163445
961	LLDEAQAGDNVGLLLR	5.8836	764898	51735.8	0.0676375		AAGEAFEELAPEKR	FALSE	NA	NA	0.192272	NA
962	NFVINFK	5.88358	764851	27448.5	0.0358873		AAGEAQQDLEGLQTMR	FALSE	NA	NA	NA	NA
963	IVVFMNK	5.88345	764621	37991.4	0.0496866		AAGEDTTTNPSVILATK	FALSE	0.318129	0.545776	0.0536547	0.294318
964	NLDNVVENTTSAESSIR	5.88313	764061	87384.5	0.114368		AAGEGGNVDYK	FALSE	NA	NA	NA	NA
965	FVVEPLER	5.88188	761863	#DIV/0!	#DIV/0!		AAGEGGNVNYK	FALSE	NA	NA	NA	NA
966	LQAGDDVSK	5.88083	760021	49709.4	0.0654052		AAGEHYTSVDDER	FALSE	0.197948	0.125182	0.230174	0.0595744
967	YGNDDDRVDLIAQDVVHK	5.88064	759700	112230	0.147729		AAGEHYTSVDDERK	FALSE	NA	0.0136752	NA	0.179136
968	FNSTVPTGTVK	5.88016	758862	36271.7	0.0477975		AAGELEDMTFDEYR	FALSE	NA	NA	NA	NA
969	PLNFLACNAPIK	5.88009	758740	14866.7	0.0195939		AAGEMRAFCAALDEAASASDDAHEAER	TRUE	NA	NA	NA	NA
970	ANADYSGTAIK	5.88008	758716	1944.25	0.00256255		AAGENADAPR	FALSE	0.0269522	0.0669549	0.0655621	0.0742669
971	YQLDPTASISAK	5.87975	758146	56029.5	0.0739033		AAGENVTMVVEK	FALSE	NA	NA	0.0627914	NA
972	IVVFLNK	5.87934	757432	#DIV/0!	#DIV/0!		AAGESAQLMAK	FALSE	NA	NA	NA	NA
973	DAINYVSGVR	5.87857	756082	148110	0.195892		AAGESMIPTTTGAAK	TRUE	0.0512842	0.0920596	0.0461166	0.0168747
974	PTIQQLVR	5.87837	755744	197803	0.261732		AAGETEILSLVR	FALSE	NA	0.0832957	NA	0.140014
975	TVTLELLDNGAGADATK	5.87796	755029	50602.3	0.0670204		AAGEVWTEEEIEK	FALSE	NA	0.0545542	0.0281436	0.106407
976	ASQGILTVR	5.87586	751374	168908	0.224799		AAGFAVAPIFMPQSSENNNR	FALSE	0.241561	0.323494	0.230526	NA
977	YLAVNSAGK	5.87576	751204	7237.25	0.00963419		AAGFDPYEIVK	FALSE	0.0401691	0.0421675	NA	0.0358586
978	LDDEEFIIVK	5.87534	750480	39947.3	0.053229		AAGFETILTFSDNDSGR	FALSE	NA	0.0734225	0.0626548	NA
979	HSSDEEPFASLAFK	5.87502	749924	16296	0.0217302		AAGFETILTYSDDK	FALSE	NA	NA	0.107929	0.112895
980	VESGLDNGFVTVPGVSK	5.87459	749189	59819.1	0.0798451		AAGFETVLTYSDNDSGK	FALSE	NA	NA	0.0512461	NA
981	VDTTNLTPK	5.87402	748208	77165.3	0.103133		AAGFGTTQGAIEAGK	FALSE	0.0216245	0.105939	0.272668	0.360934
982	STVAGVVTTTK	5.87391	748011	46865.3	0.0626532		AAGFISAEEVK	FALSE	NA	NA	0.0493173	NA
983	GYDIIEGTITK	5.87379	747806	164052	0.219378		AAGFISEEETGYMSR	FALSE	0.077545	0.279703	0.0573566	0.158861
984	IQVFEGTVLK	5.87368	747624	40417.8	0.0540617		AAGFISEEEVGYMGK	FALSE	0.110909	0.0398856	0.164601	0.0970418
985	YLSFTAGNQDTTAVFK	5.87334	747025	97530.9	0.130559		AAGFISEEEVSYMTK	FALSE	0.0499114	0.0209218	0.0383597	0.0331179
986	TAYVPAISYNTNK	5.87322	746826	70141.9	0.09392		AAGFISQEEVSYMEK	FALSE	NA	0.0055216	0.0791083	0.0364431
987	SGFAPIIGTR	5.87286	746214	40822.9	0.0547067		AAGFISSAQPVK	FALSE	NA	NA	0.462115	NA
988	LSWTFEEVDSK	5.87259	745738	13204.6	0.0177068		AAGFTLEAGTNPNEAK	FALSE	NA	0.117758	0.0936918	0.624338
989	SFGGAQVSR	5.87234	745321	#DIV/0!	#DIV/0!		AAGFTLYQGNAYTSDR	FALSE	0.0656973	0.0575448	0.17544	0.0406525
990	DEALVQLLLGR	5.8723	745250	33735.4	0.0452671		AAGFTPTVTWTSSSASATITGTGNK	FALSE	0.0686508	0.0574515	0.141416	0.365433
991	GDLYYFGTER	5.87208	744876	35167.6	0.0472127		AAGFVSEEEVGYMSK	FALSE	0.0310372	0.0380219	0.0758618	0.0572107
992	VELITPIAIEK	5.87191	744579	112583	0.151203		AAGGDAAGGGGAAGGGDAAGGDAAGGVEK	FALSE	NA	0.191821	0.23999	0.114681
993	SDLVGITADQVK	5.87125	743450	24670	0.0331831		AAGGDAGELASMLHVDK	FALSE	NA	0.0674386	0.128643	NA
994	TSIATVSSK	5.87121	743380	75469.1	0.101522		AAGGDNFVDLAGGAGGYVK	FALSE	NA	NA	NA	NA
995	IAALNAETGK	5.87103	743069	98597.5	0.13269		AAGGDTIDLEWDVTAGK	FALSE	NA	NA	NA	NA
996	MIEKINR	5.87096	742951	16464.3	0.0221606		AAGGEALAVPCDISDK	FALSE	0.0383665	0.0573598	0.00981001	0.0777237
997	DLEFGTGGLRGIMGAGSNR	5.87093	742899	#DIV/0!	#DIV/0!		AAGGIASLADAEEMIR	FALSE	NA	NA	0.0199344	0.0648523
998	ASILGFACK	5.87064	742397	26779.1	0.0360712		AAGGIASLDDAQEFIK	FALSE	0.0989647	0.0344164	0.0843288	0.0941742
999	ELPGVVAADDK	5.87046	742090	82513	0.11119		AAGGIASMDDAEK	FALSE	0.076723	0.0728197	0.0798217	0.028135
1000	GAQPSDTVR	5.87012	741514	#DIV/0!	#DIV/0!		AAGGIPVELDQVVSNVVGYDAEGK	FALSE	NA	0.0709554	NA	0.0833763
1001	NGEITDETR	5.86984	741037	19573.2	0.0264133		AAGGISSLDDAEK	FALSE	NA	NA	0.079435	NA
1002	YGSLFDATQTMVAK	5.86953	740500	22518.4	0.0304097		AAGGISSMEDAEK	FALSE	NA	NA	0.163964	NA
1003	EMIEGILK	5.86911	739795	#DIV/0!	#DIV/0!		AAGGISSMNDAEQFLELGADR	FALSE	NA	0.253094	NA	NA
1004	YGSLFDATQTMVSK	5.86882	739294	27801.9	0.0376061		AAGGISTLEDLEAFVAEGCDR	FALSE	NA	NA	NA	0.173916
1005	GEAQLYDGQGNAVSGVGLK	5.86808	738034	26708.8	0.0361891		AAGGISTTEDALK	FALSE	0.0276714	0.0531056	0.529944	0.180037
1006	AAINTVSDVR	5.86784	737626	57456.7	0.077894		AAGGLAIIGTER	FALSE	NA	NA	0.0232328	NA
1007	IDAPGTEGEDGTNSK	5.86735	736796	29798.7	0.0404437		AAGGLFILGTER	FALSE	NA	0.0310995	NA	NA
1008	DGIVQQVDSPQK	5.86709	736364	34980.9	0.0475049		AAGGLMIIGTER	FALSE	NA	NA	0.0505513	NA
1009	TGEYLSR	5.86689	736023	#DIV/0!	#DIV/0!		AAGGLNAAESQPQAK	FALSE	NA	0.302614	NA	NA
1010	ITISTSDGLNIR	5.86679	735857	146427	0.198988		AAGGNIIPSSTGAAK	TRUE	0.195002	NA	0.115496	0.0168147
1011	VDAMNAAGNK	5.8666	735528	20875.9	0.0283822		AAGGNIIPSTTGAAK	FALSE	0.0195202	0.0037065	0.076362	0.149571
1012	LGFEGGQMPLQR	5.86644	735257	23674.9	0.0321996		AAGGNPVCVDACPLR	FALSE	NA	NA	NA	NA
1013	VYIVEENDPYIEER	5.86541	733512	#DIV/0!	#DIV/0!		AAGGNVVEINDK	FALSE	NA	NA	0.0163436	0.0999522
1014	QSGAIIHTVALGPAAAK	5.86503	732870	156487	0.213527		AAGGQLVVIDAIK	FALSE	0.0693536	0.0483217	0.155641	0.0916045
1015	LSTPNNEK	5.86454	732050	#DIV/0!	#DIV/0!		AAGGSELIGVTCGNGVEASAK	FALSE	NA	NA	0.235997	NA
1016	MVNDVEPK	5.86329	729941	27198.6	0.0372613		AAGGSFDETNGPK	FALSE	0.149612	0.0503262	0.0367267	NA
1017	ANEVQAAIAK	5.86283	729165	30718.6	0.0421285		AAGGTEAAMTVLVADYVR	TRUE	NA	NA	NA	NA
1018	AALEAGVDK	5.86279	729104	130842	0.179456		AAGGTNVLAEGQFHER	FALSE	NA	NA	0.165056	NA
1019	ATGSLYDEER	5.86278	729091	47461	0.0650961		AAGGTVYTAEEAK	TRUE	0.123853	0.0604307	0.0560034	0.123477
1020	QNFGQVSNAFIR	5.86209	727924	11311.2	0.015539		AAGGVATTEDAVAYYTIIK	FALSE	NA	NA	NA	NA
1021	VDDNTAENLQSAESR	5.86154	727007	20443.6	0.0281202		AAGGVATTEDAVK	TRUE	NA	NA	0.147108	0.0908364
1022	DTGYYGFLLPAK	5.86149	726926	100425	0.13815		AAGGVILITTR	FALSE	0.0686304	0.0785219	0.0307763	0.165869
1023	EIGYLYGQYR	5.86124	726501	78694.3	0.10832		AAGGVLDADTK	TRUE	NA	NA	NA	0.105051
1024	NEGLHFR	5.86004	724510	1943.13	0.00268199		AAGGVSTAEDAVK	FALSE	0.0291651	0.00228816	0.0572539	0.0830823
1025	SIFDVQVK	5.85996	724368	17565.2	0.0242491		AAGGVSTTEDALK	FALSE	0.0287508	0.0234257	0.0647403	0.0409945
1026	ANPDANVVIK	5.85977	724050	106727	0.147403		AAGGVSTTEDAVK	FALSE	0.124062	0.0826198	0.148318	0.0556109
1027	TTVDGGTVLGQGEAGTFK	5.85955	723690	13434.3	0.0185637		AAGGVVLITTK	TRUE	NA	NA	0.894028	NA
1028	GSDLTAEAK	5.8585	721937	4538.21	0.00628616		AAGGYELEGK	FALSE	NA	NA	NA	NA
1029	GADASAITTAAGAGAGTGK	5.85835	721686	102827	0.142482		AAGHHDGGYSTWR	FALSE	NA	NA	NA	NA
1030	EAPGFVVNR	5.85821	721461	#DIV/0!	#DIV/0!		AAGHSFQEILTR	FALSE	NA	0.276137	NA	NA
1031	FLDAYYADK	5.85738	720070	25395.7	0.0352684		AAGIAGTSLLSEDFR	FALSE	NA	0.0677167	NA	0.0342734
1032	ELAHEDTCPE	5.85719	719767	109344	0.151916		AAGIAHEFDGADK	FALSE	0.0502335	0.102976	0.0525671	NA
1033	NVIPETSSR	5.85717	719731	#DIV/0!	#DIV/0!		AAGIALTDTFVK	TRUE	0.0366565	0.0598499	0.015649	0.123771
1034	STFGALQNR	5.85691	719298	98866.8	0.137449		AAGIDEIIAAR	FALSE	NA	NA	0.0276216	NA
1035	YYCTVIDAPGHR	5.85685	719200	42658.7	0.059314		AAGIDEVTAELQR	FALSE	0.032064	0.0335851	0.124736	0.0486765
1036	EASTCPDVSHNPDPCSLNPHRR	5.85591	717648	38728.9	0.0539665		AAGIDGFYINR	FALSE	NA	NA	0.0133682	NA
1037	NLGVNQSGLNK	5.85557	717079	28577.8	0.039853		AAGIDQVFVQDNQSASK	FALSE	0.138071	0.0746144	0.0804135	0.123209
1038	LSLEDVVAYAK	5.85539	716793	59744.7	0.08335		AAGIDQVFVQDNQSASVK	FALSE	0.23191	0.14876	0.0472439	0.0431699
1039	VNYAPTESGK	5.85503	716198	19840.4	0.0277024		AAGIDQVFVQDNQSSSVK	FALSE	NA	NA	0.00440845	NA
1040	LSPESATLAK	5.85458	715447	1354.82	0.00189366		AAGIDVVVFDR	FALSE	0.181544	NA	0.504167	0.00152344
1041	TWPLHSPNVEK	5.85299	712838	#DIV/0!	#DIV/0!		AAGIELDLVDVGSNSDK	FALSE	0.0393608	0.153942	0.156909	0.137053
1042	MVAGLEDISSGELK	5.85276	712465	16631.2	0.0233431		AAGIENFIHVR	FALSE	0.0707379	0.251072	0.0482618	NA
1043	DIQMTQTTSSLSASLGDR	5.85275	712435	72184.7	0.101321		AAGIENVLALR	FALSE	NA	NA	0.0550836	NA
1044	TPYSEGLR	5.85247	711990	#DIV/0!	#DIV/0!		AAGIETVVFDR	FALSE	NA	NA	0.37295	NA
1045	AGESDPFSFEITK	5.85227	711650	8169.23	0.0114793		AAGIEYTINQIDEYR	FALSE	0.079162	0.0398125	0.0362559	0.102044
1046	ENETLDSALR	5.85149	710373	#DIV/0!	#DIV/0!		AAGILLPITSLPSK	FALSE	0.0161643	0.11548	0.0228548	0.0289039
1047	DMGVYTLDMTDENYR	5.85101	709591	28580	0.0402767		AAGIMAQLMAK	FALSE	NA	NA	0.0391171	NA
1048	NYNTNTSALAK	5.85093	709466	17351.5	0.0244572		AAGINDFIHVR	FALSE	NA	0.00619317	0.174532	NA
1049	TPVEVNEAPGFVVNR	5.85015	708196	66058.3	0.0932769		AAGINDFVHVR	FALSE	0.0658777	0.146172	0.0913118	NA
1050	VAVQDGVATVMYTSEVLMDTQQAK	5.84998	707921	76497	0.108059		AAGIPIIAYDR	FALSE	0.185959	NA	0.0474035	0.0200118
1051	LINNIMLDGKK	5.84994	707854	344843	0.487167		AAGIPPLFMINQK	FALSE	NA	NA	NA	NA
1052	LLNDEDPVVVTK	5.84967	707409	41427.1	0.0585617		AAGIPTVLINR	FALSE	NA	NA	0.0160082	0.00726894
1053	FTPSGVTASEK	5.84961	707310	43852.2	0.0619986		AAGIPVIAYDR	FALSE	NA	NA	NA	NA
1054	DGLLYHTR	5.84954	707200	#DIV/0!	#DIV/0!		AAGIPVMIVFEGMGAAGK	FALSE	0.268277	0.0921192	NA	0.148836
1055	VVIEAEDNQDYALK	5.8493	706805	88942.8	0.125838		AAGIQLTPTFVK	FALSE	0.0320257	0.0397243	0.0326457	0.0104862
1056	LTTVEEFEAATER	5.84905	706399	13611.4	0.0192687		AAGISEGLVR	FALSE	NA	NA	NA	NA
1057	IEDNWILR	5.84886	706084	21300.4	0.030167		AAGITDVVFDR	FALSE	0.0156405	NA	0.0287694	NA
1058	NNVVAGYDIALLR	5.84866	705769	60719.6	0.0860334		AAGITPFAFQFK	FALSE	0.128023	0.0831597	0.0782847	0.020296
1059	TYNFLPEYLASTQK	5.84863	705719	49664.1	0.0703737		AAGIYDEYGSLTPGK	FALSE	NA	NA	NA	NA
1060	EQGVTMDFIR	5.84841	705364	40459.6	0.0573598		AAGIYFNPSLDITR	FALSE	NA	NA	0.00270001	NA
1061	LDDPATDPDVEGWK	5.8484	705346	357472	0.506804		AAGIYPYFR	FALSE	NA	NA	NA	0.066363
1062	ANDEILK	5.84836	705284	#DIV/0!	#DIV/0!		AAGLADGQYDLGGQNVTVK	FALSE	0.0399233	0.0763178	0.114637	0.083459
1063	IISDCEIAADEWLVNDPSKPHCPHK	5.84802	704730	27892.5	0.0395791		AAGLADGVK	FALSE	NA	NA	0.0098436	NA
1064	ATITATVK	5.84777	704323	40242.6	0.0571365		AAGLAISEK	FALSE	NA	NA	NA	NA
1065	FDTQVNTVGVDNK	5.84744	703786	26698.2	0.0379351		AAGLDANPAWQYAAAR	FALSE	0.122967	0.19845	0.203811	0.0997393
1066	NAIVDFLNSK	5.84734	703624	#DIV/0!	#DIV/0!		AAGLDIAMICPLHGPILK	FALSE	0.107136	0.0273458	0.0956588	0.0657827
1067	EATLEQCGR	5.84693	702961	50261.2	0.0714992		AAGLDIQIICPTHGPVLK	FALSE	NA	NA	NA	NA
1068	GSVMNPVDHPHGGGEGK	5.84609	701595	#DIV/0!	#DIV/0!		AAGLDIQMICPLHGPILK	FALSE	NA	0.165065	NA	0.0250766
1069	LVAALPTLK	5.84596	701390	#DIV/0!	#DIV/0!		AAGLDIQTICPLHGPILK	FALSE	0.202621	0.104868	0.125732	0.156385
1070	GLGTDEDAIIGILAYR	5.84557	700759	39930.6	0.0569819		AAGLDIQTICPLHGPVLR	FALSE	0.0522612	0.0939823	NA	0.16861
1071	FQNATNQLDNTAR	5.84554	700713	56627.5	0.0808141		AAGLDIQVICPTHGPVLK	FALSE	NA	NA	NA	NA
1072	QLNSGADRDLLIK	5.84532	700358	44606.5	0.0636909		AAGLDITDVSIQTK	FALSE	0.106316	0.208612	0.0268352	0.160831
1073	SVVTGIEMFR	5.84463	699239	53929.8	0.0771263		AAGLDTIIEEAQK	FALSE	NA	NA	0.0344277	0.0595868
1074	DFVEILDGR	5.84408	698358	6042.76	0.0086528		AAGLDVYADEPASNK	FALSE	0.0751385	0.192026	0.0414055	0.0469527
1075	VPWVDDK	5.8437	697756	6518.82	0.00934255		AAGLDVYADEPATNK	FALSE	0.0873324	0.492276	0.053674	NA
1076	DTNMPQEMMNFTK	5.84315	696859	15121.2	0.0216991		AAGLDVYK	FALSE	NA	NA	NA	NA
1077	GAVVLPHGTGK	5.8431	696792	134654	0.193249		AAGLEEEVCVIR	FALSE	NA	NA	NA	0.0118997
1078	DGNAISENNLGK	5.84309	696763	7019.83	0.0100749		AAGLEIAMICPLHGPILK	FALSE	NA	NA	NA	NA
1079	SLVDLGLKPFEIGDVK	5.84286	696398	35571.2	0.0510788		AAGLIPWK	FALSE	NA	0.041339	0.0957905	0.065172
1080	IQHNITALNAHR	5.84228	695476	77117.1	0.110884		AAGLLEGSPIYTGEAK	FALSE	NA	NA	NA	NA
1081	EEINAAMK	5.84207	695137	#DIV/0!	#DIV/0!		AAGLMSAFMANYRPGADR	TRUE	NA	NA	NA	NA
1082	VYNQWCSVVR	5.84141	694088	26521	0.0382099		AAGLNCPVVPDVTPYK	FALSE	NA	NA	NA	0.0373061
1083	IAFQNVTADQAK	5.84039	692460	55464.4	0.0800977		AAGLNDLNPALGLLYLK	FALSE	NA	0.273811	NA	0.181903
1084	LVEIIER	5.84008	691966	126254	0.182457		AAGLNELSPALGLLYLK	FALSE	0.163737	NA	NA	0.114749
1085	EVTTEESVTVR	5.84004	691897	24660.7	0.0356422		AAGLNPYMVEIANIR	FALSE	NA	NA	NA	NA
1086	GLADELAAYGADK	5.83741	687717	101949	0.148243		AAGLSVVSVHEDLGTIQR	FALSE	NA	NA	0.048911	NA
1087	VADDDALADK	5.83733	687585	39139.5	0.0569231		AAGLTITPNNSGAGGGASK	FALSE	0.251831	0.120798	0.116735	0.0941401
1088	IIVDTYGGYAR	5.8371	687223	19989.1	0.0290867		AAGMDATHDTVHEMAK	FALSE	0.0157767	0.0125452	0.0352024	0.0506607
1089	ETVATVDNGR	5.83686	686853	42040.2	0.0612069		AAGMDAVHDTVHEMAK	FALSE	0.12242	0.0441121	0.0583004	0.0285973
1090	KYSQGNVSAVGVTYDGHTALTR	5.83652	686313	116278	0.169424		AAGMPALAQLVADGGQVVMSLR	TRUE	NA	NA	NA	NA
1091	IGPGWDQFFTAAEDLK	5.83623	685845	29031.3	0.0423292		AAGMSDGSYTLGGQDVTVR	FALSE	NA	NA	NA	NA
1092	NNIEWLNVNR	5.83573	685063	41155.6	0.0600756		AAGNAAQLMAK	FALSE	NA	NA	0.0452104	NA
1093	TYYGAGITDDR	5.83554	684755	99077	0.14469		AAGNEVTAEQTK	FALSE	0.104944	0.127045	0.131516	0.0739564
1094	IYQIVEEINRR	5.83513	684112	24252.4	0.035451		AAGNGNGLYR	TRUE	NA	NA	NA	NA
1095	LYPPSAEYPDLR	5.83487	683708	79895.5	0.116856		AAGNNFLNGTVVILNK	FALSE	NA	0.358904	NA	0.395762
1096	GNLQSEVSELLK	5.83431	682818	38167.2	0.0558966		AAGNTAQLMAK	FALSE	NA	NA	NA	NA
1097	ASNIGEVCQFAAAGK	5.83401	682351	11329	0.0166029		AAGNTTDNEDCLITAVNK	FALSE	NA	NA	NA	NA
1098	IGGIGTVPVGR	5.83263	680194	35174.8	0.0517129		AAGNVSTTLNVK	FALSE	0.0710813	0.160652	NA	NA
1099	EYSALSNMPEEK	5.83241	679848	44786.5	0.0658772		AAGNYINSILAK	FALSE	NA	NA	0.239555	NA
1100	YGPESQER	5.83239	679820	#DIV/0!	#DIV/0!		AAGNYIYVVRHNPLPSLMPDSEK	FALSE	NA	NA	NA	NA
1101	NNTLNWK	5.83229	679655	#DIV/0!	#DIV/0!		AAGPSALGIILTGMGGDGAK	FALSE	NA	NA	NA	NA
1102	SQLGAIQNR	5.83215	679438	33312.8	0.04903		AAGQEWLDTFSSGILNGPATDK	FALSE	0.160292	0.117689	0.0706208	0.1095
1103	EGGVDTDNYK	5.83135	678184	26320.7	0.0388106		AAGQKPQVCLTMPILR	TRUE	NA	NA	NA	NA
1104	YEVGTMIEIPR	5.83108	677763	42171	0.0622208		AAGQPVHVEIMVPLVGNHK	FALSE	NA	NA	NA	NA
1105	EITCDEGCQK	5.83086	677427	19976.2	0.0294883		AAGSADPAAIK	FALSE	0.176839	0.0198276	0.242389	0.177025
1106	SGSFCVGVDPNR	5.83078	677296	43739.7	0.06458		AAGSAGDITGGLPR	FALSE	0.155779	0.0668265	0.0647537	0.0726951
1107	ATDKPFIMPVEDVFTITGR	5.82911	674693	31447.1	0.0466096		AAGSDALGIILTGMGGDGAK	FALSE	NA	NA	NA	NA
1108	VTGISAVGTANPDGK	5.82865	673991	45677.9	0.0677723		AAGSDCVIIGFDGNPEAK	FALSE	NA	0.0177788	0.12761	0.0256382
1109	TASSVMLK	5.82861	673916	218400	0.324076		AAGSDLKYEVGTMIEIPR	FALSE	NA	NA	NA	NA
1110	EIELEDAFENMGAQLVK	5.82835	673521	128607	0.190948		AAGSDMKYEVGTMIEIPR	FALSE	NA	NA	NA	NA
1111	GAWSNVLR	5.82833	673486	#DIV/0!	#DIV/0!		AAGSEMTVGELLTEK	FALSE	NA	NA	0.0337484	NA
1112	TNTILQSAFFK	5.82768	672477	23612.8	0.0351132		AAGSGMGAGVTSLTK	FALSE	NA	NA	NA	NA
1113	DLQNLMSWR	5.82705	671499	19025.6	0.028333		AAGSNMKYEVGTMIEIPR	FALSE	NA	NA	NA	NA
1114	AVLESVGITDVLAK	5.82698	671396	31263.6	0.0465651		AAGSPAPMGSEMPFDDVPK	FALSE	NA	NA	NA	NA
1115	SGANFFEVVR	5.82678	671086	25642.2	0.0382101		AAGSPAVSSSVR	FALSE	NA	NA	NA	NA
1116	AYELINQELK	5.82672	670989	44637.2	0.0665244		AAGSPAVTGTNAFTDVPNDAEIQK	FALSE	NA	NA	NA	NA
1117	MSRPTQNSLVAR	5.82645	670572	#DIV/0!	#DIV/0!		AAGSPTVSGSVR	FALSE	0.0831644	0.349837	0.00855474	0.109856
1118	GTFASLSELHCDK	5.82639	670487	31716.4	0.0473035		AAGSPTVSSSVR	FALSE	NA	0.120201	0.107369	0.270383
1119	VAGEQLPGVFNVSAR	5.82631	670363	8940.13	0.0133363		AAGSQTGSIVFTDVDGNTVR	FALSE	NA	NA	NA	NA
1120	VTWSTSNK	5.82559	669254	6822.17	0.0101937		AAGSTDPAAVNEALWK	FALSE	0.134513	0.0892145	0.160612	0.242283
1121	DAGLDVYNQVK	5.82554	669179	22397.3	0.0334699		AAGSTNGAVIHLTGR	FALSE	NA	NA	0.103726	NA
1122	TAVAPIER	5.82468	667852	20482.2	0.0306688		AAGSYSLVSSK	FALSE	NA	NA	0.0308269	NA
1123	ADVLTTMGYSKQYQNIGQVTNR	5.82454	667634	88859.3	0.133096		AAGTADLTFTAAK	FALSE	NA	NA	NA	NA
1124	NDGVYSR	5.8238	666504	#DIV/0!	#DIV/0!		AAGTAHLEEK	FALSE	0.294601	NA	0.103782	0.172874
1125	MSHISTGGGASLEFLEGK	5.82376	666441	55496	0.0832721		AAGTAIGAHPGFPDLVGFGR	FALSE	NA	0.251897	NA	0.118403
1126	IGGHGAEYGAEALER	5.82345	665969	#DIV/0!	#DIV/0!		AAGTATITVTTADGNK	TRUE	NA	NA	NA	NA
1127	AFVIPNFETMEIKK	5.8227	664812	196536	0.295627		AAGTFTTNVVK	FALSE	NA	NA	0.104923	NA
1128	GLADQLAEYGADK	5.82179	663422	47135.1	0.0710484		AAGTKELGESMGNLYIAQGQYER	FALSE	NA	NA	NA	NA
1129	CQDILQCTCK	5.82173	663336	42197.7	0.0636143		AAGTLSGGEAQR	TRUE	NA	NA	NA	NA
1130	SGYFDER	5.82155	663057	#DIV/0!	#DIV/0!		AAGTNHIWGDWVQEEGR	FALSE	0.11822	0.122037	0.0258922	0.11867
1131	MAELGTRIAHVDGGVPNIHITLPALR	5.82076	661852	#DIV/0!	#DIV/0!		AAGTNHIWGDWVQEEGRK	FALSE	NA	NA	0.204141	0.0594069
1132	VNITGDLQQIVDK	5.81994	660606	46264	0.0700327		AAGTPGVVTIPAEEITR	FALSE	NA	NA	NA	NA
1133	VSVSDANNLAK	5.81927	659579	23777.2	0.0360491		AAGTPVKVEIMVPLVGNHK	FALSE	NA	NA	NA	NA
1134	WEYYDSVYTER	5.81901	659191	16174.4	0.0245368		AAGTQAIEPVCLLK	FALSE	NA	NA	NA	NA
1135	FETGEGIEK	5.81866	658664	32606.1	0.0495034		AAGTTLDNTSGSESK	FALSE	NA	0.434692	0.0944979	0.148651
1136	VGGAAQADQK	5.81847	658370	90411.4	0.137326		AAGTTTIQAK	FALSE	0.0122412	0.0113513	0.101562	0.144825
1137	GEELATSDAAVER	5.81846	658348	12105.8	0.0183881		AAGTTTITTTAIYDGDEATAK	FALSE	NA	NA	0.0716751	NA
1138	LGCFSDDAPWSGTLDR	5.81838	658232	25551.3	0.038818		AAGTTVNTAWAK	FALSE	0.156099	0.132404	0.0317527	0.0284605
1139	TAGSEAPAGTEVK	5.81825	658029	26819.9	0.040758		AAGTVAEAYK	FALSE	0.103306	0.0510066	0.00471678	0.0422424
1140	ENYFNQNLR	5.81818	657924	147864	0.224743		AAGTVGENITSFAVK	FALSE	0.0483176	0.0215643	0.0203736	0.0363914
1141	MADILQDIR	5.8181	657810	206281	0.313587		AAGTVMLVNRNGVIFSGSSQVDTR	TRUE	NA	NA	NA	NA
1142	NSSQIQSLLK	5.8171	656301	49890.9	0.0760183		AAGTVTLDNGTVLNR	FALSE	NA	NA	NA	NA
1143	LQVAGLSGNTWK	5.81684	655906	55306.6	0.084321		AAGTVTLEDGTVLER	FALSE	NA	NA	0.0187958	NA
1144	AAGIALTDTFVK	5.81679	655828	39251.2	0.0598499		AAGVAAQLMAK	FALSE	NA	NA	NA	NA
1145	DTVWWTSDEYK	5.81642	655267	2681.23	0.00409181		AAGVAEADFVCIR	FALSE	NA	NA	0.0220648	NA
1146	MFPVPADVR	5.81596	654570	#DIV/0!	#DIV/0!		AAGVATITVK	FALSE	NA	NA	NA	NA
1147	GSSTYELIFTDCR	5.81575	654255	16219.1	0.0247901		AAGVAVGAHPGFPDLMGFGR	FALSE	0.0104307	1.54454e-06	NA	0.0388711
1148	AEYLQTWSTLLPNINK	5.81568	654160	54312.7	0.0830267		AAGVDATPVVQVTAVSSK	FALSE	0.0353676	0.186703	0.402805	0.354267
1149	INGEWHTIILASDKR	5.81547	653833	54554.8	0.0834384		AAGVDAVILESHK	FALSE	NA	0.0566362	NA	0.16991
1150	AVFPSLVGR	5.81503	653172	22782.8	0.0348803		AAGVDITSNQR	TRUE	NA	0.109167	0.0534897	0.135313
1151	SAGIQAQLMAK	5.81428	652056	#DIV/0!	#DIV/0!		AAGVDITSNQRPGEIGDIR	FALSE	0.0660022	0.0717746	0.0551115	0.233562
1152	LAVTYPEIAR	5.81383	651366	51908	0.0796909		AAGVDSAAALEQMR	TRUE	NA	NA	NA	NA
1153	GGPLADSYR	5.81371	651196	69016.1	0.105984		AAGVEHGSGEPNTNK	FALSE	0.276029	0.0992092	0.0627888	0.176236
1154	AHIQGYDSHIR	5.81267	649640	664016	1.02213		AAGVEINRK	FALSE	NA	NA	0.00767114	NA
1155	TVQISLNSIDK	5.81262	649565	75116	0.11564		AAGVEIPTLCYLK	FALSE	NA	0.0660951	NA	0.0366737
1156	LGVQDLFSSSK	5.81254	649437	15972.5	0.0245944		AAGVEITTNSRPGEVGVVR	FALSE	0.222178	0.0900471	NA	0.0978946
1157	ENVGPELQR	5.81168	648162	25510.2	0.0393577		AAGVEVPTTWDELK	FALSE	0.0166865	0.120813	0.0964075	0.182321
1158	IAGEQLPGVINVSAR	5.81153	647930	23239.7	0.0358677		AAGVGIPAYGYYYLK	FALSE	NA	0.0523258	0.0362372	0.0859129
1159	SEDTAMYYCAR	5.8114	647733	18643.2	0.0287822		AAGVGLLEGYNSYIK	FALSE	0.130405	0.117207	0.0741545	0.0561492
1160	ILPYQQSDFK	5.81072	646723	#DIV/0!	#DIV/0!		AAGVPTVLINR	FALSE	NA	NA	NA	NA
1161	ENMLGQQGK	5.81063	646587	40311.4	0.0623448		AAGVQAVTTSGAPGSSSSIR	FALSE	0.306245	0.208335	NA	0.181138
1162	TDIMTAVVTK	5.81057	646498	115667	0.178914		AAGVQILNTSGAPGAGASIR	FALSE	NA	0.0440095	0.0687372	0.178701
1163	IVINQGIGAATQDK	5.81036	646184	8821.57	0.0136518		AAGVQIQANSGTPGASTSIR	FALSE	NA	NA	NA	0.129443
1164	VYPLFGHYGR	5.81019	645944	45197.3	0.069971		AAGVSALLGPQVDIASPVMSR	FALSE	NA	0.215885	NA	0.351646
1165	DSFLDPSVLK	5.81018	645926	28442.8	0.0440341		AAGVSAQLMAK	FALSE	NA	NA	0.0115295	NA
1166	NDDDGVLPNK	5.80999	645640	29104.2	0.0450781		AAGVSCVIAETFAR	FALSE	0.0566742	NA	0.0221258	NA
1167	LYAAEVAMEVTTK	5.8099	645501	34134.6	0.0528808		AAGVSPLTAVSGNAGTVQAAK	FALSE	NA	NA	NA	0.212335
1168	AEAQGFEVYTAAEAAK	5.80986	645440	12002.4	0.0185957		AAGVSVQNVSGTFGTAPK	TRUE	0.164521	0.129583	0.120055	0.037476
1169	NHFNEFGVYK	5.80964	645116	39178.1	0.0607303		AAGVTAVSTSGAPGSSSSIR	FALSE	0.0739448	0.160393	NA	0.0686757
1170	FDILEEVTR	5.80937	644718	65734.2	0.101958		AAGVTFVDGVIK	FALSE	NA	0.299839	NA	0.367696
1171	EGMAIGCK	5.80923	644510	9408.76	0.0145983		AAGVTVSELTPEAAEEFR	FALSE	NA	NA	NA	0.0360532
1172	SEIDLLDIR	5.80915	644392	#DIV/0!	#DIV/0!		AAGVVGLGGAGFPTGIK	FALSE	NA	0.245892	0.0614199	NA
1173	GVSEDIVADLR	5.80907	644272	16486.2	0.0255889		AAGVVLGVSGADINELYDTTAAIEK	FALSE	0.0615157	0.0912238	NA	0.0795783
1174	AFGDAAHNLSGLSGDALK	5.80868	643691	494898	0.768845		AAGVVTEPYYVK	FALSE	NA	NA	0.167367	NA
1175	VLNVVTVK	5.80807	642791	#DIV/0!	#DIV/0!		AAGVYPYFR	TRUE	NA	NA	NA	NA
1176	VDAKTMCLGCAWLR	5.80797	642650	#DIV/0!	#DIV/0!		AAGWCGPQTEITDK	FALSE	NA	NA	NA	NA
1177	ITAVYPEIESTSK	5.8079	642542	21890.3	0.0340683		AAGYATAPDYAQR	FALSE	NA	NA	0.165056	NA
1178	FDETIEAHIR	5.80727	641605	9683.26	0.0150923		AAGYDNLK	FALSE	NA	NA	0.0236906	NA
1179	LSQTFPNADFAEITK	5.807	641213	81661.1	0.127354		AAGYEALWGDYK	FALSE	0.0152473	0.0454601	0.0480675	0.0229677
1180	GTTASQMAQALALDK	5.80656	640558	56603	0.0883651		AAGYEGNGYVR	FALSE	NA	NA	NA	NA
1181	LSDIPEGK	5.80651	640491	#DIV/0!	#DIV/0!		AAGYEGPVLGGDGWDGVLNIISADK	FALSE	NA	NA	NA	NA
1182	GEEIPVGTTK	5.80647	640432	74132.9	0.115754		AAGYETVVTYSNNK	FALSE	NA	0.0174797	0.104711	0.00323307
1183	MATINSR	5.80614	639940	19465.9	0.0304184		AAGYEVVVK	FALSE	NA	NA	NA	NA
[truncated: 208,868+ more rows]

## Sheet: Supplementary Fig.4
Supplementary Fig.4a						Supplementary Fig.4b							Supplementary Fig.4c
[truncated: 369 more rows]

[truncated: 2 more sheets: Supplementary Fig.5, Supplementary Fig.6]
